# Supplementary material for: A novel pan-PI3K inhibitor KTC1101 synergizes with anti-PD-1 therapy by targeting tumor suppression and immune activation
Source: Mol Cancer. 2024 Mar 14;23:54. doi: 10.1186/s12943-024-01978-0 (PMC10938783; doi:10.1186/s12943-024-01978-0)
Supplement: Supplementary file 11 — Supplementary Material 11. [file 12943_2024_1978_MOESM11_ESM.xlsx]

## Sheet: DEGs-PC3-KTC
The List of DEGs of KTC1101 in PC3 cells
gene symbol	baseMean	log2FoldChange	lfcSE	stat	pvalue	padj
ITGB4	17134.5	2.40462	0.0786994	30.5545	4.93073e-205	7.0184e-201
ABCC3	3357.01	1.3298	0.0749011	17.7541	1.60199e-70	1.14014e-66
MT-RNR2	171467	1.34547	0.0767295	17.5352	7.71671e-69	3.66132e-65
THBS1	14050.4	1.18481	0.0693449	17.0858	1.8934e-65	6.73765e-62
HK2	1902.82	-1.21893	0.0814295	-14.9692	1.16725e-50	3.32292e-47
PRSS23	2607.64	1.22712	0.0836279	14.6735	9.52709e-49	2.26014e-45
AMOTL2	1684.21	1.29707	0.0914281	14.1867	1.10683e-45	2.25066e-42
ATP9A	4655.97	1.23289	0.0871675	14.1439	2.03698e-45	3.6243e-42
CYCS	3077.34	-1.05662	0.0785005	-13.46	2.6893e-41	4.25328e-38
PHLDA2	879.69	-1.39565	0.108416	-12.8731	6.3798e-38	9.08101e-35
LTBP2	715.653	1.4354	0.113006	12.702	5.7665e-37	7.46186e-34
MT-ND1	107420	1.1248	0.0893401	12.5901	2.39458e-36	2.84037e-33
MT-TP	4200.84	1.21249	0.0964029	12.5774	2.81237e-36	3.07932e-33
BMF	360.116	1.93066	0.156918	12.3037	8.65444e-35	8.79909e-32
C3	2868.88	0.955346	0.0778071	12.2784	1.18334e-34	1.12291e-31
MT2A	25828.9	0.916072	0.075143	12.191	3.46947e-34	3.08653e-31
DENND3	1399.45	1.16077	0.09691	11.9778	4.64629e-33	3.89031e-30
RRM2	2124.8	-0.97928	0.0819406	-11.9511	6.40819e-33	5.06745e-30
BNIP3	2831.7	-0.915083	0.0774385	-11.8169	3.19236e-32	2.39158e-29
DHRS3	1635.09	1.04813	0.0908436	11.5378	8.5101e-31	6.05664e-28
CALCOCO1	706.26	1.36727	0.119678	11.4246	3.15106e-30	2.13582e-27
TPCN1	2200.01	0.889497	0.0790216	11.2564	2.15418e-29	1.39375e-26
PGK1	25135.2	-0.773292	0.0688327	-11.2344	2.76465e-29	1.71096e-26
PMEPA1	1237.05	1.0542	0.0938841	11.2288	2.94598e-29	1.74721e-26
NNMT	616.554	1.35175	0.123769	10.9216	9.0889e-28	5.17485e-25
MYBL2	2830.76	-1.1811	0.108644	-10.8713	1.57951e-27	8.64722e-25
MT-CO1	870917	1.09608	0.102096	10.7358	6.91407e-27	3.645e-24
FST	7712.52	0.847859	0.0790559	10.7248	7.78521e-27	3.95767e-24
AMIGO2	992.95	1.08316	0.10116	10.7074	9.39694e-27	4.61228e-24
CD59	5488.17	0.775396	0.0732269	10.589	3.35286e-26	1.59082e-23
RDH10	3182.4	1.15067	0.109088	10.5481	5.18358e-26	2.32576e-23
SDC1	2398.79	-1.25699	0.119177	-10.5473	5.22862e-26	2.32576e-23
IGFBP3	4078.82	-0.832563	0.0790184	-10.5363	5.87599e-26	2.53451e-23
MEGF6	1161.54	1.17945	0.112454	10.4883	9.78049e-26	4.09457e-23
MT-TN	8082.3	1.12004	0.107158	10.4522	1.43183e-25	5.82303e-23
MT-ND2	114214	0.926697	0.0890685	10.4043	2.36953e-25	9.36886e-23
MT-CO2	204283	0.961108	0.0926619	10.3722	3.31808e-25	1.27647e-22
KRT7	11228.6	0.971699	0.0945999	10.2717	9.45551e-25	3.54184e-22
NEFL	6097.5	-0.775816	0.0761424	-10.189	2.22001e-24	8.10247e-22
PTTG1IP	11863.4	0.727399	0.0715072	10.1724	2.63381e-24	9.3724e-22
UHRF1	2272.86	-0.864851	0.0855267	-10.1121	4.88455e-24	1.69577e-21
MT-TL1	1016.49	1.19827	0.119431	10.0332	1.08941e-23	3.69206e-21
TYMS	1096.69	-0.964693	0.0962219	-10.0257	1.17517e-23	3.83536e-21
TNS3	4210.42	0.744908	0.0743062	10.0248	1.18558e-23	3.83536e-21
CXCL1	6390.62	-0.817627	0.0821021	-9.95866	2.31149e-23	7.31151e-21
EIF4B	4738.78	0.74785	0.0755286	9.90155	4.09867e-23	1.26827e-20
MT-RNR1	15907.7	0.829916	0.0845616	9.81433	9.76806e-23	2.95827e-20
MT-CO3	98268.1	0.727137	0.0742448	9.79378	1.19732e-22	3.55056e-20
ATG14	1831.59	0.847114	0.0867325	9.76698	1.56033e-22	4.53261e-20
NET1	4010.35	0.8447	0.0869982	9.7094	2.74961e-22	7.82758e-20
MT-CYB	100832	0.832261	0.0860479	9.67207	3.96291e-22	1.10604e-19
HSP90AA1	39159	-0.789842	0.0817902	-9.65693	4.59429e-22	1.2576e-19
NT5E	1039.46	1.17799	0.123342	9.55056	1.29002e-21	3.46456e-19
TPP1	1397.82	1.09388	0.114721	9.53514	1.49683e-21	3.94553e-19
ADGRF1	5061.84	0.922047	0.0975877	9.4484	3.44062e-21	8.90431e-19
GPRC5A	4355.17	0.688125	0.073513	9.36059	7.92896e-21	2.01537e-18
DDIT4	678.404	-1.09906	0.117786	-9.33105	1.04828e-20	2.61775e-18
LAMC2	6923.31	0.661317	0.0710585	9.30667	1.31908e-20	3.23721e-18
TSC22D1	3161.6	0.712336	0.0766687	9.2911	1.52707e-20	3.68412e-18
TFPI	2426.98	1.00807	0.108885	9.25807	2.08153e-20	4.93808e-18
GBA2	1971.93	0.761761	0.0823782	9.24712	2.3063e-20	5.38162e-18
PODXL	3771.28	0.702805	0.0760746	9.23837	2.50272e-20	5.69102e-18
HSPD1	8754.23	-0.645333	0.0698587	-9.23769	2.51886e-20	5.69102e-18
PIM1	834.795	1.05914	0.114824	9.22409	2.85973e-20	6.36023e-18
ENC1	1364.82	0.814373	0.0885749	9.19418	3.77872e-20	8.27482e-18
CD9	3943.37	0.669496	0.0728803	9.18624	4.06816e-20	8.77366e-18
CDK1	2721.34	-0.791936	0.0864253	-9.16324	5.03617e-20	1.06992e-17
SLC7A5	3396.72	-0.773124	0.0847029	-9.12748	7.01107e-20	1.46758e-17
SLPI	914.242	1.00493	0.110307	9.11037	8.21024e-20	1.69369e-17
TM4SF1	5267.19	0.681705	0.075431	9.03747	1.60336e-19	3.26032e-17
DUSP5	2096.46	0.834317	0.0926549	9.00456	2.16532e-19	4.34101e-17
DUSP6	1935.35	0.782716	0.0873055	8.96525	3.09589e-19	6.1204e-17
POLR3G	927.196	-1.00103	0.112184	-8.92306	4.53563e-19	8.84385e-17
LAMB2	4198.17	0.707913	0.0795975	8.89366	5.91301e-19	1.13737e-16
EEF1A1	104582	0.627569	0.0707233	8.87358	7.08319e-19	1.34429e-16
TNFRSF21	9578.13	0.687697	0.077555	8.86722	7.49929e-19	1.40454e-16
LMO7	2455.91	0.844615	0.0954024	8.85318	8.50574e-19	1.57235e-16
NDRG1	5822.69	-0.701449	0.0792565	-8.85036	8.7235e-19	1.59193e-16
KLHL24	459.98	1.20119	0.135908	8.83828	9.71998e-19	1.75132e-16
ALDH3B1	773.683	0.983124	0.11142	8.82356	1.10873e-18	1.97271e-16
MT-ND4L	47936.9	0.796101	0.0905705	8.78985	1.49765e-18	2.6318e-16
IL37	306.944	1.36302	0.155117	8.78704	1.53555e-18	2.66549e-16
INAVA	2162.15	0.916927	0.105333	8.70506	3.17416e-18	5.44349e-16
AREG	618.351	-1.20617	0.139185	-8.66594	4.47816e-18	7.58834e-16
THSD4	2628.98	0.799331	0.0922942	8.66069	4.68908e-18	7.85229e-16
BCCIP	1137.68	-0.832833	0.0961798	-8.65912	4.75416e-18	7.86869e-16
PDGFB	806.413	1.02075	0.117967	8.65284	5.02342e-18	8.21878e-16
HDAC5	896.649	0.879257	0.101712	8.64458	5.40015e-18	8.73474e-16
GNPNAT1	1916.51	-0.705032	0.0817596	-8.62323	6.50913e-18	1.04102e-15
GDF15	276.75	1.43572	0.166984	8.59796	8.11438e-18	1.28333e-15
MTATP6P1	8118.79	0.823134	0.0964138	8.53751	1.37142e-17	2.14514e-15
SRSF9	1367.46	-0.872227	0.10241	-8.51705	1.63673e-17	2.53231e-15
RPS6KA4	2416.12	-0.965885	0.113746	-8.49158	2.03853e-17	3.12005e-15
TMEM156	952.13	1.00912	0.119429	8.44958	2.92345e-17	4.42685e-15
RANBP1	1601.78	-0.742268	0.0879044	-8.44404	3.06548e-17	4.59305e-15
ITGB2	1502.59	0.770533	0.0913074	8.43889	3.20376e-17	4.75024e-15
PBK	750.523	-0.912834	0.108516	-8.41195	4.03254e-17	5.91745e-15
APOBEC3C	19452.3	0.57707	0.0693234	8.32432	8.48124e-17	1.23186e-14
MT-ND5	88767.4	0.663047	0.0798681	8.30179	1.02559e-16	1.46834e-14
TCF19	1222.5	-0.889855	0.107197	-8.30109	1.03157e-16	1.46834e-14
LOXL4	161.766	1.72286	0.207945	8.28516	1.17953e-16	1.66232e-14
MUC5B	33261.2	0.934993	0.112945	8.27828	1.24964e-16	1.74385e-14
PRELID1	2062.82	-0.748202	0.0905383	-8.26394	1.40946e-16	1.9478e-14
EPGN	194.733	-1.59458	0.1932	-8.25355	1.53758e-16	2.10441e-14
SFN	1519.55	-0.99434	0.120678	-8.23961	1.7277e-16	2.3421e-14
FRG1HP	648.895	1.11237	0.135082	8.23473	1.79961e-16	2.41657e-14
MUC2	1213.97	0.927186	0.112658	8.2301	1.87059e-16	2.4884e-14
TOMM40	1513.95	-0.906588	0.110554	-8.20043	2.39529e-16	3.11006e-14
DNMT1	4704.58	-0.66752	0.0814015	-8.20034	2.39717e-16	3.11006e-14
APP	17253.9	0.585099	0.0713533	8.20002	2.40345e-16	3.11006e-14
H2AFZ	3336.26	-0.681181	0.0832203	-8.18527	2.71699e-16	3.48411e-14
MTND2P28	9024.7	0.810826	0.0993604	8.16045	3.33786e-16	4.24207e-14
AL353763.2	753.915	1.10375	0.13643	8.09024	5.95464e-16	7.50074e-14
EIF3L	2041.87	0.816219	0.101124	8.07146	6.9464e-16	8.67325e-14
E2F1	1291.54	-0.913133	0.113154	-8.06982	7.04025e-16	8.71399e-14
HNRNPAB	3482.64	-0.958697	0.119275	-8.03769	9.15515e-16	1.1234e-13
LMNB2	4023.77	-0.753447	0.0944269	-7.97915	1.47343e-15	1.79254e-13
ABHD4	617.546	0.889069	0.111666	7.96187	1.69463e-15	2.02886e-13
ZWINT	3917.67	-0.717467	0.0901142	-7.96175	1.69618e-15	2.02886e-13
TGFBI	483.714	1.11656	0.140293	7.95881	1.73704e-15	2.06042e-13
LDHA	43721.8	-0.553857	0.0696207	-7.95535	1.78622e-15	2.10124e-13
ATP1B1	3676.95	0.620898	0.0780593	7.95418	1.80316e-15	2.10379e-13
ABTB1	528.716	1.05468	0.133002	7.92982	2.19468e-15	2.53976e-13
LGALS3BP	2792.05	0.643881	0.0814106	7.90906	2.59333e-15	2.97689e-13
GINS4	548.338	-0.942028	0.119408	-7.88912	3.04316e-15	3.46531e-13
STC1	566.354	-1.00797	0.127809	-7.88649	3.10808e-15	3.51114e-13
NFE2L3	4281.06	0.731921	0.0930607	7.86498	3.69149e-15	4.13738e-13
MMP14	7329.45	-0.613911	0.0780895	-7.86164	3.79139e-15	4.21614e-13
NECTIN1	977.96	-0.865221	0.110107	-7.85799	3.90346e-15	4.30711e-13
PLAU	19206.6	0.668667	0.0852876	7.84014	4.50031e-15	4.92749e-13
MT-ND4	255597	0.774016	0.0989798	7.81994	5.28485e-15	5.74233e-13
PI3	2339.8	0.744224	0.0952959	7.80962	5.73611e-15	6.18544e-13
LAMA3	8018.34	0.815755	0.104621	7.79726	6.32676e-15	6.77106e-13
MT-ND6	16541.6	0.743442	0.0956908	7.76921	7.89785e-15	8.3894e-13
HSPH1	2272.92	-0.703952	0.0906401	-7.76645	8.07154e-15	8.5104e-13
CRABP2	964.571	-0.803938	0.104044	-7.72694	1.10161e-14	1.15296e-12
SAPCD2	992.877	-0.820328	0.106264	-7.71972	1.16586e-14	1.2113e-12
PGM5P2	836.565	0.829706	0.107631	7.70878	1.27028e-14	1.31023e-12
PCMTD2	1340.93	0.759636	0.0989529	7.67674	1.63183e-14	1.67104e-12
SMAD3	6128.35	0.578181	0.0754606	7.66203	1.83021e-14	1.8608e-12
TFDP1	2312.18	-0.631075	0.0824513	-7.65392	1.94946e-14	1.96799e-12
GRN	10929.8	0.567801	0.0744215	7.62953	2.35604e-14	2.36168e-12
SEMA7A	3916.43	-0.650838	0.0853797	-7.62286	2.48107e-14	2.46962e-12
CALM1	8435.42	-0.636302	0.0836356	-7.60803	2.78304e-14	2.75095e-12
GADD45A	610.576	-1.013	0.13317	-7.60684	2.80888e-14	2.75735e-12
HAS3	9186.14	-0.613685	0.0813408	-7.54461	4.53638e-14	4.42266e-12
PNRC1	554.709	0.920488	0.122201	7.53255	4.97591e-14	4.81817e-12
SLC38A2	14571.1	0.654731	0.0875725	7.47644	7.6361e-14	7.34407e-12
HNRNPA2B1	14805.9	-0.611819	0.082067	-7.45511	8.97915e-14	8.5778e-12
HNRNPD	3345.51	-0.670996	0.0900294	-7.45307	9.11904e-14	8.65336e-12
NAA50	4899.77	-0.622121	0.0835126	-7.44943	9.37418e-14	8.83656e-12
PBXIP1	1494.76	0.780988	0.105011	7.43719	1.02852e-13	9.63151e-12
TIMP1	5040.41	0.595288	0.0802225	7.42047	1.16709e-13	1.08268e-11
FTX	730.588	0.916193	0.123476	7.41998	1.17136e-13	1.08268e-11
LINC02582	5739.98	0.605657	0.0819685	7.3889	1.48054e-13	1.35961e-11
PGAM1	8922.21	-0.602891	0.0816101	-7.38745	1.49666e-13	1.36561e-11
FBXO32	425.248	1.07031	0.145864	7.33773	2.17245e-13	1.9696e-11
ACSF2	929.441	0.762333	0.103918	7.3359	2.20238e-13	1.97612e-11
TMPO	1587.51	-0.667384	0.0909789	-7.33559	2.20741e-13	1.97612e-11
CDC25A	578.085	-0.98259	0.133985	-7.33361	2.24039e-13	1.99311e-11
DNAH5	333.611	1.30619	0.178415	7.32109	2.45959e-13	2.17452e-11
CABLES1	661.416	0.81083	0.11085	7.31464	2.58071e-13	2.26752e-11
CMTM7	1370.25	0.720319	0.0986862	7.29909	2.89724e-13	2.53002e-11
SCD	3323.89	-0.572907	0.0785708	-7.2916	3.06297e-13	2.65844e-11
SQSTM1	5832.27	0.525435	0.0720758	7.29004	3.09868e-13	2.67312e-11
FZD4	1660.66	0.714683	0.0980615	7.28811	3.14337e-13	2.69535e-11
IL1B	24066.3	-0.483783	0.066609	-7.26302	3.78531e-13	3.22636e-11
CCDC86	951.687	-0.782301	0.107762	-7.25955	3.88368e-13	3.29049e-11
PPL	323.577	1.21912	0.168824	7.22127	5.15057e-13	4.33806e-11
PGP	557.588	-0.889649	0.123285	-7.21619	5.34658e-13	4.47666e-11
AEN	619.646	-0.950753	0.131802	-7.21351	5.45287e-13	4.53896e-11
CACYBP	1098.64	-0.681447	0.0944919	-7.21169	5.52607e-13	4.57314e-11
PAICS	7300.98	-0.545457	0.0757076	-7.20479	5.81324e-13	4.78298e-11
IL11	2779.41	-0.709369	0.0989058	-7.17217	7.38197e-13	6.03879e-11
PDLIM1	4578.86	0.542517	0.0757027	7.16641	7.69883e-13	6.262e-11
UPP1	831.769	-0.826161	0.115421	-7.15778	8.1995e-13	6.61221e-11
PEG10	4156.53	-0.532406	0.0743854	-7.1574	8.22229e-13	6.61221e-11
FABP5	1364.39	-0.632301	0.0884562	-7.14818	8.79373e-13	7.03202e-11
FEN1	1439.09	-0.716875	0.100355	-7.14339	9.10578e-13	7.24088e-11
SYT16	952.944	0.853411	0.119671	7.13131	9.94172e-13	7.86169e-11
DYSF	622.608	0.863386	0.121189	7.12433	1.04592e-12	8.22518e-11
NOP53	1648.66	0.743116	0.104338	7.12223	1.06195e-12	8.30541e-11
HAT1	901.813	-0.759965	0.107036	-7.1001	1.24665e-12	9.6966e-11
IRAK1	5072.65	-0.687434	0.0968507	-7.09788	1.26689e-12	9.73965e-11
IFRD1	1119.05	-0.668359	0.0941633	-7.09787	1.26694e-12	9.73965e-11
DKK1	18983.5	0.50776	0.0715434	7.09724	1.27271e-12	9.73965e-11
TPI1	12768.3	-0.708727	0.100405	-7.0587	1.68065e-12	1.27927e-10
CLSPN	384.798	-0.987299	0.140022	-7.05102	1.77607e-12	1.34472e-10
PXDN	8036.4	0.48475	0.0687595	7.04993	1.79004e-12	1.34812e-10
EXOC4	1826.64	0.659241	0.0936155	7.042	1.89499e-12	1.419e-10
RGS2	550.41	-0.862906	0.122549	-7.04133	1.9041e-12	1.419e-10
MEGF8	1235.6	0.772981	0.109798	7.04005	1.9217e-12	1.42324e-10
HNRNPA3	4763.02	-0.504079	0.0716075	-7.03947	1.92979e-12	1.42324e-10
LONP1	4236.38	-0.650704	0.0926541	-7.02294	2.17244e-12	1.59394e-10
COX8A	1320.84	-0.732075	0.104267	-7.02117	2.20023e-12	1.60605e-10
CXCL6	3376.44	-0.532093	0.0758511	-7.01496	2.30012e-12	1.67041e-10
EIF1AX	2136.97	-0.683301	0.0977525	-6.99011	2.74669e-12	1.98459e-10
FKBP4	2950.42	-0.744739	0.10677	-6.97515	3.0554e-12	2.19649e-10
LINC01547	2168.96	0.665263	0.0955517	6.96233	3.34685e-12	2.39392e-10
ARID5B	1411.15	0.73204	0.10517	6.96057	3.38901e-12	2.41196e-10
EEF1A1P5	2950.82	0.72766	0.104773	6.94511	3.78176e-12	2.67809e-10
EBNA1BP2	1355.54	-0.729788	0.105286	-6.93145	4.16545e-12	2.9352e-10
CCND3	848.634	-0.813653	0.117494	-6.92507	4.35752e-12	3.05542e-10
ABCA2	1164.97	0.651597	0.0941026	6.92433	4.38055e-12	3.05619e-10
ATAD3B	1483.66	-0.703386	0.101592	-6.92365	4.40156e-12	3.05619e-10
KANSL3	1595	0.601164	0.0870223	6.90816	4.9097e-12	3.39246e-10
SKIL	828.937	0.749452	0.108517	6.90631	4.97417e-12	3.42041e-10
IGF2BP2	2651.8	0.554315	0.0803249	6.90091	5.16711e-12	3.53599e-10
MT-ATP6	91662.3	0.643206	0.0932999	6.89396	5.42615e-12	3.69549e-10
TENM4	1122.94	0.80895	0.117509	6.88417	5.8124e-12	3.9397e-10
EIF4G2	20385.2	-0.480147	0.0698246	-6.87647	6.13546e-12	4.13896e-10
HBP1	571.029	0.905563	0.132079	6.85624	7.06982e-12	4.74679e-10
DDX46	1233.22	-0.680773	0.0993446	-6.85264	7.24991e-12	4.84484e-10
TMEM158	3814.34	-0.627847	0.0918024	-6.83911	7.96878e-12	5.30036e-10
ARHGEF28	932.396	0.80102	0.117353	6.82571	8.74893e-12	5.7922e-10
PTPN11	3972.47	-0.583916	0.0855924	-6.82205	8.97478e-12	5.91422e-10
TNS4	3231.1	0.592935	0.0870295	6.81303	9.55609e-12	6.26827e-10
AL590004.3	65.9682	2.56459	0.377214	6.79875	1.0553e-11	6.89041e-10
JCAD	732.756	-0.72746	0.107143	-6.78963	1.12421e-11	7.30683e-10
PKMYT1	521.722	-1.00149	0.147774	-6.77721	1.22518e-11	7.92694e-10
PFKP	3135.34	-0.611463	0.0903947	-6.76436	1.33895e-11	8.62382e-10
BRI3BP	699.444	-0.820301	0.121383	-6.75793	1.39976e-11	8.97487e-10
TBC1D8	1660.37	0.592492	0.0877804	6.7497	1.48149e-11	9.45631e-10
TPT1	8836.3	0.530169	0.0787055	6.73611	1.62681e-11	1.03375e-09
KPNA3	810.37	-0.817146	0.12154	-6.72324	1.77723e-11	1.12431e-09
RAP2A	1021.59	-0.798969	0.119119	-6.70731	1.98249e-11	1.24862e-09
TMX1	3421.1	-0.575596	0.0860091	-6.69227	2.19731e-11	1.37782e-09
XRCC2	685.726	-0.80128	0.11982	-6.68737	2.27211e-11	1.41848e-09
ATF6B	1357.28	0.666804	0.100133	6.6592	2.7533e-11	1.71137e-09
DUT	1077.82	-0.666015	0.100198	-6.64699	2.99139e-11	1.85128e-09
PHACTR3	78.0701	1.96312	0.296138	6.62906	3.37828e-11	2.08167e-09
EFR3B	364.699	-0.936909	0.141452	-6.62353	3.50722e-11	2.1518e-09
BCAS3	708.417	0.785159	0.118723	6.61339	3.75624e-11	2.29469e-09
H1F0	6930.12	-0.560925	0.0848618	-6.60986	3.84684e-11	2.34e-09
TXNDC17	520.529	-0.882531	0.133843	-6.59378	4.28779e-11	2.59713e-09
LAMP3	423.645	0.869219	0.131875	6.59122	4.36214e-11	2.63096e-09
SLC16A3	7349.81	-0.724665	0.10999	-6.58845	4.4444e-11	2.66927e-09
THOP1	1124.63	-0.69567	0.105668	-6.58352	4.5943e-11	2.7399e-09
CDV3	1983.71	-0.522685	0.0794001	-6.58293	4.6128e-11	2.7399e-09
C1S	221.577	1.21933	0.185233	6.5827	4.61976e-11	2.7399e-09
TRIB1	2098.55	0.653307	0.099351	6.57574	4.84106e-11	2.85924e-09
CBX1	2609.89	-0.51401	0.0781842	-6.57434	4.88685e-11	2.87436e-09
AKAP9	1262.44	0.715566	0.108969	6.5667	5.14442e-11	3.0134e-09
LRRC59	7452.59	-0.503851	0.0767452	-6.56524	5.19491e-11	3.0305e-09
NBR1	1703.53	0.629298	0.0958639	6.5645	5.22076e-11	3.03316e-09
CREB3L1	374.581	1.0021	0.152789	6.55875	5.42596e-11	3.13956e-09
PRDM8	783.044	0.710766	0.10843	6.55507	5.56147e-11	3.20494e-09
LINC00342	267.677	1.08385	0.165429	6.55176	5.68636e-11	3.2637e-09
YIPF3	1832.22	0.568265	0.0867726	6.54889	5.79662e-11	3.31362e-09
GBA	1063.62	0.633302	0.0967996	6.54241	6.05372e-11	3.44675e-09
REPS2	167.077	1.26426	0.193263	6.54164	6.0848e-11	3.45064e-09
GGCT	311.365	-1.10943	0.169732	-6.53637	6.30281e-11	3.56009e-09
WDR45	512.863	0.827448	0.12683	6.52405	6.84358e-11	3.85026e-09
UBE2S	5061.2	-0.661455	0.10141	-6.52258	6.91088e-11	3.87281e-09
ZFYVE1	1157.08	0.61625	0.0947231	6.5058	7.72808e-11	4.31378e-09
EIF4H	6946.28	-0.578979	0.0891064	-6.49761	8.16072e-11	4.53749e-09
SMAP2	1656.21	-0.589678	0.0908247	-6.49249	8.44278e-11	4.67605e-09
IGBP1	957.799	0.823893	0.127133	6.48058	9.13707e-11	5.04097e-09
CYR61	6309.14	0.664106	0.102486	6.47995	9.17558e-11	5.04267e-09
RBMS2	769.666	0.676159	0.104413	6.4758	9.43125e-11	5.16324e-09
FCGRT	932.592	0.66821	0.103204	6.47464	9.50413e-11	5.18321e-09
ITGB1BP1	777.418	-0.826262	0.127631	-6.47382	9.55543e-11	5.19129e-09
PPP1R14B	5085.3	-0.796103	0.123059	-6.4693	9.84579e-11	5.32871e-09
FHL1	3221.92	0.536204	0.0829837	6.46155	1.03633e-10	5.58752e-09
HK1	7414.54	-0.565677	0.0876333	-6.45505	1.08185e-10	5.81095e-09
VMP1	3454.8	0.542194	0.0840589	6.45017	1.11725e-10	5.97856e-09
PLBD2	2100.76	0.566967	0.0879388	6.4473	1.13864e-10	6.07017e-09
IGF1R	587.508	0.782247	0.121848	6.41985	1.3641e-10	7.245e-09
SPINDOC	830.531	-0.690492	0.107581	-6.41835	1.3776e-10	7.28949e-09
KRT10	277.506	-1.12117	0.175081	-6.40373	1.51627e-10	7.99356e-09
SORL1	1495.89	0.618188	0.0966645	6.39519	1.60348e-10	8.42212e-09
DDX39A	2813.08	-0.61446	0.0967198	-6.35299	2.11173e-10	1.10199e-08
PCNA	2379.42	-0.537198	0.0845601	-6.35285	2.11356e-10	1.10199e-08
TK1	3491.46	-0.654448	0.103074	-6.3493	2.16293e-10	1.12362e-08
DUSP4	12890.3	0.412507	0.0650035	6.34592	2.21104e-10	1.14443e-08
SUMF2	1550.2	0.6409	0.101017	6.34447	2.23198e-10	1.15109e-08
GPAT3	496.443	-0.773904	0.122099	-6.33832	2.32284e-10	1.19362e-08
CDCA5	1463.7	-0.666176	0.10517	-6.33429	2.38437e-10	1.22083e-08
SAP30	165.241	-1.30538	0.206557	-6.31972	2.62031e-10	1.33683e-08
PSAP	9754.21	0.449453	0.0711509	6.31691	2.66853e-10	1.35657e-08
MEMO1P1	52.7292	2.28303	0.36163	6.31317	2.73385e-10	1.38483e-08
SHCBP1	870.071	-0.783105	0.12419	-6.30572	2.86849e-10	1.44787e-08
CNTNAP3	665.7	0.708481	0.112522	6.29639	3.04656e-10	1.53232e-08
CXCL3	991.908	-0.773104	0.12281	-6.2951	3.07193e-10	1.53964e-08
TFRC	11131.7	-0.481313	0.0766252	-6.28139	3.35553e-10	1.67588e-08
INHBB	5869.54	0.491669	0.0782925	6.2799	3.38799e-10	1.68618e-08
MRPL41	561.332	-0.893757	0.142391	-6.27679	3.45628e-10	1.71417e-08
ICMT	5417.22	-0.545428	0.0869849	-6.27037	3.60183e-10	1.78015e-08
TCP1	4172.12	-0.495209	0.078985	-6.26966	3.61828e-10	1.7821e-08
OGT	5306.83	0.622217	0.0995717	6.24893	4.13272e-10	2.0243e-08
ARL4C	481.077	-0.782872	0.125285	-6.24871	4.13849e-10	2.0243e-08
PNPLA2	1998.86	0.56213	0.0902129	6.23115	4.63026e-10	2.25709e-08
GSTK1	1540.69	0.616794	0.0990436	6.22751	4.73914e-10	2.30228e-08
CDC20	3122.94	-0.594938	0.0955493	-6.2265	4.76975e-10	2.30927e-08
UBN2	625.802	0.726763	0.11686	6.21909	5.00061e-10	2.41284e-08
TMEM63A	1562.13	0.617385	0.0993664	6.21321	5.19125e-10	2.49636e-08
TTLL3	288.469	0.995428	0.160257	6.21145	5.24967e-10	2.51595e-08
YES1	2563.37	-0.633119	0.10206	-6.20342	5.52499e-10	2.63902e-08
TAF15	1471.76	-0.590676	0.0952344	-6.20234	5.56313e-10	2.64835e-08
SOD2	901.541	0.681562	0.109917	6.20067	5.62221e-10	2.66755e-08
GAA	2672.07	0.547543	0.0884165	6.19277	5.91154e-10	2.79551e-08
STK26	788.675	-0.748067	0.12086	-6.18954	6.03418e-10	2.84406e-08
UBE2C	1840	-0.525572	0.0850092	-6.18253	6.30828e-10	2.96343e-08
PFKFB3	1042.1	-0.631688	0.102216	-6.17992	6.4134e-10	3.00291e-08
CENPX	957.446	-0.679423	0.110004	-6.17637	6.55926e-10	3.06113e-08
NIPSNAP1	1322.99	0.577963	0.0936597	6.17088	6.79101e-10	3.15893e-08
SGSH	773.681	0.675445	0.109583	6.16375	7.10419e-10	3.29384e-08
HNRNPA0	2235.11	-0.617017	0.100229	-6.15605	7.45821e-10	3.44676e-08
LRP8	889.139	-0.613618	0.0996909	-6.1552	7.49821e-10	3.45403e-08
TFPI2	3715.78	-0.436776	0.0709952	-6.15219	7.64184e-10	3.50884e-08
MAPK8IP3	1315.37	0.719624	0.117049	6.14805	7.84422e-10	3.59018e-08
NEAT1	2922.83	0.509757	0.0830059	6.14122	8.18898e-10	3.73596e-08
SPHK1	518.94	-0.83695	0.13657	-6.12834	8.8802e-10	4.03836e-08
MT-ND3	23814.4	0.521049	0.0850903	6.12349	9.15499e-10	4.15007e-08
ABCB10	687.218	-0.696619	0.113797	-6.12161	9.26357e-10	4.18596e-08
ITGA5	1315.7	-0.590164	0.0965846	-6.11033	9.94225e-10	4.47842e-08
HSPB1	2980.71	-0.602012	0.0985755	-6.10711	1.0145e-09	4.55531e-08
KCNJ2	54.9596	2.20797	0.362119	6.09736	1.07836e-09	4.82683e-08
TARS	3356.97	-0.474793	0.0779324	-6.09237	1.11251e-09	4.96408e-08
MAPKAPK3	2587.71	-0.515081	0.084594	-6.08887	1.13713e-09	5.05812e-08
ACE	277.071	1.13726	0.187245	6.07364	1.25045e-09	5.54482e-08
E2F7	570.439	-0.727694	0.119938	-6.06725	1.30122e-09	5.72882e-08
PHLDA1	6422.01	-0.460323	0.0758738	-6.06695	1.30359e-09	5.72882e-08
TIMP2	4987.46	0.515267	0.0849325	6.06678	1.30497e-09	5.72882e-08
FZD8	9557.99	-0.550626	0.0907664	-6.06641	1.30804e-09	5.72882e-08
AC019117.1	82.2504	1.86381	0.30726	6.06589	1.31223e-09	5.72955e-08
KNL1	1329.33	-0.596142	0.0983765	-6.0598	1.36289e-09	5.93253e-08
POP7	582.352	-0.844256	0.139581	-6.04849	1.46214e-09	6.34515e-08
LYAR	353.776	-1.00117	0.165776	-6.03932	1.54761e-09	6.69567e-08
PSMA7	5023.68	-0.4681	0.0776312	-6.02978	1.64178e-09	7.08155e-08
KLHDC2	1106.38	0.588998	0.0977748	6.02402	1.70133e-09	7.31625e-08
STAT2	1319.79	0.566876	0.0941482	6.0211	1.73233e-09	7.42713e-08
ATAD2	2182.09	-0.666047	0.110667	-6.01845	1.76091e-09	7.52698e-08
TUBA1B	10313.3	-0.572903	0.0953299	-6.00969	1.85882e-09	7.92168e-08
NABP1	1964.77	0.54944	0.0915055	6.00445	1.91984e-09	8.15732e-08
RIN2	2006.19	0.503385	0.0839189	5.99848	1.99178e-09	8.43781e-08
CDKN2B	816.671	0.774814	0.129185	5.99769	2.00141e-09	8.45344e-08
OXCT1	556.95	-0.761163	0.126926	-5.99693	2.01086e-09	8.46823e-08
NACC1	5951.62	-0.627596	0.10477	-5.99022	2.09564e-09	8.7992e-08
ITPR1	1306.91	-0.775787	0.129543	-5.98867	2.11566e-09	8.85716e-08
CXCL8	2626.99	-0.56831	0.0949342	-5.98636	2.14588e-09	8.95732e-08
FAM210B	1378.65	0.560038	0.0939394	5.96169	2.49636e-09	1.03898e-07
ASF1B	1341.84	-0.669164	0.112345	-5.95633	2.57971e-09	1.07054e-07
CEP55	1031.87	-0.692162	0.116341	-5.94943	2.69084e-09	1.11341e-07
INSR	747.759	0.62563	0.105219	5.94598	2.74803e-09	1.13378e-07
HNRNPH3	1922.95	-0.587985	0.0989772	-5.94061	2.83965e-09	1.1682e-07
STK36	726.187	0.694393	0.117225	5.9236	3.1496e-09	1.29197e-07
GABPB1-AS1	1375.95	0.541901	0.0915156	5.9214	3.19207e-09	1.30563e-07
HSPA4L	360.412	-0.851312	0.143998	-5.91197	3.3803e-09	1.37866e-07
PCYOX1L	644.464	0.749409	0.126844	5.90814	3.45995e-09	1.40711e-07
RTKN2	656.591	-0.656964	0.111272	-5.90411	3.54545e-09	1.43778e-07
SERPINE1	2498.8	0.584962	0.0991252	5.90124	3.60772e-09	1.45887e-07
LXN	886.373	0.787775	0.133696	5.89227	3.8092e-09	1.53598e-07
GTF2A2	676.186	-0.75154	0.127695	-5.88543	3.9703e-09	1.59642e-07
MCAM	2200.38	-0.553746	0.0941808	-5.87961	4.11241e-09	1.6489e-07
GPD2	1540.78	-0.5626	0.0957723	-5.87435	4.24513e-09	1.69734e-07
TMEM45B	1180.2	0.668958	0.114241	5.85569	4.75019e-09	1.89396e-07
CHP1	2706.26	0.477252	0.0815568	5.85178	4.8633e-09	1.93364e-07
TTC17	1311.55	0.556588	0.0953478	5.83745	5.30062e-09	2.10164e-07
KCTD12	269.754	-0.923779	0.158341	-5.8341	5.40824e-09	2.13836e-07
NES	3814.72	-0.540493	0.0927552	-5.82709	5.64028e-09	2.22393e-07
PPARG	3662.43	0.518704	0.0893307	5.80656	6.37698e-09	2.50746e-07
PSEN1	3434.74	0.502175	0.086537	5.803	6.5137e-09	2.55117e-07
PTPRA	1889.93	0.497798	0.0857868	5.80274	6.524e-09	2.55117e-07
HAS2	516.056	-0.775332	0.133706	-5.79878	6.68009e-09	2.60505e-07
LAMA4	260.194	1.04971	0.18123	5.79216	6.94855e-09	2.70234e-07
SDF2L1	650.788	-0.684992	0.118376	-5.78658	7.1834e-09	2.77896e-07
CCT6A	6160.35	-0.440335	0.0760963	-5.78655	7.18461e-09	2.77896e-07
CTGF	526.897	0.742718	0.128386	5.78503	7.24983e-09	2.79659e-07
C1QBP	2115.57	-0.571432	0.098998	-5.77216	7.82623e-09	3.01077e-07
GPR176	1631.72	0.584723	0.101386	5.76728	8.05612e-09	3.09086e-07
CREBRF	268.268	1.05677	0.183261	5.7665	8.09334e-09	3.09679e-07
EPB41L4A-AS1	199.028	1.0795	0.187786	5.74855	9.0014e-09	3.43501e-07
LAMB3	13479.2	0.471417	0.0820168	5.74782	9.04041e-09	3.43545e-07
SUMF1	876.886	0.621746	0.108174	5.74762	9.05083e-09	3.43545e-07
GLIPR1	519.85	-0.75278	0.131022	-5.74543	9.16887e-09	3.471e-07
HID1	631.467	0.638828	0.111221	5.74379	9.25781e-09	3.49538e-07
C1R	391.926	0.811344	0.141598	5.7299	1.00488e-08	3.78399e-07
CA9	478.188	-0.951587	0.166105	-5.72881	1.01135e-08	3.79829e-07
HYOU1	4325.17	-0.484263	0.0845605	-5.72682	1.02332e-08	3.83315e-07
JUN	1605.32	-0.605852	0.105895	-5.72123	1.05754e-08	3.95093e-07
UACA	1339.8	0.525289	0.0918543	5.71872	1.0733e-08	3.99854e-07
PFN1	7824.19	-0.459181	0.0803002	-5.71831	1.0759e-08	3.99854e-07
ARPC5L	716.68	-0.715825	0.125261	-5.71468	1.09911e-08	4.07414e-07
BAG2	438.459	-0.774793	0.135601	-5.71378	1.10494e-08	4.08513e-07
PARP1	8138.6	-0.413487	0.0723833	-5.71246	1.11356e-08	4.10631e-07
GAS6	588.181	0.725503	0.12707	5.70947	1.13327e-08	4.16822e-07
RPL4	19052	0.45378	0.0796607	5.69641	1.22355e-08	4.48867e-07
EIF2S2	2312.92	-0.579913	0.101867	-5.69285	1.24939e-08	4.57168e-07
PKP1	6506.13	-0.456957	0.0803653	-5.68599	1.30055e-08	4.74027e-07
POLR2F	413.429	-0.834102	0.1467	-5.68579	1.30212e-08	4.74027e-07
CUL7	957.026	0.551549	0.0970136	5.68528	1.30598e-08	4.74219e-07
UBC	15099.4	0.551701	0.0970634	5.68392	1.31642e-08	4.76792e-07
ADAMTS1	684.315	-0.72269	0.127199	-5.68155	1.3348e-08	4.82221e-07
PGM5	2038.04	0.552063	0.0972225	5.67835	1.36001e-08	4.90086e-07
PLCH2	117.041	1.34075	0.23625	5.67514	1.38578e-08	4.98113e-07
MEF2D	1549.68	0.496741	0.087584	5.67159	1.41477e-08	5.07249e-07
ANKRD36C	240.868	1.15769	0.20425	5.66803	1.44448e-08	5.16603e-07
PMAIP1	427.049	-0.902875	0.159422	-5.66342	1.48386e-08	5.29355e-07
SCOC	1020.76	-0.617575	0.109062	-5.6626	1.491e-08	5.30573e-07
DBI	833.13	-0.76379	0.135131	-5.65224	1.58374e-08	5.62168e-07
C7orf50	1762.43	-0.653926	0.115717	-5.65108	1.5944e-08	5.64118e-07
MRPL13	1109.38	-0.541904	0.0958989	-5.65079	1.59716e-08	5.64118e-07
GCC2	738.489	0.643718	0.11408	5.64267	1.67433e-08	5.89912e-07
DCUN1D5	839.063	-0.586254	0.103961	-5.63917	1.70875e-08	6.00553e-07
ZNF581	691.117	0.64986	0.115286	5.63693	1.73107e-08	6.06898e-07
CHORDC1	969.81	-0.649463	0.115259	-5.63481	1.75256e-08	6.12923e-07
PSAT1	668.051	-0.629285	0.111741	-5.63165	1.78495e-08	6.22719e-07
ARF6	3469.32	-0.414784	0.0736747	-5.62994	1.80276e-08	6.26402e-07
SLC6A8	2439.97	-0.593097	0.10535	-5.62979	1.80431e-08	6.26402e-07
LDLR	1916.24	-0.517481	0.0920368	-5.62254	1.88166e-08	6.51667e-07
NCSTN	1442.29	0.54796	0.0974856	5.62094	1.89921e-08	6.54709e-07
CHMP2A	1605.84	0.613816	0.109202	5.6209	1.89964e-08	6.54709e-07
GINS1	814.24	-0.597646	0.106433	-5.6152	1.9633e-08	6.75014e-07
SIDT2	631.667	0.698573	0.124443	5.61361	1.98153e-08	6.79641e-07
IGDCC4	461.675	0.723489	0.129003	5.60832	2.04303e-08	6.97618e-07
HMGB1P5	528.18	-0.780924	0.139245	-5.60826	2.04375e-08	6.97618e-07
MXD4	968.903	0.625422	0.111601	5.60409	2.09353e-08	7.12901e-07
CAPRIN2	1400.66	0.512266	0.0915445	5.59581	2.19598e-08	7.45076e-07
DSEL	613.051	-0.705181	0.126024	-5.59561	2.19848e-08	7.45076e-07
TXNDC5	179.689	-1.08422	0.193851	-5.59308	2.23079e-08	7.54231e-07
ECHDC2	1075.14	0.558036	0.0998699	5.58763	2.30194e-08	7.76442e-07
PTPRK	1667.03	0.597109	0.106936	5.58381	2.35302e-08	7.91793e-07
DDIAS	435.031	-0.803947	0.144043	-5.58128	2.38749e-08	8.01499e-07
PGAM5	1299.54	-0.676885	0.121288	-5.58079	2.39423e-08	8.0187e-07
LRP5	3920.56	0.421547	0.0756018	5.57589	2.46268e-08	8.22858e-07
HNRNPR	3266.24	-0.51682	0.0927122	-5.57446	2.48304e-08	8.27717e-07
PPID	433.093	-0.828104	0.148657	-5.57059	2.53885e-08	8.44345e-07
GALE	723.144	-0.62741	0.11266	-5.56906	2.56111e-08	8.49765e-07
DCTPP1	612.063	-0.692037	0.124385	-5.56368	2.64149e-08	8.74393e-07
PFDN2	1039.18	-0.724555	0.130242	-5.56313	2.64971e-08	8.7508e-07
SPTLC2	1238.61	0.613817	0.110443	5.55776	2.73259e-08	9.00365e-07
NUDC	3180.57	-0.668542	0.120307	-5.55695	2.74532e-08	9.02468e-07
ACTR2	6067.93	-0.510671	0.0919561	-5.55342	2.80132e-08	9.18757e-07
MT-ATP8	577.679	0.661292	0.119113	5.55181	2.82721e-08	9.25117e-07
MYC	2141.8	0.491803	0.0887078	5.54408	2.95508e-08	9.64739e-07
EFHD2	3474.95	-0.54668	0.098662	-5.54093	3.00861e-08	9.79968e-07
HGSNAT	840.461	0.604752	0.10917	5.53954	3.03267e-08	9.85548e-07
ELOVL6	148.082	-1.19055	0.214971	-5.53816	3.05665e-08	9.91078e-07
PRRG4	131.69	-1.3482	0.243525	-5.53621	3.09091e-08	9.99909e-07
MED12	1502.16	0.494739	0.0893808	5.53519	3.109e-08	1.00348e-06
ADGRG6	2475.02	0.576114	0.104272	5.52511	3.2928e-08	1.0604e-06
SLC25A23	2217.98	0.460859	0.0834397	5.52326	3.32771e-08	1.06922e-06
SKP2	1081.52	-0.635581	0.115228	-5.51583	3.4713e-08	1.11285e-06
BOP1	2780.44	-0.577439	0.104741	-5.51301	3.52749e-08	1.12832e-06
CENPL	846.101	-0.606262	0.110013	-5.51081	3.57188e-08	1.13996e-06
FSCN1	11256.8	-0.482396	0.0875682	-5.5088	3.6129e-08	1.15047e-06
POLE2	437.087	-0.734103	0.133309	-5.50679	3.65443e-08	1.1611e-06
HSD17B11	337.659	0.832932	0.151478	5.4987	3.82591e-08	1.21287e-06
BCL2L12	982.531	-0.609569	0.110892	-5.49698	3.86347e-08	1.22206e-06
NORAD	10777	0.476251	0.0867964	5.48699	4.08838e-08	1.28914e-06
DNAH1	114.842	1.27322	0.232054	5.48676	4.09365e-08	1.28914e-06
ARHGAP11A	2079.22	-0.641127	0.1171	-5.47504	4.37423e-08	1.37445e-06
LCP1	2713.17	-0.50419	0.0921539	-5.47117	4.47065e-08	1.40166e-06
TIMM13	618.45	-0.756462	0.138334	-5.46836	4.54228e-08	1.42098e-06
KLHL5	3356.57	0.524145	0.0959908	5.46037	4.75153e-08	1.48319e-06
SNRPF	608.053	-0.723805	0.132684	-5.4551	4.89457e-08	1.52286e-06
TINAGL1	1035.59	0.560239	0.102704	5.4549	4.90003e-08	1.52286e-06
SLC25A10	165.966	-1.06326	0.194949	-5.45404	4.9239e-08	1.52695e-06
P4HA2	1814.1	-0.475526	0.0871958	-5.45354	4.93764e-08	1.52788e-06
HSPA9	5436.25	-0.408384	0.0749257	-5.45053	5.0221e-08	1.55064e-06
SEMA3C	2960.99	0.645769	0.118517	5.44875	5.0726e-08	1.56284e-06
GMNN	324.1	-0.834721	0.153209	-5.44827	5.08623e-08	1.56366e-06
MAP2K1	1597.63	-0.499882	0.0917821	-5.4464	5.14003e-08	1.57679e-06
ING4	256.511	0.89823	0.16503	5.44282	5.24428e-08	1.60531e-06
HDAC6	1037.47	0.52569	0.0965956	5.44218	5.26333e-08	1.60769e-06
CDCA4	1222.23	-0.652209	0.119856	-5.44163	5.27957e-08	1.6092e-06
CPVL	505.596	0.687632	0.126469	5.43716	5.41376e-08	1.64657e-06
H2AFX	2827.47	-0.506121	0.0931046	-5.43605	5.44757e-08	1.65332e-06
PPM1G	2823.62	-0.523965	0.0964015	-5.43523	5.47259e-08	1.6543e-06
TMEM45A	478.729	-0.673582	0.123943	-5.43461	5.4916e-08	1.6543e-06
JAK3	202.49	1.04199	0.19174	5.43439	5.49838e-08	1.6543e-06
WDHD1	1282.74	-0.578971	0.106539	-5.43436	5.49947e-08	1.6543e-06
ABCA3	768.797	0.602219	0.110823	5.43405	5.50891e-08	1.6543e-06
CKS1B	1479.44	-0.491321	0.0904436	-5.43235	5.56159e-08	1.6666e-06
FAM219A	472.923	-0.721845	0.132925	-5.43045	5.62107e-08	1.68089e-06
IFT122	400.778	0.717508	0.132153	5.42939	5.65474e-08	1.68741e-06
CXCL2	396.821	-0.713324	0.131401	-5.42859	5.68016e-08	1.68894e-06
HCAR1	181.592	1.00021	0.184252	5.42848	5.68358e-08	1.68894e-06
EFHC1	518.32	0.781786	0.144213	5.42104	5.9252e-08	1.75707e-06
STRAP	2115.05	-0.437995	0.0808389	-5.41812	6.02282e-08	1.7823e-06
EIF5A2	284.381	-0.825876	0.152572	-5.41303	6.19684e-08	1.83e-06
TMEM94	1601.72	0.497361	0.091895	5.41228	6.22271e-08	1.83383e-06
TMEM230	2519.8	0.491579	0.0908718	5.40959	6.31696e-08	1.85776e-06
EIF4A2	3987.55	0.446615	0.0826093	5.40636	6.43186e-08	1.88765e-06
ABCE1	2144.3	-0.576209	0.10661	-5.40486	6.48598e-08	1.89962e-06
ABI3BP	1843.93	0.600122	0.111044	5.40435	6.50447e-08	1.90112e-06
NOX5	2104.6	-0.641045	0.118637	-5.40342	6.53811e-08	1.90704e-06
MYDGF	3406.39	-0.642467	0.118922	-5.40242	6.57482e-08	1.91382e-06
FAM131B	355.827	0.823592	0.152539	5.39924	6.69229e-08	1.94404e-06
KPNA2	5613.29	-0.438253	0.0811905	-5.39784	6.74473e-08	1.95529e-06
ITGB3	79.9993	1.53432	0.28457	5.39173	6.9781e-08	2.01883e-06
GNB4	412.344	-0.743546	0.13797	-5.38918	7.07786e-08	2.04353e-06
PTPRM	1500.27	0.48908	0.0908939	5.38078	7.41637e-08	2.136e-06
TGFBR2	3556.43	0.417134	0.0775271	5.38049	7.42814e-08	2.136e-06
TRMT6	747.403	-0.615635	0.114515	-5.376	7.61578e-08	2.18554e-06
NAA15	1165.97	-0.663407	0.123477	-5.3727	7.7565e-08	2.22145e-06
GLI3	826.859	0.575215	0.1071	5.37083	7.83764e-08	2.24018e-06
HMGN1	5200.59	-0.422757	0.0787515	-5.36824	7.95093e-08	2.26447e-06
MCM10	258.465	-0.913412	0.170154	-5.36816	7.95443e-08	2.26447e-06
NISCH	2455.41	0.452731	0.0843424	5.36778	7.97134e-08	2.26475e-06
CDC42EP1	553.377	-0.781386	0.14564	-5.36519	8.08634e-08	2.29285e-06
MYBL1	551.175	-0.631901	0.117789	-5.36469	8.10864e-08	2.2946e-06
AHSA1	1463.45	-0.578819	0.107921	-5.36338	8.16778e-08	2.30675e-06
MAZ	755.587	-0.700051	0.130645	-5.35842	8.39513e-08	2.3648e-06
NIPAL3	1412.99	0.476732	0.0889727	5.35818	8.40655e-08	2.3648e-06
ODC1	16530.2	-0.373765	0.0697614	-5.35776	8.42585e-08	2.36555e-06
ENO2	2637.04	-0.490278	0.0915779	-5.35368	8.61846e-08	2.41022e-06
ERO1A	3935.64	-0.466292	0.0870976	-5.35367	8.6188e-08	2.41022e-06
WNK4	1110.04	0.522539	0.0976195	5.35282	8.65944e-08	2.41683e-06
UBE2M	2338.24	-0.57039	0.106582	-5.35166	8.71531e-08	2.42767e-06
CTHRC1	910.639	0.548815	0.102633	5.34733	8.9262e-08	2.48155e-06
CDK2	851.676	-0.720998	0.134869	-5.3459	8.99675e-08	2.49629e-06
GOLGB1	2787.33	0.525562	0.0986437	5.32788	9.93662e-08	2.75171e-06
AC112777.1	202.447	-0.920636	0.172959	-5.32285	1.02156e-07	2.82346e-06
LRP1	7154.39	0.447859	0.0842935	5.31309	1.07779e-07	2.97311e-06
TM7SF2	564.354	0.753544	0.142196	5.29934	1.16224e-07	3.19987e-06
ERCC6L	755.074	-0.573092	0.108295	-5.29195	1.21021e-07	3.3255e-06
RBM14	1231.64	-0.625678	0.118263	-5.29055	1.21951e-07	3.34461e-06
ESPL1	1106.82	-0.517575	0.0978971	-5.28693	1.24385e-07	3.40395e-06
LRRC8A	1688.8	0.500485	0.09467	5.28663	1.24593e-07	3.40395e-06
ALYREF	1789.74	-0.684955	0.129614	-5.28459	1.25989e-07	3.43551e-06
UBE2J2	1970.25	-0.612344	0.11589	-5.28383	1.26511e-07	3.44313e-06
C9orf40	183.85	-1.01623	0.192382	-5.28236	1.27529e-07	3.46421e-06
IQSEC2	719.972	0.551055	0.104684	5.264	1.40955e-07	3.82162e-06
MCM8	1044.95	-0.535468	0.101741	-5.26304	1.41692e-07	3.8343e-06
NAE1	1025.41	-0.569564	0.108238	-5.26213	1.42393e-07	3.83716e-06
ALS2CL	550.313	0.650356	0.123593	5.2621	1.42421e-07	3.83716e-06
PCNX2	680.673	0.615711	0.117014	5.26186	1.42606e-07	3.83716e-06
LGALS8	673.137	0.673192	0.127968	5.26061	1.43579e-07	3.84929e-06
HDGFL3	1011.09	-0.57423	0.109157	-5.26058	1.43598e-07	3.84929e-06
CTSA	3307.33	0.433972	0.082578	5.2553	1.47782e-07	3.95399e-06
OSER1	687.809	0.62534	0.11911	5.25009	1.52022e-07	4.05981e-06
MUC5AC	12851.2	1.12959	0.215221	5.24854	1.53313e-07	4.08662e-06
KPNB1	7974.61	-0.380313	0.072496	-5.24599	1.55446e-07	4.13574e-06
AL844908.1	582.485	0.737092	0.140622	5.24168	1.59124e-07	4.22569e-06
MLPH	3413.63	0.404289	0.0771949	5.23725	1.62989e-07	4.32026e-06
RAD54L	409.545	-0.791827	0.151227	-5.236	1.64094e-07	4.34147e-06
NETO2	404.771	-0.780706	0.149162	-5.23393	1.65941e-07	4.38219e-06
PLXNA1	7502.28	0.355886	0.0680182	5.23222	1.6749e-07	4.41047e-06
ELOC	1440.27	-0.484673	0.0926352	-5.23206	1.67631e-07	4.41047e-06
EFNB3	374.832	0.780058	0.149116	5.23123	1.6839e-07	4.42226e-06
FABP4	212.016	0.997027	0.19071	5.22798	1.71369e-07	4.48765e-06
PLEKHG4	313.136	-0.818322	0.156532	-5.22783	1.71511e-07	4.48765e-06
BHLHE41	2490.12	0.448365	0.0858358	5.22352	1.75553e-07	4.58498e-06
LAGE3	554.207	-0.630332	0.120697	-5.22245	1.76575e-07	4.60323e-06
PLA2G4A	632.546	-0.668071	0.127941	-5.2217	1.77289e-07	4.6134e-06
AK4	1830.57	-0.494574	0.0948007	-5.21699	1.81857e-07	4.72365e-06
SSX2IP	911.861	-0.610713	0.117079	-5.21623	1.82605e-07	4.73443e-06
CHEK1	676.534	-0.593672	0.113824	-5.2157	1.83129e-07	4.73937e-06
COQ8A	1013.52	0.54392	0.104368	5.21154	1.87281e-07	4.83803e-06
PLEKHB1	112.601	1.2144	0.233053	5.21084	1.87992e-07	4.8476e-06
LINC00973	247.951	-0.906944	0.174327	-5.20256	1.96561e-07	5.0594e-06
GLMP	636.968	0.685136	0.131942	5.19269	2.07275e-07	5.32555e-06
ZNF787	880.413	-0.676546	0.130374	-5.18927	2.11118e-07	5.41451e-06
ZSWIM8	3209.29	0.391661	0.0756064	5.18026	2.21581e-07	5.67263e-06
UBASH3B	918.675	-0.529565	0.102245	-5.1794	2.22606e-07	5.68865e-06
DDX21	3442.66	-0.526146	0.101641	-5.17653	2.26048e-07	5.76624e-06
YIPF2	1161.69	0.51757	0.100097	5.1707	2.33222e-07	5.93756e-06
KRT7-AS	161.3	1.06004	0.205021	5.1704	2.33598e-07	5.93756e-06
CORO1A	107.984	-1.28503	0.248772	-5.1655	2.39803e-07	6.08442e-06
TUBA1A	1697.26	0.506706	0.0981061	5.16487	2.40603e-07	6.09385e-06
CDK2AP1	985.418	-0.496765	0.0962241	-5.16258	2.43565e-07	6.15791e-06
CACNA1S	111.684	1.42771	0.276575	5.16212	2.44169e-07	6.16224e-06
UBL5	1343.26	-0.678598	0.131498	-5.16052	2.46269e-07	6.20423e-06
AURKB	550.328	-0.753487	0.146095	-5.15751	2.5025e-07	6.29339e-06
HSPBP1	1301.11	-0.534219	0.103608	-5.15613	2.521e-07	6.32873e-06
C19orf54	145.636	1.10386	0.214175	5.15401	2.54971e-07	6.38954e-06
CCT5	5951.56	-0.398419	0.0774077	-5.14702	2.64659e-07	6.61019e-06
AURKAIP1	3242.87	-0.653598	0.126986	-5.14699	2.64705e-07	6.61019e-06
SERPINE2	1289.56	0.481789	0.0936764	5.14313	2.70204e-07	6.7357e-06
EHBP1L1	2149.1	-0.60152	0.117129	-5.13555	2.81323e-07	7.00061e-06
NEK9	1050.18	0.532142	0.10368	5.13255	2.85847e-07	7.10077e-06
ELP2	1123.35	0.496839	0.0968123	5.13199	2.86697e-07	7.10949e-06
VARS	3597.93	-0.533901	0.104234	-5.12216	3.02063e-07	7.4775e-06
TM9SF2	3155.73	0.444156	0.0868284	5.11533	3.13197e-07	7.73957e-06
CDC7	481.794	-0.664279	0.129869	-5.115	3.13737e-07	7.73957e-06
CHCHD3	1290.33	-0.50909	0.0995802	-5.11236	3.18163e-07	7.83517e-06
FN1	11586.2	0.476911	0.0933074	5.11119	3.20143e-07	7.85659e-06
HAUS2	562.293	-0.586486	0.114747	-5.11111	3.20273e-07	7.85659e-06
PCBP1	1738.08	-0.465393	0.0910596	-5.11086	3.20688e-07	7.85659e-06
BOLA3	308.49	-0.834294	0.16327	-5.10992	3.22303e-07	7.88259e-06
POLQ	448.696	-0.647288	0.126702	-5.10873	3.2434e-07	7.91274e-06
PRR36	425.66	0.712514	0.139475	5.10855	3.24648e-07	7.91274e-06
MPC2	475.409	-0.678375	0.132856	-5.1061	3.28869e-07	8.00192e-06
STIP1	6240.51	-0.413142	0.0809292	-5.10498	3.30837e-07	8.03608e-06
MAGOH	261.484	-0.942861	0.184828	-5.10129	3.37351e-07	8.18032e-06
DSCC1	390.82	-0.683185	0.133938	-5.10076	3.38295e-07	8.18927e-06
SEMA3F	7768.3	0.372597	0.0730657	5.09949	3.40578e-07	8.23053e-06
CTSB	2723.42	0.431827	0.08475	5.09531	3.48177e-07	8.39991e-06
TWF1	2127.21	-0.572734	0.112663	-5.08359	3.70365e-07	8.9201e-06
YPEL3	114.438	1.22889	0.241774	5.0828	3.71903e-07	8.94202e-06
HSPE1	444.336	-0.840462	0.165421	-5.08075	3.75952e-07	9.01728e-06
RPL29	10059.5	0.452003	0.0889669	5.08057	3.76301e-07	9.01728e-06
KIAA0319L	1202.98	0.462596	0.0911144	5.0771	3.83249e-07	9.16835e-06
TFF2	1359.21	0.501049	0.0987069	5.07613	3.85198e-07	9.19952e-06
MRPL4	1267.97	-0.58919	0.116112	-5.07434	3.88838e-07	9.27089e-06
TIMM17A	725.547	-0.553408	0.109348	-5.06098	4.1711e-07	9.92833e-06
DEK	2696.31	-0.482709	0.0954137	-5.05912	4.21193e-07	1.00088e-05
FBXO45	892.484	-0.549406	0.108695	-5.05455	4.31401e-07	1.02343e-05
SIM2	5015.2	0.358582	0.0709828	5.05168	4.37946e-07	1.03723e-05
ARPC5	2050.56	-0.441397	0.08747	-5.04627	4.5052e-07	1.06523e-05
PTGS2	3819.37	-0.563579	0.111783	-5.04172	4.61357e-07	1.08905e-05
FABP5P7	201.422	-0.934856	0.185936	-5.02785	4.96022e-07	1.16894e-05
LMBRD1	254.371	0.851498	0.169498	5.02365	5.06979e-07	1.1927e-05
SIVA1	1223.5	-0.541582	0.107813	-5.02335	5.07781e-07	1.1927e-05
TRA2B	2665.54	-0.4172	0.0830842	-5.02142	5.12916e-07	1.201e-05
PIK3R3	269.171	-0.810387	0.161387	-5.02138	5.13002e-07	1.201e-05
CCNL1	1585.02	0.520659	0.103704	5.02061	5.15083e-07	1.20389e-05
RDH10-AS1	76.3668	1.40728	0.280607	5.01513	5.29978e-07	1.23667e-05
SLC35E2B	2480.15	0.443876	0.0885458	5.01296	5.36002e-07	1.24868e-05
PARP10	528.487	0.617474	0.123223	5.01102	5.41427e-07	1.25868e-05
FUK	375.958	0.727675	0.145223	5.01075	5.42171e-07	1.25868e-05
GPX4	2953.09	0.404324	0.0806957	5.01048	5.42948e-07	1.25868e-05
AC007318.1	667.353	-0.576038	0.115002	-5.00895	5.47288e-07	1.26668e-05
ERH	3626.76	-0.371039	0.0742324	-4.99834	5.78265e-07	1.3362e-05
CLIP2	3105.03	0.460159	0.0920719	4.99782	5.79808e-07	1.3376e-05
SCNN1A	138.115	1.1883	0.237837	4.99625	5.84545e-07	1.34635e-05
FGFR1	1172.31	-0.53227	0.106552	-4.99542	5.87085e-07	1.35001e-05
CDKN2D	183.357	-0.905254	0.181239	-4.99481	5.88926e-07	1.35206e-05
SPINT1	1504.23	0.515843	0.103303	4.99352	5.92882e-07	1.35895e-05
PLD3	1560.21	0.435553	0.0872371	4.99275	5.95248e-07	1.36028e-05
BIRC5	4788.48	-0.491324	0.0984083	-4.99271	5.95374e-07	1.36028e-05
CICP14	390.428	0.71657	0.143575	4.99093	6.00896e-07	1.3707e-05
EIF3J	1169.78	-0.534894	0.107193	-4.99003	6.03709e-07	1.37491e-05
KLC2	1316.9	-0.451229	0.0904521	-4.9886	6.08197e-07	1.38292e-05
MRPS7	1083.97	-0.519316	0.104115	-4.98792	6.10333e-07	1.38556e-05
DDX60L	510.185	0.623112	0.125007	4.9846	6.2091e-07	1.40733e-05
TMEM254	1007.27	0.50892	0.10214	4.98258	6.27427e-07	1.41984e-05
TACC3	1956.78	-0.490914	0.0985536	-4.98119	6.31943e-07	1.42615e-05
ENO1	56555.4	-0.441587	0.0886524	-4.98111	6.32219e-07	1.42615e-05
GADD45GIP1	1921.43	-0.477904	0.095984	-4.979	6.39141e-07	1.43948e-05
CPOX	1002.35	-0.490017	0.0984253	-4.97857	6.40562e-07	1.4404e-05
TIMM8B	426.625	-0.792221	0.159162	-4.97746	6.44235e-07	1.44638e-05
PCBD1	1301.06	-0.587007	0.118062	-4.97201	6.62638e-07	1.48535e-05
NCAPG2	2417.4	-0.416845	0.0838887	-4.96903	6.72893e-07	1.50597e-05
FBXL20	324.115	0.746218	0.150217	4.96761	6.77845e-07	1.51467e-05
PRKACA	2895.28	-0.503211	0.101409	-4.96217	6.97101e-07	1.55526e-05
AKT1	3066.57	-0.483202	0.097391	-4.96146	6.99653e-07	1.55851e-05
FAM98B	905.958	-0.521438	0.105132	-4.95986	7.05456e-07	1.56702e-05
PPP1R35	225.525	-0.908468	0.183166	-4.9598	7.05675e-07	1.56702e-05
ESRRA	1020.47	-0.534904	0.107901	-4.95737	7.14525e-07	1.5842e-05
RBM8A	1647.39	-0.474546	0.0957556	-4.9558	7.20315e-07	1.59455e-05
PDCD5	390.091	-0.698048	0.14099	-4.95103	7.38219e-07	1.63165e-05
CHAC2	111.683	-1.2731	0.257218	-4.94951	7.44021e-07	1.64192e-05
PRXL2B	1459.57	-0.476216	0.0962475	-4.94782	7.50489e-07	1.65363e-05
ATAD3A	2534.53	-0.526396	0.106448	-4.94511	7.6102e-07	1.67424e-05
STUB1	677.153	-0.815008	0.164832	-4.94448	7.6349e-07	1.67709e-05
EIF2S1	4675.32	-0.355342	0.071877	-4.94375	7.66336e-07	1.68074e-05
MAP1B	2922.61	-0.469496	0.0950115	-4.94146	7.7538e-07	1.69796e-05
MRPS34	1115.06	-0.649298	0.131442	-4.93981	7.81982e-07	1.70979e-05
ANKRD1	69.3874	1.56057	0.31611	4.9368	7.94161e-07	1.73301e-05
BTD	357.617	0.684866	0.138733	4.93658	7.95039e-07	1.73301e-05
FEZ2	2049.59	0.462236	0.0936781	4.9343	8.04375e-07	1.75068e-05
MTCO1P12	2162.75	0.478215	0.0969711	4.93152	8.1591e-07	1.77308e-05
IL6R	257.746	-0.935993	0.189819	-4.93097	8.18208e-07	1.77536e-05
VEGFA	4910.46	-0.337902	0.0685744	-4.92752	8.32783e-07	1.8039e-05
B2M	9708.42	0.373246	0.0757513	4.92726	8.33896e-07	1.8039e-05
RPL36AL	1549.57	-0.582772	0.11831	-4.92582	8.40086e-07	1.81373e-05
PPIF	8103.91	-0.391861	0.0795584	-4.92545	8.41656e-07	1.81373e-05
FLNB	25432.6	0.337474	0.0685183	4.92531	8.42261e-07	1.81373e-05
OSBPL10	921.77	0.479752	0.0974577	4.92267	8.53729e-07	1.83565e-05
EIF5	5089.31	-0.435203	0.0884252	-4.92171	8.57892e-07	1.84004e-05
SFXN1	1277.8	-0.45689	0.0928335	-4.92161	8.58358e-07	1.84004e-05
TONSL	2182.82	-0.486043	0.0987913	-4.9199	8.65895e-07	1.85341e-05
PLEKHM1P1	393.313	0.767458	0.156003	4.9195	8.67643e-07	1.85436e-05
NCLN	2136.26	-0.444504	0.0903812	-4.9181	8.73901e-07	1.86493e-05
NPC2	900.134	0.499019	0.101526	4.9152	8.86926e-07	1.8899e-05
MYO15B	129.191	1.08861	0.221519	4.91432	8.90901e-07	1.89553e-05
CRYL1	370.468	0.686953	0.139822	4.91307	8.96609e-07	1.90483e-05
AC015813.1	531.834	0.62522	0.127307	4.91113	9.05533e-07	1.92092e-05
MAPK6	1024.62	-0.568609	0.115946	-4.90408	9.38662e-07	1.98823e-05
BBS2	716.119	0.564871	0.115228	4.90218	9.47768e-07	2.0018e-05
RELN	321.134	-0.797733	0.162731	-4.90216	9.4788e-07	2.0018e-05
MYOF	6998.69	0.387273	0.079048	4.89921	9.62234e-07	2.0291e-05
EIF4G1	10424	-0.387033	0.0790855	-4.89385	9.88802e-07	2.08204e-05
PIGT	4450.98	0.419794	0.0858	4.89271	9.94583e-07	2.09112e-05
TIMM10	409.208	-0.741156	0.151576	-4.88966	1.01009e-06	2.1206e-05
GPATCH4	703.343	-0.567548	0.116107	-4.88817	1.0178e-06	2.13363e-05
CFL1	11942.9	-0.556317	0.113843	-4.8867	1.02542e-06	2.14644e-05
LIPG	92.5731	-1.3075	0.26776	-4.88312	1.04422e-06	2.1826e-05
DOHH	314.028	-0.745964	0.152799	-4.88201	1.0501e-06	2.19167e-05
PUSL1	570.869	-0.554984	0.113774	-4.87794	1.07201e-06	2.23412e-05
FARSA	2930.22	-0.472915	0.0970025	-4.87529	1.0865e-06	2.26101e-05
HES4	461.768	-0.627009	0.128756	-4.86976	1.11734e-06	2.32177e-05
KLHL4	163.897	-0.954839	0.196296	-4.86429	1.14867e-06	2.38341e-05
SMIM14	599.593	0.715131	0.147028	4.86391	1.15089e-06	2.38454e-05
CMAS	759.273	-0.509074	0.104711	-4.86169	1.16386e-06	2.40791e-05
JPT1	2777.49	-0.477817	0.0982976	-4.86092	1.16839e-06	2.41376e-05
SMC1A	2411.18	-0.38679	0.0796154	-4.85823	1.18437e-06	2.44323e-05
PRMT3	425.763	-0.631991	0.13019	-4.85436	1.20778e-06	2.48748e-05
NDUFS6	697.293	-0.68546	0.141212	-4.85411	1.20931e-06	2.48748e-05
MEX3D	789.252	-0.723457	0.149115	-4.85167	1.22428e-06	2.51463e-05
USP1	1099.33	-0.540615	0.111442	-4.85108	1.22794e-06	2.51571e-05
TOR3A	658.64	-0.569638	0.117427	-4.85101	1.22834e-06	2.51571e-05
U2AF1	116.153	1.16903	0.241013	4.85048	1.23166e-06	2.51889e-05
SEMA6C	258.627	0.789298	0.16296	4.8435	1.27574e-06	2.60292e-05
PLA2R1	467.577	0.71012	0.146616	4.84339	1.27641e-06	2.60292e-05
CLSTN3	886.399	0.517081	0.106781	4.84246	1.2824e-06	2.61139e-05
CCNYL1	422.338	-0.616991	0.127452	-4.84095	1.2922e-06	2.6276e-05
CHCHD1	1513.32	-0.570969	0.117964	-4.84021	1.29701e-06	2.63361e-05
TCOF1	3075.17	-0.427015	0.0882866	-4.83669	1.32017e-06	2.67682e-05
AHNAK2	4731.33	0.438865	0.0908066	4.83296	1.34515e-06	2.7236e-05
PRDX3	2005.28	-0.419236	0.0868121	-4.82924	1.37057e-06	2.77112e-05
YPEL2	71.4548	1.3892	0.287701	4.82861	1.37487e-06	2.77587e-05
SALL4	133.841	1.10566	0.229113	4.82585	1.39405e-06	2.81061e-05
HMGN3	795.355	-0.58045	0.120301	-4.82497	1.40025e-06	2.81911e-05
PAPOLA	3870.13	-0.495968	0.102906	-4.81964	1.4382e-06	2.89142e-05
FAM111B	467.386	-0.662795	0.137563	-4.81811	1.44927e-06	2.90959e-05
HSP90AA2P	156.85	-1.01421	0.210519	-4.81766	1.45254e-06	2.91203e-05
IRAK2	755.172	0.539348	0.111967	4.81702	1.45719e-06	2.91725e-05
MEAF6	1149.46	0.503713	0.104615	4.81491	1.47266e-06	2.94407e-05
WDR48	1061	0.47275	0.0982029	4.81401	1.47929e-06	2.95319e-05
HOXA13	1129.59	0.519723	0.108012	4.8117	1.49649e-06	2.98334e-05
ANPEP	11378	0.354635	0.073711	4.81115	1.50061e-06	2.98737e-05
VDAC2	7477.57	-0.351172	0.0730112	-4.80984	1.51049e-06	3.00284e-05
YPEL5	795.316	0.594629	0.123666	4.80834	1.52192e-06	3.02135e-05
CCNA2	995.024	-0.483442	0.100566	-4.80722	1.53043e-06	3.03399e-05
ASPH	14246.6	-0.418753	0.0871261	-4.80629	1.53757e-06	3.04392e-05
ANLN	3648.54	-0.478877	0.0996545	-4.80537	1.54467e-06	3.05372e-05
SLC16A7	173.292	-0.943663	0.19642	-4.80432	1.55282e-06	3.06558e-05
SNRPB	2240.95	-0.421766	0.0878376	-4.80165	1.57361e-06	3.10233e-05
HMGB2	1793.3	-0.429913	0.0895616	-4.8002	1.58511e-06	3.12067e-05
CYC1	4739.08	-0.452033	0.0942205	-4.79761	1.60572e-06	3.15688e-05
SERINC3	3731.41	0.393212	0.0820013	4.79519	1.6252e-06	3.19077e-05
SERBP1	5111.47	-0.338612	0.070717	-4.78826	1.6823e-06	3.29833e-05
GLS	1721.55	-0.485537	0.101453	-4.78582	1.70292e-06	3.33416e-05
SLC35E2A	303.288	0.775205	0.16205	4.78375	1.72052e-06	3.36399e-05
CREB5	258.652	-0.787561	0.164742	-4.78058	1.74789e-06	3.41283e-05
FUBP3	985.136	-0.549757	0.115023	-4.77952	1.7571e-06	3.42611e-05
BCL2	29.2795	-2.42309	0.507029	-4.77899	1.76175e-06	3.43048e-05
DIO3OS	86.533	1.3066	0.273442	4.77835	1.76739e-06	3.43674e-05
TRIM4	565.901	0.609974	0.127777	4.77374	1.80835e-06	3.51161e-05
MIS18A	512.152	-0.616595	0.129196	-4.77257	1.81893e-06	3.52733e-05
HNRNPF	4462.45	-0.414429	0.0868987	-4.7691	1.85051e-06	3.57916e-05
GALNT18	461	-0.594539	0.124667	-4.76901	1.85138e-06	3.57916e-05
FUS	4408.22	-0.519725	0.108984	-4.76881	1.8532e-06	3.57916e-05
IFT27	645.077	0.554852	0.116361	4.76837	1.8572e-06	3.58204e-05
DTYMK	1141.89	-0.475684	0.099835	-4.7647	1.89136e-06	3.64298e-05
KLF10	3568.99	0.442647	0.0929105	4.76422	1.89581e-06	3.64662e-05
EXO1	522.725	-0.642268	0.134848	-4.7629	1.90826e-06	3.66561e-05
MARF1	926.168	0.57015	0.119747	4.76128	1.92369e-06	3.68707e-05
HRAS	899.414	-0.604296	0.126921	-4.76118	1.92461e-06	3.68707e-05
MTDH	5617.29	-0.409125	0.0859966	-4.75746	1.96048e-06	3.75073e-05
HSPG2	3040.67	0.409579	0.0861042	4.75679	1.967e-06	3.75816e-05
MELK	764.904	-0.617292	0.129859	-4.75355	1.99873e-06	3.81367e-05
CACTIN	333.07	-0.678845	0.142949	-4.74885	2.04572e-06	3.89289e-05
WDR62	399.107	-0.734411	0.15465	-4.74885	2.04572e-06	3.89289e-05
SMS	2460.59	-0.434693	0.0916364	-4.74367	2.09884e-06	3.98617e-05
CDR2L	1417.48	-0.508048	0.107103	-4.74352	2.10034e-06	3.98617e-05
BHLHE40	2760.01	-0.401278	0.0846127	-4.74252	2.11072e-06	4.00053e-05
SEZ6L2	1584.7	0.438862	0.0925607	4.74134	2.12312e-06	4.01869e-05
ZNF185	4282.55	-0.394865	0.0833038	-4.74005	2.13661e-06	4.03884e-05
MTURN	448.116	0.692668	0.146182	4.73841	2.15405e-06	4.06642e-05
EHD4	2558.12	-0.42138	0.0890177	-4.73366	2.20508e-06	4.15723e-05
SEC31A	2178.97	0.468488	0.098984	4.73297	2.21262e-06	4.16594e-05
BARD1	342.928	-0.728379	0.153915	-4.73235	2.21932e-06	4.17303e-05
MLF2	2445.82	-0.416982	0.0881542	-4.73015	2.24356e-06	4.21038e-05
BCL2A1	316.012	-0.781322	0.165184	-4.73001	2.2451e-06	4.21038e-05
MT-TV	48.1179	1.66786	0.352724	4.72851	2.26172e-06	4.23596e-05
SHMT2	2356.46	-0.519363	0.109884	-4.72648	2.28445e-06	4.2729e-05
RCC1	1520.63	-0.458054	0.0969246	-4.72588	2.29121e-06	4.27993e-05
LINC00648	262.57	0.78377	0.1659	4.72434	2.30864e-06	4.30683e-05
PAK1IP1	391.739	-0.681395	0.14462	-4.71164	2.45736e-06	4.57827e-05
SIN3A	1504.36	0.423908	0.0900526	4.70734	2.5097e-06	4.66969e-05
ZNF83	907.536	0.557132	0.118415	4.70491	2.53979e-06	4.7195e-05
MKI67	5315.74	-0.498021	0.105876	-4.70383	2.55329e-06	4.73003e-05
C2orf69	374.362	-0.690666	0.146835	-4.70369	2.55503e-06	4.73003e-05
PTGES3	6196.56	-0.357416	0.0759904	-4.70344	2.55816e-06	4.73003e-05
SH3TC2	318.546	0.690869	0.146887	4.70339	2.55875e-06	4.73003e-05
SERPINB2	134.858	-1.14564	0.243892	-4.69732	2.63603e-06	4.86657e-05
SLIRP	465.494	-0.676169	0.14412	-4.6917	2.70948e-06	4.99569e-05
SPATA20	1952.68	0.463875	0.0988828	4.69116	2.71664e-06	4.99646e-05
SRSF7	1877.72	-0.39528	0.0842626	-4.69104	2.71813e-06	4.99646e-05
VDAC1	3284.3	-0.427206	0.0910717	-4.69087	2.72043e-06	4.99646e-05
RECQL4	2120.24	-0.471074	0.100506	-4.68704	2.77181e-06	5.08427e-05
IL18	829.929	0.5032	0.107388	4.68579	2.7888e-06	5.10885e-05
MAD2L1	1140.25	-0.448809	0.0958208	-4.68383	2.81558e-06	5.14571e-05
LUC7L3	3354.06	0.431288	0.0920808	4.68379	2.81615e-06	5.14571e-05
LPGAT1	979.87	-0.499613	0.1067	-4.6824	2.83537e-06	5.17419e-05
AP5Z1	914.545	0.483722	0.10355	4.6714	2.99152e-06	5.45214e-05
LCN2	389.746	0.616535	0.132019	4.67003	3.01152e-06	5.48086e-05
CCNG2	475.634	0.673359	0.144195	4.6698	3.01497e-06	5.48086e-05
TEDC1	388.831	-0.809416	0.173361	-4.66897	3.02719e-06	5.49216e-05
IFT140	331.563	0.696504	0.149181	4.66885	3.02891e-06	5.49216e-05
PIGZ	156.06	0.955677	0.204712	4.6684	3.03549e-06	5.4971e-05
PHYKPL	457.62	0.592183	0.126905	4.66635	3.06602e-06	5.54533e-05
CDC37	5017.93	-0.503497	0.107911	-4.66587	3.0732e-06	5.55126e-05
LDOC1	2403.98	0.40823	0.0875513	4.66275	3.12011e-06	5.62886e-05
SLC25A22	858.17	-0.518903	0.111305	-4.66197	3.13193e-06	5.64303e-05
RPL13A	23975.6	0.403283	0.0865294	4.66065	3.15211e-06	5.6722e-05
CHAF1A	743.243	-0.586063	0.125816	-4.6581	3.19135e-06	5.73556e-05
ANTXR1	2331.52	0.382013	0.0820355	4.65668	3.21352e-06	5.76812e-05
HPCAL1	5447.09	-0.378013	0.0811882	-4.65601	3.22394e-06	5.77954e-05
TNFRSF12A	1715.15	-0.469401	0.100823	-4.65567	3.22924e-06	5.78175e-05
HLA-E	2888.81	0.466933	0.100342	4.65341	3.26488e-06	5.83823e-05
WDR19	352.257	0.74177	0.159507	4.65039	3.31306e-06	5.91695e-05
RAB8A	604.786	-0.514506	0.110778	-4.64448	3.40938e-06	6.08134e-05
SRGN	8801.12	0.331977	0.0715068	4.6426	3.44059e-06	6.12157e-05
TPMT	667.931	-0.606346	0.130611	-4.64236	3.44444e-06	6.12157e-05
ZNF37BP	677.55	0.561751	0.121013	4.64206	3.44958e-06	6.12157e-05
MEMO1	69.4397	-1.44724	0.311776	-4.64193	3.45172e-06	6.12157e-05
RAB5IF	746.847	-0.542673	0.116909	-4.64183	3.45344e-06	6.12157e-05
SART1	1637.24	-0.590535	0.127234	-4.64134	3.46162e-06	6.12844e-05
CTSC	4302.48	-0.339317	0.0731118	-4.64107	3.4661e-06	6.12875e-05
TKFC	779.656	0.635496	0.13698	4.63932	3.49563e-06	6.17329e-05
RNF207	867.229	0.509408	0.109813	4.63889	3.50293e-06	6.17852e-05
FAM84A	812.872	0.480807	0.103662	4.63823	3.51407e-06	6.18565e-05
PDE1C	586.065	0.623363	0.134402	4.63804	3.51729e-06	6.18565e-05
IMPDH1	2531.4	-0.429679	0.0926456	-4.63788	3.52001e-06	6.18565e-05
MUC6	99.4031	1.23562	0.266478	4.63686	3.53743e-06	6.20861e-05
ACOT7	2827.95	-0.450183	0.097182	-4.63237	3.61498e-06	6.33691e-05
DOCK5	2490.56	0.385709	0.0832994	4.63039	3.6498e-06	6.39007e-05
PLCB3	1568.84	-0.465184	0.100539	-4.62691	3.71165e-06	6.49037e-05
SLC2A1	2134.57	-0.440723	0.09528	-4.62556	3.73595e-06	6.52484e-05
ALKBH5	1623.3	-0.443927	0.0960766	-4.62055	3.82723e-06	6.67607e-05
ASL	329.634	-0.743618	0.161122	-4.61526	3.92608e-06	6.84012e-05
TNFSF15	94.1136	1.20028	0.260189	4.61312	3.96669e-06	6.90243e-05
AC073335.2	235.767	0.839717	0.182109	4.61108	4.00584e-06	6.96204e-05
ARL6IP6	500.97	-0.601213	0.130597	-4.60357	4.15317e-06	7.2093e-05
TMED9	4168	-0.444683	0.0966277	-4.60203	4.18399e-06	7.25394e-05
MZF1	483.893	0.591209	0.128517	4.60022	4.22035e-06	7.30808e-05
APLP2	16009.3	0.357422	0.0777128	4.59927	4.23973e-06	7.33273e-05
MAFK	969.014	-0.527196	0.114649	-4.59836	4.25839e-06	7.35606e-05
HPS1	342.49	0.685818	0.14917	4.59755	4.27497e-06	7.37575e-05
WDR76	531.347	-0.576468	0.125424	-4.59615	4.30372e-06	7.41637e-05
RASD1	172.089	0.904142	0.197031	4.58882	4.4575e-06	7.67084e-05
GPR39	353.491	0.638756	0.139205	4.58861	4.46217e-06	7.67084e-05
KCNMA1	8296.08	-0.317845	0.0692858	-4.58745	4.48686e-06	7.69631e-05
SPRED2	1243.73	0.426166	0.0928991	4.58741	4.4878e-06	7.69631e-05
SMC4	3059.94	-0.407	0.0887278	-4.58706	4.49524e-06	7.69978e-05
TSC2	1847.76	0.441232	0.096258	4.58385	4.56487e-06	7.80967e-05
RBM5	1681	0.430811	0.0940146	4.58238	4.59703e-06	7.85524e-05
FAM162A	980.036	-0.43987	0.0960398	-4.58008	4.64798e-06	7.92815e-05
EIF3F	2737.2	0.411293	0.0898028	4.57995	4.65084e-06	7.92815e-05
CD44	9194.41	0.312377	0.0682612	4.5762	4.7349e-06	8.06178e-05
PDAP1	2428.62	-0.579479	0.126781	-4.57071	4.86068e-06	8.26606e-05
LMNB1	1773.62	-0.412198	0.0902248	-4.56857	4.91064e-06	8.34105e-05
GACAT2	80.8247	1.2952	0.283845	4.56305	5.04161e-06	8.5533e-05
MXD3	298.377	-0.70969	0.155631	-4.56007	5.11373e-06	8.66398e-05
CENPA	568.217	-0.515831	0.113124	-4.55985	5.11902e-06	8.66398e-05
FARSB	1277.74	-0.44476	0.0975796	-4.55792	5.16636e-06	8.73372e-05
EMC3	1366.73	0.44351	0.0973138	4.55752	5.176e-06	8.73964e-05
SKA3	381.773	-0.654805	0.143782	-4.55415	5.25968e-06	8.87041e-05
TK2	248.81	0.756174	0.166194	4.54995	5.36592e-06	9.03887e-05
DNAJC9	1741.48	-0.375631	0.0825666	-4.54942	5.37934e-06	9.05076e-05
SHMT1	439.388	-0.624398	0.137282	-4.54829	5.40845e-06	9.089e-05
ATP5PB	2936.89	-0.36574	0.08047	-4.54505	5.49222e-06	9.21226e-05
ID1	5854.63	0.371369	0.0817101	4.54495	5.49474e-06	9.21226e-05
ERN1	1390.31	0.447757	0.0985657	4.54273	5.55305e-06	9.29907e-05
AC009299.2	170.363	-0.875284	0.192713	-4.5419	5.57494e-06	9.30392e-05
TPM3	12912.5	-0.352565	0.0776251	-4.54189	5.5751e-06	9.30392e-05
2023-03-06	3212.18	0.371934	0.0818938	4.54167	5.58117e-06	9.30392e-05
GATAD2A	2107.4	-0.401998	0.0885141	-4.54163	5.58209e-06	9.30392e-05
RRM1	2715.52	-0.388872	0.085652	-4.54014	5.62168e-06	9.35894e-05
LMBR1L	327.846	0.685562	0.151025	4.5394	5.64136e-06	9.38073e-05
TBCA	840.685	-0.469452	0.103469	-4.53713	5.70241e-06	9.47119e-05
TMEM14A	655.512	-0.508202	0.112042	-4.53584	5.73755e-06	9.51845e-05
EIF4EBP1	973.471	-0.573461	0.126489	-4.53367	5.79663e-06	9.60527e-05
TAPBP	3324.17	0.376148	0.0830008	4.53186	5.84672e-06	9.67699e-05
SUB1	2129.43	-0.384144	0.0848401	-4.52786	5.95838e-06	9.85036e-05
GPBP1L1	1418.81	0.437008	0.09653	4.52718	5.97774e-06	9.87089e-05
IDH3A	491.581	-0.593501	0.131274	-4.5211	6.15191e-06	0.000101467
EEF2	27634.9	0.37968	0.0840001	4.51999	6.1842e-06	0.000101807
RSRP1	665.975	0.558648	0.123597	4.5199	6.18682e-06	0.000101807
RALB	916.047	-0.444108	0.0983778	-4.51431	6.35222e-06	0.000104408
MAP3K14	857.204	0.485004	0.107448	4.51384	6.36635e-06	0.00010452
GIPC1	2932.11	-0.474455	0.105129	-4.51308	6.38939e-06	0.000104606
CCT4	3886.65	-0.369988	0.0819816	-4.51306	6.38982e-06	0.000104606
CSF1	385.062	0.599033	0.132737	4.51294	6.39363e-06	0.000104606
RPUSD4	585.62	0.578116	0.128209	4.50915	6.50871e-06	0.000106366
LSM4	1910.17	-0.512667	0.113788	-4.50544	6.62342e-06	0.000108117
CSNK1A1	3767.16	-0.356429	0.0791249	-4.50464	6.64859e-06	0.000108403
CNN3	1959.59	-0.367704	0.0816356	-4.50421	6.66194e-06	0.000108497
SLC3A2	1950.99	-0.48912	0.108605	-4.50367	6.67892e-06	0.000108649
TCF3	2291.6	-0.446027	0.0990631	-4.50245	6.71738e-06	0.00010915
CDC45	410.683	-0.640139	0.14222	-4.50103	6.76235e-06	0.00010968
PLXNB2	3314.03	0.346324	0.0769453	4.5009	6.76655e-06	0.00010968
RNF44	1198.29	0.423658	0.0941316	4.5007	6.77313e-06	0.00010968
PNP	886.529	-0.463899	0.103106	-4.49926	6.81906e-06	0.000110298
NOLC1	2152.48	-0.36168	0.0804144	-4.4977	6.86923e-06	0.000110984
SPPL3	1186.58	0.455194	0.101229	4.49668	6.90213e-06	0.000111389
VASP	1450.99	-0.592602	0.131803	-4.49612	6.92058e-06	0.00011154
GPC1	1634.46	-0.468514	0.104209	-4.49591	6.92718e-06	0.00011154
SOX21	379.768	-0.652538	0.145243	-4.49273	7.03147e-06	0.000113091
RRP9	878.057	-0.529582	0.117928	-4.49072	7.09812e-06	0.000114035
AC012085.1	105.776	-1.19677	0.2668	-4.48565	7.26914e-06	0.00011665
MTHFD2	1279.05	-0.44473	0.0992591	-4.48049	7.44704e-06	0.000119371
CTPS1	1354.57	-0.461549	0.103026	-4.47991	7.46736e-06	0.000119562
TRIM66	552.122	0.578624	0.129225	4.47763	7.5477e-06	0.000120712
TXNIP	2332.22	0.348303	0.0778067	4.47651	7.5873e-06	0.000121209
KHDRBS1	3670.28	-0.360074	0.0805346	-4.47105	7.78361e-06	0.000124206
DKC1	1997.7	-0.380383	0.0851031	-4.46967	7.83387e-06	0.000124868
CBX2	525.759	-0.589027	0.13184	-4.46776	7.9044e-06	0.000125852
HMGB1	5934.12	-0.319701	0.0715632	-4.46739	7.91787e-06	0.000125857
RTN2	302.686	0.713119	0.159632	4.46727	7.92245e-06	0.000125857
DHX37	806.948	-0.501104	0.1122	-4.46617	7.96311e-06	0.000126362
EGLN1	1218.44	-0.452269	0.101285	-4.46531	7.9954e-06	0.000126733
EID1	2206.52	-0.462509	0.103651	-4.46217	8.11347e-06	0.000128462
BRCC3	409.661	-0.637546	0.142891	-4.46177	8.1285e-06	0.000128557
RAD18	966.662	-0.555679	0.124567	-4.4609	8.16166e-06	0.000128938
CORO1C	4639.3	-0.350864	0.0786875	-4.45895	8.23605e-06	0.000129969
ZNF503	1084.21	-0.496127	0.111405	-4.45338	8.45287e-06	0.000133208
ATP5MC1	1308.99	-0.479191	0.107611	-4.45298	8.46877e-06	0.000133208
OAS3	1477.49	-0.39291	0.0882356	-4.45296	8.4694e-06	0.000133208
SCYL2	1157.21	-0.526716	0.118372	-4.44966	8.60054e-06	0.000135122
CTDSP2	2321.91	0.389986	0.0876539	4.44916	8.6206e-06	0.000135287
CTNND1	5015.41	0.357987	0.0805389	4.4449	8.79312e-06	0.000137843
PAN2	337.511	0.708863	0.159513	4.44393	8.83297e-06	0.000138174
RAD51AP1	297.469	-0.745647	0.167791	-4.44391	8.83367e-06	0.000138174
GABARAPL1	337.795	0.697645	0.157099	4.44081	8.9622e-06	0.000140031
CTSO	99.6915	1.11619	0.251522	4.43773	9.09111e-06	0.000141889
TMEM65	779.763	-0.524258	0.118179	-4.43614	9.15881e-06	0.000142789
GPT2	779.121	-0.586244	0.132261	-4.43246	9.31619e-06	0.000145084
SMTN	3221.87	-0.429277	0.0968574	-4.43205	9.33409e-06	0.000145204
BDKRB2	318.664	0.682657	0.154071	4.4308	9.38825e-06	0.000145779
CHCHD10	256.309	-0.935617	0.211166	-4.43073	9.39158e-06	0.000145779
AC254633.1	59.9671	1.40887	0.318136	4.42852	9.48815e-06	0.000147118
OSER1-DT	71.7709	1.35035	0.305055	4.42658	9.57398e-06	0.000148287
EMC8	667.389	-0.5565	0.125757	-4.42518	9.636e-06	0.000149086
ENDOG	138.918	-0.925523	0.209234	-4.42339	9.71637e-06	0.00015008
ANKRD24	30.6029	2.10543	0.475989	4.42328	9.72136e-06	0.00015008
CCT2	3109.52	-0.322348	0.0728838	-4.42277	9.74423e-06	0.000150198
FKBP5	381.08	-0.60448	0.13668	-4.4226	9.75192e-06	0.000150198
AFMID	764.036	0.490626	0.110941	4.42241	9.76065e-06	0.000150198
ARL2BP	61.1201	-1.50209	0.339694	-4.42189	9.78413e-06	0.000150397
RAB23	197.151	-0.814581	0.184302	-4.41981	9.87893e-06	0.00015169
KCTD9	517.101	-0.601199	0.136061	-4.41861	9.93364e-06	0.000152217
HMOX1	142.398	-0.954911	0.216112	-4.41859	9.93461e-06	0.000152217
SYAP1	1300.55	-0.423353	0.0958501	-4.41683	1.00159e-05	0.000153297
PAPLN	53.2976	1.67192	0.378724	4.4146	1.01199e-05	0.000154723
LIF	7424.75	-0.352793	0.0799536	-4.41248	1.02194e-05	0.000156076
OSBPL7	435.482	0.608668	0.138087	4.40787	1.04392e-05	0.000159262
TOM1	252.162	0.744526	0.168975	4.40614	1.05231e-05	0.00016037
SMAD6	843.466	0.466954	0.106031	4.40393	1.06307e-05	0.000161621
C1QTNF1	1910.38	0.499674	0.113461	4.40391	1.06316e-05	0.000161621
SVIP	367.902	-0.66081	0.150064	-4.40353	1.06505e-05	0.000161621
SLC1A3	166.427	-0.898472	0.204035	-4.40353	1.06506e-05	0.000161621
DCAF8	852.088	0.46625	0.105893	4.40301	1.0676e-05	0.000161835
ILF2	5344.23	-0.327254	0.0743545	-4.40127	1.07617e-05	0.000162959
AIG1	743.508	0.489743	0.111284	4.40082	1.07844e-05	0.00016313
KDM5B	2469.21	0.41342	0.0939807	4.39899	1.08755e-05	0.000164333
RAD51C	467.083	-0.544204	0.12372	-4.39869	1.08907e-05	0.000164388
ADO	2587.88	-0.357451	0.0812712	-4.39825	1.09126e-05	0.000164545
ROMO1	763.183	-0.544125	0.123757	-4.39672	1.09899e-05	0.000165535
GBE1	2139.3	-0.420315	0.095634	-4.39504	1.10751e-05	0.000166641
ARHGDIA	2502.48	-0.50968	0.115976	-4.3947	1.10924e-05	0.000166663
CCDC57	629.677	0.532627	0.121202	4.39456	1.11e-05	0.000166663
GLRX5	833.242	-0.553329	0.125934	-4.3938	1.11387e-05	0.000167069
TP53INP2	574.418	0.508174	0.115713	4.39167	1.12484e-05	0.000168537
MGAT2	31.6445	-2.35494	0.536258	-4.39144	1.12604e-05	0.000168539
RFC3	523.923	-0.600702	0.136829	-4.39017	1.13263e-05	0.000169347
ASF1A	310.131	-0.689753	0.15715	-4.38914	1.13799e-05	0.000169834
RUNDC3A-AS1	282.143	0.680614	0.155072	4.38902	1.13863e-05	0.000169834
YPEL1	67.1344	1.37049	0.312265	4.38886	1.13946e-05	0.000169834
ANXA2P2	2102.32	0.484321	0.110375	4.38797	1.14416e-05	0.000170355
DOCK10	527.518	-0.547193	0.124745	-4.38648	1.15201e-05	0.000171345
GSDME	672.064	0.479918	0.109448	4.38489	1.16043e-05	0.000172417
RETREG2	1988	0.384393	0.0876717	4.38445	1.16278e-05	0.000172586
RCC2	2378.4	-0.356121	0.0812534	-4.38284	1.1714e-05	0.000173643
CYB5D2	204.546	0.76489	0.174526	4.38267	1.17234e-05	0.000173643
SULF2	3431.82	0.344713	0.0786715	4.38168	1.17767e-05	0.000174252
CIAO2B	591.777	-0.614752	0.14038	-4.37919	1.19124e-05	0.000176075
EIF3B	7168.51	-0.323077	0.0738385	-4.37546	1.21175e-05	0.000178922
MAP7D1	2620.91	-0.484112	0.110672	-4.37429	1.21828e-05	0.0001797
RELT	263.989	-0.705022	0.161224	-4.37293	1.22589e-05	0.000180635
CRIM1	2779.79	0.422289	0.096596	4.3717	1.23283e-05	0.000181386
KIFC1	1354.31	-0.469313	0.107356	-4.37157	1.23354e-05	0.000181386
PUS1	477.543	-0.608621	0.139244	-4.3709	1.23735e-05	0.000181736
CTSF	165.591	0.929102	0.212582	4.37057	1.23925e-05	0.000181736
CCDC146	56.8795	1.53244	0.350633	4.37048	1.23975e-05	0.000181736
MRPL34	606.402	-0.557521	0.127717	-4.36528	1.26959e-05	0.00018547
GPRIN1	486.356	-0.605442	0.138697	-4.36522	1.26995e-05	0.00018547
SEMA4B	3630.95	-0.341195	0.0781637	-4.36514	1.27042e-05	0.00018547
TMEM101	1129.19	0.439189	0.100613	4.36514	1.27043e-05	0.00018547
BMI1	1423.76	-0.493272	0.113066	-4.36268	1.28477e-05	0.000187371
UCHL5	606.784	-0.533308	0.122273	-4.36162	1.29105e-05	0.000188094
ABLIM3	2684.06	0.349468	0.0801292	4.36131	1.29286e-05	0.000188165
CDK5RAP3	390.095	0.701906	0.161056	4.35814	1.31175e-05	0.000190719
KRT80	839.22	0.499475	0.114646	4.35666	1.32061e-05	0.000191812
MBTPS1	3407.44	0.33884	0.0777804	4.35636	1.32241e-05	0.000191878
SH3GL1	993.116	-0.492802	0.11314	-4.35569	1.32646e-05	0.000192121
ATP5MC2	1439.23	0.461724	0.106006	4.35564	1.32679e-05	0.000192121
NATD1	110.499	1.2032	0.276262	4.35528	1.32899e-05	0.000192245
SLC17A5	346.676	0.614241	0.14108	4.35386	1.33761e-05	0.000193295
BRCA1	472.859	-0.615293	0.141383	-4.35196	1.34924e-05	0.000194778
ATG13	1595.88	0.385395	0.0885682	4.3514	1.35272e-05	0.000195082
MAN2B1	2366.2	0.37915	0.087166	4.34975	1.36293e-05	0.000196356
TIPARP	1881.2	0.468993	0.107866	4.34792	1.37432e-05	0.000197797
ASXL1	3379.79	0.322421	0.0741799	4.34647	1.38346e-05	0.000198911
ELF3	468.425	0.605202	0.139325	4.3438	1.40038e-05	0.00020114
FBXO5	284.232	-0.71456	0.164647	-4.33997	1.42505e-05	0.000204478
MAGED2	2861.97	0.344311	0.0793451	4.33942	1.4286e-05	0.000204781
GLRX3	1455.86	-0.394374	0.0909362	-4.33682	1.44559e-05	0.000207007
CENPN	425.703	-0.614605	0.14175	-4.33583	1.45212e-05	0.000207733
ACP6	1314.03	0.391543	0.0903134	4.33538	1.45509e-05	0.00020795
PDK4	146.627	0.955876	0.220549	4.33408	1.46371e-05	0.000208972
PNN	1945.67	-0.449669	0.103765	-4.33352	1.46747e-05	0.000209298
RPS3A	4284.03	0.33962	0.0783867	4.33262	1.47345e-05	0.000209941
HSPA4	3180.79	-0.381688	0.0881018	-4.33234	1.4753e-05	0.000209994
MAD2L2	930.233	-0.477489	0.110223	-4.33203	1.47738e-05	0.00021008
KLF5	1867.25	0.385432	0.0889865	4.33135	1.48197e-05	0.000210523
PNO1	489.159	-0.608136	0.140432	-4.33047	1.48794e-05	0.00021116
CA12	1113.31	-0.406679	0.0939165	-4.33022	1.48961e-05	0.000211187
S100A16	5920.52	-0.307188	0.0709664	-4.32864	1.50035e-05	0.000212497
PGAP2	452.861	0.580295	0.134114	4.32686	1.51248e-05	0.000214003
GTF2IP1	334.624	0.869663	0.201111	4.32429	1.53025e-05	0.000216301
CLHC1	96.4255	1.123	0.259956	4.31998	1.56045e-05	0.000220351
ABHD14B	1078.47	0.482806	0.111806	4.31826	1.57262e-05	0.00022185
FLNC	11188.7	-0.364512	0.0844268	-4.31749	1.57812e-05	0.000222406
AK5	177.233	0.822557	0.190534	4.31711	1.58086e-05	0.000222571
EIF5A	7185	-0.416159	0.096522	-4.31155	1.62115e-05	0.000228018
SPTSSA	1041.29	-0.516152	0.119722	-4.31125	1.62334e-05	0.000228101
RIOX1	536.052	-0.547519	0.127047	-4.30958	1.63563e-05	0.000229602
ANP32E	1735.65	-0.45496	0.105611	-4.30788	1.64823e-05	0.000231142
CCDC124	1153.07	-0.620302	0.14403	-4.30674	1.65677e-05	0.00023211
ADRB2	440.737	0.577926	0.134261	4.30448	1.67379e-05	0.000234089
CCNL2	5020.43	0.318602	0.0740173	4.30443	1.67418e-05	0.000234089
SEC22B	2033.03	0.385583	0.0896181	4.30251	1.6887e-05	0.000235888
SEC61G	1470.55	-0.409927	0.0953066	-4.30114	1.69922e-05	0.000237125
CDCA2	582.385	-0.528674	0.122934	-4.30048	1.70432e-05	0.000237603
YWHAG	4842.34	-0.302466	0.0703452	-4.29975	1.70993e-05	0.000238153
PAQR4	255.687	-0.738811	0.171909	-4.29769	1.72587e-05	0.000240138
PLK4	356.705	-0.607412	0.141344	-4.2974	1.72816e-05	0.00024022
SLC9A7	2499.2	0.352785	0.0821109	4.29645	1.73557e-05	0.000241016
STT3A	5678.18	0.365409	0.0850854	4.29461	1.74999e-05	0.000242781
MRPL3	1560.23	-0.409433	0.0954898	-4.28772	1.80519e-05	0.000250195
RPL35	3424.77	-0.426422	0.0994581	-4.28745	1.80732e-05	0.000250247
PSMG3-AS1	150.839	0.937717	0.218843	4.28488	1.82842e-05	0.000252922
WDR77	545.531	-0.553957	0.129302	-4.28422	1.8338e-05	0.00025342
MMS19	1628.01	0.400129	0.0934219	4.28304	1.84361e-05	0.000254529
NOA1	805.092	0.450739	0.105248	4.28263	1.84697e-05	0.000254746
AC018638.4	369.628	0.59971	0.140058	4.28188	1.85324e-05	0.000255364
SRXN1	99.8163	-1.30689	0.305304	-4.28061	1.86384e-05	0.000256576
CCDC191	163.984	0.836145	0.195359	4.28003	1.86866e-05	0.00025699
PSME1	2041.73	0.385231	0.0901126	4.275	1.91141e-05	0.000262616
RALY	3282.46	-0.519525	0.121586	-4.27291	1.92937e-05	0.000264829
ERBB3	317.901	0.624803	0.146247	4.27225	1.93512e-05	0.000265361
TRAPPC9	1042.25	0.426836	0.0999264	4.2715	1.94158e-05	0.000265991
STK39	554.934	-0.517821	0.121309	-4.26861	1.96695e-05	0.000269207
XPO1	4880.86	-0.41575	0.0974783	-4.26505	1.99855e-05	0.00027327
TCF7L2	442.216	0.574811	0.134838	4.26296	2.01738e-05	0.00027558
TMEM39A	1234.82	0.396703	0.0930763	4.26213	2.02489e-05	0.00027634
PUM1	1712.57	0.40419	0.0948609	4.26087	2.03636e-05	0.00027764
CST3	2860.6	0.367788	0.0863552	4.25901	2.05337e-05	0.00027969
CFAP44	316.403	0.671277	0.157673	4.25739	2.06831e-05	0.000281456
PARVA	1189.64	0.406352	0.0954783	4.25597	2.08149e-05	0.000282979
CERS6	589.919	-0.510309	0.119912	-4.25569	2.08403e-05	0.000283054
MYL12B	4367.26	0.323298	0.0760037	4.25372	2.10248e-05	0.000285288
MNAT1	919.2	-0.419657	0.0986708	-4.2531	2.10832e-05	0.000285808
TNXB	198.407	0.753075	0.177106	4.25211	2.11764e-05	0.000286798
KIF18B	1304.79	-0.456415	0.107358	-4.25132	2.12511e-05	0.000287536
NUMA1	2995.73	0.350323	0.0824092	4.25101	2.12806e-05	0.000287663
ELOF1	1032.62	-0.520948	0.122743	-4.24422	2.19359e-05	0.000296239
ALDH3A2	1503.91	0.399636	0.0941945	4.24267	2.2088e-05	0.00029801
OGDH	2888.58	-0.362806	0.0855418	-4.24127	2.22256e-05	0.000299582
SEC61B	600.943	-0.628365	0.148177	-4.24064	2.22881e-05	0.000300034
SDHAF3	174.182	-0.838572	0.197753	-4.24051	2.23012e-05	0.000300034
FOXA1	2132.41	0.351793	0.0829675	4.24013	2.23392e-05	0.00030026
CENPW	214.965	-0.85205	0.200961	-4.23987	2.23648e-05	0.000300321
ABCA7	779.711	0.536333	0.126518	4.2392	2.24318e-05	0.000300937
TCTN1	583.442	0.522152	0.123202	4.2382	2.25321e-05	0.000301999
LTBP4	1767.67	0.406941	0.0960567	4.23647	2.27063e-05	0.000304047
PSRC1	435.035	-0.608585	0.143675	-4.23583	2.27709e-05	0.000304625
SLC25A4	373.01	-0.625222	0.147627	-4.23514	2.28414e-05	0.000305281
SHC4	234.089	-0.721187	0.170429	-4.23161	2.32024e-05	0.000309816
DLD	1826.15	-0.386794	0.0914198	-4.23096	2.32694e-05	0.000310239
PFKFB4	1082.54	-0.474023	0.112039	-4.23088	2.32777e-05	0.000310239
NOL4L	684.438	0.470726	0.111286	4.22987	2.33824e-05	0.000311342
PDK1	758.554	-0.524659	0.124095	-4.2279	2.35887e-05	0.000313795
NCKAP1	2852.62	-0.421665	0.0997927	-4.22542	2.385e-05	0.000316976
SIRPB2	174.675	0.80907	0.191544	4.22393	2.40077e-05	0.000318527
CRYZL2P	170.707	0.828501	0.196146	4.2239	2.40115e-05	0.000318527
NCL	10683.4	-0.293268	0.0694381	-4.22345	2.40594e-05	0.000318866
GOLM1	1216.59	-0.4203	0.099527	-4.22298	2.41098e-05	0.000319237
TBCK	226.502	0.728667	0.172575	4.22232	2.41801e-05	0.000319869
WDR5	899.862	-0.452221	0.107134	-4.22108	2.43135e-05	0.000321336
PGAP3	137.055	0.898559	0.212979	4.21901	2.45382e-05	0.000323821
PTK2	4252.12	0.362139	0.0858368	4.21892	2.4547e-05	0.000323821
BRMS1	818.079	-0.514566	0.121987	-4.21821	2.46247e-05	0.000324535
ACTR3	4155.61	-0.327568	0.0776593	-4.21801	2.46468e-05	0.000324535
TMEM132A	2579.86	0.387369	0.0918724	4.21638	2.48252e-05	0.000326582
GMFB	2250.81	-0.430547	0.102169	-4.21408	2.50801e-05	0.000329631
JUP	1341.69	0.431416	0.102495	4.20915	2.56337e-05	0.000336596
RPL23	4099.43	0.381492	0.0906421	4.20877	2.56768e-05	0.000336851
PGM2	428.256	-0.589232	0.140017	-4.20831	2.57292e-05	0.000337227
GLRX2	203.907	-0.829913	0.197241	-4.2076	2.58094e-05	0.000337968
DOT1L	1282.06	-0.41477	0.0985987	-4.20665	2.59183e-05	0.000339082
ARSJ	288.329	-0.757273	0.180034	-4.20627	2.59616e-05	0.000339336
OPTN	911.967	0.472491	0.112364	4.205	2.61078e-05	0.000340935
CEP250	1959.65	-0.434165	0.1033	-4.20294	2.63475e-05	0.000343749
SPOCK1	1282.5	0.446388	0.106218	4.20257	2.63896e-05	0.000343983
DLAT	1381.75	-0.385165	0.0916703	-4.20164	2.64989e-05	0.000345091
C20orf27	2013.27	-0.419522	0.0999342	-4.19799	2.693e-05	0.000350386
POLR2E	2321.16	-0.462105	0.110084	-4.19774	2.69596e-05	0.00035045
JMJD6	780.063	-0.454097	0.108188	-4.19729	2.70122e-05	0.000350814
FOXM1	2261	-0.393776	0.0938214	-4.19708	2.70375e-05	0.000350822
TPBG	1648.24	-0.355731	0.0847954	-4.19517	2.72665e-05	0.000352899
ZNF362	371.636	0.628581	0.149835	4.19514	2.72702e-05	0.000352899
SH3BP5-AS1	106.185	1.09493	0.261001	4.19513	2.72719e-05	0.000352899
RIPOR1	1092.71	-0.418635	0.0998132	-4.19418	2.73857e-05	0.000353765
RUVBL1	1010.19	-0.456667	0.108882	-4.19416	2.73886e-05	0.000353765
NEDD4L	1996.95	0.354446	0.0845529	4.192	2.76502e-05	0.00035682
KLF4	212.429	-0.815246	0.194499	-4.19151	2.77103e-05	0.000357272
H2AFY	2792.32	-0.330857	0.079031	-4.18642	2.83387e-05	0.000365044
LRRC45	720.021	-0.649119	0.155162	-4.18348	2.87084e-05	0.000369471
SMYD2	950.21	-0.414598	0.0992312	-4.1781	2.93952e-05	0.000377968
HNRNPM	6318.45	-0.339144	0.0812169	-4.17579	2.96958e-05	0.000381489
CSF3	1689.15	-0.415561	0.099578	-4.17323	3.00316e-05	0.000385456
MRPL39	574.328	-0.563214	0.134978	-4.17265	3.0108e-05	0.000386088
GNG5	202.633	-0.803356	0.192589	-4.17134	3.02815e-05	0.000387963
SRGAP1	698.951	0.489964	0.117488	4.17033	3.0416e-05	0.000389336
GTF2A1	673.44	-0.514831	0.12351	-4.16832	3.06854e-05	0.000392431
ADARB1	1734.9	0.396175	0.0950628	4.1675	3.07953e-05	0.000393483
THAP12	1192.14	-0.4022	0.0965785	-4.16449	3.12054e-05	0.000398366
PDZD2	779.001	0.575245	0.138158	4.16368	3.13158e-05	0.000399416
TSPAN2	110.424	0.982767	0.236058	4.16325	3.13749e-05	0.000399812
POGZ	1722.03	0.406695	0.0977056	4.16246	3.14841e-05	0.000400845
RPL7P1	1743.22	0.4177	0.100359	4.16205	3.15402e-05	0.0004012
NBPF11	404.254	0.558584	0.134227	4.16149	3.16175e-05	0.000401825
IFT46	533.529	0.595671	0.143158	4.16093	3.1696e-05	0.000402463
PLEKHJ1	479.424	-0.542297	0.130342	-4.16057	3.1745e-05	0.000402726
FBXO43	152.945	-0.892117	0.214451	-4.16	3.18247e-05	0.000403194
HS2ST1	678.061	-0.545993	0.131251	-4.1599	3.18386e-05	0.000403194
MICALL1	903.41	-0.442724	0.106435	-4.15956	3.18855e-05	0.00040343
TAF13	434.019	-0.571258	0.137411	-4.1573	3.22032e-05	0.000406982
BSDC1	1263.66	0.385561	0.0927464	4.15716	3.22234e-05	0.000406982
UBE3B	1183.51	0.379862	0.0913987	4.1561	3.23728e-05	0.000408506
TUBG1	1193.07	-0.421826	0.101522	-4.15502	3.25254e-05	0.000410068
CFAP69	106.26	1.11855	0.269308	4.15342	3.27543e-05	0.000412588
LPCAT1	10314.1	0.310282	0.0747789	4.14933	3.33454e-05	0.000419662
LRR1	337.69	-0.586442	0.141383	-4.14791	3.3553e-05	0.000421903
FADD	359.911	-0.659644	0.159089	-4.14638	3.37776e-05	0.000424351
PPFIA4	198.096	-0.745419	0.179955	-4.14225	3.43915e-05	0.000431538
MSANTD3	840.461	-0.427986	0.103325	-4.14213	3.44103e-05	0.000431538
CBLB	621.099	0.515247	0.124412	4.14146	3.45102e-05	0.000432411
CDH2	3209.13	0.329376	0.079551	4.14044	3.46642e-05	0.000433629
AL365181.3	73.1275	1.25891	0.304057	4.14039	3.46722e-05	0.000433629
WIPI2	2050.43	0.353105	0.0852911	4.14	3.4731e-05	0.000433629
HNRNPC	7879.3	-0.317251	0.0766316	-4.13995	3.47384e-05	0.000433629
CKAP2L	760.242	-0.610556	0.147484	-4.13981	3.47598e-05	0.000433629
PLCXD2	526.374	0.527506	0.127447	4.13902	3.48789e-05	0.000434735
CRYBG3	532.132	-0.556482	0.134459	-4.13868	3.49317e-05	0.000435011
MRPL19	852.486	-0.437173	0.105675	-4.13697	3.51923e-05	0.000437874
CAMTA2	634.681	0.474827	0.114796	4.13628	3.52989e-05	0.000438816
SDHB	1618.14	-0.362293	0.0876221	-4.13473	3.55379e-05	0.000441402
CDKN2C	788.424	-0.49509	0.119769	-4.1337	3.56976e-05	0.000442999
COLGALT1	2746.01	-0.364651	0.0882661	-4.13127	3.6077e-05	0.000446986
PPP1R3E	143.921	0.926431	0.22425	4.13124	3.60817e-05	0.000446986
EGFR	4682.23	0.371596	0.0899762	4.12993	3.62867e-05	0.000449135
PTGES	1013.4	0.480839	0.116687	4.12077	3.77606e-05	0.000466971
OPA1	2175.92	-0.419355	0.101783	-4.1201	3.78704e-05	0.000467924
ATP6AP1L	104.02	1.10086	0.267411	4.11672	3.84299e-05	0.000474424
BRWD1	1681.4	0.424671	0.103236	4.11362	3.89508e-05	0.000480118
CDC6	662.688	-0.503316	0.122355	-4.11357	3.89586e-05	0.000480118
PLCD3	2492.39	0.352896	0.0857927	4.11336	3.89943e-05	0.000480142
LENG8	3710.22	0.439574	0.106874	4.11301	3.90534e-05	0.000480455
TRIM58	919.335	-0.415915	0.101151	-4.11184	3.92525e-05	0.000482179
CASP2	1465.6	0.440766	0.107196	4.11178	3.92613e-05	0.000482179
GCLM	817.275	-0.479678	0.11667	-4.11141	3.93253e-05	0.000482549
DYNLL2	2978.71	-0.376233	0.0915379	-4.11014	3.95425e-05	0.000484796
ARMH1	49.5461	1.44053	0.350515	4.10976	3.96068e-05	0.000484867
PLCXD3	371.158	-0.661963	0.161076	-4.10963	3.96288e-05	0.000484867
MICAL2	6062.83	0.28009	0.0681566	4.10951	3.96505e-05	0.000484867
CENPO	468.716	-0.571968	0.139223	-4.10828	3.98613e-05	0.000486312
SETDB1	535.618	0.492955	0.119991	4.10827	3.98638e-05	0.000486312
PKM	49297.2	-0.344945	0.0839645	-4.10823	3.98711e-05	0.000486312
MTHFD1	3552.76	-0.305659	0.074457	-4.10518	4.04001e-05	0.000492342
SHROOM3	708.598	0.447047	0.108926	4.10412	4.05853e-05	0.000493915
LINC01116	319.443	-0.667905	0.162743	-4.10405	4.05986e-05	0.000493915
SSRP1	4846.78	-0.332865	0.0811163	-4.10356	4.06844e-05	0.000494537
LETMD1	1096.34	0.478318	0.116602	4.10215	4.09324e-05	0.000497127
GTF2IP4	470.411	0.707021	0.172369	4.1018	4.09957e-05	0.000497471
EAPP	480.375	0.512053	0.124857	4.1011	4.11182e-05	0.000498532
C1GALT1C1	544.25	0.50562	0.123319	4.10009	4.12995e-05	0.000500303
SEPHS2	905.535	-0.458412	0.11186	-4.09809	4.16577e-05	0.000504214
FOXO4	197.581	0.777244	0.189695	4.09733	4.17937e-05	0.00050543
NR2F6	1279.74	-0.482268	0.117748	-4.09575	4.20796e-05	0.000508456
IL7R	1085.86	0.399971	0.0977324	4.09251	4.26729e-05	0.000515187
PA2G4	1908	-0.38335	0.0937341	-4.08976	4.31814e-05	0.000520885
ARHGDIB	268.551	0.624308	0.152666	4.08937	4.32545e-05	0.000521325
PSMD2	14347.7	-0.356218	0.087118	-4.08891	4.33402e-05	0.000521916
TMCO4	235.444	0.770936	0.188672	4.08612	4.38638e-05	0.000527775
INPP4B	295.411	0.65006	0.159119	4.08538	4.40041e-05	0.000529016
PCGF6	189.712	-0.754267	0.184653	-4.08478	4.41185e-05	0.000529943
C6orf89	1749.07	0.345783	0.0846695	4.08391	4.42834e-05	0.000531143
UGCG	777.311	0.448885	0.109917	4.08386	4.4293e-05	0.000531143
RPS24	28840.8	0.263547	0.0645474	4.083	4.44581e-05	0.000532674
CENPI	640.087	-0.533541	0.130691	-4.08246	4.45607e-05	0.000533421
RN7SL2	548.995	-3.30305	0.809117	-4.08228	4.45954e-05	0.000533421
NRK	74.3303	-1.28368	0.314489	-4.0818	4.46877e-05	0.000533732
PPA1	2957.62	-0.374138	0.0916633	-4.08166	4.4716e-05	0.000533732
PLD1	326.076	0.698891	0.171231	4.08156	4.47339e-05	0.000533732
IL6	312.696	0.582996	0.142867	4.0807	4.49e-05	0.000535265
DGKD	1488.71	0.345565	0.0846895	4.08038	4.49624e-05	0.000535561
CMPK1	2641.36	-0.383851	0.0940899	-4.07962	4.51096e-05	0.000536864
RPP25	117.028	-0.950446	0.232987	-4.0794	4.51515e-05	0.000536914
KCNJ2-AS1	26.7888	2.26799	0.556216	4.07753	4.55165e-05	0.000540803
RRS1	456.841	-0.604437	0.148272	-4.07654	4.571e-05	0.000542649
EFEMP1	301.12	0.610744	0.149847	4.0758	4.58563e-05	0.000543932
FASN	5033.93	-0.354083	0.0868832	-4.0754	4.59361e-05	0.000544425
SMURF2	1944.35	0.338835	0.0831541	4.07479	4.60559e-05	0.00054539
GALNT12	210.891	-0.846937	0.207897	-4.07383	4.6246e-05	0.000547009
CAPNS1	4065.27	0.30673	0.0752949	4.07371	4.62694e-05	0.000547009
PURB	1972.99	-0.342016	0.0839712	-4.07301	4.64091e-05	0.000548206
AMMECR1	505.202	-0.598435	0.146969	-4.07184	4.66439e-05	0.000550522
MEX3A	847.542	-0.45037	0.110637	-4.07069	4.68746e-05	0.000552786
ZNF862	308.054	0.616439	0.151448	4.0703	4.69535e-05	0.000553259
ASRGL1	157.954	-0.886794	0.217955	-4.06869	4.72777e-05	0.000556395
MXI1	554.265	0.506637	0.124524	4.06859	4.72979e-05	0.000556395
PDLIM4	1706.73	-0.434388	0.106782	-4.068	4.74192e-05	0.000557362
MST1R	1730.17	0.362886	0.0892696	4.06505	4.80213e-05	0.000563973
CENPB	4999.55	-0.392962	0.0967059	-4.06347	4.83475e-05	0.000567336
ITGA3	28829.4	0.334933	0.0824985	4.05987	4.91003e-05	0.000575695
CIC	431.546	-0.556827	0.137236	-4.05743	4.96149e-05	0.000581249
PLXNB1	1039.28	0.400983	0.0988412	4.05684	4.97411e-05	0.000582249
PSMA4	2146	-0.32917	0.0811715	-4.05524	5.00834e-05	0.000585664
P2RX4	274.115	0.625387	0.154228	4.05494	5.0148e-05	0.000585664
ILF3	11552.5	-0.312264	0.0770091	-4.0549	5.01563e-05	0.000585664
CDH1	407.418	0.605071	0.14927	4.05353	5.04499e-05	0.00058861
ANP32A	2066.42	-0.342715	0.0845694	-4.05246	5.06811e-05	0.000590823
RGL2	962.143	0.461519	0.113945	4.05037	5.11359e-05	0.000595364
ABCA5	353.532	0.556343	0.137365	4.05011	5.11932e-05	0.000595364
SYVN1	1530	0.361869	0.0893482	4.0501	5.11961e-05	0.000595364
SCRIB	3863.77	-0.388725	0.0960433	-4.0474	5.17903e-05	0.000601782
RAVER1	1190.87	-0.42468	0.104939	-4.04694	5.18925e-05	0.000602243
SCRN1	3449.25	0.300226	0.0741877	4.04684	5.19146e-05	0.000602243
JMY	280.013	0.750599	0.185565	4.04495	5.23351e-05	0.000606627
TARBP1	807.929	0.533598	0.131938	4.0443	5.24808e-05	0.000607821
IFRD2	1706.69	-0.36285	0.0897782	-4.04163	5.30816e-05	0.000614279
MFSD2A	108.662	-1.22054	0.302047	-4.0409	5.32454e-05	0.000615675
TSPAN31	301.836	0.631397	0.156275	4.04031	5.33816e-05	0.000616748
E2F8	252.558	-0.878595	0.217591	-4.03783	5.39469e-05	0.000622774
NCAPH	784.531	-0.41981	0.103979	-4.03745	5.40344e-05	0.000623279
IRS2	157.797	0.832016	0.206197	4.03506	5.45892e-05	0.000629168
ZNF217	2393.81	0.388788	0.0963581	4.03482	5.46433e-05	0.000629282
GEMIN8	88.5996	1.08001	0.267837	4.03234	5.52252e-05	0.000634868
KDELR3	660.518	0.449288	0.111423	4.03227	5.52411e-05	0.000634868
NUS1	1536.55	-0.358424	0.088891	-4.03218	5.52622e-05	0.000634868
LSM10	505.567	-0.572872	0.142099	-4.0315	5.5423e-05	0.000636203
MICU1	707.783	0.443094	0.10992	4.03106	5.55265e-05	0.000636877
PHAX	593.842	-0.507534	0.12605	-4.02646	5.66235e-05	0.000648937
ATP5MC3	2166.05	-0.446696	0.111048	-4.02256	5.75689e-05	0.00065924
FTH1P7	187.05	0.863198	0.21469	4.02068	5.80315e-05	0.000664003
DGKZ	1632.08	-0.398652	0.0991669	-4.02001	5.81969e-05	0.000665361
PPARGC1B	272.651	-0.70239	0.174785	-4.01859	5.85472e-05	0.000668829
FANCD2	865.99	-0.399042	0.0993754	-4.0155	5.93194e-05	0.000677107
YWHAQ	9699.13	-0.285307	0.0710666	-4.01464	5.9536e-05	0.000679035
FANCI	1199.25	-0.392658	0.0978241	-4.01392	5.97193e-05	0.00068058
SLC25A45	95.1816	1.02012	0.254161	4.01369	5.97768e-05	0.00068069
EXD2	1410.8	0.379986	0.094702	4.01244	6.00954e-05	0.000683771
LINC00963	696.738	0.521769	0.130144	4.00917	6.09338e-05	0.000692438
DAG1	4096.34	-0.321296	0.0801419	-4.00909	6.09544e-05	0.000692438
MTCH2	1599.95	-0.366247	0.0913686	-4.00845	6.11184e-05	0.000693748
STK32A	119.829	0.97388	0.243049	4.00694	6.15117e-05	0.000697656
RPL28	10912.7	0.334916	0.0836086	4.00576	6.1819e-05	0.000700582
2023-09-10	1354.09	-0.432275	0.107945	-4.00457	6.21304e-05	0.000703552
LAMC1	3732.12	0.320959	0.0801652	4.00372	6.23529e-05	0.00070551
DONSON	418.578	-0.539155	0.134684	-4.0031	6.25171e-05	0.000706806
2023-09-07	2697.82	-0.416041	0.103948	-4.00241	6.27006e-05	0.000707708
PGRMC1	2667.62	-0.316636	0.079116	-4.00218	6.27625e-05	0.000707708
CDS1	197.134	-0.859614	0.214795	-4.00202	6.2804e-05	0.000707708
AL359764.1	53.5033	1.38488	0.34605	4.00195	6.28227e-05	0.000707708
ZNFX1	1643.55	0.3844	0.0960553	4.00186	6.28455e-05	0.000707708
UQCR10	534.247	-0.540571	0.135096	-4.00137	6.29769e-05	0.000708627
ITM2B	1973.12	0.410994	0.102793	3.99828	6.38043e-05	0.00071737
CGAS	328.572	-0.601705	0.150548	-3.99677	6.42139e-05	0.000721406
GON4L	1359.73	0.357046	0.0893709	3.9951	6.46664e-05	0.000725916
NOMO2	1052.34	-0.465464	0.116521	-3.99469	6.47778e-05	0.000726593
TCP11L2	127.385	0.910709	0.228011	3.99415	6.49278e-05	0.000727703
CEP95	704.08	0.481189	0.120529	3.99232	6.5431e-05	0.000732722
PRPS1	1233.97	-0.451044	0.112983	-3.99214	6.54786e-05	0.000732722
NUP188	1515.91	-0.377281	0.0945307	-3.9911	6.57688e-05	0.000735392
PTBP1	6856.89	-0.331034	0.0830023	-3.98824	6.65643e-05	0.000743702
MANBA	285.26	0.604598	0.151669	3.9863	6.71107e-05	0.000749219
CEP126	176.978	0.869403	0.218121	3.98587	6.72327e-05	0.000749993
PAQR5	591.909	-0.483431	0.121297	-3.98552	6.73336e-05	0.00075053
PRKD3	1551.28	-0.422473	0.106015	-3.98503	6.74724e-05	0.000751489
SRSF6	2893.32	0.329586	0.08274	3.98339	6.79387e-05	0.00075609
ALDH6A1	196.539	0.741489	0.186155	3.98318	6.80003e-05	0.000756185
HERPUD1	1118.88	0.37628	0.0945488	3.97974	6.89907e-05	0.000766599
PDXP	166.388	-0.787788	0.198062	-3.97747	6.9651e-05	0.000773333
CFLAR	627.737	0.447241	0.112452	3.97717	6.97404e-05	0.000773722
EXOC5	2769.48	-0.437992	0.11014	-3.97667	6.98878e-05	0.000774511
AC048341.1	168.3	0.759922	0.1911	3.97656	6.99204e-05	0.000774511
FOXK1	1496.48	0.435465	0.109531	3.97572	7.01666e-05	0.000776634
CDKN3	1847.97	-0.333394	0.0838932	-3.97402	7.06689e-05	0.000781586
ABHD3	304.712	-0.605486	0.152499	-3.97042	7.17455e-05	0.000792877
TRIP13	1193.21	-0.431713	0.108838	-3.96656	7.29172e-05	0.000804883
NKTR	2374.3	0.382635	0.0964698	3.96637	7.29748e-05	0.000804883
QARS	4916.8	0.374125	0.0943264	3.96629	7.30016e-05	0.000804883
TUBB6	898.201	-0.529558	0.13355	-3.96523	7.33245e-05	0.00080768
IQANK1	230.238	0.682152	0.17204	3.96509	7.33687e-05	0.00080768
C11orf24	837.556	-0.496832	0.125348	-3.96362	7.38224e-05	0.000812046
INCENP	1706.81	-0.452147	0.114162	-3.96058	7.47674e-05	0.000821807
GRWD1	840.156	-0.412393	0.104188	-3.95815	7.55339e-05	0.00082959
ORC6	557.451	-0.463257	0.11714	-3.95473	7.66208e-05	0.00084088
PDE5A	322.486	0.630573	0.159501	3.95342	7.70415e-05	0.000844845
FADS2	4185.28	-0.327093	0.0827421	-3.95316	7.71267e-05	0.000845128
MRPL14	734.798	-0.497518	0.125943	-3.95036	7.80344e-05	0.000853846
MRPL51	1056.36	-0.487416	0.123386	-3.95033	7.80423e-05	0.000853846
MTA2	2830.28	-0.386273	0.0978318	-3.94833	7.86974e-05	0.000860353
ANKRD52	2633.31	-0.36307	0.0919768	-3.94741	7.90003e-05	0.000863001
RAB1A	1946.27	-0.379689	0.0962388	-3.94528	7.97056e-05	0.000870038
BICRAL	343.496	0.559999	0.142007	3.94347	8.03121e-05	0.000875987
WWC3	1122.12	0.375923	0.0953746	3.94154	8.09605e-05	0.000882383
SPC25	223.49	-0.687138	0.174364	-3.94083	8.12007e-05	0.000884323
ACADM	441.06	-0.506634	0.128695	-3.9367	8.2609e-05	0.000898973
FUCA1	592.136	0.449805	0.114295	3.93549	8.30272e-05	0.000902834
SEPHS1	1045.4	-0.410998	0.104544	-3.93133	8.44776e-05	0.000917904
SLC10A3	746.047	-0.459184	0.116814	-3.93089	8.46328e-05	0.000918889
LTBP3	1925.09	0.332832	0.0847029	3.9294	8.51577e-05	0.000923883
ME2	704.413	-0.475203	0.120972	-3.92821	8.55804e-05	0.000927762
ATRAID	1171.51	0.447883	0.114043	3.92732	8.58992e-05	0.000930509
TP53INP1	206.89	0.825338	0.210254	3.92543	8.65761e-05	0.000937129
ACER3	2089.84	-0.389581	0.0992541	-3.92508	8.66996e-05	0.000937753
ELAVL2	497.493	-0.592354	0.150949	-3.92421	8.70152e-05	0.000939798
TSPAN15	2457.78	0.420934	0.10727	3.92407	8.70656e-05	0.000939798
ZKSCAN8	1007.6	0.534118	0.136119	3.92392	8.71197e-05	0.000939798
COL5A2	2985.29	0.295826	0.0753933	3.92377	8.71746e-05	0.000939798
DNAJC16	598.811	0.472623	0.120455	3.92365	8.72188e-05	0.000939798
PANX1	1075.07	-0.414334	0.105645	-3.92196	8.78329e-05	0.000945699
CDC25B	4440.71	0.327584	0.0835401	3.92128	8.80796e-05	0.000947108
CAD	2952.96	-0.369962	0.0943483	-3.92123	8.80969e-05	0.000947108
NOC2L	3227.28	-0.41447	0.105739	-3.91976	8.86363e-05	0.000952188
BFSP1	71.2428	1.23558	0.315236	3.91953	8.87204e-05	0.000952373
MRNIP	476.443	0.520254	0.132755	3.91891	8.89508e-05	0.000954126
HOXB9	443.906	-0.533442	0.136144	-3.91822	8.92044e-05	0.000956126
MIR100HG	2135.82	0.412124	0.10523	3.9164	8.98811e-05	0.000962655
CCDC59	251.573	-0.678045	0.173142	-3.91612	8.99854e-05	0.000963047
C4orf3	709.923	-0.434144	0.110897	-3.91485	9.04605e-05	0.000967405
CYHR1	2240.35	0.346999	0.0886415	3.91463	9.05425e-05	0.000967554
FAM136A	936.846	-0.403793	0.103237	-3.9113	9.18012e-05	0.000980269
SGO1	210.316	-0.838611	0.214419	-3.91109	9.18794e-05	0.000980369
SIK2	1027.69	0.379346	0.0970001	3.91078	9.19989e-05	0.000980908
TRAPPC6A	179.728	0.77861	0.199174	3.90919	9.26053e-05	0.000986635
AURKA	2233.86	-0.402015	0.102858	-3.90845	9.28892e-05	0.000988919
FAM84B	1541.34	-0.370137	0.0947184	-3.90776	9.31568e-05	0.000991026
PFKL	4199.68	-0.357224	0.0914262	-3.90724	9.33575e-05	0.00099242
VPS39	2485.72	0.339214	0.0868394	3.90622	9.37514e-05	0.000995863
RPS19BP1	842.429	-0.509165	0.130366	-3.90565	9.39713e-05	0.000997455
UTP11	502.285	-0.522771	0.133881	-3.90476	9.43186e-05	0.0010004
POLA1	572.343	-0.572965	0.14677	-3.90384	9.46799e-05	0.00100348
GNPTG	332.41	0.560522	0.143606	3.9032	9.49282e-05	0.00100536
PIGU	779.652	0.456095	0.116861	3.90288	9.50555e-05	0.00100596
ZNF627	483.687	0.537791	0.137888	3.9002	9.61152e-05	0.00101642
MAPK9	971.073	-0.430551	0.1104	-3.89992	9.62253e-05	0.00101683
RACK1	16236.4	0.361213	0.0926361	3.89927	9.64819e-05	0.00101808
VPS11	1054.6	0.372743	0.0955933	3.89926	9.64867e-05	0.00101808
NT5DC2	5106.56	-0.319819	0.0820296	-3.89883	9.66604e-05	0.00101916
TNFRSF11A	498.816	-0.475853	0.122088	-3.89761	9.71455e-05	0.0010235
ATP5ME	96.0889	-0.987584	0.253393	-3.89744	9.72163e-05	0.0010235
LRSAM1	351.594	0.57348	0.147197	3.89601	9.77907e-05	0.00102879
CNKSR1	288.201	0.642121	0.16483	3.89565	9.79362e-05	0.0010294
VBP1	1171.22	-0.390469	0.100236	-3.89551	9.79933e-05	0.0010294
PSMD14	2025.55	-0.360002	0.0924214	-3.89522	9.81081e-05	0.00102985
EPHB3	205.064	-0.724218	0.185938	-3.89495	9.82183e-05	0.00103024
THBS3	242.218	0.710993	0.182571	3.89435	9.84628e-05	0.00103205
ATP8A1	119.78	0.915933	0.235378	3.89133	9.9698e-05	0.00104422
LYPLA1	409.432	-0.53873	0.138472	-3.89054	0.000100022	0.00104684
C19orf53	1363.03	-0.4824	0.124062	-3.88839	0.000100912	0.00105539
BRCA2	249.208	-0.666148	0.171327	-3.88818	0.000101001	0.0010554
FAU	3543.22	-0.430923	0.110833	-3.88803	0.000101062	0.0010554
TEP1	598.845	0.43736	0.112523	3.88685	0.000101552	0.00105974
KLF16	407.812	-0.694704	0.178884	-3.88354	0.000102948	0.00107353
LINC01355	165.882	0.825044	0.212583	3.88105	0.000104006	0.00108376
CBFB	1243.95	-0.38913	0.100306	-3.87945	0.000104694	0.00108963
SLC2A11	126.169	0.88085	0.22706	3.87936	0.00010473	0.00108963
MRPL52	618.627	-0.617508	0.159184	-3.8792	0.000104799	0.00108963
CSK	1377.98	-0.439477	0.11333	-3.87787	0.000105374	0.00109482
2023-09-11	1629.98	-0.433701	0.111851	-3.87748	0.000105544	0.00109578
BZW1	5840.07	-0.354616	0.0915327	-3.8742	0.000106977	0.00110985
MCM4	2272.46	-0.351985	0.0909859	-3.86856	0.00010948	0.00113499
NCAPH2	667.481	-0.508254	0.131494	-3.86523	0.000110985	0.00114975
TMEM173	352.285	0.636172	0.164614	3.86463	0.000111256	0.00115172
COX17	506.965	-0.523714	0.135528	-3.86425	0.00011143	0.00115268
RPRD1A	1202.24	-0.43207	0.111867	-3.86234	0.000112307	0.00116078
SERINC1	1663.08	0.418174	0.108274	3.86219	0.000112376	0.00116078
B3GNT5	978.022	-0.491947	0.127415	-3.86098	0.000112931	0.00116567
HIST1H4H	219.589	0.683078	0.176967	3.85992	0.000113425	0.00116992
SACS	1598.56	-0.412776	0.106967	-3.85891	0.000113892	0.00117389
CREG2	365.801	-0.565437	0.146596	-3.85712	0.000114731	0.00118168
NUP155	1549.35	-0.333633	0.0865079	-3.85668	0.000114938	0.00118296
UBE2V2	642.171	-0.475614	0.123332	-3.85636	0.000115088	0.00118364
ZFYVE26	2047.14	0.319273	0.0828313	3.85449	0.000115971	0.00119186
CD99L2	2105.62	0.336802	0.0874044	3.85337	0.000116502	0.00119646
AFAP1	2597.79	0.32849	0.0852835	3.85175	0.000117279	0.00120357
UBE2L6	560.638	0.470799	0.122248	3.85119	0.000117548	0.00120546
MRPS26	770.652	-0.55194	0.143335	-3.85071	0.000117778	0.00120695
PHTF2	939.29	-0.463204	0.120335	-3.84928	0.000118466	0.00121313
ZWILCH	694.267	-0.493386	0.128238	-3.84743	0.000119362	0.00122142
ERGIC3	4588.07	0.324363	0.0843359	3.84608	0.000120021	0.00122728
PIMREG	517.551	-0.553115	0.143831	-3.84559	0.000120261	0.00122885
RPL5	8501.75	0.290945	0.0756954	3.84363	0.000121227	0.00123784
MRPL58	664.466	-0.446676	0.116228	-3.8431	0.000121489	0.00123917
PLOD1	5346.23	-0.343087	0.0892756	-3.84302	0.000121532	0.00123917
COPG2	669.052	0.446716	0.116275	3.8419	0.000122083	0.00124353
NOP56	3359.79	-0.313169	0.0815162	-3.8418	0.000122134	0.00124353
UQCC3	147.451	-0.838254	0.218205	-3.84159	0.000122239	0.00124371
PDCL3	250.776	-0.626262	0.163039	-3.84117	0.000122447	0.00124483
LAMA5	17467	0.258222	0.0672275	3.84102	0.000122524	0.00124483
STEAP2	895.866	0.461026	0.120076	3.83945	0.000123308	0.0012519
EZH2	791.337	-0.475566	0.123883	-3.83884	0.000123618	0.00125415
LRRC27	111.149	0.953645	0.248438	3.83857	0.000123752	0.00125462
COPA	6844.14	0.292907	0.0763256	3.8376	0.000124243	0.0012587
TOMM20	2366.17	0.300546	0.0783265	3.83709	0.000124502	0.00126043
DENR	2092.62	-0.323134	0.0842476	-3.83553	0.000125296	0.00126757
CDCA3	565.042	-0.477186	0.12447	-3.83376	0.000126201	0.00127582
LINC00174	82.1028	1.03286	0.269539	3.83195	0.000127132	0.00128431
TWIST1	262.186	-0.688581	0.179747	-3.83083	0.000127712	0.00128926
CERS4	279.51	0.642932	0.167977	3.8275	0.000129452	0.0013059
UBAP2L	3537.49	0.289781	0.0757337	3.82632	0.000130074	0.0013104
CLDN15	266.309	0.591637	0.154624	3.8263	0.000130083	0.0013104
CUL9	906.749	0.471239	0.123182	3.82554	0.000130487	0.00131355
GRPEL1	914.888	-0.433539	0.113422	-3.82236	0.000132183	0.00132968
BTN3A3	324.921	0.66139	0.173051	3.82195	0.000132401	0.00133093
LZTFL1	328.847	0.611169	0.159957	3.82082	0.000133006	0.00133607
ZNF76	370.831	0.521872	0.136618	3.81992	0.000133492	0.00134001
WASHC2A	1988.74	0.336605	0.0881402	3.81897	0.000134007	0.00134423
KIF23	1495.13	-0.406702	0.10652	-3.81808	0.000134495	0.00134817
APLN	276.017	-1.7977	0.47108	-3.81612	0.000135565	0.00135794
AUNIP	109.305	-0.890495	0.233377	-3.81568	0.000135806	0.0013594
DYNLL1	2683.53	-0.332506	0.087245	-3.81118	0.000138306	0.00138345
NSUN5P1	334.936	0.551437	0.144752	3.80953	0.000139232	0.00139173
OTULIN	673.942	-0.415425	0.109074	-3.80865	0.000139725	0.00139568
ZNRF1	1082.83	-0.411133	0.107967	-3.80794	0.00014013	0.00139875
TRPC4AP	2717.26	0.297031	0.0780144	3.80738	0.000140446	0.00140042
GPN3	513.151	-0.454035	0.119254	-3.8073	0.000140495	0.00140042
FOCAD	1775.68	0.320048	0.0841185	3.80472	0.000141962	0.00141406
TCIRG1	1694.93	0.414605	0.108978	3.80448	0.000142103	0.00141407
ATP6AP2	2674.93	0.362643	0.0953226	3.80438	0.000142162	0.00141407
TNFAIP2	1295.09	0.388805	0.102217	3.80373	0.000142536	0.00141611
FAM167A	86.1927	0.999077	0.262661	3.80367	0.000142566	0.00141611
RPS4X	10794.7	0.322154	0.0847065	3.80318	0.00014285	0.00141794
CCNE2	145.114	-0.772896	0.20326	-3.80251	0.000143238	0.0014208
AP2S1	1551.27	-0.366007	0.0962878	-3.80117	0.000144012	0.00142748
COX5A	1255.17	-0.436851	0.114991	-3.79901	0.000145275	0.001439
RIDA	276.064	-0.638933	0.168206	-3.79852	0.00014556	0.00144082
RECQL5	794	0.419478	0.110439	3.79828	0.000145705	0.00144125
TRAP1	1280.52	-0.392354	0.103321	-3.79744	0.0001462	0.00144515
RAD23A	2245.06	-0.366432	0.0966751	-3.79035	0.000150438	0.00148601
GTF2IP20	171.468	0.793668	0.20944	3.78948	0.000150962	0.00149015
DPYSL3	1573.09	-0.343222	0.0906021	-3.78824	0.00015172	0.00149659
CPT1C	547.997	0.476024	0.125668	3.78796	0.000151891	0.00149724
INTS3	2026.99	0.350755	0.0926041	3.78768	0.00015206	0.00149787
ZNF528	344.395	0.555946	0.146834	3.78622	0.000152958	0.00150568
ZNF367	215.943	-0.65823	0.17386	-3.78598	0.000153101	0.00150604
SNRPA1	515.772	-0.522963	0.138147	-3.78556	0.000153365	0.00150759
TP53	135.142	0.840438	0.222029	3.78527	0.000153545	0.00150832
NHLRC3	294.452	0.619267	0.163614	3.78492	0.000153758	0.00150937
CLIC3	71.6089	1.0677	0.282133	3.78438	0.00015409	0.00151159
RECQL	788	-0.513902	0.135885	-3.78188	0.000155645	0.0015258
FAM222A	125.859	-0.831924	0.219995	-3.78156	0.00015585	0.00152675
SDCBP2-AS1	228.641	0.638583	0.168896	3.78091	0.000156254	0.00152966
CHTF18	569.973	-0.468545	0.123951	-3.78009	0.000156774	0.0015337
GOLGA2P5	176.796	0.815409	0.215736	3.77965	0.000157047	0.00153531
SPRY1	398.983	0.497662	0.131719	3.7782	0.000157966	0.00154261
OTUD6B	590.908	-0.511929	0.135498	-3.77813	0.00015801	0.00154261
NME1	912.031	-0.45502	0.120483	-3.77662	0.000158971	0.00155092
DIO3	75.6388	1.1544	0.30578	3.77527	0.000159835	0.00155828
LSM6	153.778	-0.819749	0.217189	-3.77437	0.000160415	0.00156287
POLR3H	569.245	-0.487266	0.129113	-3.77395	0.000160682	0.00156439
DDX54	1686.85	-0.378664	0.100351	-3.7734	0.000161035	0.00156676
TCEA3	467.757	0.501611	0.13294	3.7732	0.000161167	0.00156697
AL669831.3	35.0382	1.57249	0.416835	3.77245	0.000161654	0.00157063
SOWAHC	436.532	-0.495421	0.131361	-3.77145	0.000162304	0.00157512
TSC1	665.755	0.439383	0.116504	3.7714	0.000162337	0.00157512
NTSR1	1194.03	-0.375279	0.0995958	-3.76802	0.00016455	0.00159551
C17orf51	389.475	-0.588284	0.156214	-3.76588	0.000165962	0.0016081
CTDNEP1	898.461	-0.43088	0.114461	-3.76444	0.000166925	0.00161633
RAD23B	2588.73	-0.345745	0.0918517	-3.76416	0.000167107	0.001617
ZNF469	1315.29	0.350288	0.0931053	3.76228	0.000168373	0.00162814
WDR74	547.645	-0.466348	0.123986	-3.7613	0.000169033	0.00163341
SDC4	4261.77	0.319225	0.08494	3.75824	0.000171115	0.00165241
SIPA1L2	251.71	-0.604664	0.160957	-3.75669	0.000172177	0.00166153
SYTL1	357.365	0.578925	0.154113	3.7565	0.000172308	0.00166167
RPF1	538.592	-0.493314	0.131338	-3.75607	0.000172601	0.00166337
ZBTB40	1160.65	0.425715	0.113348	3.75584	0.000172762	0.00166379
ACLY	3767.98	-0.282185	0.075151	-3.7549	0.000173411	0.00166892
LPIN2	1300.78	0.335776	0.0894781	3.7526	0.000175008	0.00168315
ZNF365	360.818	-0.557038	0.148588	-3.74889	0.00017762	0.00170712
NDUFB9	2057.1	-0.352323	0.0939874	-3.74862	0.000177811	0.00170781
GNA11	1280.27	-0.433235	0.115611	-3.74734	0.000178721	0.00171538
EFNA1	276.283	0.602726	0.160968	3.74439	0.000180832	0.00173447
CHST11	1013.81	0.384929	0.10281	3.7441	0.00018104	0.0017353
2023-03-08	640.64	0.429491	0.114742	3.7431	0.000181767	0.00174018
ARNTL2	4483.48	-0.294613	0.0787092	-3.74306	0.000181793	0.00174018
NCAPG	798.667	-0.46035	0.12303	-3.74178	0.000182723	0.0017479
FOXA2	1290.5	-0.414677	0.110876	-3.74002	0.000184003	0.00175896
RCOR3	550.73	0.454552	0.121552	3.73956	0.000184342	0.00176102
MRPS23	1207.61	-0.388831	0.103994	-3.73899	0.00018476	0.00176383
FTL	10870.6	0.298198	0.0797636	3.73853	0.000185101	0.0017659
PGRMC2	862.871	0.420008	0.112406	3.73652	0.000186582	0.00177884
SLC7A11	614.949	-0.500126	0.133857	-3.73627	0.000186769	0.00177943
DHX40	1633.05	0.352935	0.0944782	3.73562	0.000187253	0.00178285
E2F2	196.118	-0.673355	0.180309	-3.73445	0.000188123	0.00178994
HPRT1	1224.87	-0.385631	0.10328	-3.73383	0.000188588	0.00179316
RBL2	858.974	0.424999	0.11383	3.73362	0.000188748	0.00179348
RB1	737.252	-0.48079	0.128815	-3.7324	0.000189667	0.00180102
TTLL12	672.192	-0.473422	0.126849	-3.73216	0.000189844	0.00180147
SKA1	314.165	-0.636629	0.170587	-3.732	0.000189968	0.00180147
GSR	966.069	-0.377735	0.101293	-3.72914	0.000192135	0.00182034
ZKSCAN1	2172.81	0.364099	0.0976405	3.72897	0.000192264	0.00182034
RIMKLA	387.674	-0.570492	0.152993	-3.72887	0.000192342	0.00182034
TUBB4B	8451.22	-0.34139	0.0915752	-3.72797	0.000193028	0.00182562
RFC4	557.48	-0.443549	0.118998	-3.72736	0.000193496	0.00182883
NOL7	861.977	-0.544097	0.146056	-3.72526	0.000195114	0.00184291
NEDD8	465.296	-0.534095	0.143392	-3.72472	0.000195532	0.00184445
MRPL18	674.923	-0.468757	0.125851	-3.72471	0.000195537	0.00184445
ORAI1	688.81	-0.502446	0.134903	-3.7245	0.0001957	0.00184476
RIOX2	409.664	-0.512542	0.137636	-3.72389	0.000196176	0.00184803
PSENEN	60.3205	-1.45998	0.392142	-3.72309	0.000196801	0.00185269
MAGED1	6466.85	0.27173	0.0730095	3.72184	0.000197773	0.00186061
HEMK1	707.703	0.439115	0.118077	3.71888	0.000200104	0.0018813
MEA1	775.935	-0.623943	0.167828	-3.71775	0.000201005	0.00188852
ZNF511	139.919	-0.7983	0.21475	-3.71735	0.000201326	0.00189029
ANKRD10	741.015	0.395499	0.106418	3.71646	0.000202031	0.00189566
RTRAF	3769.72	-0.269457	0.0725102	-3.71612	0.000202302	0.00189695
TFDP2	743.789	0.437665	0.117794	3.71551	0.000202792	0.00190029
MRPL42	823.938	-0.407127	0.109586	-3.71513	0.000203101	0.00190194
IMPA1	907.399	-0.471047	0.126828	-3.71405	0.000203966	0.00190878
ATP1B3	1297.43	-0.362366	0.0975799	-3.71353	0.000204386	0.00191145
COL4A2	3843.96	0.377317	0.101663	3.71145	0.000206079	0.00192602
MB21D2	378.077	-0.560532	0.151147	-3.70853	0.000208465	0.00194704
FAM120A	2670.84	-0.2936	0.0791803	-3.70799	0.000208908	0.0019499
VDAC3	1258.43	-0.336098	0.0906898	-3.70602	0.000210546	0.0019639
FKBP3	1279.47	-0.357111	0.0963679	-3.7057	0.000210806	0.00196503
CSRNP1	278.396	-0.593078	0.16015	-3.70326	0.000212844	0.00198274
DVL1	5592.62	-0.433843	0.11716	-3.70301	0.000213059	0.00198294
SUZ12	760.309	-0.490929	0.132584	-3.70279	0.000213243	0.00198294
TTL	1621.36	-0.325239	0.0878373	-3.70274	0.000213283	0.00198294
TTC19	822.98	0.424976	0.114911	3.69829	0.000217055	0.00201669
SNHG17	381.246	-0.545671	0.14761	-3.69671	0.000218408	0.00202793
LDB1	811.759	0.385252	0.104229	3.69621	0.000218843	0.00203065
SCEL	136.887	0.829461	0.224518	3.69441	0.000220399	0.00204299
AC016831.6	145.557	0.770188	0.208478	3.69434	0.00022046	0.00204299
SPACA9	69.1586	1.11084	0.300837	3.69249	0.000222073	0.0020566
NDUFA8	646.709	-0.448095	0.121386	-3.6915	0.000222932	0.00206321
CDCA7	673.937	-0.41036	0.11132	-3.68632	0.000227517	0.00210427
OPRL1	363.641	0.548814	0.149002	3.68326	0.000230274	0.00212839
CDT1	575.433	-0.474112	0.12874	-3.68271	0.000230771	0.0021316
NSD2	3294.21	-0.28602	0.0776933	-3.6814	0.000231953	0.00214113
KIF5B	3233.48	-0.376229	0.102207	-3.68104	0.000232288	0.00214283
TFAM	1595.05	-0.364686	0.0990962	-3.68012	0.000233125	0.00214916
TPM4	2949.39	-0.271642	0.073821	-3.67974	0.000233471	0.00215095
CYP27A1	373.989	0.533946	0.145159	3.67836	0.000234741	0.00216126
OAZ1	6138.32	-0.287004	0.0780637	-3.67654	0.000236421	0.00217532
NPM1	16695.9	-0.280776	0.076387	-3.6757	0.000237196	0.00218104
ECT2	2152.49	-0.387316	0.105416	-3.67415	0.00023864	0.00219289
RAD51-AS1	177.25	0.772918	0.210376	3.67399	0.000238793	0.00219289
SIPA1	989.735	-0.408045	0.111104	-3.67263	0.00024007	0.00220319
BRD8	1044.87	0.357344	0.0973124	3.67213	0.00024054	0.00220609
IFFO2	697.155	-0.461711	0.125815	-3.66976	0.000242778	0.00222518
BCAM	665.262	0.424409	0.115683	3.66873	0.000243755	0.00223269
HACD2	1154.41	-0.385724	0.105198	-3.66665	0.00024575	0.00224952
ESCO2	222.92	-0.733576	0.200092	-3.6662	0.000246182	0.00225203
PLEKHM1	761.411	0.390041	0.106402	3.66574	0.000246621	0.00225459
PCLAF	251.964	-0.599618	0.163604	-3.66506	0.000247284	0.00225921
MMS22L	375.724	-0.572644	0.15631	-3.66351	0.000248785	0.00227146
LINC00643	63.4918	1.17728	0.321375	3.66327	0.000249012	0.00227208
ZC3H12A	1735.85	0.328679	0.0897517	3.66209	0.000250167	0.00227985
NOXA1	62.9936	1.32325	0.361348	3.662	0.000250257	0.00227985
MKNK2	1983.52	-0.400554	0.109387	-3.6618	0.000250453	0.00227985
MOB1A	2200.06	-0.353991	0.0966745	-3.66168	0.000250567	0.00227985
IKBKB	539.461	0.441969	0.120704	3.66158	0.000250665	0.00227985
AC008038.1	2105.74	0.344157	0.0940609	3.65888	0.000253324	0.00230257
CRELD2	605.893	-0.419287	0.114659	-3.65683	0.00025535	0.00231949
GRB7	185.838	0.717611	0.196252	3.65659	0.000255596	0.00232025
TUBB2A	279.024	-0.581423	0.159123	-3.65393	0.00025826	0.00234164
GINS2	482.952	-0.456869	0.125036	-3.65391	0.000258281	0.00234164
NUCKS1	7888.77	-0.300735	0.0823286	-3.65286	0.000259333	0.00234888
VKORC1	137.708	-0.980068	0.268307	-3.65279	0.00025941	0.00234888
WDR4	586.178	-0.527167	0.144394	-3.65088	0.000261339	0.00236392
HILPDA	344.849	-0.578703	0.158513	-3.65082	0.000261403	0.00236392
AFAP1L1	350.6	-0.517283	0.141729	-3.6498	0.000262447	0.00237186
ZP3	204.057	0.700532	0.191958	3.64939	0.00026286	0.00237408
SLC25A5	7996.92	-0.303764	0.0832686	-3.648	0.000264293	0.00238464
PAPSS2	745.766	-0.421403	0.115523	-3.64778	0.000264513	0.00238464
CBR1	858.49	-0.383248	0.105064	-3.64776	0.000264531	0.00238464
TRBC2	666.363	-0.43366	0.119027	-3.64338	0.000269082	0.00242412
SEC31B	86.0378	0.983308	0.269948	3.64258	0.000269914	0.00243008
RP2	579.313	-0.48232	0.132439	-3.64182	0.000270718	0.00243578
NEDD9	154.991	0.776881	0.213349	3.64137	0.000271196	0.00243854
NUP93	1926.36	-0.324544	0.089132	-3.64117	0.000271404	0.00243886
DDR1	2049.72	0.348591	0.0957603	3.64024	0.000272382	0.00244611
RXRB	797.778	0.419775	0.115329	3.6398	0.000272848	0.00244875
LRRK1	654.668	0.413745	0.1137	3.63893	0.00027377	0.00245547
NEU1	985.593	0.387635	0.106543	3.6383	0.000274447	0.00246
SCP2	1879.81	-0.348631	0.0958384	-3.6377	0.000275088	0.00246251
GTF2IRD2B	213.786	0.709752	0.195111	3.63768	0.000275106	0.00246251
PYGL	4992.48	-0.265486	0.072985	-3.63755	0.000275246	0.00246251
IRF2BP2	1392.07	0.317845	0.0873944	3.6369	0.000275943	0.00246719
PAG1	107.823	-0.926332	0.254798	-3.63555	0.000277389	0.00247856
ETF1	2272.44	-0.362517	0.0997395	-3.63464	0.000278374	0.00248581
SPRY2	822.433	-0.3789	0.104324	-3.63195	0.000281286	0.00251023
LINC01278	541.958	0.429397	0.118363	3.6278	0.000285847	0.00254934
PHF5A	387.007	-0.530137	0.146157	-3.62716	0.000286554	0.00255404
CPSF2	1406.63	-0.356758	0.0983821	-3.62625	0.000287569	0.00256149
EIF3D	2658.52	0.290043	0.0799915	3.62593	0.000287927	0.00256307
GPI	5836.33	-0.288365	0.0795342	-3.62568	0.000288206	0.00256395
STRA6	60.3229	1.22955	0.339372	3.62302	0.000291178	0.00258747
YRDC	366.845	-0.529794	0.146231	-3.62299	0.000291213	0.00258747
NFATC2	364.245	0.635339	0.1754	3.62223	0.000292073	0.00259349
IL18R1	60.1063	-1.25524	0.34666	-3.62097	0.000293501	0.00260455
DOCK11	185.467	-0.66465	0.183588	-3.62034	0.000294213	0.00260924
PSMC1	1039.2	-0.462603	0.127843	-3.61854	0.000296275	0.00262589
PAQR8	192.486	0.793457	0.219311	3.61795	0.000296946	0.0026302
TIMM21	645.003	-0.395482	0.109348	-3.61672	0.000298358	0.00264107
AC115223.1	179.338	-0.703982	0.194692	-3.61588	0.000299335	0.00264806
CIP2A	991.634	-0.526057	0.145534	-3.61466	0.000300744	0.00265888
H3F3B	13052	-0.241066	0.06671	-3.61364	0.000301925	0.00266766
NSMCE1	469.584	0.483185	0.133728	3.61319	0.000302452	0.00267066
B9D1	153.9	0.749074	0.207333	3.6129	0.000302786	0.00267195
OSBPL6	263.155	-0.56999	0.157975	-3.60811	0.000308432	0.00272009
PABPN1	843.542	-0.51274	0.142276	-3.60383	0.000313564	0.00276363
ZBTB2	346.341	-0.512163	0.142155	-3.60284	0.000314763	0.00277248
PIK3IP1	54.1102	1.32506	0.367898	3.6017	0.000316147	0.00278295
MID2	274.214	-0.591199	0.164201	-3.60045	0.000317668	0.00279461
IMP4	977.094	-0.428675	0.119082	-3.59984	0.000318415	0.00279946
SCN8A	984.741	0.462298	0.128454	3.59895	0.000319508	0.00280733
CXCL5	8236.55	-0.301386	0.0837605	-3.59819	0.000320442	0.00281227
ARMT1	296.979	-0.575575	0.159963	-3.59817	0.000320466	0.00281227
HNRNPU	11507.8	-0.240707	0.0670192	-3.5916	0.000328648	0.0028823
BTBD1	1329.14	-0.388631	0.108297	-3.58855	0.000332516	0.00291443
B4GALNT1	342.412	-0.510935	0.142407	-3.58786	0.000333405	0.00292043
MRPL21	824.565	-0.455626	0.126998	-3.58766	0.00033366	0.00292086
ARMC9	398.34	0.509374	0.142019	3.58667	0.000334932	0.00293019
NCAPD3	2055.6	-0.32661	0.0910996	-3.5852	0.000336819	0.00294484
FOXL1	929.681	-0.370828	0.103437	-3.58505	0.00033702	0.00294484
CETN2	943.834	0.445516	0.12429	3.5845	0.000337728	0.00294921
NOV	463.79	-0.508699	0.141934	-3.58407	0.000338285	0.0029509
KIF11	1141.05	-0.41994	0.117175	-3.58387	0.000338542	0.0029509
GMPPB	766.173	-0.405528	0.113154	-3.58387	0.000338543	0.0029509
TRANK1	232.988	0.586133	0.163562	3.58355	0.00033895	0.00295129
NQO1	3249.39	-0.29722	0.082941	-3.58351	0.000339002	0.00295129
ATP5MF	790.712	-0.561797	0.156787	-3.58319	0.000339419	0.00295311
SAE1	1967.07	-0.316756	0.0884284	-3.58206	0.00034089	0.0029641
MAGIX	54.3464	1.30681	0.36499	3.5804	0.000343071	0.00298124
CTNNAL1	1609.01	-0.340327	0.0950584	-3.58019	0.000343343	0.00298153
PPP2R5B	497.316	-0.499885	0.139631	-3.58005	0.000343523	0.00298153
AP002761.4	1011.13	0.387536	0.108265	3.57951	0.000344244	0.00298517
SLC25A39	6942.48	-0.375516	0.10491	-3.57942	0.000344363	0.00298517
NT5C2	800.088	0.420036	0.117354	3.57923	0.000344613	0.00298552
FAM114A1	912.852	0.35644	0.0995983	3.57878	0.000345204	0.00298883
SHANK2	375.053	0.504372	0.140942	3.57858	0.000345461	0.00298924
GPR180	463.762	-0.4862	0.135893	-3.57781	0.000346486	0.00299628
KCTD5	823.625	-0.389309	0.108832	-3.57715	0.000347362	0.00300203
ZNF724	39.7023	-1.48962	0.416474	-3.57674	0.000347909	0.00300493
SLCO4A1	10598.4	-0.258295	0.0722393	-3.57555	0.000349495	0.0030154
PPAN	92.086	-0.907528	0.253821	-3.57547	0.000349597	0.0030154
KIF1C	3661.81	-0.349474	0.0977454	-3.57535	0.000349756	0.0030154
DIAPH3	413.041	-0.510101	0.142687	-3.57497	0.000350269	0.003018
PDLIM2	200.198	-0.702936	0.196693	-3.57378	0.000351863	0.0030299
BAK1	751.722	-0.470009	0.13153	-3.5734	0.000352382	0.00303113
CLCN5	160.675	-0.711637	0.199151	-3.57336	0.000352432	0.00303113
LOXL1	3190.7	0.328178	0.0918451	3.57317	0.000352682	0.00303145
SPTSSB	1757.48	0.440683	0.123346	3.57275	0.000353256	0.00303455
LSM3	918.885	-0.407192	0.11401	-3.57154	0.000354888	0.00304673
SS18L2	257.638	-0.665715	0.18642	-3.57105	0.00035555	0.00305057
PSMB6	1370.51	-0.322695	0.0903701	-3.57082	0.000355862	0.00305141
SLC43A3	257.333	-0.580664	0.162626	-3.57055	0.000356239	0.0030528
TNS2	406.706	0.476585	0.133497	3.57001	0.000356967	0.00305547
AC010343.1	263.475	0.709575	0.198761	3.57	0.00035698	0.00305547
GK	190.828	-0.776861	0.217639	-3.56949	0.000357675	0.00305959
CILP2	47.3291	1.31371	0.368065	3.56924	0.000358013	0.00306064
UAP1	2366.12	-0.288221	0.080775	-3.5682	0.000359445	0.00307103
USP30	361.347	0.562287	0.157767	3.56404	0.000365188	0.00311822
DRAP1	4098.96	-0.931231	0.261309	-3.56371	0.000365651	0.00312031
SPAG5	1198.06	-0.337222	0.0946822	-3.56162	0.000368569	0.00314332
NIPA2	1668.57	-0.339111	0.0952273	-3.56107	0.00036935	0.0031481
PSMD12	2563.1	-0.361955	0.101665	-3.56028	0.000370465	0.00315572
METAP2	1105.01	-0.390929	0.109824	-3.55961	0.000371411	0.00316188
ATG3	890.144	-0.425288	0.119539	-3.55773	0.00037407	0.00318262
EFNB1	2026.8	-0.316653	0.0890364	-3.55645	0.000375899	0.00319626
SOX21-AS1	186.601	-0.678671	0.190841	-3.5562	0.000376255	0.00319738
ST6GAL2	1424.1	0.394917	0.111061	3.55587	0.000376733	0.00319953
L2HGDH	604.183	-0.432731	0.121704	-3.55562	0.000377091	0.00319962
FAM234A	489.259	0.472538	0.132902	3.55555	0.000377193	0.00319962
TIMM8A	251.602	-0.566349	0.159393	-3.55316	0.00038063	0.00322643
CYB5R4	192.871	-0.683637	0.192409	-3.55304	0.000380807	0.00322643
EEF1E1	168.536	-0.816966	0.22997	-3.55248	0.000381613	0.00323134
TAF1B	292.602	-0.588683	0.165729	-3.55208	0.000382192	0.00323432
DHFRP1	103.157	-0.932165	0.262523	-3.5508	0.000384064	0.00324788
GLG1	3792.68	0.266993	0.0751952	3.55067	0.000384251	0.00324788
EIF2AK1	3642.67	0.316796	0.0892338	3.55018	0.000384961	0.00325195
DYRK3	323.224	-0.521123	0.14687	-3.5482	0.000387881	0.00327467
AC004656.1	300.22	-0.562278	0.158538	-3.54664	0.000390175	0.00329208
SAC3D1	654.863	-0.522844	0.147435	-3.54627	0.000390723	0.00329475
NUP54	436.364	-0.466746	0.131665	-3.54496	0.000392669	0.00330921
HTATSF1	1381.01	-0.342808	0.0967165	-3.54447	0.000393405	0.00331345
HELLS	560.192	-0.426074	0.120217	-3.54422	0.000393775	0.00331382
PHB	3570.13	-0.331239	0.0934613	-3.54413	0.000393915	0.00331382
YIF1B	684.198	-0.44955	0.126876	-3.54322	0.000395277	0.00332331
DCLRE1B	428.749	-0.479049	0.135221	-3.54272	0.00039602	0.00332759
C12orf75	2269.63	-0.289937	0.0818723	-3.54134	0.000398105	0.00334314
ATG16L2	351.82	0.532712	0.150481	3.54006	0.000400034	0.00335671
SPEF2	98.9989	0.955117	0.26981	3.53996	0.000400192	0.00335671
MRPS12	624.726	-0.478596	0.135283	-3.53775	0.000403553	0.00338291
NTN4	1062.3	0.372069	0.10519	3.53712	0.000404515	0.00338897
MLLT11	311.073	-0.541329	0.153074	-3.5364	0.00040562	0.00339623
RPL32	9403.43	0.285887	0.0808766	3.53485	0.000408009	0.00341422
NFRKB	1828.96	0.312781	0.0884944	3.53447	0.000408597	0.00341714
COPRS	350.421	-0.519623	0.147046	-3.53375	0.00040971	0.00342443
KLC4	327.889	0.569783	0.161258	3.53336	0.000410311	0.00342697
MID1IP1	804.214	-0.396752	0.112291	-3.53324	0.000410495	0.00342697
XRCC4	126.037	-0.81502	0.230763	-3.53185	0.000412667	0.00344308
FAM208A	2663.23	-0.378912	0.10733	-3.53036	0.000414998	0.00346051
RETSAT	1415.19	0.337747	0.0956884	3.52965	0.000416105	0.00346771
BAZ2B	446.696	0.51618	0.146251	3.52941	0.000416493	0.00346891
WSCD1	809.045	-0.437771	0.124105	-3.52743	0.000419611	0.00349283
PNISR	1396.52	0.384618	0.109085	3.52584	0.000422142	0.00351184
LRRC56	73.806	1.08772	0.308529	3.52551	0.000422668	0.00351417
SREBF1	823.669	-0.391905	0.111177	-3.52505	0.000423405	0.00351824
KCNK6	383.456	0.509453	0.144533	3.52482	0.00042377	0.00351922
GNB2	5051.1	-0.314266	0.0892006	-3.52313	0.000426478	0.00353812
NDUFA6	631.29	-0.430233	0.122118	-3.52309	0.000426543	0.00353812
POLR3K	237.606	-0.591836	0.168026	-3.52228	0.000427846	0.00354686
SUMO2	3667.28	-0.264932	0.0752385	-3.52123	0.000429545	0.00355887
RPP14	503.076	-0.448817	0.127485	-3.52054	0.00043067	0.00356612
GJC1	1162.92	-0.325227	0.0923949	-3.51996	0.000431607	0.0035718
AC103706.1	75.1009	-1.05201	0.298934	-3.51922	0.000432811	0.00357968
CCM2	906.318	-0.384508	0.109267	-3.51897	0.000433218	0.00358097
PPM1M	311.304	0.518896	0.147546	3.51683	0.000436729	0.00360789
COLQ	29.8343	1.61154	0.458908	3.51168	0.000445278	0.00367639
F12	256.503	-0.587045	0.16718	-3.51145	0.00044567	0.00367748
ATP5F1B	14967.6	-0.297686	0.084797	-3.51057	0.00044714	0.00368537
B3GAT3	725.252	-0.421969	0.120202	-3.51051	0.000447246	0.00368537
NGRN	496.838	-0.45012	0.128224	-3.51041	0.000447422	0.00368537
CFAP43	31.235	1.76167	0.501863	3.51026	0.000447661	0.00368537
PSMG3	562.923	-0.49122	0.13998	-3.50923	0.000449412	0.00369765
SLC4A11	991.734	0.367127	0.104673	3.50738	0.000452549	0.00372042
SLC52A3	205.328	0.623537	0.177783	3.50729	0.000452702	0.00372042
SLC25A11	734.79	-0.380335	0.108459	-3.5067	0.000453702	0.00372641
ZNF514	400.412	0.48343	0.137865	3.50655	0.000453956	0.00372641
OXA1L	1849.86	0.287728	0.0820737	3.50572	0.000455367	0.00373585
NSUN2	2815.49	-0.286535	0.0817507	-3.50499	0.000456629	0.00374404
RBM39	3316.28	0.309407	0.0882835	3.5047	0.00045713	0.003746
MPLKIP	511.306	-0.486963	0.139023	-3.50276	0.000460458	0.00377109
S100A10	4692.66	-0.331821	0.0947408	-3.50241	0.000461064	0.00377388
YKT6	3414.79	-0.293661	0.083895	-3.50034	0.000464663	0.00380116
STK38	1439.29	0.350227	0.100074	3.49967	0.000465839	0.00380859
POMT2	638.188	0.391604	0.111905	3.49944	0.000466229	0.00380959
C11orf80	361.393	0.573235	0.163849	3.49856	0.000467784	0.0038201
NPR3	64.2904	-1.08572	0.310378	-3.49806	0.000468661	0.00382507
INTS13	1357.73	-0.356727	0.101992	-3.49759	0.000469478	0.00382954
NUP58	925.789	-0.463287	0.132546	-3.4953	0.000473534	0.00386041
EIF3H	4419.99	0.30353	0.0868845	3.49349	0.000476758	0.00388447
HIST3H2A	157.186	0.680599	0.194866	3.49264	0.000478267	0.00389265
GYS1	1652.46	-0.34323	0.098273	-3.49262	0.000478308	0.00389265
BCL7C	466.821	-0.435847	0.124817	-3.49188	0.000479632	0.00390119
AC073957.3	156.237	0.825637	0.236464	3.4916	0.000480141	0.0039031
PHGDH	1745.05	-0.400302	0.114673	-3.49081	0.000481557	0.00391237
COPG1	3426.18	0.264316	0.0757268	3.49039	0.000482321	0.00391634
APOBEC3G	446.581	0.495648	0.142106	3.48787	0.00048689	0.00395119
RBKS	96.6625	0.898477	0.25766	3.48706	0.000488362	0.00396088
SHISAL1	240.767	-0.579975	0.166337	-3.48675	0.000488936	0.00396328
SSTR5-AS1	28.5676	1.69974	0.487802	3.48449	0.000493074	0.00399455
PITX1	751.487	-0.413184	0.11864	-3.48267	0.000496439	0.00401952
RPL3	17585	0.296738	0.0852082	3.48251	0.000496743	0.00401969
SELENOM	272.589	0.538146	0.154539	3.48227	0.000497191	0.00402103
MCM3	2395.03	-0.29823	0.0856555	-3.48174	0.000498166	0.00402587
TNFRSF14	137.959	0.762867	0.219112	3.48164	0.000498355	0.00402587
DCAF5	2659.83	0.286898	0.0824087	3.4814	0.000498806	0.00402723
NR2F2	1762.68	-0.311399	0.0895033	-3.47919	0.000502924	0.00405818
KHSRP	6816.25	-0.303895	0.087381	-3.47781	0.00050552	0.00407681
MAGOHB	234.414	-0.56931	0.163751	-3.47667	0.000507682	0.00409193
CSTF2	565.99	-0.424238	0.122031	-3.47649	0.000508017	0.00409231
PSMC3	3064.83	-0.342208	0.0984933	-3.47443	0.000511936	0.00412155
MAP3K12	409.148	0.490347	0.141176	3.4733	0.000514103	0.00413666
ISG20	388.268	-0.492672	0.141894	-3.47211	0.000516377	0.00415261
TESK2	153.883	0.707791	0.203875	3.47168	0.000517203	0.0041569
ZNF33A	943.302	0.403544	0.116257	3.47115	0.000518243	0.00416291
ERBB2	1252.42	0.367883	0.105997	3.4707	0.000519099	0.00416743
GRAMD1A	1148.74	0.359377	0.103588	3.46929	0.000521845	0.00418712
CTSL	469.434	-0.444162	0.128036	-3.46903	0.000522335	0.00418868
SEC14L2	351.879	-0.480826	0.138647	-3.46798	0.000524388	0.00420265
PRR29	31.6667	1.62359	0.468184	3.46784	0.000524667	0.00420265
DEPDC1B	523.883	-0.460288	0.132746	-3.46743	0.000525457	0.00420661
CDK19	491.163	0.473446	0.136558	3.467	0.000526297	0.00421097
CCNDBP1	814.704	0.380546	0.109785	3.4663	0.000527677	0.00421964
CNNM2	320.881	0.512693	0.147973	3.46479	0.000530653	0.00424105
ZNF561	418.902	0.450916	0.130176	3.46388	0.00053244	0.00425295
CAPN15	1005.31	-0.392513	0.113364	-3.46242	0.000535351	0.0042738
ANO1	1443.38	0.311541	0.0899864	3.46209	0.000535993	0.00427652
P4HA1	4963.58	-0.267409	0.0772485	-3.46167	0.000536836	0.00427926
PPP2R5A	884.009	-0.353806	0.102208	-3.46162	0.000536937	0.00427926
DDN	33.9878	-1.60513	0.463988	-3.45941	0.000541359	0.00431209
CLOCK	1675.4	-0.402374	0.116358	-3.45806	0.000544081	0.00433135
PARP3	405.823	0.581851	0.168389	3.45541	0.000549465	0.00437177
ATXN10	1828.78	0.371811	0.107616	3.45499	0.000550309	0.00437603
AC108010.1	144.054	0.747738	0.216454	3.45448	0.000551346	0.00438183
SMIM10L2A	122.84	0.799982	0.231625	3.45378	0.000552791	0.00439041
SYNPO	3646.67	0.32926	0.0953367	3.45366	0.000553043	0.00439041
AKAP12	8845.96	0.311714	0.0902916	3.4523	0.000555835	0.00441012
SRP9	4729.69	-0.28147	0.0815357	-3.45211	0.000556221	0.00441072
TCTN2	360.282	0.491879	0.142502	3.45173	0.000557015	0.0044123
SLC2A4RG	2868.88	-0.415932	0.1205	-3.45171	0.00055704	0.0044123
MARS	3024.72	-0.288725	0.0836549	-3.45138	0.000557734	0.00441534
CCNI	3445.88	0.318415	0.0922927	3.45005	0.000560475	0.00443442
KREMEN1	377.97	0.506364	0.146776	3.44991	0.000560767	0.00443442
ITGA10	95.1096	0.861344	0.249748	3.44886	0.000562969	0.00444936
ZMPSTE24	2020.15	-0.314136	0.0910903	-3.44862	0.000563458	0.00445075
CBX7	254.634	0.569642	0.165263	3.44689	0.000567079	0.00447688
WDR1	3983.23	-0.287619	0.0834703	-3.44576	0.000569452	0.00449311
DMBT1	73.0714	-0.973015	0.282466	-3.44472	0.000571655	0.004508
URB2	743.698	-0.4301	0.124877	-3.4442	0.00057276	0.00451421
CRELD1	419.161	0.4415	0.128195	3.44396	0.000573259	0.00451564
ELAVL1	2706.59	-0.288672	0.0838371	-3.44325	0.000574762	0.00452498
TRMT112	1993.34	-0.364554	0.105907	-3.44222	0.000576963	0.00453901
EMC9	179.936	-0.661856	0.192284	-3.44208	0.000577262	0.00453901
DBF4	460.986	-0.583785	0.169608	-3.44197	0.000577501	0.00453901
SNX10	411.63	-0.531082	0.154306	-3.44175	0.000577955	0.00454007
FHL2	868.734	-0.368602	0.107142	-3.44031	0.000581057	0.00456192
MAIP1	220.643	-0.613753	0.178437	-3.4396	0.000582574	0.00457131
FHOD1	1006.99	-0.38571	0.112164	-3.4388	0.000584291	0.00458226
LIMS2	235.658	0.555556	0.161577	3.43833	0.000585311	0.00458773
CASK	656.72	-0.377155	0.109705	-3.43792	0.000586206	0.00459059
ANKRD12	858.235	0.395898	0.115158	3.43786	0.000586321	0.00459059
RAMP1	625.271	-0.52579	0.153017	-3.43615	0.000590041	0.00461718
OAZ2	1743.57	-0.313954	0.0913775	-3.43579	0.000590827	0.00462078
C1orf122	419.811	-0.500831	0.145791	-3.43526	0.000591988	0.0046273
RFK	232.903	-0.678054	0.197389	-3.43511	0.00059231	0.0046273
PPP2R5C	2444.97	0.317259	0.0923673	3.43476	0.000593083	0.0046308
ABRACL	331.245	-0.506125	0.147458	-3.43233	0.00059841	0.00466983
PLSCR4	136.165	0.804249	0.234351	3.43181	0.000599564	0.00467627
CCNF	571.284	-0.465744	0.135721	-3.43164	0.000599946	0.00467669
TMEM59	1933.69	0.306175	0.0892296	3.43132	0.000600651	0.00467962
CCDC18-AS1	139.2	0.890298	0.259525	3.43049	0.000602484	0.00469133
GRAMD1B	3938.32	-0.249762	0.0728318	-3.4293	0.000605133	0.0047063
MCMBP	1211.6	-0.342082	0.0997543	-3.42924	0.000605266	0.0047063
FGGY	116.255	0.787001	0.229501	3.42918	0.000605398	0.0047063
ENAH	3339.92	-0.350603	0.10226	-3.42856	0.000606799	0.00471268
GDF11	624.585	-0.386332	0.112682	-3.42852	0.000606881	0.00471268
STARD4	133.328	-0.800924	0.233657	-3.42777	0.000608552	0.00472308
CCDC34	376.34	-0.502072	0.146568	-3.42551	0.000613637	0.00475995
GFPT2	928.184	0.348582	0.101823	3.42341	0.000618406	0.00479433
MSH6	1553.73	-0.309797	0.0905302	-3.42203	0.000621555	0.00481612
TTC6	126.265	0.825278	0.241183	3.42179	0.000622108	0.00481779
CLMP	2019.27	-0.338438	0.0989141	-3.42153	0.000622689	0.00481966
HLTF	1854.9	-0.385289	0.112672	-3.41955	0.000627245	0.00485229
RANBP6	707.086	-0.484001	0.141605	-3.41796	0.000630916	0.00487804
TMEM200C	267.765	-0.549501	0.160837	-3.4165	0.000634306	0.00490158
KATNBL1	541.778	-0.420065	0.12296	-3.41627	0.00063485	0.00490187
NDC80	806.465	-0.415712	0.121689	-3.41619	0.000635033	0.00490187
ENY2	1273.84	-0.359662	0.105291	-3.4159	0.000635725	0.00490456
TTC3	5517.93	0.360452	0.105584	3.41389	0.000640413	0.00493805
DEGS1	2005.73	-0.323022	0.0946717	-3.41202	0.000644828	0.0049694
SLC35E4	316.228	-0.511414	0.149992	-3.4096	0.000650573	0.00501096
ANTXR2	3711	0.343088	0.100641	3.40903	0.000651937	0.00501875
CD276	1180.27	-0.325776	0.0955729	-3.40867	0.000652816	0.0050228
PALLD	1555.97	-0.290945	0.0853761	-3.4078	0.000654877	0.00503594
TTC12	166.368	0.702389	0.206148	3.40721	0.000656301	0.00504416
DYRK1B	207.855	0.60667	0.178175	3.4049	0.000661877	0.00508244
SLC9A1	1242.36	-0.331559	0.0973782	-3.40485	0.000661995	0.00508244
MKRN1	2165.27	0.304894	0.0895919	3.40314	0.000666166	0.00511171
NDUFB3	385.49	-0.568306	0.167011	-3.4028	0.000666985	0.00511324
NEMP1	805.918	-0.371874	0.109286	-3.40276	0.000667084	0.00511324
CHPF2	1632.12	0.332842	0.0978527	3.40146	0.000670279	0.00513496
SH3YL1	267.438	0.546122	0.16058	3.40093	0.000671566	0.00514184
RFWD3	1410.6	-0.300347	0.0883167	-3.4008	0.0006719	0.00514184
C20orf96	427.299	0.510365	0.150085	3.40051	0.000672591	0.00514436
PTCH1	73.1482	1.01242	0.29779	3.39977	0.000674421	0.00515559
CKAP4	4570.63	-0.288492	0.0848642	-3.39945	0.000675206	0.00515844
MIR621	38.3336	-1.53624	0.451926	-3.39933	0.000675518	0.00515844
AC135983.2	250.626	0.669786	0.197202	3.39645	0.000682665	0.00521022
IKBKE	935.037	0.361596	0.106487	3.39567	0.000684605	0.00522222
SP4	155.23	-0.725711	0.213777	-3.39471	0.000687017	0.00523781
AL596244.1	1257.5	0.336382	0.0990957	3.39451	0.000687504	0.00523872
PSMG1	719.702	-0.390161	0.114958	-3.39395	0.000688929	0.00524677
PDE8A	1188.53	-0.332866	0.0980871	-3.39358	0.000689851	0.00525098
PCDHGB2	165.428	0.703017	0.207208	3.39281	0.000691801	0.00526301
SERINC5	433.315	0.458312	0.135109	3.39216	0.000693445	0.0052727
SERF2	2214.63	-0.439912	0.129709	-3.39152	0.000695072	0.00528225
PQLC3	209.025	0.583958	0.172238	3.3904	0.000697905	0.00530095
CENPU	436.476	-0.549353	0.162127	-3.38842	0.000702967	0.00533655
MRPS35	1317.9	-0.32356	0.0955285	-3.38705	0.000706497	0.00536049
PNPLA7	66.3583	1.07892	0.318628	3.38613	0.000708848	0.00537483
UGP2	1404.44	-0.333115	0.0983794	-3.38602	0.000709142	0.00537483
NME2	117.811	-0.838652	0.247747	-3.38512	0.000711468	0.0053871
CCDC137	756.906	-0.449652	0.132834	-3.38505	0.000711642	0.0053871
SREBF2	1392.81	0.309391	0.0914081	3.38472	0.000712502	0.0053871
PSME4	2368.43	-0.311523	0.0920385	-3.38471	0.000712542	0.0053871
WDR45B	1921.13	-0.277848	0.0820971	-3.38438	0.0007134	0.0053871
BUB1B	1689.34	-0.341036	0.100768	-3.38437	0.000713422	0.0053871
BRIP1	646.746	-0.431993	0.127648	-3.38425	0.000713731	0.0053871
CDK4	1004.63	-0.436495	0.128979	-3.38423	0.000713789	0.0053871
RNF138	254.78	-0.6058	0.179025	-3.38389	0.000714669	0.00539088
NOP58	1145.32	-0.370358	0.109502	-3.38219	0.000719105	0.00542147
SNRPE	882.823	-0.349496	0.103362	-3.38128	0.000721482	0.00543651
CD320	2531	-0.324102	0.0958618	-3.38093	0.000722403	0.00543965
STN1	347.465	0.501237	0.148263	3.38074	0.000722914	0.00543965
HBEGF	855.874	-0.376044	0.111233	-3.38069	0.000723044	0.00543965
TEAD2	1144.92	-0.371033	0.109766	-3.38021	0.000724296	0.00544434
TSHZ1	394.992	0.453551	0.13418	3.38016	0.000724433	0.00544434
DOCK6	1319.41	0.34809	0.102985	3.38001	0.000724834	0.00544448
SLC25A1	939.971	-0.413805	0.122443	-3.37958	0.000725962	0.00545008
SLC36A4	668.509	-0.456649	0.135138	-3.37914	0.00072712	0.00545589
SLC6A6	1695.45	-0.295169	0.0873622	-3.37868	0.00072834	0.00546217
DPAGT1	1762.31	0.31129	0.09216	3.37772	0.000730904	0.00547851
JOSD1	1025.45	-0.373933	0.110713	-3.37749	0.000731503	0.00548011
RDH11	2629.18	-0.306571	0.0908235	-3.37546	0.000736916	0.00551776
SIX4	1418.55	0.381739	0.113102	3.37518	0.000737677	0.0055178
PDHX	495.843	-0.472146	0.139888	-3.37517	0.000737697	0.0055178
CA11	41.2608	1.32111	0.391497	3.37449	0.000739516	0.0055285
GNG2	1134.77	-0.370538	0.10982	-3.37405	0.000740718	0.00553459
TP53BP1	2010.47	0.294887	0.0874072	3.37372	0.000741597	0.00553824
COX11	1303	-0.316717	0.0938893	-3.3733	0.000742717	0.0055437
ASS1	110.41	0.848741	0.251796	3.37075	0.000749648	0.00558982
ATF6	1527.01	0.323689	0.0960293	3.37073	0.000749682	0.00558982
COL6A2	49338.1	0.268986	0.0798457	3.36883	0.00075489	0.00562571
FAM214A	230.102	0.65603	0.19481	3.36753	0.000758439	0.0056492
ADAMTS13	63.5591	1.06617	0.316662	3.36689	0.000760204	0.00565938
EIF5AP4	134.974	-0.739046	0.219529	-3.3665	0.000761276	0.00566441
RPL5P4	30.2436	1.68317	0.500063	3.36591	0.000762929	0.00567373
ALG3	1216.42	0.355403	0.105619	3.36494	0.000765605	0.00569066
SCARB1	1054.11	-0.393647	0.116993	-3.36469	0.00076629	0.00569278
MT-TD	27.1267	1.55264	0.461693	3.36293	0.000771201	0.00572628
FAM13B	356.55	0.573415	0.170611	3.36094	0.000776766	0.00576459
DHX9	3931.73	-0.280664	0.083513	-3.36072	0.000777392	0.00576535
NRBP2	574.313	0.403771	0.120158	3.36033	0.000778504	0.00576535
IFNGR2	1265.63	0.346638	0.103159	3.36022	0.000778798	0.00576535
CHUK	378.879	-0.49632	0.147705	-3.3602	0.000778857	0.00576535
CHAF1B	668.144	-0.442171	0.131594	-3.36011	0.000779105	0.00576535
WDR18	390.473	-0.536574	0.159693	-3.36004	0.000779299	0.00576535
TMEM178A	18.4801	2.18091	0.649114	3.35983	0.000779917	0.00576693
LTB4R2	90.0628	0.883239	0.262935	3.35915	0.000781824	0.00577803
MILR1	490.962	0.452748	0.134813	3.35833	0.000784142	0.00579215
ENOPH1	426.594	-0.447129	0.133185	-3.35721	0.000787321	0.00581155
AL133367.1	95.6358	0.890847	0.26536	3.35712	0.000787584	0.00581155
KIRREL1	3032.38	0.258968	0.077145	3.3569	0.000788229	0.00581329
MST1P2	47.0759	1.19134	0.354958	3.35629	0.000789963	0.00582306
TROAP	861.267	-0.376983	0.112349	-3.35545	0.000792348	0.00583688
ACSS2	1436.26	0.328859	0.0980104	3.35535	0.000792657	0.00583688
ATP5F1E	1537.54	-0.321176	0.0957335	-3.3549	0.000793943	0.00584332
COX6A1	694.879	-0.567915	0.169302	-3.35444	0.000795247	0.00584989
SPSB1	535.929	-0.441319	0.131571	-3.35424	0.000795832	0.00585117
FANCA	726.869	-0.411762	0.122765	-3.35405	0.000796376	0.00585215
MTHFD1L	570.477	-0.398652	0.118887	-3.3532	0.000798831	0.00586716
ADAM12	624.231	-0.405013	0.120789	-3.35306	0.000799246	0.00586719
EXOC7	1966.77	0.287547	0.0857633	3.35279	0.000800006	0.00586973
VPS51	1637.96	0.316853	0.0945083	3.35265	0.000800423	0.00586977
EXOSC3	285.169	-0.501089	0.149555	-3.35052	0.000806588	0.00591193
PTMA	15089	-0.240935	0.0719209	-3.35001	0.000808101	0.00591997
EML4	926.438	-0.358921	0.107148	-3.34977	0.000808782	0.00592191
CCT7	5704.41	-0.301584	0.0900555	-3.34886	0.000811439	0.00593832
TLNRD1	473.654	-0.488591	0.145913	-3.34852	0.000812449	0.00594265
ATF7	348.767	0.478649	0.143003	3.34713	0.000816516	0.00596933
FRMD4B	90.5847	-0.917513	0.274141	-3.34686	0.000817318	0.00597213
SRRT	2257.03	-0.298923	0.089347	-3.34565	0.000820912	0.00599531
TMEM44	600.305	0.392705	0.117409	3.34475	0.000823556	0.00601154
SHISA3	329.556	0.498009	0.14893	3.34392	0.000826046	0.00602662
RNASEH1	577.132	-0.425998	0.127474	-3.34184	0.000832247	0.00606875
MT-TL2	46.3963	-1.59664	0.477796	-3.34169	0.000832711	0.00606903
TPRKB	366.72	-0.5239	0.156806	-3.34107	0.000834555	0.00607935
ARL6IP1	2585.18	0.351377	0.105203	3.33999	0.000837822	0.0060994
RTN3	6340.58	0.270018	0.0808468	3.33987	0.000838164	0.0060994
ERI1	158.394	-0.677762	0.203015	-3.33848	0.000842367	0.00612685
LRRC58	1486.88	-0.36723	0.110009	-3.33817	0.000843313	0.0061306
CENPV	36.7796	1.30819	0.391918	3.33791	0.000844123	0.00613336
KMT2E	1082.33	0.455179	0.136491	3.33486	0.000853435	0.00619785
ZNF91	494.561	0.405933	0.121808	3.33257	0.00086047	0.00624576
C1GALT1	769.333	-0.396536	0.119074	-3.33018	0.000867905	0.00629395
TMEM254-AS1	109.163	0.861213	0.258611	3.33015	0.000867994	0.00629395
TOP2A	4587.03	-0.375124	0.112652	-3.32992	0.000868699	0.00629585
ADAM21	67.4278	1.10389	0.331597	3.32902	0.000871511	0.00631302
PLEKHO1	259.992	-0.587159	0.176416	-3.32827	0.000873886	0.00632701
PAWR	811.597	0.405197	0.121755	3.32797	0.000874814	0.00633051
DNA2	845.458	-0.443252	0.133279	-3.32573	0.000881873	0.00637834
SNX3	1652.69	-0.274621	0.0825915	-3.32505	0.000884017	0.00639061
AP001528.3	127.635	0.81343	0.244672	3.32458	0.000885524	0.00639501
WDR81	475.182	0.497417	0.149618	3.32458	0.000885525	0.00639501
LINC02035	316.068	0.505464	0.15207	3.32388	0.000887739	0.00640775
FXR2	850.895	-0.371483	0.111788	-3.32309	0.000890258	0.00642267
NEGR1	430.521	0.433793	0.130553	3.32274	0.000891392	0.00642759
SNRPD3	844.643	-0.390269	0.11746	-3.32257	0.000891923	0.00642817
PIK3C3	613.702	0.449081	0.135186	3.32195	0.000893909	0.00643922
C11orf68	1744.3	-0.377929	0.1138	-3.321	0.000896943	0.0064546
PIGX	427.998	-0.472108	0.142158	-3.321	0.00089695	0.0064546
POLD3	574.501	-0.384067	0.115672	-3.32032	0.00089913	0.00646428
PPP4R3A	1052.27	-0.359608	0.108306	-3.3203	0.000899205	0.00646428
YIPF1	448.301	0.479981	0.144635	3.31857	0.000904781	0.00649795
WWP1	1459.98	-0.380461	0.114646	-3.31857	0.000904802	0.00649795
PRRC2A	7250.92	-0.295803	0.0891702	-3.31728	0.000908982	0.00652468
AFG3L2	1531.55	-0.322582	0.0972764	-3.31614	0.000912693	0.00654802
ANXA10	152.843	-0.72973	0.220088	-3.31563	0.00091437	0.00655675
MIB2	1929.44	0.362423	0.109334	3.31482	0.00091702	0.00657244
DHRS7	1683.8	0.327941	0.0989637	3.31375	0.00092054	0.00659434
VCL	19118.8	0.221204	0.0667588	3.31348	0.00092143	0.0065974
AC138392.1	456.214	-0.493527	0.148953	-3.31331	0.000921996	0.00659814
DDX1	1482.29	-0.330614	0.0997896	-3.31311	0.000922636	0.00659939
LOXL2	3493.95	-0.294001	0.0887559	-3.31246	0.000924786	0.00661145
C1RL	176.833	0.689209	0.208157	3.31101	0.000929604	0.00663917
STARD9	692.527	0.399074	0.120531	3.31098	0.000929711	0.00663917
C1orf21	216.105	-0.584482	0.176534	-3.31087	0.000930063	0.00663917
HOXA5	159.845	0.792917	0.239741	3.30739	0.000941701	0.00671888
PBX1	513.285	0.398839	0.120605	3.30697	0.000943098	0.00672548
FOXJ3	1265.99	0.30514	0.0922965	3.30609	0.000946081	0.00674337
UQCC2	414.174	-0.515646	0.156005	-3.30531	0.000948701	0.00675866
[truncated: 1,408 more rows]

## Sheet: GSEA-Hallmark-PC3-KTC
The List of GSEA results of KTC1101 in PC3 cells
ID	Description	setSize	enrichmentScore	NES	pvalue	p.adjust	qvalue	rank	leading_edge	core_enrichment
HALLMARK_E2F_TARGETS	HALLMARK_E2F_TARGETS	127	-0.449489	-3.00484	1e-10	4.4e-09	3.05263e-09	1029	tags=64%, list=32%, signal=45%	7514/6434/6628/7283/3070/3148/9319/1164/147841/1019/56655/3838/10797/4085/5411/5631/81611/4830/146909/1503/23594/79019/2146/83461/51155/64858/7037/7913/10274/10460/1163/332/1031/4288/81624/9700/84844/5111/29980/7398/5889/10606/253714/1111/991/9837/5983/10733/10212/672/9833/23649/6470/7083/27338/1854/29028/675/7112/1786/55723/3184/79075/57405/25842/79077/83463/580/5902/10635/9212/983/10248/79733/6…
HALLMARK_G2M_CHECKPOINT	HALLMARK_G2M_CHECKPOINT	107	-0.416215	-2.64923	1.20014e-09	2.64031e-08	1.83179e-08	1239	tags=68%, list=38%, signal=43%	4953/7153/3799/10024/5933/3837/1736/8065/8243/6491/10592/6790/9493/10051/4001/10403/7514/6434/4331/3832/1164/1019/3838/4085/3619/51659/23594/899/2146/1841/51155/890/10274/10460/1163/332/1031/4288/990/10951/1058/9700/11065/10926/10036/1111/991/57082/10733/10212/23649/10432/7027/8318/9156/10721/27338/8317/675/7112/3184/1870/26271/580/9212/8140/8438/983/55872/1869/993/4605/8819
HALLMARK_MYC_TARGETS_V1	HALLMARK_MYC_TARGETS_V1	108	-0.394307	-2.5233	4.18125e-08	4.71299e-07	3.26978e-07	1792	tags=94%, list=56%, signal=43%	6428/3192/10155/11335/1665/4175/6418/5478/5704/4706/6742/10907/6723/2739/4869/10971/2806/23196/4176/10574/5709/10528/3183/10576/8662/3608/5685/7419/26135/5887/4173/1965/4174/10728/10213/9221/2107/6741/790/10575/2079/51020/4953/3837/5036/3251/6240/6634/7411/26121/6432/22948/51491/7514/6434/10935/1478/7416/1019/9377/3838/5984/4085/1537/4830/1503/5093/5688/1982/7913/890/6950/220988/10236/6627/5496/9…
HALLMARK_MTORC1_SIGNALING	HALLMARK_MTORC1_SIGNALING	103	-0.391438	-2.48579	4.28454e-08	4.71299e-07	3.26978e-07	1749	tags=90%, list=54%, signal=43%	5478/9695/5704/80777/5033/5347/699/8833/47/1717/6652/2821/10652/6533/5352/51109/7374/54843/9415/10096/5685/10682/1075/6510/4173/5211/10213/5718/2107/5606/5464/2936/5861/3308/5693/3251/8624/3145/26227/8553/6790/3313/1719/10963/2632/7283/908/6513/2023/10797/4860/899/30001/516/7037/205/23657/10097/3949/6472/5163/9136/51377/10962/3939/6319/11333/8894/56902/10212/29968/3329/3475/27101/23753/7167/81873…
HALLMARK_COAGULATION	HALLMARK_COAGULATION	30	0.503475	2.23419	0.00017179	0.00151175	0.00104882	494	tags=47%, list=15%, signal=40%	3690/6678/11098/716/7057/1519/5155/718/715/1848/928/5328/7076/5054
HALLMARK_GLYCOLYSIS	HALLMARK_GLYCOLYSIS	72	-0.337966	-1.99596	0.000276386	0.00202683	0.00140617	917	tags=49%, list=28%, signal=36%	26355/1824/2023/5631/30001/2817/4200/8974/2026/3669/205/1058/10570/9653/3939/9456/55276/51728/5223/5214/2582/7167/9123/2288/8497/5230/983/3486/6781/1468/9048/54541/3099/6382/8819
HALLMARK_OXIDATIVE_PHOSPHORYLATION	HALLMARK_OXIDATIVE_PHOSPHORYLATION	79	-0.303248	-1.827	0.00139462	0.00876616	0.00608178	1724	tags=81%, list=53%, signal=39%	4706/9131/4719/509/522/2806/2821/7386/506/3420/292/1353/514/10939/51318/7419/7381/533/7417/4698/6390/4967/515/8402/1737/1738/3313/3028/10935/4976/7388/7416/4700/80273/9377/518/4702/2230/1537/1632/8050/6183/516/4704/4717/34/10063/29796/10440/3939/64981/9551/1337/4709/3419/291/4726/1351/26519/26517/26521/5435/521/54205
HALLMARK_MYC_TARGETS_V2	HALLMARK_MYC_TARGETS_V2	31	-0.427551	-2.0922	0.00171643	0.00935181	0.0064881	1701	tags=94%, list=53%, signal=45%	6723/5347/4869/6652/10528/7374/4173/4174/9221/27340/6573/5036/83743/9064/51491/6949/92856/1019/54663/2193/9136/10733/80324/10196/3329/79077/3336/56342/3099
HALLMARK_TGF_BETA_SIGNALING	HALLMARK_TGF_BETA_SIGNALING	18	0.543564	2.01254	0.00191287	0.00935181	0.0064881	1096	tags=72%, list=34%, signal=48%	4053/7057/56937/6498/999/5054/4088/4091/7071/51742/3397/3460/64750
HALLMARK_PI3K_AKT_MTOR_SIGNALING	HALLMARK_PI3K_AKT_MTOR_SIGNALING	31	-0.380905	-1.86394	0.00876218	0.0385536	0.0267477	1100	tags=61%, list=34%, signal=41%	2872/5300/5601/1019/6513/5899/5216/207/396/10097/5163/1072/5781/3265/1017/983/8503/1869/2810
HALLMARK_UV_RESPONSE_UP	HALLMARK_UV_RESPONSE_UP	43	-0.328052	-1.74796	0.0130263	0.0521054	0.0361497	1051	tags=56%, list=33%, signal=38%	10963/5471/80273/1983/5984/997/2643/9818/578/7037/2744/2026/5566/9188/11333/6535/4323/291/2920/2237/1017/2288/896/3162
HALLMARK_KRAS_SIGNALING_DN	HALLMARK_KRAS_SIGNALING_DN	18	0.43295	1.603	0.0300695	0.106492	0.073882	842	tags=67%, list=26%, signal=50%	29799/79917/3750/55277/3425/6498/56997/4524/9746/7032/79085/5164
HALLMARK_BILE_ACID_METABOLISM	HALLMARK_BILE_ACID_METABOLISM	17	0.434315	1.58231	0.0319704	0.106492	0.073882	731	tags=53%, list=23%, signal=41%	51170/114327/20/373156/21/23461/1593/5002/10133
HALLMARK_P53_PATHWAY	HALLMARK_P53_PATHWAY	63	-0.264164	-1.5295	0.0338838	0.106492	0.073882	161	tags=22%, list=5%, signal=22%	3654/10397/896/9314/7378/8877/22824/64782/3162/2810/1647/54541/6382/8651
HALLMARK_INTERFERON_ALPHA_RESPONSE	HALLMARK_INTERFERON_ALPHA_RESPONSE	19	0.4191	1.56813	0.041683	0.12227	0.0848286	1261	tags=74%, list=39%, signal=45%	716/27074/3959/1435/6773/2634/9246/5720/567/10628/3665/54625/961/51667
HALLMARK_APICAL_JUNCTION	HALLMARK_APICAL_JUNCTION	46	0.299435	1.51264	0.0629966	0.173241	0.120191	485	tags=26%, list=15%, signal=22%	3691/7045/347902/4982/8515/3909/2886/7059/3918/60412/999/24146
HALLMARK_HYPOXIA	HALLMARK_HYPOXIA	75	-0.233153	-1.39282	0.0773333	0.200157	0.138865	917	tags=44%, list=28%, signal=32%	26355/6513/2023/23210/5317/30001/2817/8974/2026/3669/205/10570/5163/3219/3939/3098/55276/1466/3725/5214/5209/55076/10397/7167/8497/5230/3486/3162/6781/54541/3099/8819/596
HALLMARK_UV_RESPONSE_DN	HALLMARK_UV_RESPONSE_DN	36	0.291399	1.37515	0.0979381	0.239404	0.166094	1007	tags=50%, list=31%, signal=35%	3690/7035/3480/8821/2202/5054/4088/5468/5002/4255/4609/5797/6334/7048/23116/5607/3397/2064
HALLMARK_INFLAMMATORY_RESPONSE	HALLMARK_INFLAMMATORY_RESPONSE	37	0.285166	1.36225	0.104991	0.243138	0.168684	709	tags=38%, list=22%, signal=30%	3759/3690/9966/27074/5025/1435/7076/5054/3569/3656/3606/5663/4609/3696
HALLMARK_COMPLEMENT	HALLMARK_COMPLEMENT	53	0.250259	1.3034	0.13245	0.285243	0.197896	262	tags=19%, list=8%, signal=18%	1356/716/1519/5292/5155/718/1847/715/1848/966
HALLMARK_ESTROGEN_RESPONSE_LATE	HALLMARK_ESTROGEN_RESPONSE_LATE	63	-0.222335	-1.28731	0.136139	0.285243	0.197896	1233	tags=54%, list=38%, signal=34%	7153/1152/4665/2030/3251/6491/10105/949/4681/771/6478/56994/9060/5932/7980/51659/9455/3669/990/29887/8309/991/2289/10733/2582/2171/2288/8140/9314/22824/2810/374/10535/596
HALLMARK_MYOGENESIS	HALLMARK_MYOGENESIS	44	0.257432	1.2936	0.143098	0.286195	0.198557	581	tags=27%, list=18%, signal=23%	3691/6678/1489/10014/10468/4303/6649/624/2065/351/2548/2273
HALLMARK_REACTIVE_OXYGEN_SPECIES_PATHWAY	HALLMARK_REACTIVE_OXYGEN_SPECIES_PATHWAY	17	-0.304872	-1.2128	0.216667	0.382609	0.265446	145	tags=24%, list=4%, signal=23%	5214/51022/1032/140809
HALLMARK_DNA_REPAIR	HALLMARK_DNA_REPAIR	58	-0.210717	-1.18731	0.20197	0.382609	0.265446	637	tags=29%, list=20%, signal=24%	29901/10063/5111/6884/5422/5983/30833/23649/1854/6881/25874/10189/2237/11130/2958/5435/7298
HALLMARK_EPITHELIAL_MESENCHYMAL_TRANSITION	HALLMARK_EPITHELIAL_MESENCHYMAL_TRANSITION	76	0.207652	1.1785	0.217391	0.382609	0.265446	498	tags=21%, list=15%, signal=18%	3690/4837/6678/7057/4907/7045/56937/4982/3909/966/30008/3918/25890/7076/5054/3569
HALLMARK_IL6_JAK_STAT3_SIGNALING	HALLMARK_IL6_JAK_STAT3_SIGNALING	24	-0.265984	-1.16727	0.253968	0.429792	0.298181	197	tags=29%, list=6%, signal=28%	5781/3725/2921/2919/3162/8809/8651
HALLMARK_IL2_STAT5_SIGNALING	HALLMARK_IL2_STAT5_SIGNALING	46	-0.214975	-1.15367	0.281553	0.458828	0.318325	36	tags=11%, list=1%, signal=11%	896/3099/8809/8651/596
HALLMARK_INTERFERON_GAMMA_RESPONSE	HALLMARK_INTERFERON_GAMMA_RESPONSE	41	0.221091	1.09208	0.35567	0.55891	0.387761	1068	tags=49%, list=33%, signal=33%	716/5292/4502/715/84159/6648/3959/3569/6773/5777/9246/4939/7127/5720/57169/694/6892/567/837/10628
HALLMARK_UNFOLDED_PROTEIN_RESPONSE	HALLMARK_UNFOLDED_PROTEIN_RESPONSE	40	-0.202526	-1.07144	0.383333	0.581609	0.403509	1670	tags=72%, list=52%, signal=35%	9775/9695/8815/4869/8570/10528/28972/7422/10113/1054/1965/9221/3799/1736/1981/3313/10797/30001/10525/1163/25804/2521/9136/27257/1978/7280/29968/8140/54541
HALLMARK_ESTROGEN_RESPONSE_EARLY	HALLMARK_ESTROGEN_RESPONSE_EARLY	56	-0.17619	-0.985977	0.501259	0.711465	0.4936	217	tags=12%, list=7%, signal=12%	2288/8140/9314/5366/2810/374/596
HALLMARK_TNFA_SIGNALING_VIA_NFKB	HALLMARK_TNFA_SIGNALING_VIA_NFKB	73	-0.164731	-0.979052	0.489418	0.711465	0.4936	252	tags=14%, list=8%, signal=13%	2920/2921/597/9314/2919/8877/1647/5055/374/7262
HALLMARK_MITOTIC_SPINDLE	HALLMARK_MITOTIC_SPINDLE	55	-0.165377	-0.921701	0.576441	0.792607	0.549894	1233	tags=47%, list=38%, signal=30%	7153/3799/140735/8243/1894/58526/6790/9493/10051/4001/382/10403/3832/80119/11190/3619/54443/6624/332/396/9700/29901/675/26271/11135/983
HALLMARK_SPERMATOGENESIS	HALLMARK_SPERMATOGENESIS	19	-0.211891	-0.873802	0.63048	0.84064	0.583219	1489	tags=68%, list=46%, signal=37%	10124/1033/7419/11073/8624/6790/23397/5984/2146/116832/10926/983/22824
HALLMARK_KRAS_SIGNALING_UP	HALLMARK_KRAS_SIGNALING_UP	40	0.180427	0.880337	0.652921	0.841319	0.58369	402	tags=20%, list=12%, signal=18%	1636/7035/6590/1848/3689/5328/10221/6304
HALLMARK_ADIPOGENESIS	HALLMARK_ADIPOGENESIS	67	-0.15013	-0.873527	0.669231	0.841319	0.58369	1372	tags=52%, list=43%, signal=31%	6510/6342/10113/4698/5211/6390/483/23788/6573/51727/1737/1738/949/6576/10935/2632/3977/80273/1537/5495/1031/65124/1147/34/2101/29796/2820/1337/3419/5209/1351/400916/1647/1468/79071
HALLMARK_PEROXISOME	HALLMARK_PEROXISOME	21	0.21334	0.833864	0.691011	0.844569	0.585945	441	tags=24%, list=14%, signal=21%	9249/51170/6648/10512/373156
HALLMARK_APOPTOSIS	HALLMARK_APOPTOSIS	52	0.161233	0.834743	0.735537	0.874341	0.6066	1187	tags=50%, list=37%, signal=32%	90427/4739/6648/6304/2065/7076/351/3569/8878/7077/3606/4255/5663/8837/835/2879/2064/5747/837/10628/54884/2934/994/7042/6303/960
HALLMARK_CHOLESTEROL_HOMEOSTASIS	HALLMARK_CHOLESTEROL_HOMEOSTASIS	26	0.185978	0.787155	0.760436	0.874341	0.6066	614	tags=27%, list=19%, signal=22%	10957/94241/7108/928/20/2946/5468
HALLMARK_XENOBIOTIC_METABOLISM	HALLMARK_XENOBIOTIC_METABOLISM	43	0.156427	0.780126	0.795533	0.874341	0.6066	1196	tags=47%, list=37%, signal=30%	8714/5166/4502/23710/26007/5054/51380/1593/218/9536/5627/3728/26999/26061/54884/9663/51635/7042/53/1312
HALLMARK_HEME_METABOLISM	HALLMARK_HEME_METABOLISM	41	-0.146599	-0.772045	0.77619	0.874341	0.6066	911	tags=37%, list=28%, signal=27%	6513/8850/8273/55034/8974/2730/7037/1371/5526/23657/51218/6535/1870/896/23568
HALLMARK_ANDROGEN_RESPONSE	HALLMARK_ANDROGEN_RESPONSE	38	-0.145464	-0.741579	0.814727	0.874341	0.6066	652	tags=26%, list=20%, signal=21%	27347/25816/6728/6319/2289/55839/10397/9510/1622/896
HALLMARK_ALLOGRAFT_REJECTION	HALLMARK_ALLOGRAFT_REJECTION	42	0.112238	0.55618	0.965398	0.987849	0.68535	1249	tags=52%, list=39%, signal=33%	3689/1435/7076/3569/3606/3625/9734/5777/2634/3133/3551/6892/567/1956/3460/6189/5552/7042/3665/2589/961/8664
HALLMARK_PROTEIN_SECRETION	HALLMARK_PROTEIN_SECRETION	17	-0.136316	-0.542275	0.9625	0.987849	0.68535	2487	tags=88%, list=77%, signal=20%	9554/1956/8417/51614/9805/2778/7163/10652/967/3998/1075/1175/81611/81542/664
HALLMARK_FATTY_ACID_METABOLISM	HALLMARK_FATTY_ACID_METABOLISM	41	-0.0696528	-0.366817	0.997619	0.997619	0.692128	1588	tags=56%, list=49%, signal=29%	7533/3420/51109/7358/6281/2194/387893/4953/873/1738/3028/6611/1632/874/1371/2026/34/29781/3939/2820/5092/10808/3320
