# Supplementary material for: A novel pan-PI3K inhibitor KTC1101 synergizes with anti-PD-1 therapy by targeting tumor suppression and immune activation
Source: Mol Cancer. 2024 Mar 14;23:54. doi: 10.1186/s12943-024-01978-0 (PMC10938783; doi:10.1186/s12943-024-01978-0)
Supplement: Supplementary file 12 — Supplementary Material 12. [file 12943_2024_1978_MOESM12_ESM.xlsx]

## Sheet: PC3-KTC1101
Heatmap of KTC1101 in PC3 Cells
PI3K-AKT-mTOR signaling
gene symbol	C1	C2	C3	KTC1	KTC2	KTC3
PFN1	254.928	269.772	281.815	212.64	189.614	184.049
CFL1	132.639	141.605	154.699	119.676	81.6567	90.295
ACTR2	109.533	96.5221	84.2713	68.9832	69.0754	65.4855
SFN	79.354	89.9601	101.805	53.1792	40.4128	42.4641
ARHGDIA	56.2766	57.178	65.6805	45.7235	33.5945	46.4771
CDK1	54.9315	53.1067	47.2699	28.6179	31.2356	29.7486
E2F1	36.4622	39.0146	43.7446	22.5817	18.0733	22.6419
PTPN11	44.3172	39.5476	36.2209	27.1386	26.4011	26.4954
HRAS	31.8556	31.6919	39.967	25.5365	19.9319	22.6081
SLC2A1	27.8237	30.2863	33.9332	22.7589	23.5174	21.4865
MKNK2	25.311	23.7683	27.4009	22.7693	17.5428	17.6004
CDK4	19.4181	21.125	23.9664	18.3403	13.037	16.2842
PIN1	20.8663	21.1884	20.249	19.6293	12.1999	14.9382
RALB	21.1034	22.0716	20.9156	15.241	15.6398	16.1873
AKT1	18.1328	17.8765	20.652	14.8483	11.9058	13.7653
CDK2	15.2511	15.7077	17.1965	9.95769	7.67943	11.5762
MAPK9	7.60706	7.75549	6.66812	4.86617	5.70114	5.76083
PDK1	3.9793	3.6834	2.98035	2.43791	2.59742	2.35389
PIK3R3	2.48244	3.06074	2.64249	1.50915	1.52227	1.63171
