# Supplementary material for: A novel pan-PI3K inhibitor KTC1101 synergizes with anti-PD-1 therapy by targeting tumor suppression and immune activation
Source: Mol Cancer. 2024 Mar 14;23:54. doi: 10.1186/s12943-024-01978-0 (PMC10938783; doi:10.1186/s12943-024-01978-0)
Supplement: Supplementary file 17 — Supplementary Material 17. [file 12943_2024_1978_MOESM17_ESM.xlsx]

## Sheet: DEGs-B16-KTC 0.04μM
DEGs Induced by KTC1101 in B16 Cells
gene symbol	baseMean	log2FoldChange	lfcSE	stat	pvalue	padj
Car6	4282.37	2.22506	0.040484	54.9615	0	0
Mcam	7069.43	1.36022	0.029947	45.4208	0	0
Erbb3	3115.14	1.42007	0.0406381	34.9442	1.59e-267	6.43e-264
Csrp1	6424.47	0.986953	0.0293958	33.5746	3.94e-247	1.2e-243
Aldoa	22319.8	-0.865351	0.0260866	-33.1723	2.7e-241	6.57e-238
Cpe	8492.41	0.839732	0.0273396	30.7148	3.61e-207	7.31e-204
Ftl1	56835.8	-0.777334	0.0256862	-30.2627	3.55e-201	6.17e-198
Sparc	11246.1	0.828774	0.0275417	30.0915	6.25e-199	9.5e-196
Pgk1	37336.1	-0.635741	0.0213287	-29.8068	3.19e-195	4.31e-192
Etv5	421.208	3.84457	0.134156	28.6574	1.3e-180	1.57e-177
Ldha	24562.3	-0.623284	0.021769	-28.6318	2.7e-180	2.99e-177
Kcnh6	4909.08	0.961443	0.0349749	27.4896	2.34e-166	2.37e-163
Tom1l2	4731.11	0.901196	0.0328208	27.4581	5.57e-166	5.21e-163
Anxa2	4486.57	-0.899151	0.0332977	-27.0034	1.35e-160	1.17e-157
Tpi1	18600.6	-0.687111	0.0262818	-26.1439	1.16e-150	9.37e-148
Hip1	4326.09	0.879254	0.033774	26.0334	2.07e-149	1.58e-146
Mlph	7295.29	0.808522	0.0311906	25.9219	3.77e-148	2.7e-145
Pkm	47274.6	-0.607528	0.0235414	-25.8068	7.43e-147	5.02e-144
Gapdh	102817	-0.580539	0.0227625	-25.5042	1.77e-143	1.13e-140
Adam12	1123.8	1.51757	0.0601129	25.2453	1.27e-140	7.75e-138
Scd2	39898.1	-0.518378	0.0209018	-24.8006	8.83e-136	5.11e-133
Trib3	591.37	-2.11231	0.0865084	-24.4174	1.12e-131	6.18e-129
Pgam1	13189.3	-0.59054	0.024755	-23.8554	8.91e-126	4.71e-123
Tinagl1	841.916	1.46728	0.0665975	22.0321	1.42e-107	7.19e-105
Cyp51	3027.82	-0.790306	0.036489	-21.6587	5.03e-104	2.45e-101
Hmgcs1	3826.54	-0.792951	0.0375354	-21.1254	4.65e-99	2.17e-96
Pfkp	1970.8	-1.02819	0.0487009	-21.1123	6.13e-99	2.76e-96
Ccnd1	3325.01	0.753093	0.0359008	20.9771	1.06e-97	4.61e-95
Nrros	1773.81	0.983073	0.0472864	20.7898	5.36e-96	2.25e-93
Adam19	891.391	1.36579	0.0661519	20.6462	1.06e-94	4.28e-92
Sparcl1	887.991	-1.33269	0.0656953	-20.2859	1.71e-91	6.71e-89
Deptor	1767.37	1.01222	0.0504033	20.0825	1.05e-89	3.99e-87
Megf10	475.379	1.83934	0.0921892	19.9518	1.44e-88	5.32e-86
Asns	4148.13	-0.68213	0.0345505	-19.7429	9.22e-87	3.3e-84
Gm39701	40044.1	0.529428	0.0270923	19.5416	4.86e-85	1.69e-82
LOC115489127	19533.8	0.521924	0.0268248	19.4568	2.55e-84	8.44e-82
Slc38a6	62417.9	0.387789	0.0199311	19.4565	2.57e-84	8.44e-82
Tns3	3736.2	0.77093	0.0403661	19.0985	2.6e-81	8.32e-79
Ccn1	817.876	1.3823	0.0725031	19.0654	4.9e-81	1.53e-78
Dagla	863.54	1.23884	0.0650047	19.0577	5.67e-81	1.72e-78
Dusp6	2361.16	0.945774	0.049701	19.0293	9.76e-81	2.89e-78
Gm39972	17400.8	0.549608	0.0291468	18.8566	2.59e-79	7.51e-77
Pmp22	840.921	-1.23286	0.0661503	-18.6373	1.6e-77	4.53e-75
Sox6	3803.33	0.659533	0.0355358	18.5597	6.81e-77	1.88e-74
Sorbs1	7768.55	0.481738	0.0265057	18.1749	8.15e-74	2.2e-71
Nrp2	9575.68	-0.563148	0.0309906	-18.1716	8.67e-74	2.29e-71
Klhl24	2599.84	0.707715	0.0389903	18.151	1.26e-73	3.26e-71
Cnn2	1686.23	0.880345	0.048584	18.1201	2.21e-73	5.61e-71
Ehd3	1411.07	1.13068	0.0625138	18.0869	4.04e-73	1e-70
Ddr2	5157.47	-0.581915	0.0323194	-18.0051	1.78e-72	4.32e-70
Sars	5411.05	-0.617692	0.0346408	-17.8313	4.04e-71	9.63e-69
LOC115489125	9351.39	0.503986	0.0283344	17.7871	8.9e-71	2.08e-68
Tmem56	3282.75	-0.664516	0.0377259	-17.6143	1.91e-69	4.39e-67
Ankfn1	2230.94	-0.768754	0.0446182	-17.2296	1.59e-66	3.59e-64
Tm4sf1	1043.64	1.01755	0.0594813	17.1071	1.31e-65	2.91e-63
Eef2	60324	0.384967	0.0225759	17.0521	3.37e-65	7.32e-63
Fdps	2762.84	-0.686886	0.0404138	-16.9963	8.75e-65	1.87e-62
Coq8a	640.951	1.29323	0.0767074	16.8593	8.97e-64	1.88e-61
Vat1	8082.55	-0.538317	0.0319611	-16.8429	1.18e-63	2.44e-61
Trf	4395.15	0.590757	0.0353444	16.7143	1.03e-62	2.09e-60
Hspa9	9565.82	-0.463719	0.0280299	-16.5437	1.78e-61	3.54e-59
Sox4	2673.32	0.684224	0.0416175	16.4408	9.77e-61	1.92e-58
Ltbp4	514.975	1.38328	0.0844771	16.3746	2.9e-60	5.6e-58
Chchd10	1465.76	-0.80136	0.0495955	-16.1579	9.99e-59	1.9e-56
LOC115487832	10157	0.48234	0.029877	16.1442	1.25e-58	2.33e-56
Tuba1a	6447.96	-0.47355	0.0296641	-15.9637	2.29e-57	4.21e-55
Mef2c	2809.76	0.601028	0.0377356	15.9273	4.09e-57	7.43e-55
Kif21b	3503.02	-0.587957	0.036965	-15.9058	5.78e-57	1.03e-54
Atf4	4389.76	-0.554513	0.0350673	-15.8128	2.54e-56	4.47e-54
Msmo1	1980.25	-0.708203	0.0450627	-15.716	1.18e-55	2.04e-53
Adcy7	1337.37	0.817658	0.0522589	15.6463	3.52e-55	6.03e-53
Tubb4b	9259.88	-0.42589	0.0273418	-15.5765	1.05e-54	1.78e-52
Insig1	2236.65	-0.668651	0.0432461	-15.4615	6.31e-54	1.05e-51
Trp53	2572.59	0.59745	0.03894	15.3428	3.96e-53	6.5e-51
Pdzrn3	1285.37	0.854751	0.0558821	15.2956	8.18e-53	1.33e-50
Anxa1	3633.04	0.560352	0.0370528	15.1231	1.14e-51	1.83e-49
Slc3a2	2806.61	-0.580245	0.0384683	-15.0837	2.07e-51	3.27e-49
Uap1l1	2843.06	-0.571316	0.037898	-15.0751	2.36e-51	3.68e-49
Pck2	1277.62	-0.816237	0.0542432	-15.0477	3.57e-51	5.5e-49
Fgf1	316.368	1.6508	0.110229	14.9761	1.05e-50	1.6e-48
Aars	5625.82	-0.474472	0.0317055	-14.965	1.24e-50	1.87e-48
Neurl3	118.41	4.78185	0.32068	14.9116	2.77e-50	4.11e-48
Aldh1l2	621.938	-1.10222	0.0741921	-14.8563	6.33e-50	9.27e-48
Hmox1	542.612	-1.21778	0.082092	-14.8344	8.78e-50	1.27e-47
Gpc1	4936.14	-0.454496	0.0308173	-14.7481	3.17e-49	4.53e-47
Pdcd4	958.429	0.889931	0.06052	14.7047	6.01e-49	8.5e-47
Zyx	2099.42	0.755046	0.051375	14.6967	6.76e-49	9.45e-47
Adamtsl4	456.989	-1.33495	0.0908701	-14.6908	7.39e-49	1.02e-46
Chac1	366.016	-1.52142	0.103622	-14.6825	8.35e-49	1.14e-46
Slc7a5	3510.58	-0.544719	0.0371265	-14.672	9.75e-49	1.32e-46
Phldb1	3737.7	0.595521	0.0406535	14.6487	1.37e-48	1.83e-46
Gask1b	3108.92	0.589943	0.0403247	14.6298	1.81e-48	2.4e-46
Mthfd2	3135.89	-0.520066	0.0360396	-14.4304	3.33e-47	4.36e-45
Lrrc8b	1575.88	0.69377	0.0482249	14.3861	6.32e-47	8.18e-45
Arhgef2	3552.1	-0.569238	0.0398479	-14.2853	2.7e-46	3.46e-44
Rftn1	58494.8	0.378489	0.0265394	14.2614	3.81e-46	4.82e-44
Scn1a	362.871	1.42739	0.100861	14.152	1.81e-45	2.27e-43
Ston1	1167.13	0.771693	0.0548423	14.0711	5.72e-45	7.09e-43
Sh3pxd2a	3125.32	0.532728	0.0380297	14.0082	1.39e-44	1.71e-42
Gm46620	1613.86	0.728602	0.052041	14.0005	1.55e-44	1.88e-42
Vim	34535.3	0.320118	0.0229727	13.9347	3.9e-44	4.69e-42
Wsb2	4732.82	-0.462903	0.0334744	-13.8286	1.71e-43	2.04e-41
Rnf144a	2340.02	0.571416	0.0413448	13.8208	1.91e-43	2.26e-41
Pdk1	976.592	-0.97908	0.0709717	-13.7954	2.72e-43	3.18e-41
Pfkl	3018.42	-0.577552	0.0418742	-13.7926	2.83e-43	3.27e-41
Idh2	4750.41	-0.442755	0.0321799	-13.7588	4.51e-43	5.18e-41
LOC115487094	17825.7	0.326424	0.0237317	13.7547	4.77e-43	5.42e-41
Pabpc1	20569.7	0.339358	0.0246886	13.7455	5.42e-43	6.1e-41
Spred1	3117.89	0.575033	0.0419437	13.7096	8.89e-43	9.92e-41
Dnajc1	1691.23	-0.636565	0.0466043	-13.6589	1.79e-42	1.97e-40
Tubb3	1045.11	-0.815973	0.0597842	-13.6486	2.06e-42	2.25e-40
Rrm2	6330.26	-0.398888	0.0292532	-13.6357	2.46e-42	2.67e-40
Peg10	4391.33	0.44545	0.0328846	13.5458	8.39e-42	9.02e-40
Elk3	1433.91	0.697012	0.0515553	13.5197	1.2e-41	1.28e-39
Lats2	1872.59	0.659951	0.0488195	13.5182	1.22e-41	1.29e-39
Ajuba	2092.15	0.633588	0.047012	13.4772	2.13e-41	2.23e-39
Crlf1	251.427	1.6175	0.120118	13.4659	2.48e-41	2.58e-39
Arl6ip1	6347.81	-0.382407	0.0289332	-13.2169	7.01e-40	7.22e-38
Shmt2	5352.68	-0.396018	0.0300139	-13.1945	9.44e-40	9.64e-38
Cars	1611.39	-0.64251	0.0487067	-13.1914	9.83e-40	9.96e-38
Psat1	5414.07	-0.401649	0.0304802	-13.1774	1.18e-39	1.19e-37
Src	1789.23	0.651674	0.0495543	13.1507	1.69e-39	1.68e-37
Myc	1469.2	0.745591	0.0568789	13.1084	2.95e-39	2.91e-37
Rack1	17009.5	0.324874	0.0249124	13.0406	7.19e-39	7.05e-37
Marcksl1	2045.93	0.595304	0.0456675	13.0356	7.68e-39	7.47e-37
Dock10	1424.99	0.6888	0.0529746	13.0025	1.18e-38	1.13e-36
Ddit3	443.076	-1.15096	0.0885188	-13.0024	1.19e-38	1.13e-36
Kpna2	10474.6	-0.332422	0.0256159	-12.9772	1.65e-38	1.57e-36
Maml3	626.396	1.05875	0.0817575	12.9499	2.35e-38	2.22e-36
Snx1	2330.8	0.529475	0.0409546	12.9283	3.12e-38	2.91e-36
Fmnl2	2888.02	0.48449	0.0375503	12.9024	4.36e-38	4.05e-36
Etv1	390.855	1.28068	0.0996673	12.8496	8.65e-38	7.97e-36
Spred2	660.079	0.926113	0.072435	12.7854	1.98e-37	1.81e-35
Mtss1	718.776	0.905344	0.070911	12.7673	2.5e-37	2.26e-35
Sptan1	14317.3	0.334353	0.026254	12.7353	3.76e-37	3.39e-35
Prnp	53449.7	0.272297	0.0213964	12.7263	4.22e-37	3.78e-35
Ankrd50	3709.75	0.520953	0.0410115	12.7026	5.72e-37	5.08e-35
Micall2	702.289	0.971177	0.0764647	12.701	5.84e-37	5.15e-35
Eps8	4290.75	0.523943	0.0413044	12.6849	7.17e-37	6.27e-35
Ttc28	1038.94	0.75098	0.0594574	12.6306	1.43e-36	1.24e-34
Lama5	1425.48	-0.669978	0.0531274	-12.6108	1.84e-36	1.59e-34
Vcl	2257.79	0.549354	0.043632	12.5906	2.38e-36	2.04e-34
Lss	1298.42	-0.661187	0.0525674	-12.5779	2.79e-36	2.38e-34
Tuba1c	5874.05	-0.408607	0.0325029	-12.5714	3.03e-36	2.56e-34
Sox10	8297.1	0.344764	0.0274743	12.5486	4.04e-36	3.39e-34
Ogdh	4149.13	-0.426992	0.0340602	-12.5364	4.72e-36	3.93e-34
Fmo1	268.86	1.50807	0.121289	12.4337	1.72e-35	1.42e-33
Akap12	393.982	1.14909	0.0926396	12.4039	2.49e-35	2.05e-33
Dlc1	1716.41	0.578997	0.0467309	12.39	2.96e-35	2.42e-33
Slc15a2	415.284	1.11384	0.0900557	12.3683	3.88e-35	3.14e-33
Hk2	1701	-0.697227	0.0563942	-12.3634	4.12e-35	3.32e-33
Myh9	12938.2	0.337552	0.0274393	12.3017	8.86e-35	7.09e-33
Eif2s2	6525.9	-0.411658	0.0335319	-12.2766	1.21e-34	9.62e-33
Nars	5740.42	-0.375465	0.0306119	-12.2653	1.39e-34	1.1e-32
Rps4x	18799.2	0.296919	0.0242479	12.2451	1.78e-34	1.4e-32
Car14	3917.2	-0.512678	0.0419165	-12.2309	2.12e-34	1.66e-32
Mpc1	1449.12	-0.611485	0.050052	-12.217	2.52e-34	1.95e-32
Vegfa	644.923	-0.964972	0.0791957	-12.1846	3.75e-34	2.89e-32
Eno1	74763.4	-0.25656	0.021234	-12.0826	1.31e-33	9.99e-32
Scd1	2877.81	-0.471817	0.0392834	-12.0106	3.13e-33	2.38e-31
Txnip	2309.52	-0.614789	0.05132	-11.9795	4.55e-33	3.44e-31
Sqle	2075.59	-0.511186	0.042726	-11.9643	5.47e-33	4.1e-31
Hmga2	1094.01	0.696384	0.0585518	11.8935	1.28e-32	9.55e-31
Hspg2	8156.95	0.84165	0.0708841	11.8736	1.62e-32	1.2e-30
Tpt1	15876.8	0.290921	0.0245507	11.8498	2.16e-32	1.59e-30
Acat2	1475.46	-0.592625	0.0500703	-11.8359	2.55e-32	1.87e-30
Synpo	1913.27	0.526023	0.0444614	11.831	2.7e-32	1.97e-30
Lbh	7066	0.328972	0.0279497	11.7702	5.56e-32	4.03e-30
Got1	2487.21	-0.470726	0.0400248	-11.7608	6.21e-32	4.47e-30
Atoh8	308.795	1.31097	0.112391	11.6643	1.94e-31	1.39e-29
H1f0	4404.92	-0.389724	0.0334532	-11.6498	2.3e-31	1.64e-29
2310057J18Rik	161.294	-1.77217	0.152321	-11.6344	2.75e-31	1.95e-29
Eif4b	11163	0.3211	0.0276634	11.6074	3.78e-31	2.66e-29
Plekha4	128.122	2.12305	0.183136	11.5927	4.49e-31	3.14e-29
Ldlr	3262.22	-0.418665	0.0361214	-11.5905	4.6e-31	3.2e-29
Lgi4	68.3569	3.89006	0.335757	11.5859	4.86e-31	3.36e-29
Aldh18a1	2714.89	-0.464129	0.0401456	-11.5611	6.48e-31	4.45e-29
Eef1a1	189176	0.22194	0.0192281	11.5425	8.05e-31	5.5e-29
D17H6S56E-5	1904.28	0.561296	0.0487356	11.5172	1.08e-30	7.34e-29
Atp6v1a	5384.33	-0.341163	0.0296925	-11.4899	1.48e-30	1e-28
Stox2	1543.12	0.554889	0.0483252	11.4824	1.62e-30	1.09e-28
Adgrg1	2401.12	-0.514638	0.0449634	-11.4457	2.47e-30	1.65e-28
Cdh13	226.773	1.51397	0.132351	11.439	2.67e-30	1.77e-28
Atp6v0c	7807.94	-0.324414	0.0283651	-11.4371	2.73e-30	1.8e-28
Mybbp1a	4535.83	0.36425	0.0318714	11.4287	3e-30	1.97e-28
Eprs	8982.23	-0.308658	0.0270156	-11.4252	3.13e-30	2.05e-28
Atf5	394.049	-1.07931	0.0945544	-11.4147	3.53e-30	2.3e-28
Ddit4	230.487	-1.59877	0.140904	-11.3465	7.72e-30	4.99e-28
Clic4	3964.89	-0.373487	0.0329295	-11.342	8.12e-30	5.23e-28
Stard4	1229.83	-0.600736	0.0532417	-11.2832	1.59e-29	1.02e-27
Clmn	1046.26	-0.680537	0.0606831	-11.2146	3.46e-29	2.2e-27
Pik3r3	5393.54	-0.346595	0.030945	-11.2003	4.06e-29	2.57e-27
Hgsnat	3817.34	-0.386354	0.0346737	-11.1426	7.78e-29	4.9e-27
Serpinh1	10706	-0.297246	0.0266928	-11.1358	8.4e-29	5.26e-27
Crebrf	493.322	0.923787	0.0830096	11.1287	9.1e-29	5.67e-27
LOC115489122	36567.7	0.263553	0.0236845	11.1276	9.2e-29	5.71e-27
Hdac4	923.388	0.685527	0.0617705	11.098	1.28e-28	7.92e-27
Ubl3	2550.52	0.493476	0.044562	11.0739	1.68e-28	1.03e-26
Fabp5	5455.8	-0.405813	0.0366771	-11.0645	1.87e-28	1.14e-26
Lrrc75b	268.453	-1.31243	0.118665	-11.0599	1.96e-28	1.19e-26
Anln	5546.23	-0.336638	0.0306966	-10.9666	5.53e-28	3.34e-26
Nup210	5555.91	0.344221	0.0314208	10.9552	6.27e-28	3.78e-26
44993	2019.08	0.465409	0.0426292	10.9176	9.5e-28	5.69e-26
Tex2	2623.52	-0.458145	0.0422697	-10.8386	2.26e-27	1.35e-25
Nfkbie	356.113	1.06265	0.0981623	10.8254	2.61e-27	1.55e-25
Mindy2	2826.73	-0.440441	0.0408557	-10.7804	4.26e-27	2.51e-25
Ephx1	1420.85	-0.553718	0.0513942	-10.7739	4.57e-27	2.68e-25
Oxct1	6351.71	-0.338699	0.0314472	-10.7704	4.75e-27	2.78e-25
Col9a1	372.091	1.06604	0.0990195	10.7659	4.98e-27	2.9e-25
Actn4	8082.14	0.288199	0.0268767	10.723	7.94e-27	4.6e-25
Rhoj	1125.55	0.592082	0.0555455	10.6594	1.58e-26	9.08e-25
Trim14	35796.8	0.235248	0.022103	10.6432	1.87e-26	1.08e-24
Hmgcr	4186.92	-0.358105	0.0338753	-10.5713	4.05e-26	2.31e-24
Ppib	3670.54	0.360786	0.0342049	10.5478	5.2e-26	2.95e-24
Prss12	443.119	0.970998	0.0920938	10.5436	5.44e-26	3.08e-24
Rab38	3896.52	-0.368556	0.0349605	-10.542	5.53e-26	3.11e-24
Gstp1	7961.08	-0.340466	0.0323796	-10.5148	7.38e-26	4.13e-24
Cdca3	3101.36	-0.38931	0.0370255	-10.5147	7.4e-26	4.13e-24
Id3	89.6229	2.39889	0.228213	10.5116	7.64e-26	4.24e-24
Id2	1300.86	-0.548789	0.0523422	-10.4846	1.02e-25	5.62e-24
Pam	985.528	0.633657	0.0607157	10.4365	1.69e-25	9.3e-24
Lama4	2586.76	0.421525	0.040493	10.4098	2.24e-25	1.22e-23
Idh1	2054.96	-0.443509	0.0426404	-10.4012	2.45e-25	1.34e-23
Calcoco1	835.114	0.701685	0.0676992	10.3648	3.59e-25	1.95e-23
Rhob	903.504	0.654361	0.0631848	10.3563	3.92e-25	2.12e-23
Ptprm	2453.9	0.405618	0.0391814	10.3523	4.09e-25	2.2e-23
Trp53inp2	1170.64	-0.592625	0.0573047	-10.3416	4.57e-25	2.45e-23
Gpt2	723.529	-0.722776	0.0699993	-10.3255	5.41e-25	2.88e-23
Atp13a2	4577	-0.351711	0.0340775	-10.3209	5.67e-25	3.01e-23
Dusp4	1528.87	0.514197	0.0499105	10.3024	6.87e-25	3.62e-23
5031439G07Rik	3654.98	-0.429374	0.0416775	-10.3023	6.88e-25	3.62e-23
Prelid1	5373.81	-0.310277	0.0302462	-10.2584	1.09e-24	5.69e-23
Arap2	1063.79	0.588049	0.0575169	10.2239	1.55e-24	8.09e-23
Sec14l1	2074.67	-0.435821	0.0426704	-10.2137	1.72e-24	8.95e-23
Gsn	1619.25	-0.532584	0.0522442	-10.1941	2.11e-24	1.09e-22
Tmc6	1168.25	0.553306	0.054282	10.1932	2.13e-24	1.1e-22
Gm43305	11002.3	0.593355	0.0583987	10.1604	2.98e-24	1.53e-22
Mfge8	915.337	0.647359	0.0639283	10.1263	4.22e-24	2.16e-22
Irs2	380.111	0.953883	0.0942531	10.1204	4.48e-24	2.28e-22
Ak4	412.709	-1.02852	0.101655	-10.1177	4.61e-24	2.34e-22
Krt80	444.34	0.893406	0.0884332	10.1026	5.38e-24	2.71e-22
Apoe	7614.91	-0.331405	0.0328049	-10.1023	5.4e-24	2.71e-22
Eef1b2	9282.41	0.30453	0.030275	10.0588	8.4e-24	4.2e-22
Gars	8894.02	-0.273222	0.0271665	-10.0573	8.53e-24	4.25e-22
Dnm1	617.028	0.738272	0.0734265	10.0546	8.77e-24	4.35e-22
Aco2	8704.52	-0.298145	0.0297642	-10.0169	1.28e-23	6.35e-22
Cavin2	1032.47	-0.573488	0.057305	-10.0076	1.41e-23	6.94e-22
LOC115489132	10861	0.264304	0.0265245	9.96451	2.18e-23	1.07e-21
Psph	842.636	-0.657434	0.0662464	-9.92406	3.27e-23	1.6e-21
Fth1	21675.9	-0.261658	0.0263763	-9.92018	3.4e-23	1.65e-21
Sntb1	1533.61	0.52055	0.0525083	9.91367	3.63e-23	1.76e-21
Tspan15	327.801	0.992484	0.100146	9.91039	3.75e-23	1.81e-21
Lgals9	575.118	0.772899	0.0780151	9.90705	3.88e-23	1.86e-21
Atp5g3	7054.73	-0.306055	0.03092	-9.89829	4.23e-23	2.03e-21
Stard9	827.604	-0.641932	0.064895	-9.89185	4.52e-23	2.15e-21
Ass1	869.319	-0.636009	0.0643555	-9.88275	4.95e-23	2.35e-21
Wnk4	395.428	-0.930182	0.0942617	-9.86808	5.73e-23	2.71e-21
Epha3	4470.15	-0.348175	0.0353038	-9.86226	6.07e-23	2.86e-21
Galnt10	1018.36	0.651999	0.0662891	9.83569	7.9e-23	3.71e-21
Klf15	915.839	0.602579	0.0613436	9.82301	8.96e-23	4.19e-21
Gdf11	714.824	-0.679816	0.0694485	-9.78878	1.26e-22	5.86e-21
Lrrk1	1705.87	0.515299	0.052647	9.78781	1.27e-22	5.9e-21
Pgm2	1976.96	-0.45875	0.0468717	-9.78736	1.28e-22	5.9e-21
Dhcr7	1306.55	-0.538694	0.0550442	-9.78657	1.29e-22	5.92e-21
S1pr2	1325.46	0.545434	0.0557744	9.77929	1.38e-22	6.34e-21
Slc25a4	9490.14	-0.269913	0.0276251	-9.77058	1.51e-22	6.88e-21
Fdft1	1232.67	-0.526096	0.053884	-9.76348	1.62e-22	7.36e-21
Idi1	2173.09	-0.464049	0.0475555	-9.75805	1.7e-22	7.73e-21
Cntfr	1209.19	-0.531353	0.0545155	-9.74684	1.9e-22	8.6e-21
Phgdh	7982.22	-0.254482	0.0261456	-9.73326	2.17e-22	9.8e-21
Mki67	16549.9	-0.236855	0.0243822	-9.71424	2.62e-22	1.18e-20
Slc6a6	15076.8	-0.243935	0.0251858	-9.68542	3.48e-22	1.55e-20
St3gal1	960.272	-0.608872	0.0628829	-9.68263	3.57e-22	1.59e-20
Brs3	767.942	0.64495	0.0666521	9.67636	3.8e-22	1.69e-20
Mmp14	6084.42	-0.295517	0.0305624	-9.6693	4.07e-22	1.8e-20
Cdh2	3383.89	0.359544	0.0372309	9.65714	4.58e-22	2.02e-20
Cspg4	208.927	1.23478	0.128265	9.62676	6.16e-22	2.71e-20
Spag5	2384.11	-0.39924	0.0415431	-9.61027	7.24e-22	3.17e-20
Gnai2	6614.93	-0.272298	0.0283356	-9.60974	7.27e-22	3.17e-20
Cst3	2624.77	0.396143	0.0412907	9.594	8.47e-22	3.68e-20
Chadl	177.912	1.33504	0.139313	9.58302	9.42e-22	4.08e-20
Spry4	45.6901	4.11561	0.429634	9.57934	9.77e-22	4.21e-20
Aebp1	5484.08	-0.340199	0.0355315	-9.57458	1.02e-21	4.39e-20
Rin2	736.059	0.646603	0.0675692	9.56949	1.07e-21	4.6e-20
Tacc3	2878.15	-0.362197	0.0378648	-9.56552	1.12e-21	4.76e-20
Gm46911	1777.4	0.460984	0.0482696	9.55019	1.29e-21	5.5e-20
Plxna1	12894.8	-0.235328	0.0246549	-9.5449	1.36e-21	5.77e-20
Kif20a	3729.24	-0.335292	0.0351424	-9.54096	1.42e-21	5.98e-20
Syne1	2587.41	0.3836	0.0402098	9.53996	1.43e-21	6.01e-20
Prc1	3649.96	-0.355803	0.0373527	-9.52551	1.64e-21	6.89e-20
Gm42102	16214	0.485746	0.051081	9.50934	1.92e-21	8.02e-20
LOC115489096	5119.64	0.354818	0.0374386	9.47731	2.61e-21	1.09e-19
Ptpn9	1374.17	0.475772	0.0502396	9.47005	2.8e-21	1.16e-19
Gnpda1	870.574	-0.60321	0.0639076	-9.43879	3.77e-21	1.56e-19
Syne3	146.532	-1.45297	0.154324	-9.41507	4.73e-21	1.95e-19
Ccn2	209.488	2.51286	0.267253	9.40256	5.33e-21	2.19e-19
Bhlhe40	810.633	-0.652233	0.0695854	-9.37314	7.04e-21	2.88e-19
Sord	1649.24	-0.47245	0.050456	-9.3636	7.71e-21	3.14e-19
Pltp	182.125	-1.28959	0.138169	-9.33341	1.03e-20	4.17e-19
Zcchc24	435.666	0.914623	0.0981316	9.32036	1.16e-20	4.7e-19
Hmgn2	7378.55	0.327665	0.0352247	9.30212	1.38e-20	5.56e-19
Numa1	4232	0.303499	0.0327319	9.27226	1.82e-20	7.34e-19
Nmt2	1603.35	-0.446899	0.0482073	-9.27035	1.86e-20	7.45e-19
Tyr	7062.53	-0.301305	0.0325644	-9.25258	2.19e-20	8.77e-19
Slc12a7	3433.56	-0.330958	0.035797	-9.24542	2.34e-20	9.34e-19
Sod3	75.9834	2.13131	0.230573	9.24354	2.38e-20	9.48e-19
Gamt	313.393	-0.994426	0.107585	-9.24321	2.39e-20	9.48e-19
Arfgef3	673.907	-0.68533	0.0741854	-9.23808	2.51e-20	9.91e-19
Slc16a1	2468.02	-0.368379	0.0398858	-9.23586	2.56e-20	1.01e-18
Mfsd1	2851.7	0.348148	0.0377703	9.2175	3.04e-20	1.19e-18
Ganc	501.977	0.745251	0.0808552	9.21711	3.05e-20	1.19e-18
Prss23	765.581	0.706614	0.0767076	9.21179	3.21e-20	1.25e-18
Eif3f	3018.4	0.351593	0.0382304	9.19667	3.69e-20	1.43e-18
Grcc10	1122.45	0.521693	0.056773	9.1891	3.96e-20	1.53e-18
Cxcl10	153.116	1.37859	0.150051	9.18754	4.02e-20	1.55e-18
Ywhag	5411.26	-0.304798	0.0331826	-9.18548	4.1e-20	1.58e-18
Atp6v1g1	2180.14	-0.416542	0.0453696	-9.18107	4.27e-20	1.64e-18
S100b	627.538	-0.677058	0.0738576	-9.16707	4.86e-20	1.86e-18
Arhgap19	2362.46	-0.406896	0.0443985	-9.16463	4.97e-20	1.9e-18
Ncapg	2280.64	-0.3895	0.0426887	-9.1242	7.23e-20	2.75e-18
Lgals1	7641.82	-0.320863	0.0351875	-9.11866	7.61e-20	2.88e-18
P4ha1	1150.35	-0.523121	0.0573997	-9.11365	7.97e-20	3.01e-18
Aph1c	1468.12	-0.472134	0.0518462	-9.10643	8.51e-20	3.21e-18
Tars	2355.55	-0.408381	0.044867	-9.10203	8.87e-20	3.33e-18
Gga2	1680.01	-0.426437	0.0468579	-9.10064	8.98e-20	3.36e-18
Masp1	1625.56	0.517686	0.0570164	9.0796	1.09e-19	4.06e-18
Soga1	2141.98	0.402593	0.0443926	9.06892	1.2e-19	4.47e-18
Aurka	2168.06	-0.388763	0.0430027	-9.04043	1.56e-19	5.79e-18
Neo1	4625.52	0.308386	0.034159	9.02795	1.75e-19	6.46e-18
Eif4ebp1	1258.65	-0.485817	0.0538349	-9.02421	1.81e-19	6.67e-18
Itgb1	11349.8	0.225734	0.0250557	9.00928	2.07e-19	7.62e-18
Cdhr4	552.065	0.69663	0.0773698	9.0039	2.18e-19	7.98e-18
Amotl1	5426.33	0.302937	0.0336521	9.00202	2.22e-19	8.09e-18
Lmna	4745.24	-0.294228	0.0327468	-8.98494	2.59e-19	9.43e-18
Adamts1	11422.7	0.562531	0.0626625	8.97716	2.78e-19	1.01e-17
Akap2	3542.37	0.406557	0.0453372	8.96739	3.04e-19	1.1e-17
Cwf19l2	4242.2	0.311651	0.0347723	8.96263	3.17e-19	1.14e-17
St3gal4	1648.27	0.444224	0.0496904	8.93982	3.9e-19	1.4e-17
St3gal6	4130.21	0.299198	0.033478	8.93717	3.99e-19	1.43e-17
Rpl18a	8949.71	0.236347	0.0264993	8.91897	4.71e-19	1.68e-17
Herc6	817.814	-0.580524	0.0650972	-8.91781	4.76e-19	1.7e-17
Psap	10728.1	-0.260758	0.0293324	-8.88978	6.12e-19	2.17e-17
Rangap1	6105	-0.250007	0.0281231	-8.88973	6.13e-19	2.17e-17
Gm46894	1549.27	0.500529	0.0563268	8.88616	6.33e-19	2.24e-17
Fam49a	433.184	0.805399	0.0907161	8.87823	6.79e-19	2.39e-17
Slc9a3r1	1577.7	-0.420786	0.0474092	-8.87563	6.95e-19	2.44e-17
Stat3	1546.17	-0.445254	0.0501948	-8.87052	7.28e-19	2.55e-17
Neu1	532.91	-0.704713	0.0794572	-8.86909	7.37e-19	2.58e-17
Plxnc1	1121.8	-0.571193	0.0644862	-8.85759	8.18e-19	2.85e-17
Rhbdf1	984.141	0.569426	0.06442	8.83927	9.63e-19	3.35e-17
Abca12	427.9	0.830574	0.0943215	8.80578	1.3e-18	4.5e-17
LOC115489121	11785.1	0.2114	0.0240289	8.79774	1.4e-18	4.82e-17
Xpnpep1	2785.09	-0.328033	0.0373117	-8.79169	1.47e-18	5.07e-17
Ets1	13494.3	-0.23734	0.0270139	-8.78584	1.55e-18	5.33e-17
Renbp	1570.1	-0.435956	0.0496248	-8.78504	1.56e-18	5.35e-17
Slc1a4	725.117	-0.614142	0.0699331	-8.78185	1.61e-18	5.49e-17
Rac1	7631.86	0.258903	0.0295135	8.77237	1.75e-18	5.96e-17
Ldlrap1	560.729	0.674725	0.0769246	8.77125	1.77e-18	6e-17
Slc31a1	2036.01	-0.375703	0.042875	-8.76275	1.91e-18	6.45e-17
Apold1	2264.04	0.365266	0.0417065	8.75801	1.99e-18	6.71e-17
Tuba4a	430.603	-0.768158	0.0878255	-8.74641	2.2e-18	7.42e-17
Kntc1	2569.86	-0.34963	0.0399814	-8.74482	2.23e-18	7.5e-17
Tagln2	52.8572	2.56462	0.293606	8.73491	2.44e-18	8.17e-17
Aplp2	12345.7	-0.202204	0.0231564	-8.73208	2.5e-18	8.35e-17
Farp1	2527.01	0.348635	0.0399498	8.72682	2.62e-18	8.73e-17
Ank2	1126.39	-0.516124	0.0592389	-8.71257	2.97e-18	9.87e-17
Blvrb	260.509	-0.973611	0.112195	-8.67782	4.03e-18	1.34e-16
Rragd	723.198	-0.628222	0.0725154	-8.66329	4.58e-18	1.51e-16
Flna	21992.3	0.260133	0.030045	8.65812	4.8e-18	1.58e-16
Papln	153.301	1.35762	0.157088	8.6424	5.5e-18	1.81e-16
Rgs16	152.948	1.29925	0.150437	8.63647	5.8e-18	1.9e-16
Midn	1661.77	0.411489	0.0476647	8.63298	5.98e-18	1.95e-16
Mdh2	6099.48	-0.247501	0.0286839	-8.62859	6.21e-18	2.02e-16
Irs1	477.247	0.726932	0.0846384	8.58868	8.8e-18	2.86e-16
Kank4	770.601	0.567433	0.0661471	8.57835	9.62e-18	3.12e-16
Bdh1	846.677	-0.569957	0.0665434	-8.56518	1.08e-17	3.49e-16
Rlim	7291.27	-0.277105	0.0323541	-8.56475	1.08e-17	3.49e-16
Arl5a	4591.92	0.333894	0.0389987	8.56167	1.11e-17	3.58e-16
Fam162a	855.404	-0.582157	0.0680508	-8.55475	1.18e-17	3.79e-16
Prkg1	1882.02	0.405629	0.0474602	8.54674	1.27e-17	4.05e-16
Nr4a3	986.124	0.603432	0.0706372	8.54269	1.31e-17	4.19e-16
Tmod1	205.791	-1.14	0.133615	-8.53198	1.44e-17	4.58e-16
Gm40514	8170.65	0.492339	0.0577219	8.52949	1.47e-17	4.67e-16
Dse	1034.39	0.485711	0.0570462	8.51434	1.68e-17	5.31e-16
Cngb1	154.905	1.34798	0.158379	8.51113	1.72e-17	5.44e-16
Rpl3	21781.4	0.206354	0.0242458	8.51089	1.73e-17	5.44e-16
Hdac9	151.579	1.33514	0.15698	8.50519	1.81e-17	5.7e-16
Tmem176a	602.758	-0.641482	0.075442	-8.50298	1.85e-17	5.79e-16
Eif3c	7912.81	-0.22888	0.0269366	-8.49699	1.95e-17	6.08e-16
Fads2	3098.22	-0.30986	0.036472	-8.49584	1.97e-17	6.13e-16
Vezf1	1966.96	0.368915	0.0434345	8.4936	2e-17	6.23e-16
Angpt2	556.538	0.691686	0.0816322	8.47321	2.39e-17	7.41e-16
Hpse	378.868	-0.798717	0.0944274	-8.45853	2.71e-17	8.38e-16
Dbi	6161.19	-0.250512	0.0296183	-8.45803	2.72e-17	8.39e-16
Ank	393.18	0.767028	0.0907861	8.44873	2.94e-17	9.07e-16
Sash1	2287.23	0.347358	0.0411421	8.44289	3.1e-17	9.51e-16
Gli3	1804.68	0.385562	0.0456883	8.43896	3.2e-17	9.81e-16
Stip1	4997.35	-0.281746	0.0333939	-8.43705	3.25e-17	9.94e-16
Asah1	2456.42	-0.354248	0.0419979	-8.4349	3.31e-17	1.01e-15
Rpl14	7796.24	0.244171	0.0290619	8.40175	4.4e-17	1.34e-15
Metrn	1497.68	-0.417989	0.0498748	-8.38075	5.26e-17	1.59e-15
St13	4557.8	-0.268913	0.0321254	-8.37073	5.73e-17	1.73e-15
Gnb1	13441.9	-0.198268	0.0236931	-8.36817	5.85e-17	1.77e-15
Eya1	1457.94	-0.426663	0.0509939	-8.36694	5.91e-17	1.78e-15
Mex3a	2213.53	0.362266	0.0433112	8.36424	6.05e-17	1.82e-15
Smarca2	701.555	0.569537	0.0681079	8.36228	6.15e-17	1.84e-15
Lpp	1645.39	0.388072	0.0464163	8.36069	6.24e-17	1.86e-15
Rps6	540.278	0.688924	0.0824711	8.35352	6.63e-17	1.97e-15
Pdgfa	126.596	1.45185	0.174392	8.32521	8.42e-17	2.5e-15
Ocrl	716.288	0.578774	0.0695533	8.3213	8.7e-17	2.58e-15
Bcat1	1516.44	-0.416444	0.0502157	-8.2931	1.1e-16	3.26e-15
Rapgef2	4379	0.27013	0.0325906	8.28858	1.15e-16	3.38e-15
Filip1	1558.96	0.39226	0.0474231	8.27151	1.32e-16	3.89e-15
Gxylt2	9107.84	0.243792	0.0294759	8.2709	1.33e-16	3.9e-15
Igsf9b	747.274	0.56267	0.0681204	8.25994	1.46e-16	4.27e-15
Spg20	3935.57	-0.275696	0.0334499	-8.24206	1.69e-16	4.95e-15
Gbp2	94.1461	1.58051	0.191895	8.2363	1.78e-16	5.18e-15
Rplp0	26685	0.223133	0.0271058	8.23195	1.84e-16	5.36e-15
Foxk1	1013.91	0.492159	0.0598141	8.22814	1.9e-16	5.52e-15
Pink1	587.606	0.696077	0.0845997	8.22789	1.91e-16	5.52e-15
Hcn1	232.397	-0.997365	0.121249	-8.22575	1.94e-16	5.6e-15
Ttc12	456.814	-0.739939	0.0899575	-8.22543	1.94e-16	5.6e-15
Hat1	2116.68	-0.383043	0.0465715	-8.22482	1.95e-16	5.62e-15
Tfdp2	1691.05	0.378837	0.0460841	8.22055	2.03e-16	5.81e-15
Dstyk	4685.79	-0.320793	0.039045	-8.21598	2.1e-16	6.02e-15
Higd1a	645.242	-0.635684	0.0773739	-8.21574	2.11e-16	6.02e-15
Appl2	1780.43	-0.374408	0.0455757	-8.21507	2.12e-16	6.04e-15
Kif1b	2393.49	-0.325187	0.0396279	-8.20601	2.29e-16	6.5e-15
Myef2	5110.71	-0.284911	0.034748	-8.19934	2.42e-16	6.85e-15
Bnip3	751.888	-1.42074	0.173692	-8.17965	2.85e-16	8.05e-15
Slc37a2	241.543	-0.963135	0.117874	-8.17089	3.06e-16	8.64e-15
Lrp5	1790.17	0.393814	0.0482537	8.16134	3.31e-16	9.33e-15
Rps5	7319.35	0.234544	0.028756	8.15636	3.45e-16	9.7e-15
Pkn1	1428.95	0.400841	0.0491545	8.15472	3.5e-16	9.81e-15
Myo7a	5168.4	-0.2885	0.0354909	-8.12884	4.33e-16	1.21e-14
Tpm1	13182.2	0.209034	0.0257554	8.11613	4.81e-16	1.34e-14
Lhfpl2	338.899	-0.800828	0.0987611	-8.10874	5.11e-16	1.42e-14
Kif14	1752.13	-0.371278	0.045806	-8.10544	5.26e-16	1.46e-14
Jpt1	4692.38	-0.26418	0.0326055	-8.10232	5.39e-16	1.49e-14
Tiparp	896.522	0.502501	0.0620301	8.10091	5.45e-16	1.51e-14
Msh2	1580.52	0.392901	0.048554	8.09203	5.87e-16	1.62e-14
Rasgrp3	2155.64	-0.37368	0.046183	-8.09129	5.9e-16	1.62e-14
Mpzl1	4409.76	0.265513	0.0328229	8.08926	6e-16	1.65e-14
Ccdc13	168.316	-1.16701	0.1444	-8.08182	6.38e-16	1.75e-14
Tubb6	1020.75	-0.484363	0.0600057	-8.07196	6.92e-16	1.89e-14
Gid4	1682.61	0.377606	0.0467922	8.06985	7.04e-16	1.92e-14
Rps9	9348.58	0.214633	0.0266024	8.06818	7.14e-16	1.94e-14
Ckap5	7310.26	-0.226541	0.0282237	-8.0266	1e-15	2.72e-14
S100a16	156.254	1.1728	0.146217	8.02099	1.05e-15	2.84e-14
Atp6v0a2	3422.67	-0.285193	0.0356037	-8.0102	1.15e-15	3.09e-14
Rps12	7539.12	0.240635	0.0300494	8.00795	1.17e-15	3.14e-14
Atxn7l3b	2671.15	0.319054	0.0398904	7.99825	1.26e-15	3.4e-14
Ccpg1	769.482	0.518671	0.0649025	7.99154	1.33e-15	3.58e-14
Gm31493	10338.2	0.245551	0.0307407	7.98781	1.37e-15	3.68e-14
Rrp1b	1149.66	0.44804	0.0560947	7.98721	1.38e-15	3.69e-14
Ctnnd1	8461.01	0.211903	0.0266088	7.96365	1.67e-15	4.45e-14
Cycs	6565.42	-0.236157	0.0297847	-7.92878	2.21e-15	5.89e-14
Lamp2	5561.22	-0.255225	0.0322565	-7.91237	2.53e-15	6.7e-14
Rnf44	1927.57	0.344966	0.0436154	7.90927	2.59e-15	6.86e-14
Rpl32	13402.5	0.192472	0.0244088	7.88534	3.14e-15	8.29e-14
P3h3	1108.53	0.440468	0.0559189	7.87691	3.36e-15	8.85e-14
Odf2	2695.33	-0.298085	0.0378533	-7.87474	3.41e-15	8.99e-14
Samd8	970.558	-0.480587	0.0610628	-7.87038	3.54e-15	9.29e-14
Rrm1	8022.26	-0.217071	0.0276255	-7.85764	3.91e-15	1.03e-13
Cs	7983.58	-0.214397	0.0273099	-7.85054	4.14e-15	1.08e-13
Wdfy1	2187.74	0.351531	0.0447859	7.84915	4.19e-15	1.09e-13
Eif4ebp2	7106.97	0.224996	0.0287475	7.82663	5.01e-15	1.3e-13
Ptp4a3	552.489	0.614464	0.0785229	7.82528	5.07e-15	1.32e-13
Cadm1	5046.37	0.270586	0.034596	7.82131	5.23e-15	1.36e-13
Zbtb7b	427.6	-0.711562	0.0910346	-7.81639	5.44e-15	1.41e-13
Ncald	882.054	0.484524	0.062057	7.80773	5.82e-15	1.5e-13
Nbr1	3590.67	0.274411	0.0352984	7.77404	7.6e-15	1.96e-13
Fnip1	1623.51	-0.369739	0.0475688	-7.77273	7.68e-15	1.97e-13
Abca7	1244.02	-0.424449	0.0546358	-7.76869	7.93e-15	2.03e-13
Rmnd5a	3710.04	0.257518	0.0332338	7.74868	9.29e-15	2.38e-13
Ero1l	4362.62	-0.672111	0.0868654	-7.73739	1.01e-14	2.59e-13
Nr4a1	915.592	0.481554	0.0622761	7.73256	1.05e-14	2.69e-13
Plod2	1821.59	-0.371967	0.0481509	-7.72501	1.12e-14	2.85e-13
Gm38495	2385.83	-0.305498	0.0395861	-7.7173	1.19e-14	3.01e-13
Sipa1l2	884.983	0.476084	0.0616906	7.71729	1.19e-14	3.01e-13
Tspan3	2745.96	-0.300544	0.0389964	-7.70697	1.29e-14	3.26e-13
Nfkb2	912.24	0.502754	0.065248	7.70528	1.31e-14	3.29e-13
Yars	1819.83	-0.342435	0.0445149	-7.69259	1.44e-14	3.63e-13
Procr	152.518	-1.16556	0.151604	-7.68818	1.49e-14	3.75e-13
Cp	4199.84	0.3256	0.0423574	7.68698	1.51e-14	3.78e-13
Eps8l1	198.172	1.02539	0.133401	7.68654	1.51e-14	3.78e-13
Gm40525	2776.24	0.322341	0.0419512	7.68371	1.55e-14	3.86e-13
Itprid2	2148.53	0.325525	0.0423701	7.6829	1.56e-14	3.88e-13
Slc7a11	2524.3	-0.336469	0.0438732	-7.66913	1.73e-14	4.31e-13
Rpl7	14494.3	0.194221	0.0254041	7.64529	2.08e-14	5.17e-13
Lonp1	3311.3	-0.315389	0.0412785	-7.6405	2.16e-14	5.36e-13
Prdx1	16736.1	-0.190544	0.0250128	-7.61788	2.58e-14	6.37e-13
Dbf4	2047.88	-0.329446	0.043331	-7.60301	2.89e-14	7.14e-13
Zfp703	362.369	-0.730601	0.0961138	-7.60142	2.93e-14	7.21e-13
Taldo1	1834.92	-0.353661	0.046542	-7.59874	2.99e-14	7.35e-13
Hsph1	3085.13	-0.289331	0.0381105	-7.59191	3.15e-14	7.73e-13
Stat1	668.598	-0.530364	0.0699138	-7.58597	3.3e-14	8.07e-13
Etnk1	4544.73	-0.237196	0.0312755	-7.58409	3.35e-14	8.18e-13
Stom	750.967	-0.506666	0.0669182	-7.57143	3.69e-14	9e-13
Lars	3101.48	-0.272364	0.0359946	-7.56681	3.83e-14	9.3e-13
Ddx5	23820.6	0.162765	0.0215355	7.55798	4.09e-14	9.94e-13
Mid1ip1	944.053	-0.452284	0.0598566	-7.55613	4.15e-14	1.01e-12
Smc4	5836.08	-0.273942	0.0362577	-7.55542	4.18e-14	1.01e-12
Zfp362	501.18	0.626465	0.0830181	7.54612	4.48e-14	1.08e-12
Sdk1	722.325	0.515024	0.0682584	7.54521	4.52e-14	1.09e-12
Gpi1	8363.12	-0.255277	0.0338373	-7.54423	4.55e-14	1.09e-12
Dcps	1467.53	0.372983	0.0495072	7.53391	4.92e-14	1.18e-12
Hsp90ab1	57126.1	0.155795	0.0206907	7.52972	5.09e-14	1.22e-12
Acly	8967.79	-0.196686	0.0261218	-7.52958	5.09e-14	1.22e-12
Tcp11l2	104.611	1.36622	0.181479	7.52824	5.14e-14	1.23e-12
Crtap	1314.1	0.41959	0.0557415	7.52743	5.17e-14	1.23e-12
Rrs1	1391.53	0.38461	0.0512161	7.50956	5.93e-14	1.41e-12
Padi2	775.673	-0.522741	0.0696648	-7.50366	6.21e-14	1.47e-12
Spry2	243.961	0.94954	0.126797	7.48867	6.96e-14	1.65e-12
Aldoc	279.641	-0.919146	0.1228	-7.48493	7.16e-14	1.69e-12
Rpl37	3058.73	0.277226	0.0370689	7.47866	7.51e-14	1.77e-12
Surf4	4122.05	-0.244115	0.0326491	-7.47694	7.61e-14	1.79e-12
Sipa1l1	2157.55	0.33906	0.0454118	7.46634	8.25e-14	1.94e-12
Espn	184.952	-1.00437	0.134532	-7.46568	8.29e-14	1.94e-12
Erap1	422.152	0.647778	0.0869428	7.45062	9.29e-14	2.17e-12
Scarb2	2109.71	0.327047	0.0439589	7.43984	1.01e-13	2.35e-12
Eef1g	12211.1	0.174371	0.023439	7.43936	1.01e-13	2.36e-12
Etv4	27.8644	4.31919	0.581046	7.43349	1.06e-13	2.46e-12
Ttll7	145.872	-1.13238	0.152535	-7.4237	1.14e-13	2.64e-12
Nsdhl	780.441	-0.496394	0.0668913	-7.4209	1.16e-13	2.69e-12
Plk1	2840.57	-0.272782	0.0367807	-7.41644	1.2e-13	2.78e-12
Srxn1	1076.18	-0.462822	0.0624597	-7.40994	1.26e-13	2.92e-12
Tubb5	26589.2	-0.151749	0.0205008	-7.40208	1.34e-13	3.09e-12
LOC115489139	30797.4	0.190605	0.0257509	7.40188	1.34e-13	3.09e-12
Dstn	2873.36	0.297616	0.040259	7.39255	1.44e-13	3.3e-12
Acss2	449.526	-0.646132	0.0874291	-7.39036	1.46e-13	3.35e-12
Kank1	1371.58	0.408146	0.0554592	7.3594	1.85e-13	4.22e-12
Lrrc61	499.902	0.596215	0.0810588	7.35533	1.9e-13	4.35e-12
Igf2r	6057.59	-0.245221	0.0333593	-7.35091	1.97e-13	4.48e-12
Tmem189	2358.87	-0.298392	0.0406384	-7.34262	2.09e-13	4.76e-12
Limch1	3240.97	0.257518	0.0351162	7.33331	2.25e-13	5.09e-12
Pls3	1974.91	-0.312456	0.0426557	-7.32507	2.39e-13	5.41e-12
Cip2a	3583.79	-0.265069	0.0362115	-7.32001	2.48e-13	5.6e-12
Filip1l	777.581	0.488288	0.0667229	7.31815	2.51e-13	5.67e-12
LOC105244208	12181.6	0.200315	0.0273864	7.31439	2.59e-13	5.82e-12
Galk1	2496.7	-0.307834	0.0421068	-7.3108	2.66e-13	5.97e-12
Aff2	312.148	-0.75577	0.103417	-7.30796	2.71e-13	6.09e-12
Slc35f1	1453.84	0.366348	0.0501392	7.30661	2.74e-13	6.14e-12
Tenm4	725.04	-0.496629	0.0680905	-7.29366	3.02e-13	6.74e-12
Ccnb1	4294.1	-0.259775	0.0356715	-7.28244	3.28e-13	7.31e-12
Cited2	2078.14	0.332021	0.0456312	7.2762	3.43e-13	7.64e-12
Fam57a	502.507	-0.599223	0.0823558	-7.27602	3.44e-13	7.64e-12
Dido1	2695.15	0.274892	0.0378368	7.26522	3.72e-13	8.26e-12
Wdr31	9952.06	0.244908	0.0337334	7.2601	3.87e-13	8.57e-12
Samd14	806.65	0.483242	0.0665649	7.25972	3.88e-13	8.58e-12
Ifrd1	1484.49	-0.351268	0.0484191	-7.25474	4.02e-13	8.88e-12
Abhd8	1226.12	-0.380434	0.0524532	-7.25284	4.08e-13	8.99e-12
Tcf7l1	669.476	0.519609	0.0716554	7.25149	4.12e-13	9.06e-12
Lcp1	96.13	1.36278	0.187987	7.24936	4.19e-13	9.19e-12
Npepl1	1368.62	0.369121	0.0509204	7.249	4.2e-13	9.2e-12
Fam50a	770.272	-0.501293	0.0691671	-7.24756	4.24e-13	9.28e-12
B230219D22Rik	3149.82	0.315624	0.0436073	7.23788	4.56e-13	9.95e-12
Rnf145	1921.38	0.320985	0.0443984	7.22965	4.84e-13	1.06e-11
Prkaa2	577.081	-0.555355	0.0768712	-7.22449	5.03e-13	1.09e-11
Rdh11	1441.64	-0.359698	0.0498092	-7.22151	5.14e-13	1.12e-11
Acacb	212.603	-0.883992	0.122442	-7.21968	5.21e-13	1.13e-11
Odc1	6128.19	0.209983	0.0291136	7.21253	5.49e-13	1.19e-11
Prickle1	4170.3	0.257541	0.0357325	7.20747	5.7e-13	1.23e-11
Tef	1217.84	-0.397475	0.0551798	-7.20327	5.88e-13	1.27e-11
Pnrc1	556.632	0.554986	0.077099	7.19836	6.09e-13	1.31e-11
Pif1	765.581	-0.487718	0.0677861	-7.19496	6.25e-13	1.34e-11
Pcdhb16	409.098	0.67848	0.0944146	7.18618	6.66e-13	1.43e-11
Tmem245	1451.54	-0.362146	0.0504126	-7.18363	6.79e-13	1.45e-11
Braf	2019.77	-0.311767	0.0434258	-7.17929	7.01e-13	1.5e-11
Epc2	802.913	0.470397	0.0655877	7.17203	7.39e-13	1.58e-11
Imp3	710.314	0.490344	0.0684003	7.16873	7.57e-13	1.61e-11
Rpl5	12908	0.193005	0.0269609	7.15869	8.14e-13	1.73e-11
Snx25	1649.01	0.337537	0.047182	7.15395	8.43e-13	1.79e-11
Arpc1b	3308.6	-0.259581	0.0363202	-7.14702	8.87e-13	1.88e-11
Fbxo32	111.611	1.24855	0.174775	7.14374	9.08e-13	1.92e-11
Slc6a17	1738	0.334008	0.0467936	7.1379	9.48e-13	2e-11
Ubp1	2530.91	0.277848	0.0389994	7.12442	1.05e-12	2.2e-11
Erbin	4270.5	0.264434	0.0371627	7.11558	1.11e-12	2.34e-11
Odf3l1	292.267	0.753538	0.105974	7.1106	1.16e-12	2.42e-11
Car12	69.973	1.64593	0.231479	7.11049	1.16e-12	2.42e-11
Mtch1	3738.69	0.25045	0.0352343	7.10814	1.18e-12	2.46e-11
Xpot	4087.37	-0.243942	0.0343594	-7.09971	1.25e-12	2.61e-11
Tuba1b	30969	-0.148572	0.0209318	-7.09787	1.27e-12	2.64e-11
Adamts4	1781.07	0.34752	0.0489648	7.09735	1.27e-12	2.65e-11
Gys1	1050.85	-0.464995	0.0655561	-7.09308	1.31e-12	2.73e-11
Grhpr	395.17	-0.650525	0.091773	-7.08841	1.36e-12	2.82e-11
Rps18	6056.07	0.222668	0.0314325	7.08402	1.4e-12	2.9e-11
Rps14	8571.83	0.232584	0.0328468	7.08088	1.43e-12	2.96e-11
Purb	6824.76	0.219008	0.0309701	7.07159	1.53e-12	3.16e-11
Zc3h7a	1889.06	-0.314654	0.0445759	-7.05883	1.68e-12	3.46e-11
Mxd4	480.349	0.594562	0.0842345	7.05842	1.68e-12	3.47e-11
Ncbp2	1527.59	0.364963	0.0517781	7.0486	1.81e-12	3.71e-11
Sorbs3	2635.42	-0.275901	0.0391433	-7.0485	1.81e-12	3.71e-11
Cyp26b1	1046.76	-0.47171	0.0671639	-7.02326	2.17e-12	4.44e-11
P2rx7	610.4	0.525847	0.0749568	7.01534	2.29e-12	4.69e-11
Cbx4	1241.14	-0.369376	0.0526702	-7.013	2.33e-12	4.76e-11
Atxn2l	4044.37	-0.242736	0.0346792	-6.99947	2.57e-12	5.23e-11
Magt1	5019.08	-0.246852	0.0352704	-6.99885	2.58e-12	5.25e-11
Herpud1	1075.23	-0.391096	0.0558953	-6.99693	2.62e-12	5.31e-11
Irf2bpl	1334.82	0.398613	0.0569875	6.99474	2.66e-12	5.39e-11
Eif5	9987.46	-0.219223	0.0313577	-6.99105	2.73e-12	5.52e-11
Tbc1d31	796.162	-0.475025	0.067999	-6.98577	2.83e-12	5.72e-11
Slc48a1	2615.06	-0.28527	0.0408363	-6.98569	2.83e-12	5.72e-11
Pikfyve	2161.17	-0.312537	0.0447565	-6.98305	2.89e-12	5.82e-11
Ccdc91	1667.43	0.340978	0.0488654	6.97791	3e-12	6.02e-11
Agl	1361.02	-0.362472	0.0520005	-6.97055	3.16e-12	6.33e-11
Cyb5b	4903.56	-0.21626	0.03104	-6.96715	3.23e-12	6.48e-11
Sun2	1671.79	0.344275	0.0494689	6.95943	3.42e-12	6.83e-11
Slc20a1	961.216	-0.413832	0.0594779	-6.95775	3.46e-12	6.9e-11
Dip2c	1766.65	-0.333671	0.0479939	-6.95236	3.59e-12	7.16e-11
Trak1	1408.88	-0.34715	0.0499905	-6.94433	3.8e-12	7.57e-11
Sumo3	2454.19	0.278669	0.0401323	6.94375	3.82e-12	7.59e-11
Nsf	2096.47	-0.298925	0.0430693	-6.94055	3.91e-12	7.75e-11
Ywhaz	9661.2	-0.176772	0.0254783	-6.93814	3.97e-12	7.87e-11
Zfp422	2000.07	0.307649	0.0443813	6.93194	4.15e-12	8.21e-11
Nasp	3381.58	-0.250588	0.0361655	-6.92892	4.24e-12	8.37e-11
Fbxl20	1012.44	0.406219	0.0586445	6.92681	4.3e-12	8.48e-11
Col15a1	332.873	0.7598	0.109766	6.922	4.45e-12	8.76e-11
Sipa1l3	1279.34	0.37867	0.054716	6.92064	4.5e-12	8.83e-11
Slc16a3	91.314	-1.37925	0.199462	-6.91489	4.68e-12	9.18e-11
Pdxk	1349.7	-0.374262	0.0541799	-6.90777	4.92e-12	9.64e-11
Gm42048	22414.9	-0.176075	0.025502	-6.90434	5.04e-12	9.86e-11
Cpne8	129.758	1.09547	0.158743	6.90088	5.17e-12	1.01e-10
Snta1	302.614	-0.714995	0.103706	-6.89442	5.41e-12	1.05e-10
Lamb1	173.217	0.947741	0.137507	6.89229	5.49e-12	1.07e-10
Tcf4	2138.97	0.295816	0.0430234	6.8757	6.17e-12	1.2e-10
Tln1	11176.1	0.202288	0.0294412	6.87091	6.38e-12	1.24e-10
Ing4	955.066	0.4138	0.0604012	6.85086	7.34e-12	1.42e-10
Rasef	79.6384	1.48779	0.217243	6.84851	7.46e-12	1.44e-10
Pde4b	429.584	0.61844	0.0904572	6.83683	8.1e-12	1.56e-10
Mbp	6716.37	-0.552181	0.0809075	-6.82484	8.8e-12	1.7e-10
Cdk2	6718.07	-0.243215	0.0357064	-6.81153	9.66e-12	1.86e-10
Atp5b	38434.6	-0.156813	0.0230388	-6.80649	1e-11	1.92e-10
Col4a5	829.839	-0.438182	0.0643796	-6.80622	1e-11	1.92e-10
Cdk19	1573.09	0.332047	0.0488118	6.8026	1.03e-11	1.97e-10
Vps35	4265.77	-0.22919	0.0337194	-6.797	1.07e-11	2.04e-10
Myo6	1450.4	-0.335207	0.0493231	-6.79614	1.07e-11	2.05e-10
Sesn2	391.969	-0.621465	0.0915111	-6.79114	1.11e-11	2.12e-10
Scpep1	4645.36	-0.220457	0.0324791	-6.78766	1.14e-11	2.17e-10
Gyg	2364.25	-0.305123	0.0449883	-6.78228	1.18e-11	2.25e-10
Iars	5139.55	-0.211501	0.0311973	-6.77946	1.21e-11	2.29e-10
Cd82	250.265	-0.825785	0.121824	-6.77849	1.21e-11	2.3e-10
Gmpr	1010.76	0.409766	0.0604727	6.77605	1.24e-11	2.34e-10
Dglucy	188.824	-0.883186	0.13036	-6.77496	1.24e-11	2.35e-10
Hmmr	2295.46	-0.285185	0.0421623	-6.76398	1.34e-11	2.53e-10
Sgcb	788.56	-0.48684	0.0719873	-6.76286	1.35e-11	2.55e-10
Cltc	16618.4	-0.166543	0.0246366	-6.75996	1.38e-11	2.59e-10
Mif	5925.99	-0.234431	0.0346979	-6.75635	1.42e-11	2.66e-10
Gm42226	7465.61	0.196009	0.0290396	6.74973	1.48e-11	2.78e-10
Tcp11l1	866.551	-0.467703	0.0693603	-6.7431	1.55e-11	2.9e-10
Gramd4	559.48	0.514053	0.076265	6.74035	1.58e-11	2.95e-10
Plekhh3	433.941	-0.591342	0.0877896	-6.73591	1.63e-11	3.04e-10
Clock	1604.84	-0.314882	0.0467519	-6.73518	1.64e-11	3.05e-10
Nckap5l	3138.07	-0.269766	0.040062	-6.73372	1.65e-11	3.07e-10
Sema3b	1593.2	-0.319676	0.0475105	-6.72852	1.71e-11	3.18e-10
Cryab	3301.01	-0.239887	0.0356787	-6.72354	1.77e-11	3.29e-10
Rpl28	5692.58	0.206428	0.030719	6.71989	1.82e-11	3.36e-10
Rps6ka3	3312.43	-0.241325	0.0359123	-6.71984	1.82e-11	3.36e-10
Ahcyl2	1522.97	-0.327136	0.048698	-6.71764	1.85e-11	3.41e-10
Dab2	959.309	0.451668	0.0672511	6.71615	1.87e-11	3.44e-10
Ube2s	5107.19	-0.224008	0.0333711	-6.71263	1.91e-11	3.52e-10
Map4k5	2285.39	0.27784	0.0413942	6.71205	1.92e-11	3.53e-10
Tns2	1875.23	0.320296	0.0477446	6.70852	1.97e-11	3.61e-10
Zfp637	1491.14	0.338983	0.050538	6.70749	1.98e-11	3.63e-10
Bckdha	374.151	0.651708	0.0973029	6.69773	2.12e-11	3.87e-10
Swap70	1796.21	0.306403	0.0457756	6.69359	2.18e-11	3.98e-10
Igf1r	855.166	0.419717	0.0627084	6.69315	2.18e-11	3.98e-10
Uaca	1188.5	-0.367344	0.0549029	-6.69079	2.22e-11	4.04e-10
H2bc4	120.602	1.13617	0.169952	6.68526	2.31e-11	4.19e-10
Rab10	3500.63	0.23484	0.035131	6.68468	2.31e-11	4.2e-10
Znfx1	900.408	-0.430161	0.0643775	-6.68185	2.36e-11	4.28e-10
Hnrnpa1	19732.1	0.167314	0.0250592	6.67676	2.44e-11	4.42e-10
Tet1	422.986	-0.583496	0.0874149	-6.67502	2.47e-11	4.47e-10
Hk1	1478.28	0.330998	0.0496182	6.67089	2.54e-11	4.59e-10
Haus5	526.797	-0.51962	0.0779013	-6.67024	2.55e-11	4.6e-10
Mvk	494.539	-0.540547	0.0811092	-6.66443	2.66e-11	4.78e-10
Ica1	1405.22	0.328367	0.0493151	6.65856	2.77e-11	4.97e-10
Vgll3	9451.28	0.223756	0.0336235	6.65473	2.84e-11	5.09e-10
Zfp697	479.828	0.569102	0.0856431	6.64504	3.03e-11	5.43e-10
Fat1	8173.3	0.21762	0.0327982	6.63512	3.24e-11	5.8e-10
Pcmtd2	915.24	0.424608	0.0640267	6.63174	3.32e-11	5.92e-10
Rpl10a	7537.02	0.184293	0.0278289	6.62237	3.53e-11	6.3e-10
Rab3il1	375.564	-0.616024	0.0931645	-6.61222	3.79e-11	6.74e-10
Rpl4	26578.6	0.151691	0.0229699	6.60389	4.01e-11	7.12e-10
Cdc25b	2200.28	-0.290687	0.0440348	-6.6013	4.08e-11	7.24e-10
Cd63	9851.08	-0.188387	0.028543	-6.60012	4.11e-11	7.28e-10
Mfap3l	84.8221	-1.31233	0.198898	-6.59801	4.17e-11	7.38e-10
Washc4	1659.91	-0.31618	0.0479846	-6.5892	4.42e-11	7.82e-10
Rad51c	283.011	-0.730793	0.11104	-6.58133	4.66e-11	8.23e-10
Prxl2c	740.963	0.438139	0.0665878	6.57987	4.71e-11	8.3e-10
Me3	3207.73	0.280334	0.0426192	6.57764	4.78e-11	8.41e-10
Ip6k1	3114.39	0.246651	0.0375029	6.57685	4.81e-11	8.44e-10
Pgpep1	782.899	-0.446428	0.0679064	-6.57417	4.89e-11	8.59e-10
Frmd6	1023.68	0.395729	0.0603256	6.55989	5.38e-11	9.43e-10
Tacc1	4907.95	0.203354	0.0310144	6.55677	5.5e-11	9.62e-10
Cadm4	1509.58	0.335145	0.0511265	6.5552	5.56e-11	9.71e-10
Nav3	1038.58	0.38128	0.0581765	6.55384	5.61e-11	9.78e-10
Elf1	723.095	0.499922	0.0763153	6.55074	5.73e-11	9.97e-10
Ghitm	3499.71	-0.224541	0.0342888	-6.5485	5.81e-11	1.01e-09
Myo9a	1177.8	-0.352829	0.0539059	-6.54528	5.94e-11	1.03e-09
Col4a1	2560.7	0.285486	0.0436197	6.54488	5.95e-11	1.03e-09
Spata6	583.381	-0.493113	0.0754756	-6.5334	6.43e-11	1.11e-09
Sc5d	855.445	-0.442257	0.0677036	-6.53225	6.48e-11	1.12e-09
Immt	6496.97	-0.187393	0.0287675	-6.51405	7.32e-11	1.26e-09
Atp6ap1	2262.56	-0.264473	0.0406487	-6.50632	7.7e-11	1.33e-09
Aldh1a3	57.7905	1.67437	0.257501	6.50238	7.91e-11	1.36e-09
Jmy	1270.94	0.351001	0.0540047	6.49945	8.06e-11	1.39e-09
Hdlbp	10032.3	-0.201716	0.0310756	-6.49113	8.52e-11	1.46e-09
Notch1	124.746	-1.05556	0.162654	-6.4896	8.61e-11	1.48e-09
Snw1	2430.55	0.261433	0.0402958	6.48784	8.71e-11	1.49e-09
Sidt2	1541.82	0.318051	0.049042	6.48527	8.86e-11	1.51e-09
Pgrmc2	1828.33	0.295577	0.0455992	6.48207	9.05e-11	1.55e-09
Sall2	727.129	0.445758	0.0688082	6.47827	9.28e-11	1.58e-09
Nop53	1672.74	0.297578	0.0459422	6.47723	9.34e-11	1.59e-09
Trim37	3124.54	-0.249883	0.0385961	-6.4743	9.53e-11	1.62e-09
Serinc3	2595.11	0.263211	0.0407243	6.46323	1.02e-10	1.74e-09
Hrc	44.1626	1.87324	0.290085	6.45754	1.06e-10	1.8e-09
Slit2	154.556	0.931561	0.144334	6.4542	1.09e-10	1.84e-09
Smarce1	3642.15	0.221187	0.0343011	6.44838	1.13e-10	1.91e-09
Aldh2	4799.04	0.202583	0.0314318	6.44515	1.15e-10	1.95e-09
Specc1	1244.51	-0.337782	0.0524391	-6.44141	1.18e-10	2e-09
Ndufs1	3893.61	-0.218475	0.0339259	-6.43976	1.2e-10	2.02e-09
Parva	2072.09	0.284218	0.044151	6.4374	1.22e-10	2.04e-09
Zfp36l2	865.634	0.401599	0.0624098	6.43486	1.24e-10	2.08e-09
Psmc6	3063.32	-0.268489	0.0417601	-6.42931	1.28e-10	2.15e-09
Usp22	2100.55	0.311098	0.0484268	6.42409	1.33e-10	2.22e-09
Insr	1095.85	0.372135	0.0579434	6.42239	1.34e-10	2.24e-09
Myo5a	12742.6	-0.174117	0.0271111	-6.42233	1.34e-10	2.24e-09
Crim1	1337.93	0.329432	0.0513042	6.42114	1.35e-10	2.26e-09
Col5a3	611.473	-0.480354	0.0748163	-6.42044	1.36e-10	2.26e-09
Fyn	1315.06	0.343504	0.0535942	6.40936	1.46e-10	2.43e-09
Apex1	1049.05	0.374206	0.0583923	6.40847	1.47e-10	2.44e-09
Rnasel	352.853	0.620681	0.0969182	6.40418	1.51e-10	2.51e-09
Zeb2	5362	0.209864	0.0327865	6.40093	1.54e-10	2.56e-09
Hspa4l	508.194	-0.511877	0.0801608	-6.38563	1.71e-10	2.82e-09
Car13	566.524	-0.520178	0.0814765	-6.3844	1.72e-10	2.84e-09
Ccnd2	10215.4	-0.18036	0.0282627	-6.38158	1.75e-10	2.89e-09
Vps13a	1730.7	-0.288586	0.0452457	-6.3782	1.79e-10	2.95e-09
Rrbp1	4107.21	-0.222355	0.0348648	-6.37765	1.8e-10	2.96e-09
Sema3d	52.0004	1.66589	0.261443	6.3719	1.87e-10	3.07e-09
Scfd2	731.793	0.436231	0.0685459	6.36407	1.96e-10	3.22e-09
Gfm1	1863.54	-0.287742	0.0452208	-6.36305	1.98e-10	3.24e-09
Fuca2	884.682	-0.391927	0.0617004	-6.3521	2.12e-10	3.48e-09
Pmpca	2569.35	-0.260774	0.0410586	-6.35127	2.14e-10	3.49e-09
Napa	1622.83	-0.304717	0.0479778	-6.3512	2.14e-10	3.49e-09
LOC115490152	1436.8	0.38136	0.0600813	6.3474	2.19e-10	3.57e-09
Idh3a	3378.29	-0.237995	0.0375169	-6.34368	2.24e-10	3.65e-09
Tnfrsf19	129.086	-1.00828	0.159007	-6.34108	2.28e-10	3.71e-09
Rpl6	17703.5	0.176552	0.0278496	6.33947	2.31e-10	3.74e-09
Phldb3	196.24	0.825884	0.13037	6.3349	2.37e-10	3.85e-09
Rxrb	911.761	0.380834	0.0601267	6.33387	2.39e-10	3.87e-09
Ubald1	270.747	0.69622	0.109978	6.33054	2.44e-10	3.95e-09
Bub1	2891.83	-0.251507	0.0397795	-6.32253	2.57e-10	4.16e-09
Rpl23	6738.57	0.21403	0.0338648	6.32013	2.61e-10	4.21e-09
Scap	2549.45	0.259833	0.0411396	6.31589	2.69e-10	4.33e-09
Rapgef3	1003.63	0.365527	0.057902	6.31285	2.74e-10	4.41e-09
Slc30a9	2433.69	-0.249343	0.0395108	-6.31075	2.78e-10	4.46e-09
St5	1130.6	0.350058	0.0554819	6.30941	2.8e-10	4.49e-09
Fn1	777.406	0.434548	0.0689102	6.306	2.86e-10	4.59e-09
Hsp90aa1	30415.2	-0.175161	0.0277789	-6.30554	2.87e-10	4.6e-09
Chic2	547.479	0.482035	0.0766177	6.29144	3.15e-10	5.03e-09
Ugdh	1237.73	0.332313	0.0528762	6.28475	3.28e-10	5.24e-09
Pcolce	1961.24	-0.282073	0.0448913	-6.28347	3.31e-10	5.28e-09
Hes1	42.4748	1.90125	0.302684	6.28132	3.36e-10	5.34e-09
Pitrm1	3219.44	-0.233197	0.0371281	-6.28088	3.37e-10	5.35e-09
Nktr	3821.1	-0.218131	0.0347342	-6.28	3.39e-10	5.37e-09
Atp5a1	17247.3	-0.135828	0.0216376	-6.27741	3.44e-10	5.46e-09
Enah	4958.49	-0.195937	0.0312711	-6.26576	3.71e-10	5.87e-09
Bcorl1	517.13	-0.541249	0.0864667	-6.25963	3.86e-10	6.1e-09
Zfp219	1034.13	0.359106	0.0574534	6.25039	4.09e-10	6.47e-09
Capg	304.132	0.658355	0.10537	6.24801	4.16e-10	6.56e-09
Cfap100	70.9444	1.42323	0.228121	6.23891	4.41e-10	6.94e-09
Coro2b	625.328	-0.45278	0.0725815	-6.23823	4.43e-10	6.96e-09
Zfp704	1491.72	0.317227	0.0508571	6.23762	4.44e-10	6.98e-09
Tspan14	1489.5	-0.310871	0.0498823	-6.23208	4.6e-10	7.22e-09
Polq	799.483	-0.406654	0.0653023	-6.22725	4.75e-10	7.44e-09
Rcor1	3038.38	-0.236393	0.0379874	-6.22293	4.88e-10	7.64e-09
Plekhg1	185.682	0.815426	0.131279	6.21141	5.25e-10	8.21e-09
Met	2123.23	0.32054	0.0516148	6.21024	5.29e-10	8.26e-09
Kdsr	439.95	0.531293	0.0855773	6.20835	5.35e-10	8.35e-09
Triobp	805.854	-0.417556	0.0672643	-6.2077	5.38e-10	8.37e-09
Crat	804.095	-0.403135	0.0649822	-6.20378	5.51e-10	8.57e-09
Myh14	126.243	-1.02895	0.165882	-6.20289	5.54e-10	8.61e-09
Igf2bp1	598.913	0.467532	0.0754156	6.19941	5.67e-10	8.79e-09
Gsdmc	3522.71	-0.212612	0.0342961	-6.1993	5.67e-10	8.79e-09
Fastk	866.775	-0.393057	0.063488	-6.19104	5.98e-10	9.25e-09
Cdh19	2460.16	0.276095	0.0446097	6.18913	6.05e-10	9.34e-09
Nfatc2	1560.75	0.30722	0.0496395	6.18901	6.05e-10	9.34e-09
Relb	187.52	0.832044	0.134593	6.18192	6.33e-10	9.76e-09
Bhlhe41	1270.85	-0.363488	0.0588599	-6.17548	6.6e-10	1.02e-08
Unc5c	5864.61	-0.197851	0.0320389	-6.17533	6.6e-10	1.02e-08
Col16a1	424.658	-0.538858	0.0872992	-6.17254	6.72e-10	1.03e-08
Trp53inp1	850.932	0.403806	0.0654628	6.16849	6.89e-10	1.06e-08
Nrd1	3382.35	-0.214504	0.0348053	-6.16295	7.14e-10	1.09e-08
Kif22	1580.45	-0.293691	0.0476629	-6.16185	7.19e-10	1.1e-08
Dlgap5	1352.67	-0.32235	0.0523292	-6.16004	7.27e-10	1.11e-08
Aebp2	4295.29	0.217889	0.0353842	6.15782	7.38e-10	1.13e-08
Creb3l2	3017.89	0.234303	0.0381304	6.14477	8.01e-10	1.22e-08
Arfgef2	1690.9	-0.282115	0.0459755	-6.1362	8.45e-10	1.29e-08
Cdc42ep1	1043.01	0.364267	0.0593877	6.13371	8.59e-10	1.3e-08
Rpl13a	11336.2	0.169173	0.0275836	6.13309	8.62e-10	1.31e-08
Ick	694.181	0.424579	0.0692371	6.13225	8.66e-10	1.31e-08
Atp5pb	5493.12	-0.195213	0.0318621	-6.1268	8.97e-10	1.36e-08
Zc3h7b	2962.51	0.234563	0.0383149	6.12197	9.24e-10	1.4e-08
Cpeb1	185.486	-0.809952	0.132452	-6.11505	9.65e-10	1.46e-08
Pvr	451.053	-0.536173	0.087721	-6.11226	9.82e-10	1.48e-08
Gjb2	256.765	-0.697698	0.114173	-6.1109	9.91e-10	1.49e-08
Zkscan8	699.583	0.435534	0.0712808	6.11011	9.96e-10	1.5e-08
Rhou	1053.4	-0.380448	0.0623019	-6.10653	1.02e-09	1.53e-08
Cdca8	1588.29	-0.310807	0.0509215	-6.10364	1.04e-09	1.56e-08
Ccdc141	301.327	-0.620589	0.101712	-6.10144	1.05e-09	1.58e-08
Thra	901.949	-0.371288	0.0608731	-6.09938	1.06e-09	1.59e-08
Dnajc16	519.113	-0.500944	0.0821562	-6.09746	1.08e-09	1.61e-08
Sbf1	1894.82	-0.268066	0.0440013	-6.09224	1.11e-09	1.66e-08
Prr11	1940.96	-0.277194	0.0455986	-6.07899	1.21e-09	1.8e-08
Grina	1594.61	-0.290563	0.0478085	-6.07764	1.22e-09	1.82e-08
Prtg	500.415	0.501278	0.082484	6.07728	1.22e-09	1.82e-08
Mcur1	622.066	0.44775	0.0737021	6.07513	1.24e-09	1.84e-08
Champ1	1044.96	0.341919	0.0563092	6.07218	1.26e-09	1.87e-08
Tmem87b	1442.12	-0.302787	0.0499169	-6.06582	1.31e-09	1.95e-08
Rab27a	2511.38	-0.281395	0.0464041	-6.06402	1.33e-09	1.97e-08
Timm17a	1428.32	-0.314257	0.0518647	-6.05916	1.37e-09	2.02e-08
Mapk8ip1	1612.32	-0.304683	0.0502861	-6.05898	1.37e-09	2.02e-08
Mroh1	1457.81	-0.320561	0.0529386	-6.05534	1.4e-09	2.07e-08
Fbxo2	111.943	-1.03647	0.17119	-6.05447	1.41e-09	2.08e-08
Fam120a	10317.7	-0.176463	0.0291579	-6.05198	1.43e-09	2.11e-08
Als2	1892.85	-0.265768	0.0439352	-6.04908	1.46e-09	2.14e-08
Glul	2269.78	-0.244186	0.0403717	-6.04845	1.46e-09	2.15e-08
Tardbp	7275.6	0.191184	0.031632	6.04403	1.5e-09	2.2e-08
Mcrs1	1221.46	0.325628	0.0538815	6.0434	1.51e-09	2.21e-08
Slc4a4	351.265	-0.588951	0.0975072	-6.04007	1.54e-09	2.25e-08
Ncaph	2476.14	-0.23657	0.0391782	-6.03832	1.56e-09	2.28e-08
Plekho1	1503.19	0.297076	0.0492207	6.03559	1.58e-09	2.31e-08
Impdh2	3585.89	0.204943	0.0339899	6.02953	1.64e-09	2.4e-08
Hoxa11	269.773	0.653966	0.108462	6.02944	1.65e-09	2.4e-08
Lpcat1	1069.64	0.342362	0.0567867	6.02891	1.65e-09	2.4e-08
Nfkbia	279.609	0.643132	0.106684	6.02839	1.66e-09	2.41e-08
Snx10	1649.58	-0.317738	0.0527489	-6.02359	1.71e-09	2.48e-08
Kansl1	2412.56	0.236561	0.039296	6.01997	1.74e-09	2.53e-08
Mfn1	1352.23	-0.303349	0.0504012	-6.01869	1.76e-09	2.55e-08
Nampt	3380.32	-0.236116	0.0392485	-6.01591	1.79e-09	2.59e-08
Stk17b	289.83	-0.655026	0.109039	-6.00725	1.89e-09	2.72e-08
Ahcyl1	4371.51	-0.205724	0.0342462	-6.0072	1.89e-09	2.72e-08
Kif20b	2403.88	-0.241165	0.0401697	-6.00365	1.93e-09	2.78e-08
Cnppd1	544.935	0.483202	0.0805043	6.00219	1.95e-09	2.8e-08
Mreg	915.54	-0.369194	0.0615623	-5.99708	2.01e-09	2.89e-08
Rgmb	583.971	0.452729	0.075532	5.99387	2.05e-09	2.94e-08
Dbn1	1842.24	0.282784	0.0472134	5.98949	2.11e-09	3.02e-08
Trim71	132.241	0.929927	0.15532	5.98717	2.14e-09	3.06e-08
Amd1	3828.36	-0.22942	0.0383251	-5.98616	2.15e-09	3.07e-08
Fam13b	1349.86	0.321411	0.053702	5.98508	2.16e-09	3.09e-08
Evc	1288.35	0.309604	0.0518279	5.97369	2.32e-09	3.31e-08
Slc25a39	3035.76	-0.231114	0.0387024	-5.97156	2.35e-09	3.35e-08
Syngr1	1213.01	-0.361717	0.0605862	-5.97029	2.37e-09	3.37e-08
Sf3a1	4151.09	0.194631	0.0326027	5.9698	2.38e-09	3.38e-08
Uevld	778.03	-0.401146	0.0672267	-5.96706	2.42e-09	3.43e-08
Traf4	2621.59	0.240512	0.0403195	5.96515	2.44e-09	3.47e-08
Gtpbp2	1282.01	-0.341461	0.0572607	-5.96328	2.47e-09	3.5e-08
Arid5a	300.234	0.627968	0.1054	5.95796	2.55e-09	3.62e-08
Ncapg2	4373.13	-0.187563	0.0314898	-5.9563	2.58e-09	3.65e-08
Mars	2644.52	-0.229228	0.0384933	-5.95501	2.6e-09	3.67e-08
Cystm1	236.284	-0.71591	0.120283	-5.95186	2.65e-09	3.74e-08
Cux1	2029	0.25419	0.0427165	5.95063	2.67e-09	3.76e-08
Parpbp	977.555	-0.353751	0.0594576	-5.94963	2.69e-09	3.78e-08
Atic	3471.22	0.224183	0.0376853	5.94881	2.7e-09	3.8e-08
Zfp646	1096.03	0.337138	0.0566815	5.94795	2.72e-09	3.81e-08
Cyc1	2906.97	-0.228068	0.0383514	-5.94678	2.73e-09	3.84e-08
Manba	998.897	-0.369363	0.0621142	-5.94651	2.74e-09	3.84e-08
Tcirg1	938.721	-0.366259	0.0616335	-5.94253	2.81e-09	3.93e-08
Tubg1	2113.7	-0.262593	0.0442089	-5.93983	2.85e-09	3.99e-08
Mpz	21.1846	3.13867	0.528986	5.93338	2.97e-09	4.14e-08
Prkcq	4227.82	-0.241259	0.0406617	-5.93333	2.97e-09	4.14e-08
Nav2	1225.43	-0.322073	0.0542912	-5.93232	2.99e-09	4.16e-08
Adamts13	45.3276	1.64792	0.277836	5.93126	3.01e-09	4.18e-08
Kpna1	1756.85	-0.290491	0.0490287	-5.92491	3.12e-09	4.34e-08
Sema6d	159.558	-0.83889	0.141922	-5.91091	3.4e-09	4.72e-08
Dtna	262.773	0.652554	0.110447	5.90829	3.46e-09	4.79e-08
Aspm	4506.97	-0.191859	0.0324767	-5.9076	3.47e-09	4.81e-08
Gfpt1	3529.12	-0.222062	0.0376023	-5.90553	3.52e-09	4.86e-08
Gabarap	1651.92	-0.285579	0.0483915	-5.90143	3.6e-09	4.98e-08
Espl1	2199.24	-0.254323	0.0431034	-5.90031	3.63e-09	5.01e-08
Crtc1	746.728	0.406376	0.068897	5.89831	3.67e-09	5.06e-08
Ap3m1	1787.65	-0.26613	0.0451201	-5.89827	3.67e-09	5.06e-08
Plekhg5	523.826	-0.471648	0.0800097	-5.89488	3.75e-09	5.16e-08
Dhx9	8755.83	0.164181	0.0278533	5.89447	3.76e-09	5.16e-08
Cggbp1	4153.46	0.19866	0.0337263	5.89035	3.85e-09	5.29e-08
Npc1	1516	-0.28384	0.0482109	-5.88746	3.92e-09	5.38e-08
Skil	437.455	0.510579	0.086747	5.88584	3.96e-09	5.42e-08
Polr1b	1650.98	0.273044	0.0463962	5.88506	3.98e-09	5.44e-08
Smo	3447.99	0.222726	0.0378609	5.88275	4.04e-09	5.51e-08
Sbno1	3772.34	-0.21383	0.0363697	-5.87936	4.12e-09	5.62e-08
Kpna6	1662.39	-0.286825	0.048794	-5.87828	4.15e-09	5.65e-08
Me1	1454.56	-0.290504	0.0494527	-5.87438	4.24e-09	5.78e-08
Mmp15	312.842	0.61149	0.104105	5.87378	4.26e-09	5.79e-08
Exosc5	326.906	0.631254	0.107576	5.86796	4.41e-09	5.99e-08
Pim3	698.146	0.403858	0.0688255	5.86785	4.41e-09	5.99e-08
Gab1	803.769	0.407234	0.0694482	5.86385	4.52e-09	6.13e-08
Cops6	2175.78	-0.260977	0.0445099	-5.86336	4.54e-09	6.14e-08
Mc1r	1896.36	0.280114	0.0477812	5.86243	4.56e-09	6.17e-08
Casp8ap2	1066.42	-0.34454	0.058784	-5.86112	4.6e-09	6.21e-08
Wbp1	914.166	-0.357041	0.0609648	-5.85651	4.73e-09	6.38e-08
Slc27a6	476.751	-0.499972	0.0854094	-5.85383	4.8e-09	6.48e-08
Mfn2	1589.63	-0.2776	0.0474346	-5.85227	4.85e-09	6.53e-08
Calu	11934.3	0.141021	0.0241063	5.84997	4.92e-09	6.61e-08
Speg	939.071	-0.355725	0.0608198	-5.84883	4.95e-09	6.65e-08
Mpp2	222.617	-0.720945	0.123264	-5.84879	4.95e-09	6.65e-08
Knl1	2472.04	-0.259473	0.0443991	-5.84412	5.09e-09	6.83e-08
Myadm	4163.57	-0.222156	0.0380236	-5.84258	5.14e-09	6.88e-08
Tg	865.381	-0.371537	0.0636269	-5.8393	5.24e-09	7.01e-08
Optn	444.62	-0.493876	0.0846644	-5.83333	5.43e-09	7.26e-08
Mamld1	397.34	-0.532211	0.0912518	-5.83234	5.47e-09	7.3e-08
Etf1	4922.69	-0.184393	0.0316186	-5.83178	5.48e-09	7.31e-08
Elovl1	805.789	-0.368256	0.0631896	-5.8278	5.62e-09	7.48e-08
Rps11	5345.58	0.185556	0.0318548	5.82506	5.71e-09	7.6e-08
Arhgap21	6183.69	0.17711	0.0304219	5.82181	5.82e-09	7.74e-08
Plekha5	2462.91	0.24168	0.0415444	5.81738	5.98e-09	7.94e-08
Elovl5	1602.02	-0.273374	0.0470184	-5.81418	6.09e-09	8.08e-08
Por	1094.31	-0.331202	0.0569686	-5.81376	6.11e-09	8.09e-08
Atp9a	1971.76	0.264472	0.0455584	5.80512	6.43e-09	8.51e-08
Prelp	166.359	-0.830808	0.143161	-5.80331	6.5e-09	8.59e-08
Cald1	5095.59	0.231577	0.0399261	5.80014	6.63e-09	8.75e-08
Myo1b	2343.21	0.235442	0.040625	5.79549	6.81e-09	8.98e-08
Slc1a5	1434.58	-0.28925	0.0499374	-5.79225	6.95e-09	9.15e-08
Rnf220	1048.38	0.329079	0.0568401	5.78956	7.06e-09	9.29e-08
Copg1	6105.44	-0.176205	0.0304383	-5.78891	7.08e-09	9.31e-08
Atp11a	3956.55	-0.206133	0.0356128	-5.78818	7.12e-09	9.34e-08
Akirin1	1198.17	-0.314131	0.0542802	-5.78721	7.16e-09	9.39e-08
Ccdc50	4144.89	0.200296	0.0346251	5.78471	7.26e-09	9.52e-08
Hfe	386.74	-0.567726	0.0981766	-5.78271	7.35e-09	9.62e-08
Ctdsp2	6967.9	0.1631	0.028229	5.77774	7.57e-09	9.9e-08
Rps7	12361	0.155989	0.0270223	5.77259	7.81e-09	1.02e-07
Ing3	853.106	0.362172	0.0627699	5.76984	7.93e-09	1.04e-07
Sdhb	3292.93	-0.209528	0.0363344	-5.76665	8.09e-09	1.05e-07
Rpl13	10170.4	0.145536	0.0252491	5.76402	8.21e-09	1.07e-07
Gpr17	16.8416	3.753	0.651112	5.76399	8.22e-09	1.07e-07
Ube2c	2293.83	-0.235602	0.0408792	-5.76336	8.25e-09	1.07e-07
Aacs	1129.9	-0.337757	0.0587419	-5.74986	8.93e-09	1.16e-07
Slc6a9	274.876	-0.62602	0.109148	-5.73551	9.72e-09	1.26e-07
Ibtk	1443.35	-0.294699	0.0514088	-5.73246	9.9e-09	1.28e-07
Foxn3	1135.9	0.320005	0.0558248	5.7323	9.91e-09	1.28e-07
Il6st	1913.62	0.300299	0.0524446	5.72602	1.03e-08	1.33e-07
Klf12	467.802	-0.490663	0.0857492	-5.72207	1.05e-08	1.36e-07
Bub1b	3746.75	-0.210637	0.0369031	-5.70782	1.14e-08	1.48e-07
Hpgds	1162.8	0.358446	0.0628061	5.70717	1.15e-08	1.48e-07
Mapkapk3	638.92	0.412255	0.0722395	5.70678	1.15e-08	1.48e-07
Man1a	198.865	0.762114	0.133605	5.70424	1.17e-08	1.5e-07
Ldlrad3	2216.21	0.238928	0.0419198	5.69965	1.2e-08	1.54e-07
Psmd2	8819.33	-0.148396	0.0260457	-5.69751	1.22e-08	1.56e-07
Tm9sf3	7196.86	0.17712	0.0311166	5.69213	1.25e-08	1.61e-07
Vgll4	1884.81	0.263004	0.0462123	5.69121	1.26e-08	1.61e-07
Pygm	167.396	0.778894	0.137091	5.6816	1.33e-08	1.71e-07
N4bp2	533.372	0.44609	0.0785212	5.68114	1.34e-08	1.71e-07
Hapln1	141.036	0.901764	0.158747	5.68052	1.34e-08	1.71e-07
Nol6	1341.42	0.291308	0.0513561	5.67233	1.41e-08	1.8e-07
Mettl27	154.054	0.815431	0.143795	5.6708	1.42e-08	1.81e-07
Ripor1	490.525	-0.460461	0.0812132	-5.66978	1.43e-08	1.82e-07
Lpgat1	1474.1	0.290006	0.0511705	5.66744	1.45e-08	1.84e-07
Sema3g	62.4597	1.32999	0.234756	5.66545	1.47e-08	1.86e-07
Trim28	6083.37	0.163894	0.0289806	5.65532	1.56e-08	1.97e-07
Ypel1	153.706	0.837485	0.14814	5.65332	1.57e-08	1.99e-07
Cdk16	2300.46	-0.236092	0.0417633	-5.6531	1.58e-08	1.99e-07
Ahnak2	1345.01	-0.569751	0.100812	-5.65164	1.59e-08	2.01e-07
Ubald2	1204.9	0.30617	0.0541907	5.64986	1.61e-08	2.03e-07
Cd9	645.569	0.401923	0.0711465	5.64923	1.61e-08	2.03e-07
Lcorl	1066.55	-0.33863	0.0599883	-5.64494	1.65e-08	2.08e-07
Rab1a	3100.78	-0.209945	0.0372798	-5.63159	1.79e-08	2.25e-07
Fbln5	2214.88	0.261747	0.0465505	5.62287	1.88e-08	2.36e-07
Npm1	16696.1	0.169942	0.0302322	5.62123	1.9e-08	2.38e-07
Lancl1	689.837	0.387502	0.0689789	5.61769	1.94e-08	2.43e-07
Avpi1	183.521	-0.768218	0.137049	-5.6054	2.08e-08	2.6e-07
Rragc	2054.81	-0.25625	0.04573	-5.60356	2.1e-08	2.63e-07
Mov10	1075.6	-0.315743	0.0563609	-5.60217	2.12e-08	2.65e-07
Ncam1	533.834	-0.445928	0.0796346	-5.59968	2.15e-08	2.68e-07
Atp6v1d	1791.85	-0.249534	0.0446837	-5.58445	2.34e-08	2.93e-07
Syt4	8185.17	-0.191045	0.0342178	-5.58322	2.36e-08	2.94e-07
Dzank1	70.6061	1.24699	0.223416	5.58149	2.38e-08	2.97e-07
Brf1	1500.7	0.2895	0.0519131	5.57663	2.45e-08	3.05e-07
Casp2	1744.01	0.26452	0.0474596	5.57358	2.5e-08	3.1e-07
Smad3	1095.13	0.328857	0.0591104	5.56345	2.64e-08	3.29e-07
Kif3b	1401.9	-0.289324	0.0521399	-5.549	2.87e-08	3.56e-07
Rhoq	1457.82	-0.278752	0.0502812	-5.54387	2.96e-08	3.67e-07
Adgra2	937.218	-0.34142	0.0616173	-5.54097	3.01e-08	3.72e-07
Klc1	3566.02	-0.18939	0.0342004	-5.53767	3.07e-08	3.79e-07
Nupr1	76.0249	-1.15829	0.209227	-5.53606	3.09e-08	3.82e-07
Cuedc1	342.167	0.543842	0.0982889	5.5331	3.15e-08	3.88e-07
Btf3	6687.7	0.164449	0.0297239	5.53255	3.16e-08	3.89e-07
Cdk6	760.456	0.388947	0.0703703	5.52715	3.25e-08	4.01e-07
Inpp5a	785.278	-0.360189	0.0652528	-5.51991	3.39e-08	4.17e-07
Dnajc13	4366.29	-0.184943	0.0335386	-5.51434	3.5e-08	4.3e-07
Ppt1	1170.98	0.298424	0.0541552	5.51053	3.58e-08	4.39e-07
Rusc2	1184.62	-0.316693	0.0575748	-5.50056	3.79e-08	4.65e-07
Aifm1	1334.37	-0.294121	0.053473	-5.50037	3.79e-08	4.65e-07
Cdk1	4060.36	-0.179401	0.0326574	-5.49345	3.94e-08	4.83e-07
Kif11	4415.15	-0.171726	0.0312865	-5.48883	4.05e-08	4.95e-07
Plxnb2	10769.5	-0.173026	0.0315488	-5.48441	4.15e-08	5.07e-07
Csad	752.9	0.366106	0.0668082	5.47996	4.25e-08	5.19e-07
Etv6	1069.37	0.308183	0.0562784	5.47604	4.35e-08	5.3e-07
Diaph3	1241.8	-0.29869	0.0545709	-5.47342	4.41e-08	5.38e-07
Sema4f	174.865	-0.731993	0.133806	-5.47058	4.49e-08	5.46e-07
Gpx4	3654.59	-0.188908	0.0345495	-5.46775	4.56e-08	5.54e-07
Spg11	1973.09	-0.273315	0.049993	-5.46707	4.58e-08	5.56e-07
Hnrnpm	8528.22	0.150218	0.0274777	5.4669	4.58e-08	5.56e-07
Tnks1bp1	2098.81	-0.24832	0.0454481	-5.46381	4.66e-08	5.65e-07
Rps15a	4643.82	0.182592	0.033422	5.46323	4.68e-08	5.66e-07
Zfp266	2302.79	0.228407	0.0418157	5.46223	4.7e-08	5.69e-07
Plpp2	1368.29	-0.278198	0.0509692	-5.45817	4.81e-08	5.81e-07
Paip2	1491.79	0.274432	0.0502824	5.45781	4.82e-08	5.82e-07
Daam2	1264.37	-0.307881	0.056428	-5.45617	4.87e-08	5.87e-07
Uhrf1bp1	1067.98	-0.306168	0.0561904	-5.44876	5.07e-08	6.11e-07
Ldhb	2029.07	-0.238245	0.043735	-5.44746	5.11e-08	6.15e-07
Psmd3	3466.98	-0.200122	0.0367623	-5.44366	5.22e-08	6.28e-07
LOC115488624	271.908	0.602268	0.110709	5.44007	5.33e-08	6.4e-07
Cmtm3	844.472	0.342837	0.0630429	5.43816	5.38e-08	6.46e-07
Srsf6	7085.69	0.163824	0.0301306	5.43715	5.41e-08	6.49e-07
Acot13	434.813	-0.481491	0.0886072	-5.43399	5.51e-08	6.6e-07
Wdr77	1840.7	0.24268	0.0446875	5.43061	5.62e-08	6.72e-07
Necap1	1361.21	-0.279951	0.0515573	-5.42991	5.64e-08	6.74e-07
Tmem59	2617.59	0.229385	0.0422534	5.42881	5.67e-08	6.78e-07
Hdac5	2232.56	0.242496	0.0446845	5.42686	5.74e-08	6.84e-07
Rsl1d1	3358.63	0.208506	0.0384367	5.42466	5.81e-08	6.92e-07
Ap2a1	1959.89	-0.254657	0.0469577	-5.42312	5.86e-08	6.98e-07
Dok7	374.559	0.512731	0.094594	5.42033	5.95e-08	7.08e-07
Slc44a1	1203.97	0.306626	0.056583	5.41904	5.99e-08	7.12e-07
Bcor	1873.59	0.24719	0.0456288	5.41742	6.05e-08	7.18e-07
Cad	5135.42	0.167998	0.0310143	5.41679	6.07e-08	7.19e-07
Vps26c	1791.06	-0.24976	0.0461086	-5.41678	6.07e-08	7.19e-07
Pom121	2692.54	0.213229	0.039366	5.41656	6.08e-08	7.19e-07
Hnrnpdl	4085.01	0.194226	0.0358585	5.41646	6.08e-08	7.19e-07
Psen2	2337.99	-0.226237	0.0417785	-5.41515	6.12e-08	7.24e-07
Srebf2	4991.24	-0.185795	0.0343303	-5.41199	6.23e-08	7.36e-07
Acsf2	1180.92	-0.296375	0.0549018	-5.39828	6.73e-08	7.94e-07
Gas7	2889.89	-0.220494	0.0408792	-5.39379	6.9e-08	8.13e-07
Gm11127	546.741	0.43383	0.0804356	5.39351	6.91e-08	8.13e-07
Map1a	67.3583	-1.20842	0.224134	-5.39151	6.99e-08	8.22e-07
Trmt1	988.78	0.327109	0.0606762	5.39105	7e-08	8.23e-07
Twf1	2341.17	-0.225281	0.0418232	-5.38652	7.18e-08	8.43e-07
Acot11	69.5233	-1.1743	0.218063	-5.38515	7.24e-08	8.49e-07
Rpl37a	3656.7	0.183892	0.0341541	5.38419	7.28e-08	8.53e-07
Accs	161.344	0.782929	0.145466	5.38222	7.36e-08	8.61e-07
Csnk1e	1545.61	0.257983	0.0479457	5.38074	7.42e-08	8.67e-07
Abcc2	123.26	-0.873548	0.162349	-5.38068	7.42e-08	8.67e-07
Axl	259.628	0.596883	0.110946	5.37995	7.45e-08	8.69e-07
Slc25a1	842.948	-0.376137	0.0699415	-5.37788	7.54e-08	8.79e-07
Fanca	1394.36	-0.272035	0.0505975	-5.37645	7.6e-08	8.85e-07
Hsd17b7	579.174	-0.411582	0.0765638	-5.37567	7.63e-08	8.88e-07
Dixdc1	211.496	-0.657126	0.122306	-5.37278	7.75e-08	9.01e-07
Endov	742.942	0.386866	0.0720199	5.37165	7.8e-08	9.06e-07
Plcb4	1404.43	0.272435	0.0507273	5.37058	7.85e-08	9.11e-07
Nppb	57.4623	1.31849	0.245535	5.36987	7.88e-08	9.13e-07
Clip1	1815.51	-0.25085	0.0467333	-5.36768	7.98e-08	9.24e-07
Nsa2	2519.64	0.213148	0.0397206	5.36618	8.04e-08	9.3e-07
Fam126a	1002.24	-0.327266	0.0610036	-5.3647	8.11e-08	9.37e-07
Tbkbp1	362.309	0.503733	0.0939008	5.36452	8.12e-08	9.37e-07
Msl2	1290.31	0.276033	0.051506	5.35924	8.36e-08	9.64e-07
Irf6	28.8339	2.03721	0.380161	5.35881	8.38e-08	9.66e-07
Atg13	824.073	0.35222	0.0657464	5.35725	8.45e-08	9.73e-07
P4ha2	448.646	-0.520119	0.0970999	-5.35654	8.48e-08	9.76e-07
Abat	1280.81	-0.284762	0.0531839	-5.35428	8.59e-08	9.87e-07
Syne2	11806.2	-0.171777	0.0320905	-5.3529	8.66e-08	9.94e-07
Rcor2	450.092	-0.455986	0.0851974	-5.3521	8.69e-08	9.97e-07
Jmjd6	1054.88	-0.309555	0.0578501	-5.35098	8.75e-08	1e-06
Wdfy3	2084.76	0.230208	0.0430742	5.34445	9.07e-08	1.04e-06
Pgap1	658.318	-0.383279	0.0717532	-5.34164	9.21e-08	1.05e-06
Smc2	3667.98	-0.199174	0.0373021	-5.33949	9.32e-08	1.07e-06
Plekhm1	1734.05	-0.248928	0.0466244	-5.33901	9.35e-08	1.07e-06
Fmnl3	1164.53	0.299015	0.0560602	5.33383	9.62e-08	1.1e-06
Dhcr24	1795.55	-0.25047	0.046995	-5.3297	9.84e-08	1.12e-06
Hsp90b1	22332.5	-0.132919	0.0249481	-5.32782	9.94e-08	1.13e-06
Clk3	781.12	-0.394048	0.0740296	-5.32284	1.02e-07	1.16e-06
Atf2	1661.28	0.249336	0.0468458	5.32248	1.02e-07	1.16e-06
Tmem41b	1565.89	-0.267933	0.0503573	-5.32064	1.03e-07	1.17e-06
Lims2	34.1348	1.79403	0.337268	5.3193	1.04e-07	1.18e-06
Nfe2l1	4449.36	-0.199415	0.0375218	-5.31463	1.07e-07	1.21e-06
Zfp469	466.863	0.449456	0.0846146	5.31181	1.09e-07	1.23e-06
Hspa4	9974.82	-0.141932	0.0267225	-5.31135	1.09e-07	1.23e-06
Tmem209	1499.18	-0.259667	0.0489354	-5.30633	1.12e-07	1.26e-06
Cir1	511.069	0.440656	0.0830712	5.30455	1.13e-07	1.28e-06
Rplp2	4200.86	0.187225	0.0353608	5.2947	1.19e-07	1.34e-06
Oat	5063.74	-0.179185	0.0338463	-5.29407	1.2e-07	1.35e-06
Mfsd12	310.5	-0.529208	0.0999993	-5.29212	1.21e-07	1.36e-06
Dcun1d4	927.22	-0.328664	0.0621058	-5.292	1.21e-07	1.36e-06
Sort1	6295.71	0.151326	0.0286044	5.2903	1.22e-07	1.37e-06
Camk2d	941.806	-0.335927	0.0635063	-5.28967	1.23e-07	1.38e-06
Aldh6a1	931.217	0.32633	0.0617545	5.28431	1.26e-07	1.42e-06
Anxa6	2177.1	-0.21912	0.0414724	-5.28352	1.27e-07	1.42e-06
Stmn1	5096.21	0.187055	0.0354042	5.28343	1.27e-07	1.42e-06
Atp6v1e1	4115.24	0.170156	0.0322234	5.2805	1.29e-07	1.44e-06
Plekha7	642.668	-0.376166	0.0712808	-5.27725	1.31e-07	1.47e-06
Hif1a	3975.9	-0.188578	0.0357399	-5.2764	1.32e-07	1.47e-06
Ap3s1	1151.24	-0.300277	0.0569442	-5.27319	1.34e-07	1.5e-06
Gale	205.66	-0.674195	0.127882	-5.27201	1.35e-07	1.5e-06
Ahsa2	1251.23	-0.281534	0.0534193	-5.27026	1.36e-07	1.52e-06
St6galnac3	299.667	-0.557355	0.105967	-5.25969	1.44e-07	1.61e-06
Slc2a1	865.346	-0.328849	0.0625287	-5.25917	1.45e-07	1.61e-06
Dkk3	335.513	-0.562279	0.10693	-5.25837	1.45e-07	1.61e-06
Kctd1	283.575	0.552572	0.10522	5.2516	1.51e-07	1.67e-06
Ptgds	1846.68	-0.278255	0.053073	-5.24287	1.58e-07	1.75e-06
Mical1	911.026	-0.316083	0.060372	-5.23559	1.64e-07	1.82e-06
Gna13	2270.77	-0.259906	0.0496616	-5.23354	1.66e-07	1.84e-06
Adgrf2	59.9672	1.24708	0.238307	5.23306	1.67e-07	1.84e-06
Smarcd1	2186.77	0.21496	0.041079	5.23285	1.67e-07	1.84e-06
Clcn3	1529.38	-0.255911	0.0489054	-5.23278	1.67e-07	1.84e-06
Xiap	2633.24	0.203919	0.0389841	5.23083	1.69e-07	1.86e-06
Top2b	4794.28	0.166746	0.031879	5.23058	1.69e-07	1.86e-06
Pcdhb11	94.605	0.963939	0.184472	5.2254	1.74e-07	1.91e-06
Rps29	2500.8	0.229952	0.0440096	5.22504	1.74e-07	1.91e-06
Racgap1	5207.34	-0.164171	0.0314258	-5.22411	1.75e-07	1.92e-06
Btg1	502.465	0.42334	0.0810906	5.22059	1.78e-07	1.96e-06
Cacna1c	458.603	-0.482679	0.0924686	-5.21992	1.79e-07	1.96e-06
Slc6a15	462.51	0.44722	0.0857002	5.21842	1.8e-07	1.98e-06
Grk5	718.281	0.353835	0.0678967	5.21138	1.87e-07	2.05e-06
Irak2	163.568	0.756953	0.145354	5.20764	1.91e-07	2.09e-06
Stxbp2	1195.09	-0.282614	0.0542874	-5.20588	1.93e-07	2.11e-06
Lpin1	451.07	0.438131	0.0842074	5.203	1.96e-07	2.14e-06
Utp20	1831.18	0.232007	0.0446006	5.20187	1.97e-07	2.15e-06
Psmd14	2292.89	-0.213751	0.0410923	-5.20171	1.97e-07	2.15e-06
Adi1	1580.06	-0.263293	0.0506607	-5.19718	2.02e-07	2.2e-06
Cdkn2d	740.609	-0.347417	0.066867	-5.19564	2.04e-07	2.22e-06
Fam210b	990.541	-0.301897	0.0581112	-5.19516	2.05e-07	2.22e-06
Ubr5	6216.93	-0.153156	0.0294857	-5.19423	2.06e-07	2.23e-06
Sra1	683.364	-0.387292	0.0745622	-5.19422	2.06e-07	2.23e-06
Spry1	192.441	0.723412	0.139336	5.19186	2.08e-07	2.26e-06
Cox7a2	2370.32	-0.215206	0.0414582	-5.19092	2.09e-07	2.27e-06
Prdx3	1861.85	-0.229853	0.0442907	-5.18964	2.11e-07	2.28e-06
Il17rd	155.391	0.768313	0.148081	5.18847	2.12e-07	2.29e-06
Zfp532	645.351	0.36786	0.0709147	5.18736	2.13e-07	2.3e-06
Nme1	3317.45	-0.202521	0.0390501	-5.18618	2.15e-07	2.32e-06
Kifc5b	505.908	-0.412909	0.0796687	-5.18282	2.19e-07	2.36e-06
Mdfi	358.691	0.489816	0.0945159	5.18237	2.19e-07	2.36e-06
Vill	448.8	-0.435321	0.0840014	-5.1823	2.19e-07	2.36e-06
Prps1l3	2017.1	0.230843	0.0446374	5.17152	2.32e-07	2.5e-06
Nfya	1787.59	0.246776	0.0477232	5.17098	2.33e-07	2.5e-06
Dnaic2	143.554	0.780174	0.150905	5.16998	2.34e-07	2.51e-06
S100a10	924.547	-0.322061	0.0623191	-5.16794	2.37e-07	2.54e-06
Bcas3	804.099	0.346401	0.067043	5.16685	2.38e-07	2.55e-06
Slc25a13	2546.72	-0.208611	0.04038	-5.16621	2.39e-07	2.56e-06
Ctbp1	4247.98	0.176508	0.034167	5.16606	2.39e-07	2.56e-06
Dcbld2	1804.19	-0.237476	0.0460023	-5.16227	2.44e-07	2.61e-06
Cdk7	968.52	0.303901	0.058877	5.16161	2.45e-07	2.61e-06
Sbk1	687.636	0.366611	0.0710629	5.15897	2.48e-07	2.65e-06
Rnf181	1366.87	-0.261033	0.0506506	-5.15361	2.56e-07	2.72e-06
Capza1	4751.12	-0.162775	0.031585	-5.15357	2.56e-07	2.72e-06
Atp5o	4468.15	-0.173438	0.0336723	-5.15077	2.59e-07	2.76e-06
Ccnb2	2735.6	-0.192281	0.0373692	-5.14545	2.67e-07	2.84e-06
Rab31	1760.54	0.229561	0.0447153	5.13383	2.84e-07	3.02e-06
Capns1	3210.1	-0.199084	0.0387863	-5.13284	2.85e-07	3.03e-06
Scamp1	1389.04	0.281464	0.0548657	5.13005	2.9e-07	3.07e-06
Igfbp4	2870.67	0.191255	0.0372976	5.12781	2.93e-07	3.11e-06
Tead2	1530.63	0.248473	0.0484864	5.12459	2.98e-07	3.16e-06
Borcs8	349.631	0.502184	0.0981584	5.11606	3.12e-07	3.3e-06
Fam102b	523.376	0.42272	0.0826504	5.11455	3.14e-07	3.32e-06
LOC100862455	884.115	0.379425	0.0742721	5.10858	3.25e-07	3.42e-06
LOC100044627	884.115	0.379425	0.0742721	5.10858	3.25e-07	3.42e-06
Nr1h4	232.808	0.630275	0.123414	5.107	3.27e-07	3.45e-06
Dennd4a	684.846	-0.390018	0.0764528	-5.10142	3.37e-07	3.55e-06
Mlf2	5910.85	-0.147296	0.0288771	-5.1008	3.38e-07	3.56e-06
Dlat	2443.27	-0.206973	0.0405807	-5.10029	3.39e-07	3.56e-06
Eif2a	1334.09	0.267475	0.0524487	5.09975	3.4e-07	3.57e-06
Zfp282	978.58	0.319955	0.0627718	5.09712	3.45e-07	3.62e-06
Vdac2	4658.14	-0.159612	0.0313464	-5.09188	3.55e-07	3.72e-06
Zfp618	553.603	0.38882	0.0763761	5.09085	3.56e-07	3.73e-06
Uba1	12328.7	-0.130968	0.0257358	-5.08894	3.6e-07	3.77e-06
Slc23a2	1290.52	0.265169	0.0521428	5.08544	3.67e-07	3.83e-06
Cavin1	1023.5	-0.293835	0.0578351	-5.08056	3.76e-07	3.93e-06
Ankle1	264.183	-0.62593	0.123234	-5.07918	3.79e-07	3.96e-06
Gm46430	672.193	0.377288	0.0743102	5.0772	3.83e-07	3.99e-06
Tcf20	2307.61	0.217682	0.0428784	5.07672	3.84e-07	4e-06
Gtf2e2	1084.6	-0.286198	0.0563819	-5.07606	3.85e-07	4.01e-06
Sap18	387.964	0.460134	0.0906619	5.07527	3.87e-07	4.03e-06
Sdhc	2105.4	-0.213253	0.0420332	-5.07343	3.91e-07	4.06e-06
Edem1	4384.84	-0.160236	0.0315834	-5.07341	3.91e-07	4.06e-06
Hnrnpa0	5882.19	0.174163	0.034334	5.07261	3.92e-07	4.07e-06
Evc2	1153.97	0.273328	0.0538923	5.07174	3.94e-07	4.09e-06
Pi4ka	4047.33	-0.170538	0.0336389	-5.06966	3.99e-07	4.13e-06
Maf1	1685.64	0.232689	0.045907	5.0687	4.01e-07	4.15e-06
Desi2	1013.56	-0.30723	0.0606168	-5.06839	4.01e-07	4.15e-06
Max	1194.87	0.271338	0.0535446	5.06751	4.03e-07	4.16e-06
Art3	95.5965	0.930799	0.183775	5.06488	4.09e-07	4.22e-06
Ppp2r1b	1523.8	-0.245849	0.0485454	-5.0643	4.1e-07	4.23e-06
Gcat	207.822	-0.625614	0.123609	-5.06123	4.17e-07	4.29e-06
Rpl23a	13862.4	0.14418	0.0284898	5.06075	4.18e-07	4.3e-06
Mtmr2	5322.73	-0.163667	0.0323639	-5.0571	4.26e-07	4.38e-06
Csk	3037.99	0.184673	0.0365368	5.05443	4.32e-07	4.44e-06
Msrb3	278.032	0.568739	0.112611	5.05049	4.41e-07	4.53e-06
Hax1	1558.94	-0.273439	0.0541564	-5.04906	4.44e-07	4.56e-06
Mastl	853.919	-0.32015	0.06342	-5.04809	4.46e-07	4.57e-06
Egln3	115.254	-0.911466	0.180557	-5.04807	4.46e-07	4.57e-06
Dkc1	2109.13	0.218437	0.0432727	5.04791	4.47e-07	4.57e-06
Nifk	1382.16	0.268301	0.0531756	5.04557	4.52e-07	4.62e-06
Gm5936	14.8301	2.98698	0.592192	5.04394	4.56e-07	4.66e-06
Kdm5a	3356.02	0.181159	0.0359466	5.03967	4.66e-07	4.76e-06
Txndc12	938.862	0.306111	0.0607437	5.03939	4.67e-07	4.76e-06
Dab2ip	1419.79	0.278547	0.0553391	5.03346	4.82e-07	4.91e-06
Brpf3	1103.69	0.27769	0.0551971	5.03088	4.88e-07	4.97e-06
Stard13	568.931	0.375	0.0745543	5.02989	4.91e-07	4.99e-06
Ergic1	1492.73	0.245672	0.0488589	5.0282	4.95e-07	5.03e-06
Cenpe	2563.73	-0.198502	0.0395199	-5.02284	5.09e-07	5.17e-06
Raph1	1221.93	-0.2639	0.0526234	-5.01487	5.31e-07	5.39e-06
Pdlim5	2182.88	0.206665	0.041223	5.01335	5.35e-07	5.42e-06
Gli1	24.4404	-2.01909	0.402874	-5.01171	5.39e-07	5.47e-06
Adcy6	1070.15	0.311032	0.0620637	5.0115	5.4e-07	5.47e-06
Tfap2a	1304.42	0.260054	0.0519579	5.0051	5.58e-07	5.65e-06
Traf3	1971.4	0.225286	0.0450227	5.00383	5.62e-07	5.68e-06
Ap1ar	1113.11	0.27744	0.0554487	5.00354	5.63e-07	5.68e-06
Actn1	2632.65	0.193455	0.0386673	5.00305	5.64e-07	5.69e-06
Aaas	1078.91	-0.287808	0.0575317	-5.00259	5.66e-07	5.7e-06
Fnbp1l	1075.73	0.278504	0.055693	5.0007	5.71e-07	5.75e-06
Mef2d	1912.48	0.220996	0.0441962	5.00034	5.72e-07	5.76e-06
Rpl36	3304.98	0.203039	0.0406222	4.99822	5.79e-07	5.82e-06
Rab34	1238.69	-0.266165	0.053321	-4.99174	5.98e-07	6.01e-06
Rnf216	1776.73	0.250183	0.0501211	4.99156	5.99e-07	6.01e-06
Pcyt2	1009.4	-0.285946	0.0572889	-4.9913	6e-07	6.02e-06
Spp1	14.4595	-2.93933	0.590669	-4.97627	6.48e-07	6.5e-06
Zwilch	1200.92	-0.266271	0.0535204	-4.97514	6.52e-07	6.53e-06
Kmt5b	700.09	0.339902	0.0683383	4.97382	6.56e-07	6.57e-06
Cse1l	4357.97	-0.170959	0.0344029	-4.96931	6.72e-07	6.72e-06
Arhgap30	3336.79	-0.179888	0.0362087	-4.96808	6.76e-07	6.76e-06
Kirrel	6351.25	0.18914	0.0380766	4.96736	6.79e-07	6.78e-06
Gjc3	4195.48	0.178943	0.0360772	4.96001	7.05e-07	7.03e-06
Mvd	318.637	-0.492033	0.0993076	-4.95464	7.25e-07	7.22e-06
Mbtd1	1715.38	0.234496	0.047363	4.95104	7.38e-07	7.35e-06
Mturn	114.929	0.839492	0.169771	4.94483	7.62e-07	7.58e-06
Gle1	1511.12	0.239109	0.0483659	4.94374	7.66e-07	7.62e-06
Gjc1	1079.15	0.274369	0.0555823	4.93627	7.96e-07	7.91e-06
Sec22c	1053.96	-0.278202	0.0564095	-4.93183	8.15e-07	8.09e-06
Sirpa	4368.32	-0.157907	0.0320222	-4.93117	8.17e-07	8.11e-06
Taf13	641.363	-0.36318	0.0736913	-4.9284	8.29e-07	8.21e-06
Rabep1	3055.18	-0.20278	0.0411452	-4.9284	8.29e-07	8.21e-06
Mgll	229.621	-0.574961	0.116691	-4.92722	8.34e-07	8.25e-06
Fbxo42	1841.27	-0.224567	0.0455781	-4.92708	8.35e-07	8.25e-06
Taf4b	244.61	0.556283	0.112915	4.92659	8.37e-07	8.27e-06
Ptprj	2330.35	0.211262	0.0429029	4.92418	8.47e-07	8.36e-06
Cd151	1857.88	-0.223587	0.0454185	-4.92281	8.53e-07	8.41e-06
Nxf1	2692.79	-0.199875	0.0406171	-4.92095	8.61e-07	8.49e-06
Egfl7	358.939	-0.509322	0.103565	-4.91788	8.75e-07	8.61e-06
Cox5b	3251.09	-0.172528	0.0350912	-4.91657	8.81e-07	8.66e-06
Eif2ak2	1161	-0.270627	0.0550904	-4.91241	9e-07	8.84e-06
Vash1	425.947	0.423759	0.0862637	4.91237	9e-07	8.84e-06
Gng12	4416.46	0.180366	0.0367267	4.91103	9.06e-07	8.89e-06
Hbp1	1443.82	0.244516	0.0498096	4.90901	9.15e-07	8.98e-06
Ctsb	4449.38	-0.165022	0.0336205	-4.90838	9.18e-07	9e-06
Atf3	73.3537	-1.03881	0.211708	-4.90679	9.26e-07	9.06e-06
9530068E07Rik	4541.26	0.155036	0.0316643	4.89623	9.77e-07	9.56e-06
Dynll2	2201.36	-0.207561	0.0423974	-4.89562	9.8e-07	9.58e-06
Baz2a	3588.72	-0.17444	0.0356604	-4.8917	1e-06	9.76e-06
Cep55	1286.14	-0.26171	0.0535176	-4.89017	1.01e-06	9.83e-06
Hunk	513.807	0.393159	0.0804456	4.88726	1.02e-06	9.97e-06
Ramac	795.623	0.343192	0.0702265	4.88693	1.02e-06	9.98e-06
Itsn2	2531.09	-0.19697	0.0403342	-4.88344	1.04e-06	1.01e-05
Ccl5	22.6602	2.01867	0.413485	4.88208	1.05e-06	1.02e-05
Tmem50a	969.338	0.288126	0.0590309	4.88094	1.06e-06	1.03e-05
Nedd4l	2297.94	0.210645	0.0431732	4.87906	1.07e-06	1.04e-05
Pdlim7	410.683	0.464072	0.0951334	4.87812	1.07e-06	1.04e-05
Mmp17	85.2797	0.951052	0.194972	4.87788	1.07e-06	1.04e-05
Sgcg	162.703	0.713503	0.146353	4.87522	1.09e-06	1.05e-05
4931406P16Rik	2090.07	0.216217	0.0443649	4.87361	1.1e-06	1.06e-05
Nnmt	218.259	-0.633948	0.130103	-4.87267	1.1e-06	1.07e-05
Zfp146	1485.46	0.238464	0.048984	4.8682	1.13e-06	1.09e-05
Ube2b	1943.32	0.230207	0.0473014	4.8668	1.13e-06	1.1e-05
Sumf1	1173.09	0.261907	0.0538246	4.86593	1.14e-06	1.1e-05
Slc25a12	1383.4	-0.245555	0.0505248	-4.86008	1.17e-06	1.13e-05
Fabp7	148.241	-0.711514	0.146448	-4.85848	1.18e-06	1.14e-05
Nup62	1625.19	-0.230385	0.0474309	-4.85728	1.19e-06	1.15e-05
Ddx27	1534.59	0.235202	0.0484483	4.85471	1.21e-06	1.16e-05
Nbas	1637.58	-0.228508	0.0470833	-4.85328	1.21e-06	1.17e-05
Rpl17	5750.66	0.149077	0.0307183	4.85304	1.22e-06	1.17e-05
Ogfod1	761.241	-0.326262	0.0672449	-4.85184	1.22e-06	1.17e-05
0610010F05Rik	751.274	-0.3255	0.0671154	-4.84986	1.24e-06	1.18e-05
LOC100862468	237.733	-0.607426	0.125301	-4.84772	1.25e-06	1.2e-05
Naca	7571.3	0.136741	0.0282205	4.84544	1.26e-06	1.21e-05
Tfap4	253.46	0.550558	0.113625	4.8454	1.26e-06	1.21e-05
Cebpg	865.775	-0.301594	0.0622824	-4.84237	1.28e-06	1.23e-05
Mios	755.724	0.316469	0.0653677	4.84137	1.29e-06	1.23e-05
Chd4	19210.3	-0.127596	0.0263606	-4.84042	1.3e-06	1.24e-05
Zmiz1	958.756	0.306718	0.0633815	4.83924	1.3e-06	1.24e-05
Myl12a	4057.42	0.159788	0.0330233	4.83864	1.31e-06	1.25e-05
Pabpn1	1821.23	0.226933	0.0469387	4.83467	1.33e-06	1.27e-05
Zdhhc18	523.69	-0.384604	0.0795566	-4.83435	1.34e-06	1.27e-05
Atox1	933.699	-0.293599	0.060779	-4.83059	1.36e-06	1.29e-05
Dclk1	1968.39	-0.221456	0.0458806	-4.8268	1.39e-06	1.32e-05
Ehbp1l1	1063.73	-0.280682	0.0581879	-4.82371	1.41e-06	1.34e-05
Egr1	21.144	2.18123	0.452568	4.81967	1.44e-06	1.36e-05
Gnas	20575.7	0.11616	0.0241163	4.81665	1.46e-06	1.38e-05
Cox7a2l	1705.15	0.220209	0.0457301	4.81541	1.47e-06	1.39e-05
Prkar1a	9847.25	0.124474	0.0258503	4.81518	1.47e-06	1.39e-05
45171	5128.04	-0.157665	0.0328286	-4.80268	1.57e-06	1.48e-05
Pmvk	273.91	-0.529639	0.110287	-4.80238	1.57e-06	1.48e-05
Dnaic1	524.545	-0.388547	0.08091	-4.80222	1.57e-06	1.48e-05
Slc7a8	247.77	-0.541425	0.112758	-4.80167	1.57e-06	1.48e-05
Cdv3	6853.72	-0.132801	0.0276597	-4.80124	1.58e-06	1.49e-05
Ppip5k2	1960.67	0.212064	0.0441922	4.79869	1.6e-06	1.5e-05
Rpl18	6276.21	0.139157	0.0290006	4.79843	1.6e-06	1.51e-05
Kif2c	1808.82	-0.21404	0.0446457	-4.79418	1.63e-06	1.54e-05
Crbn	1212.28	0.257277	0.053676	4.79316	1.64e-06	1.54e-05
Il17ra	553.504	-0.364179	0.0759826	-4.79293	1.64e-06	1.54e-05
Mgat3	92.5113	-0.893973	0.186636	-4.78992	1.67e-06	1.57e-05
Cdon	1360.33	-0.249242	0.0520535	-4.78819	1.68e-06	1.58e-05
Scyl1	1773.35	-0.22092	0.0461396	-4.78807	1.68e-06	1.58e-05
Entpd2	73.3797	-1.0381	0.216935	-4.78532	1.71e-06	1.6e-05
Rab11b	1581.08	0.243467	0.0509067	4.7826	1.73e-06	1.62e-05
Pacs1	1172.39	0.268594	0.0561874	4.78032	1.75e-06	1.64e-05
Rpl7a	19119.5	0.119251	0.0249495	4.7797	1.76e-06	1.64e-05
Dact1	85.1674	-0.964998	0.201896	-4.77968	1.76e-06	1.64e-05
Rab33b	794.525	0.314044	0.0657173	4.77872	1.76e-06	1.65e-05
Jak1	2420.44	-0.190498	0.0398681	-4.7782	1.77e-06	1.65e-05
Begain	17.9951	2.32721	0.487149	4.77719	1.78e-06	1.66e-05
Gng11	241.117	0.541797	0.113458	4.77531	1.79e-06	1.67e-05
Degs1	1699.17	-0.223391	0.0467946	-4.77387	1.81e-06	1.68e-05
Syt9	906.881	0.293205	0.0614309	4.77292	1.82e-06	1.69e-05
Stat6	2859.15	-0.199123	0.0417469	-4.76977	1.84e-06	1.71e-05
Ahctf1	3557.51	-0.165689	0.0347499	-4.76805	1.86e-06	1.73e-05
Col10a1	16.6689	2.39806	0.503089	4.76668	1.87e-06	1.74e-05
Tmbim6	6437.5	0.145287	0.0304816	4.76637	1.88e-06	1.74e-05
Rhoc	1490.32	-0.252668	0.0530287	-4.76473	1.89e-06	1.75e-05
Ndst3	192.998	-0.615769	0.129256	-4.76393	1.9e-06	1.76e-05
Ythdc2	539.961	-0.390893	0.0820967	-4.76137	1.92e-06	1.78e-05
Vkorc1	199.986	0.597551	0.125518	4.76068	1.93e-06	1.78e-05
Rsu1	1446.82	0.239337	0.050288	4.75933	1.94e-06	1.79e-05
Cox5a	2031.73	-0.21097	0.0444221	-4.74921	2.04e-06	1.88e-05
Kdelr3	64.3562	-1.11399	0.234782	-4.74478	2.09e-06	1.92e-05
Akap17b	242.764	-0.544836	0.114845	-4.74412	2.09e-06	1.93e-05
Gnb4	612.259	0.382421	0.0806211	4.74343	2.1e-06	1.93e-05
Tbl2	862.602	-0.296566	0.0625521	-4.74111	2.13e-06	1.95e-05
C2	477.444	-0.424912	0.0896318	-4.74064	2.13e-06	1.96e-05
Btf3l4	1257	0.260132	0.0548842	4.73965	2.14e-06	1.96e-05
Gm14685	12.844	3.11475	0.657913	4.73428	2.2e-06	2.02e-05
Tceal9	911.043	-0.291551	0.0615871	-4.73396	2.2e-06	2.02e-05
Rpl19	11906.9	0.128002	0.0270743	4.72782	2.27e-06	2.08e-05
Wdr62	658.799	-0.340878	0.0721064	-4.72744	2.27e-06	2.08e-05
Zfp512b	969.194	0.292864	0.0620045	4.72326	2.32e-06	2.12e-05
Smpd1	875.734	-0.303676	0.0643152	-4.72169	2.34e-06	2.14e-05
Pgd	3952.91	-0.184652	0.0391528	-4.71619	2.4e-06	2.19e-05
Sema4c	2188.45	0.216208	0.0459026	4.71014	2.48e-06	2.26e-05
Ddb1	12892.5	0.110545	0.0234719	4.70965	2.48e-06	2.26e-05
Cers4	1032.86	0.271468	0.0576733	4.70699	2.51e-06	2.29e-05
Stat2	278.564	-0.495691	0.105313	-4.70683	2.52e-06	2.29e-05
Crybg3	849.244	-0.298005	0.0633692	-4.70268	2.57e-06	2.33e-05
Zfp950	264.109	0.520544	0.110693	4.70261	2.57e-06	2.33e-05
Mbtps1	1938.93	0.206252	0.0439131	4.69682	2.64e-06	2.4e-05
LOC115489100	439.572	0.406069	0.0864853	4.69524	2.66e-06	2.42e-05
Rplp1	7930.29	0.128047	0.0272729	4.69504	2.67e-06	2.42e-05
Sox11	3263.15	-0.172407	0.0367498	-4.69138	2.71e-06	2.46e-05
Lmbrd1	1931.88	0.223417	0.0476258	4.6911	2.72e-06	2.46e-05
Lasp1	4712.94	0.161983	0.0345434	4.68925	2.74e-06	2.48e-05
Klf2	39.4886	1.40963	0.300703	4.68778	2.76e-06	2.5e-05
Pacs2	1923.97	-0.206894	0.0441423	-4.68698	2.77e-06	2.5e-05
Cmtm5	131.868	0.757856	0.161776	4.6846	2.81e-06	2.53e-05
Prpf19	3094.78	0.175019	0.0373902	4.68089	2.86e-06	2.58e-05
Dlst	3567.64	-0.160223	0.0342299	-4.68078	2.86e-06	2.58e-05
Amigo1	76.9609	0.963836	0.205963	4.67967	2.87e-06	2.59e-05
Card14	297.368	-0.514932	0.110057	-4.6788	2.89e-06	2.6e-05
Gas2l1	927.655	0.295518	0.0631908	4.6766	2.92e-06	2.62e-05
Xpr1	1391.74	-0.241263	0.0515908	-4.67647	2.92e-06	2.62e-05
Pcyox1	3410.33	-0.164704	0.0352337	-4.67461	2.95e-06	2.64e-05
Cds2	3382.04	-0.178895	0.0382753	-4.67391	2.96e-06	2.65e-05
LOC115487367	1275.27	0.247287	0.0529683	4.66858	3.03e-06	2.72e-05
Noc2l	2709.57	0.18629	0.0399082	4.66797	3.04e-06	2.73e-05
Tollip	1503.13	-0.235989	0.0505692	-4.66665	3.06e-06	2.74e-05
Ccny	1745.05	0.210806	0.0452205	4.66173	3.14e-06	2.81e-05
Npnt	233.315	-0.578207	0.124123	-4.65834	3.19e-06	2.85e-05
Ckap4	416.244	0.405185	0.0871266	4.65053	3.31e-06	2.96e-05
Kbtbd11	33.7518	-1.57039	0.337849	-4.64818	3.35e-06	2.99e-05
Camk2n1	57.9419	1.21541	0.261554	4.64686	3.37e-06	3.01e-05
LOC115486128	320.718	0.465024	0.100073	4.64683	3.37e-06	3.01e-05
Ext1	591.039	0.356792	0.0768026	4.64557	3.39e-06	3.02e-05
Sf3b3	5427.24	0.137022	0.0295209	4.64154	3.46e-06	3.08e-05
Fos	121.274	1.84445	0.397819	4.63641	3.55e-06	3.15e-05
Mcoln3	246.787	-0.5597	0.120781	-4.63399	3.59e-06	3.19e-05
Nr1d2	992.127	0.280097	0.0604497	4.63356	3.59e-06	3.19e-05
Msn	13723.4	-0.119501	0.0257986	-4.63207	3.62e-06	3.21e-05
Tspyl1	1165.55	0.25976	0.0560965	4.6306	3.65e-06	3.23e-05
Ralb	1683.04	-0.220019	0.0475187	-4.63017	3.65e-06	3.24e-05
Cyb5r1	676.337	-0.325211	0.0702792	-4.62741	3.7e-06	3.28e-05
Wiz	2164.08	0.204694	0.0442354	4.62738	3.7e-06	3.28e-05
Ermp1	1545.53	-0.22534	0.0487094	-4.62621	3.72e-06	3.29e-05
Arl8b	3362.49	-0.167018	0.0361027	-4.62618	3.72e-06	3.29e-05
Ahi1	1023.57	0.267313	0.057822	4.62304	3.78e-06	3.34e-05
Prr13	540.593	0.354747	0.0767399	4.62272	3.79e-06	3.34e-05
Arpp19	1811.31	0.232497	0.0503003	4.62219	3.8e-06	3.35e-05
Csde1	9166.29	-0.122834	0.0265761	-4.62199	3.8e-06	3.35e-05
Adam9	7662.86	0.124371	0.0269114	4.62152	3.81e-06	3.35e-05
Alkbh5	3839.45	-0.163637	0.0354178	-4.62019	3.83e-06	3.37e-05
Nfix	450.272	-0.393685	0.0852178	-4.61976	3.84e-06	3.38e-05
Mcl1	3544.48	-0.190754	0.0412929	-4.61952	3.85e-06	3.38e-05
Pkia	1797.77	0.229681	0.0497286	4.61869	3.86e-06	3.39e-05
Eogt	1521.92	-0.230811	0.0499764	-4.61841	3.87e-06	3.39e-05
Sft2d2	1493.32	0.222207	0.0481348	4.61633	3.91e-06	3.42e-05
Pgm1	866.099	-0.292525	0.0633739	-4.61586	3.91e-06	3.43e-05
Ttyh2	1397.29	0.240955	0.0522083	4.61527	3.93e-06	3.44e-05
H2-D1	663.473	0.327737	0.0710217	4.6146	3.94e-06	3.45e-05
Ppp1r26	465.181	0.385751	0.0836458	4.61172	3.99e-06	3.49e-05
Rdx	5304.44	-0.141914	0.0307964	-4.60813	4.06e-06	3.55e-05
Gstm1	1682.71	-0.218333	0.047386	-4.60755	4.07e-06	3.56e-05
Itpripl1	430.327	-0.421463	0.0915041	-4.60595	4.11e-06	3.58e-05
Arf6	3844.25	-0.1656	0.0359852	-4.60189	4.19e-06	3.65e-05
Chd1l	648.971	0.329709	0.0716513	4.60157	4.19e-06	3.65e-05
Apmap	752.982	0.307099	0.0667423	4.60126	4.2e-06	3.66e-05
Lgals8	1136.68	-0.257029	0.0558895	-4.59889	4.25e-06	3.69e-05
Spin1	2091.01	0.201243	0.0437747	4.59724	4.28e-06	3.72e-05
Wdr43	2051.47	0.19853	0.0432114	4.59439	4.34e-06	3.77e-05
Ppp2ca	7336.75	-0.125775	0.0273816	-4.59341	4.36e-06	3.78e-05
Ppfibp1	6318.51	0.13249	0.0288636	4.5902	4.43e-06	3.84e-05
Nop58	3958.92	0.154653	0.0336954	4.58974	4.44e-06	3.85e-05
Scly	2537.13	-0.189688	0.0413485	-4.58754	4.48e-06	3.88e-05
Lrch3	2877.04	0.178818	0.0389817	4.58722	4.49e-06	3.89e-05
Maml2	516.293	0.360028	0.0785735	4.58205	4.6e-06	3.98e-05
Arhgef19	123.404	-0.800899	0.17488	-4.57969	4.66e-06	4.02e-05
Slc45a2	5108.24	0.184126	0.0402132	4.57875	4.68e-06	4.04e-05
Pcbp1	9754.74	-0.132629	0.0289753	-4.57733	4.71e-06	4.06e-05
Tanc1	3195.87	-0.166552	0.0363908	-4.57676	4.72e-06	4.07e-05
Yme1l1	3660.59	-0.160964	0.0351704	-4.57668	4.72e-06	4.07e-05
Slc25a26	305.36	0.478581	0.104582	4.57611	4.74e-06	4.08e-05
Lrpprc	1744.59	-0.2155	0.0471012	-4.57526	4.76e-06	4.09e-05
Pgls	849.062	0.292818	0.0640108	4.57452	4.77e-06	4.1e-05
Serf1	181.535	0.601849	0.131631	4.57223	4.83e-06	4.15e-05
Polr1c	1393.51	0.240628	0.052699	4.56608	4.97e-06	4.27e-05
Rc3h1	1491.35	0.239263	0.0524371	4.56286	5.05e-06	4.33e-05
Ccn6	112.575	0.783637	0.171841	4.56026	5.11e-06	4.38e-05
Ubap2l	5530.91	0.137568	0.0301877	4.5571	5.19e-06	4.44e-05
Maff	38.1541	1.34093	0.294366	4.55533	5.23e-06	4.48e-05
Eif4e	2863.33	-0.179513	0.0394083	-4.55521	5.23e-06	4.48e-05
Sphk1	183.37	-0.59995	0.131944	-4.54699	5.44e-06	4.65e-05
Ssbp2	576.487	-0.337436	0.0742373	-4.54538	5.48e-06	4.69e-05
Lamp1	9913.7	0.115509	0.0254253	4.54306	5.54e-06	4.73e-05
Efnb2	23.4886	1.83247	0.403493	4.54152	5.59e-06	4.77e-05
Lonrf1	350.262	-0.457614	0.100802	-4.53976	5.63e-06	4.8e-05
Usp47	2657.44	-0.177404	0.0390906	-4.53829	5.67e-06	4.83e-05
Atp7a	2826.54	-0.184887	0.0407555	-4.5365	5.72e-06	4.87e-05
Pfkm	1325.12	-0.234798	0.0517993	-4.53284	5.82e-06	4.95e-05
Smox	363.487	0.433079	0.0955501	4.53248	5.83e-06	4.96e-05
Sema4b	564.365	-0.345669	0.0762717	-4.53207	5.84e-06	4.96e-05
Afg3l2	1538.91	-0.216262	0.0477355	-4.53043	5.89e-06	5e-05
Rps17	5966.34	0.144817	0.0319908	4.52682	5.99e-06	5.08e-05
Mttp	399.658	0.422305	0.0933324	4.52474	6.05e-06	5.13e-05
Cntrl	1823.88	-0.206213	0.0455796	-4.52425	6.06e-06	5.14e-05
Rpl22	3273.63	0.173993	0.0384996	4.51933	6.2e-06	5.25e-05
Adam11	100.268	0.812173	0.179734	4.51874	6.22e-06	5.26e-05
Tpcn1	1068.08	-0.277691	0.0614543	-4.51865	6.22e-06	5.26e-05
Kiz	463.326	0.377705	0.0836053	4.51772	6.25e-06	5.28e-05
Selenon	1562.99	0.230629	0.0510512	4.51761	6.25e-06	5.28e-05
Jag1	290.586	0.471127	0.104313	4.51648	6.29e-06	5.31e-05
Rab14	4933.56	-0.154803	0.0343135	-4.51143	6.44e-06	5.43e-05
Gpr137b	3718.61	-0.169965	0.0376818	-4.51054	6.47e-06	5.45e-05
Dock3	1890.4	0.197814	0.0438725	4.50884	6.52e-06	5.49e-05
Rpl34	2472.81	0.184498	0.0409266	4.50802	6.54e-06	5.51e-05
Kdm5b	804.631	0.288934	0.0641166	4.50639	6.59e-06	5.55e-05
Phc2	1678.55	0.216274	0.0480055	4.50519	6.63e-06	5.57e-05
Gm44504	27.4383	-1.63806	0.363641	-4.50462	6.65e-06	5.58e-05
Col4a4	82.9371	0.877052	0.194738	4.50375	6.68e-06	5.6e-05
Eea1	1192.69	-0.244521	0.0543116	-4.50218	6.73e-06	5.64e-05
Plekhg3	1970.97	-0.197846	0.0439505	-4.50156	6.75e-06	5.65e-05
Atp5j2	1814.23	-0.217971	0.0484233	-4.50137	6.75e-06	5.65e-05
Cbfb	2109.53	0.219411	0.0487523	4.50053	6.78e-06	5.67e-05
Tafa5	34.6569	1.41128	0.313589	4.50043	6.78e-06	5.67e-05
Gpsm2	1744.78	-0.212954	0.0473905	-4.49361	7e-06	5.85e-05
Mras	243.415	-0.514859	0.114592	-4.49298	7.02e-06	5.87e-05
Lrch4	1469.11	-0.227232	0.0505836	-4.4922	7.05e-06	5.88e-05
Zfp354c	409.091	0.411077	0.0915418	4.49059	7.1e-06	5.92e-05
Tinf2	491.879	-0.371471	0.0827765	-4.48764	7.2e-06	6e-05
Smim10l1	1155.38	0.279976	0.0623978	4.48695	7.23e-06	6.02e-05
Msi2	3140.41	0.20598	0.0459173	4.4859	7.26e-06	6.04e-05
Ppp1r37	1544.32	-0.219624	0.0489679	-4.48507	7.29e-06	6.06e-05
Abce1	4623.94	-0.144564	0.0322539	-4.48205	7.39e-06	6.14e-05
Cenpf	4965.08	-0.147988	0.0330213	-4.48159	7.41e-06	6.15e-05
P4hb	13835.8	-0.107795	0.0240769	-4.47712	7.57e-06	6.28e-05
Naglu	2313.53	-0.203052	0.0453558	-4.47688	7.57e-06	6.28e-05
Ostm1	1128.25	-0.249907	0.0558902	-4.47139	7.77e-06	6.44e-05
Itpk1	434.52	-0.402557	0.0900314	-4.47129	7.77e-06	6.44e-05
Zkscan17	1368.56	0.235195	0.0526363	4.46831	7.88e-06	6.53e-05
Shcbp1	1407.7	-0.224734	0.0502991	-4.46796	7.9e-06	6.53e-05
Rmi2	236.986	0.520188	0.116505	4.46496	8.01e-06	6.62e-05
Galc	1382.57	-0.222989	0.0499905	-4.46063	8.17e-06	6.75e-05
Wdr7	671.615	-0.32626	0.0731875	-4.45786	8.28e-06	6.83e-05
Wsb1	2467.33	0.182041	0.0408466	4.4567	8.32e-06	6.87e-05
Zhx1	2082.67	0.202487	0.0454381	4.45634	8.34e-06	6.87e-05
Map4	4492.4	-0.141044	0.0316814	-4.45195	8.51e-06	7.01e-05
Cep295	1467.1	-0.215073	0.0483563	-4.44767	8.68e-06	7.15e-05
Ext2	1553.34	0.211429	0.0475463	4.4468	8.72e-06	7.17e-05
Map3k5	332.365	-0.450036	0.101281	-4.44345	8.85e-06	7.27e-05
Hr	309.852	-0.45377	0.102121	-4.44345	8.85e-06	7.27e-05
Arcn1	5129.66	-0.137599	0.0309813	-4.44137	8.94e-06	7.34e-05
Bmpr2	3054.95	0.16098	0.0362587	4.43977	9.01e-06	7.39e-05
Ctsf	54.3137	1.16146	0.261612	4.43962	9.01e-06	7.39e-05
Spsb4	635.266	0.339635	0.0765188	4.43858	9.06e-06	7.42e-05
Gusb	3741.5	0.150459	0.0339115	4.43681	9.13e-06	7.48e-05
Wfs1	211.983	-0.558597	0.125915	-4.43631	9.15e-06	7.49e-05
Dnm1l	3723.25	-0.162238	0.0365741	-4.43588	9.17e-06	7.5e-05
Fgd1	348.359	0.422439	0.0952683	4.4342	9.24e-06	7.55e-05
Vps29	1234.79	-0.235576	0.0531405	-4.43309	9.29e-06	7.59e-05
Tspan6	401.587	0.393121	0.0886998	4.43204	9.33e-06	7.62e-05
Ppfibp2	264.732	-0.505714	0.114185	-4.42888	9.47e-06	7.73e-05
Ptar1	1596.55	-0.216024	0.0487969	-4.427	9.56e-06	7.79e-05
Ndufb8	2129.5	-0.199703	0.0451224	-4.42581	9.61e-06	7.83e-05
Brd3	2576.41	0.181183	0.0409539	4.42407	9.69e-06	7.88e-05
Arsk	246.324	0.512493	0.115899	4.4219	9.78e-06	7.96e-05
Miip	481.781	-0.37221	0.0841846	-4.42136	9.81e-06	7.97e-05
B4galt4	297.412	-0.481376	0.108993	-4.41656	1e-05	8.15e-05
Mertk	58.5433	-1.05658	0.239298	-4.41533	1.01e-05	8.19e-05
Rps15	8024.88	0.125275	0.0283751	4.41497	1.01e-05	8.2e-05
Zfp9	238.129	-0.513955	0.116435	-4.41409	1.01e-05	8.22e-05
Knstrn	3179.85	-0.167196	0.0378807	-4.41375	1.02e-05	8.23e-05
Zbtb44	860.978	0.277215	0.062837	4.41166	1.03e-05	8.3e-05
Pmepa1	38.1466	1.30983	0.297102	4.40869	1.04e-05	8.41e-05
Samd4	527.492	0.342449	0.0776763	4.40867	1.04e-05	8.41e-05
Jup	94.627	0.841445	0.190871	4.40844	1.04e-05	8.41e-05
Psmc1	4572.47	-0.140704	0.0319283	-4.40689	1.05e-05	8.47e-05
Plcg1	1666.79	-0.213602	0.0484779	-4.40616	1.05e-05	8.49e-05
Plch1	116.782	-0.724969	0.164541	-4.406	1.05e-05	8.49e-05
Rps26	7071.75	0.13591	0.0308555	4.40473	1.06e-05	8.53e-05
Dcaf15	676.975	-0.316334	0.0718784	-4.40096	1.08e-05	8.68e-05
Blm	897.903	-0.266237	0.0605089	-4.39996	1.08e-05	8.71e-05
Gfm2	657.417	-0.315468	0.0717111	-4.39915	1.09e-05	8.74e-05
Ankib1	2885.79	-0.164836	0.0374959	-4.3961	1.1e-05	8.86e-05
Prdm11	485.172	0.394104	0.0896537	4.39584	1.1e-05	8.86e-05
Mrps22	584.427	-0.329519	0.0749663	-4.39556	1.1e-05	8.87e-05
Pacsin2	2273.43	-0.176838	0.0402692	-4.39139	1.13e-05	9.03e-05
Aurkb	2293.99	-0.189114	0.0430965	-4.38814	1.14e-05	9.16e-05
Sacs	937.378	-0.261402	0.0595736	-4.38789	1.14e-05	9.17e-05
Ubqln1	3657.31	-0.152093	0.0346674	-4.3872	1.15e-05	9.19e-05
Efhd1	15.2906	-2.35493	0.537159	-4.38404	1.17e-05	9.32e-05
Ubn1	2474	0.181893	0.0415265	4.38017	1.19e-05	9.48e-05
Srbd1	1018.6	-0.261843	0.0598263	-4.37672	1.2e-05	9.63e-05
45180	4222.34	-0.145731	0.0333038	-4.37579	1.21e-05	9.66e-05
Lyst	1584.5	-0.225721	0.0516068	-4.37385	1.22e-05	9.74e-05
Coro7	1467.73	-0.21699	0.0496472	-4.37065	1.24e-05	9.88e-05
Mdc1	2814.48	-0.169272	0.0387303	-4.37054	1.24e-05	9.88e-05
Cgrrf1	262.391	-0.484028	0.110766	-4.36984	1.24e-05	9.9e-05
Slc27a1	262.9	-0.481139	0.110127	-4.36896	1.25e-05	9.93e-05
Des	89.9994	-0.821763	0.188201	-4.36642	1.26e-05	0.000100446
Fyco1	908.873	-0.269352	0.0617041	-4.36522	1.27e-05	0.000100934
Fkbp4	13223.4	-0.103008	0.0236019	-4.36438	1.27e-05	0.000101255
Rgs12	1096.22	0.249292	0.0571553	4.36167	1.29e-05	0.000102451
Mrpl18	1212.47	-0.244855	0.0561687	-4.35928	1.3e-05	0.000103506
Snu13	2489.17	0.20152	0.0462452	4.35765	1.31e-05	0.000104214
Rpl9	9869.43	0.130673	0.0299937	4.3567	1.32e-05	0.0001046
Cxcr3	13.0112	2.61321	0.599861	4.35635	1.32e-05	0.000104698
Myh3	70.949	0.915078	0.210254	4.35225	1.35e-05	0.000106605
Dctd	628.048	0.311348	0.0715436	4.35187	1.35e-05	0.000106689
Mta1	2907.63	0.182292	0.0418889	4.35179	1.35e-05	0.000106689
Smad5	4801.41	0.144759	0.0332698	4.35105	1.35e-05	0.000106984
Pknox2	583.345	0.359686	0.0826797	4.35036	1.36e-05	0.000107249
Atp5d	3525.68	-0.153755	0.0353712	-4.34691	1.38e-05	0.000108878
Slc39a7	2154.29	-0.18415	0.0423734	-4.34589	1.39e-05	0.000109313
Itm2c	2362.55	0.174059	0.040076	4.34323	1.4e-05	0.000110577
Rfc2	1783.56	-0.198734	0.0457611	-4.34287	1.41e-05	0.000110599
Rpl27	8514.59	0.143893	0.0331336	4.3428	1.41e-05	0.000110599
Eef2k	1191.01	-0.247343	0.0569552	-4.34276	1.41e-05	0.000110599
Ckap2l	1940.24	-0.190733	0.0439236	-4.34238	1.41e-05	0.000110716
P2rx4	949.487	-0.283026	0.0651916	-4.34145	1.42e-05	0.000111115
Rab7b	49.2205	-1.2359	0.284747	-4.34034	1.42e-05	0.000111554
Crip2	1919.91	-0.192839	0.0444299	-4.3403	1.42e-05	0.000111554
Tctn2	348.672	0.413531	0.0953602	4.33652	1.45e-05	0.000113416
Trub2	1019.29	0.254289	0.0586465	4.33597	1.45e-05	0.000113581
Isca1	1293.86	-0.22269	0.0513592	-4.33592	1.45e-05	0.000113581
Rpl36al	1810.68	0.19381	0.0447321	4.33269	1.47e-05	0.000115186
Fam32a	1384.54	0.236605	0.0546163	4.33214	1.48e-05	0.000115401
Slc25a34	77.1382	0.899821	0.207792	4.33039	1.49e-05	0.000116246
Adhfe1	579.31	0.348348	0.0804931	4.32768	1.51e-05	0.000117612
Cdc25c	559.765	-0.33928	0.0784095	-4.32703	1.51e-05	0.000117882
Alas1	694.536	-0.297487	0.0687767	-4.32541	1.52e-05	0.000118676
Dgkd	1805.64	0.190553	0.0440655	4.32432	1.53e-05	0.000119187
Plekhb2	1586.94	-0.2087	0.0482846	-4.3223	1.54e-05	0.00012021
Chaf1b	1377.6	-0.216792	0.0501708	-4.32107	1.55e-05	0.000120804
Btg3	800.497	-0.302644	0.0700422	-4.32088	1.55e-05	0.000120828
Fam193b	1127.63	-0.257506	0.059601	-4.32051	1.56e-05	0.000120956
Kank2	1341.42	-0.241965	0.0560198	-4.31927	1.57e-05	0.000121561
Klhl30	738.439	-0.291245	0.0674873	-4.31555	1.59e-05	0.000123544
Dcbld1	575.862	-0.329264	0.0763103	-4.3148	1.6e-05	0.00012381
Glo1	2128.06	0.190676	0.0441913	4.31479	1.6e-05	0.00012381
Mtss2	1161.58	0.250682	0.0581411	4.31162	1.62e-05	0.000125523
Lnpk	1597.96	-0.224674	0.0521237	-4.3104	1.63e-05	0.000126134
Zfp106	6807.7	-0.122084	0.0283409	-4.30769	1.65e-05	0.000127568
Rrp1	3271.26	0.150586	0.034958	4.30762	1.65e-05	0.000127568
Cpeb4	2437.77	-0.20444	0.0474704	-4.30669	1.66e-05	0.000128024
Plpp6	213.284	0.531543	0.123428	4.30651	1.66e-05	0.000128046
Map7d2	80.0331	-0.8917	0.207174	-4.30412	1.68e-05	0.000129317
Sec13	2952.92	-0.161145	0.0374403	-4.30404	1.68e-05	0.000129317
Ube2a	823.121	-0.271762	0.0631432	-4.3039	1.68e-05	0.000129317
Pitpnm2	632.286	0.315148	0.0732367	4.30315	1.68e-05	0.000129678
Strbp	1467.84	-0.22343	0.0519571	-4.30028	1.71e-05	0.000131286
Bin3	671.829	0.312223	0.0726182	4.29951	1.71e-05	0.000131656
Mrpl51	1402.89	-0.219668	0.0511025	-4.29856	1.72e-05	0.000132136
Zfp706	2980.82	0.169072	0.0393394	4.29777	1.73e-05	0.000132529
Eif2ak3	1279.84	0.227425	0.0529548	4.29471	1.75e-05	0.000134286
G3bp1	8480.68	0.113563	0.0264485	4.29375	1.76e-05	0.000134778
Acat1	4663.11	-0.148081	0.034499	-4.29231	1.77e-05	0.000135571
Focad	556.674	-0.333182	0.077635	-4.29165	1.77e-05	0.000135872
Ahnak	1344.55	-0.561356	0.130805	-4.29154	1.77e-05	0.000135872
Mpi	629.253	-0.309192	0.0720601	-4.29076	1.78e-05	0.000136264
Atxn10	2932.67	-0.16424	0.0382914	-4.28922	1.79e-05	0.000137125
Pabpc4	2322.17	0.173176	0.0403804	4.28862	1.8e-05	0.000137412
Mat2b	1049.59	0.247079	0.0576319	4.28719	1.81e-05	0.000138212
Sec16a	2360.82	-0.189791	0.0442708	-4.28705	1.81e-05	0.000138214
Itpr1	6373.12	0.136073	0.0317573	4.28477	1.83e-05	0.000139552
Rps20	5057.76	0.136369	0.0318379	4.28323	1.84e-05	0.000140433
Cttnbp2nl	1545.38	0.207022	0.0483412	4.28252	1.85e-05	0.000140793
Caprin1	18987	0.0975456	0.0227867	4.28081	1.86e-05	0.000141787
Itga1	608.963	0.327045	0.0764179	4.27969	1.87e-05	0.00014233
Zswim4	377.926	0.399441	0.0933341	4.27968	1.87e-05	0.00014233
Zbtb5	415.419	0.38367	0.0896858	4.27794	1.89e-05	0.00014336
Map2k4	1855.59	-0.196265	0.0458829	-4.27752	1.89e-05	0.000143538
Srm	952.032	0.263811	0.061682	4.27695	1.89e-05	0.000143822
Tpx2	4971.08	-0.134453	0.0314498	-4.27516	1.91e-05	0.000144885
Rpa1	5536.93	-0.131151	0.0306858	-4.27398	1.92e-05	0.000145566
Metap1d	492.483	0.344688	0.0806563	4.27354	1.92e-05	0.000145763
Sh3d19	503.633	0.341922	0.0800148	4.27323	1.93e-05	0.000145876
Tbx2	1297.87	0.221424	0.0518434	4.27102	1.95e-05	0.000147238
Plekhb1	24.6482	1.64247	0.384749	4.26895	1.96e-05	0.000148515
Ppme1	941.473	-0.258805	0.0606277	-4.26876	1.97e-05	0.000148552
Tom1	374.914	-0.390045	0.09143	-4.26605	1.99e-05	0.000150273
Dnm2	2157.46	-0.182752	0.0428575	-4.26419	2.01e-05	0.000151435
Tmem9	1073.88	0.243379	0.0571029	4.26211	2.03e-05	0.000152755
Pspc1	879.146	0.277694	0.0651787	4.2605	2.04e-05	0.000153771
Neb	177.824	0.574692	0.134915	4.25967	2.05e-05	0.000154246
Rps3	12977.9	0.124849	0.0293118	4.25935	2.05e-05	0.000154371
Fbl	1464	0.218511	0.0513313	4.25687	2.07e-05	0.000155959
Gmps	2578.11	-0.167122	0.0392601	-4.25678	2.07e-05	0.000155959
Arhgap11a	3043.26	-0.164606	0.0386859	-4.25493	2.09e-05	0.000157157
Npepps	2328.15	-0.18065	0.0424589	-4.25469	2.09e-05	0.000157231
Cited1	294.544	-0.454589	0.106855	-4.25427	2.1e-05	0.000157429
Zfp740	2468.38	0.173032	0.0406923	4.25221	2.12e-05	0.000158785
Gk5	241.942	-0.479147	0.112751	-4.24961	2.14e-05	0.000160542
Man2a1	2877.39	-0.165118	0.0388597	-4.24908	2.15e-05	0.000160819
Sgk1	101.258	0.752801	0.177174	4.24893	2.15e-05	0.00016083
Usp14	2388.66	-0.173218	0.0408212	-4.24333	2.2e-05	0.000164799
Uba3	2859.08	-0.188815	0.0445024	-4.24279	2.21e-05	0.000165091
Neto2	1030.93	0.258036	0.0608236	4.24236	2.21e-05	0.000165305
Ccdc136	615.913	-0.314557	0.0741495	-4.2422	2.21e-05	0.000165323
Paics	5807.27	0.121385	0.0286154	4.24193	2.22e-05	0.00016542
Scrn1	1340.95	-0.217182	0.0512251	-4.23976	2.24e-05	0.000166927
Kbtbd2	1808.05	0.189323	0.0446866	4.23669	2.27e-05	0.000169124
Serinc1	4491.49	0.138148	0.0326119	4.23612	2.27e-05	0.000169449
Ints13	1915.83	0.185909	0.0439065	4.2342	2.29e-05	0.000170799
Washc2	3466.68	0.148224	0.0350267	4.23174	2.32e-05	0.000172512
Ak6	518.824	-0.382207	0.0903204	-4.23168	2.32e-05	0.000172512
Wdr81	529.97	0.328862	0.07772	4.23137	2.32e-05	0.000172644
Hexim1	1673.87	0.200139	0.0473322	4.2284	2.35e-05	0.000174831
Sdha	6291.41	-0.133912	0.0316866	-4.22615	2.38e-05	0.00017648
Gdpd1	852.48	-0.275673	0.0652481	-4.22499	2.39e-05	0.000177281
Slc25a10	1505.47	-0.213676	0.0505782	-4.22466	2.39e-05	0.000177435
Pgf	10.1401	-3.19028	0.755196	-4.22444	2.4e-05	0.000177495
Irf2bp1	668.39	0.316412	0.0749027	4.22431	2.4e-05	0.000177495
Vdac1	9701.29	-0.119108	0.0282049	-4.22297	2.41e-05	0.000178446
1700066M21Rik	485.599	-0.354164	0.0839327	-4.21962	2.45e-05	0.000181002
Ago3	730.444	-0.283913	0.0673374	-4.21627	2.48e-05	0.000183602
Spsb2	127.268	-0.66652	0.158088	-4.21613	2.49e-05	0.000183608
Tax1bp1	5791.04	0.126247	0.0299548	4.21457	2.5e-05	0.000184762
Zfp516	1780.77	-0.20568	0.0488106	-4.21385	2.51e-05	0.000185246
U2af2	4748.68	0.137197	0.032577	4.21147	2.54e-05	0.000186993
Ddost	3024.61	0.157047	0.0372904	4.21145	2.54e-05	0.000186993
Parn	1014.24	0.242089	0.0575381	4.20745	2.58e-05	0.000190222
Rcc2	15171.9	0.0964735	0.0229387	4.20571	2.6e-05	0.000191575
Lactb2	698.512	-0.286066	0.0680529	-4.20359	2.63e-05	0.000193263
Gabpa	2098.12	0.18378	0.0437265	4.20295	2.63e-05	0.000193688
Kifc1	1552.21	-0.211738	0.0504051	-4.20073	2.66e-05	0.00019548
Arhgef25	577.161	0.322153	0.0767194	4.19911	2.68e-05	0.000196771
Dicer1	2408.76	-0.172358	0.0410797	-4.19569	2.72e-05	0.00019964
Mboat2	491.968	-0.349324	0.0834359	-4.18674	2.83e-05	0.000207552
Ap5z1	378.126	0.385205	0.0920132	4.18641	2.83e-05	0.000207728
Trim44	4127.54	0.143507	0.0342831	4.18593	2.84e-05	0.000208039
Ptbp1	10511.1	0.107028	0.0255732	4.18516	2.85e-05	0.000208622
B3galnt2	445.519	0.354453	0.0848263	4.17858	2.93e-05	0.000214588
Ncoa3	909.35	-0.255943	0.0612528	-4.17848	2.93e-05	0.000214588
Nup88	2172.82	-0.180046	0.0431122	-4.17621	2.96e-05	0.0002166
Cit	975.606	-0.294628	0.0705777	-4.17452	2.99e-05	0.000218088
C2cd2l	1629.34	-0.196326	0.0471169	-4.16678	3.09e-05	0.000225485
Snn	838.59	0.275086	0.066033	4.16588	3.1e-05	0.000226188
Asxl1	3548.84	0.154319	0.0370444	4.1658	3.1e-05	0.000226188
Pkp4	2956.73	-0.156815	0.0376544	-4.1646	3.12e-05	0.00022724
Zfp260	1237.46	0.221503	0.0531911	4.16429	3.12e-05	0.000227419
Ccdc77	730.881	-0.291143	0.0699254	-4.16362	3.13e-05	0.000227946
Pan3	1107.76	0.235051	0.0564737	4.16214	3.15e-05	0.000229206
Eif3e	4703.89	0.159557	0.0383361	4.16206	3.15e-05	0.000229206
Itgb5	1250.09	0.231632	0.0556546	4.16195	3.16e-05	0.000229206
2610002M06Rik	1244.88	0.224231	0.0538945	4.16055	3.17e-05	0.00023048
Dctn1	5386.51	0.12765	0.0306917	4.15909	3.2e-05	0.00023182
Tpra1	918.432	-0.262431	0.0631151	-4.15797	3.21e-05	0.000232819
Actr2	4651.66	-0.137231	0.0330199	-4.15601	3.24e-05	0.000234684
Eif3g	2150.91	0.182777	0.0439938	4.15461	3.26e-05	0.000235986
Ifitm2	1273.55	0.224665	0.0540806	4.15426	3.26e-05	0.000236209
C9orf72	234.162	-0.484784	0.116719	-4.15342	3.28e-05	0.000236942
Ubxn6	844.046	0.264652	0.0637258	4.15298	3.28e-05	0.000237251
C2cd5	1229.31	-0.220535	0.0531302	-4.15085	3.31e-05	0.000239328
Galk2	1083.01	-0.232039	0.0559103	-4.1502	3.32e-05	0.000239871
Ttc39b	746.224	-0.275868	0.0664804	-4.14961	3.33e-05	0.000240261
Kif24	423.837	-0.373866	0.0900979	-4.14955	3.33e-05	0.000240261
Vwa8	1708.87	0.205765	0.0495893	4.14938	3.33e-05	0.000240302
Pafah1b2	4299.53	-0.132549	0.0319527	-4.14828	3.35e-05	0.000241316
Fbxo33	486.037	0.36646	0.0883455	4.14803	3.35e-05	0.000241439
Ctcf	2365.13	0.172996	0.0417116	4.14742	3.36e-05	0.000241803
Ppp1r9a	2114.53	0.175644	0.0423502	4.14741	3.36e-05	0.000241803
Rpe	1026.47	-0.269564	0.0650055	-4.14678	3.37e-05	0.000242323
Kmt5c	632.238	-0.296997	0.0716242	-4.1466	3.37e-05	0.000242375
Nin	2809.15	0.161156	0.0388738	4.14562	3.39e-05	0.000243273
C1ra	264.376	0.474669	0.114512	4.14515	3.4e-05	0.000243629
Arl8a	1012.41	-0.244921	0.0591353	-4.14171	3.45e-05	0.000247166
Zfp799	356.648	0.393255	0.0949605	4.14125	3.45e-05	0.000247512
Pcbp4	4840.97	-0.140791	0.0339984	-4.14111	3.46e-05	0.000247514
Aatf	1085.36	0.235938	0.0570401	4.13636	3.53e-05	0.000252549
Sgsh	745.007	0.283042	0.0684722	4.13368	3.57e-05	0.000255362
Six1	212.984	0.504722	0.12216	4.13164	3.6e-05	0.000257483
Prrc2c	8931.98	-0.112426	0.0272126	-4.1314	3.61e-05	0.000257602
Prickle2	339.208	0.409313	0.0991334	4.12891	3.64e-05	0.000260251
Stim2	652.572	-0.290413	0.0703469	-4.1283	3.65e-05	0.00026079
Mpdz	2110.78	-0.177501	0.0430012	-4.12782	3.66e-05	0.000261181
Plekha2	112.806	-0.74266	0.180056	-4.1246	3.71e-05	0.000264711
Poglut1	1531.54	0.21092	0.0511448	4.12398	3.72e-05	0.00026514
Trpc4ap	2710.61	0.164288	0.0398376	4.12396	3.72e-05	0.00026514
Rtca	860.452	-0.26184	0.0634971	-4.12365	3.73e-05	0.000265343
Fahd1	127.562	0.656847	0.159339	4.12232	3.75e-05	0.00026672
Polr3b	925.7	0.249186	0.0604532	4.12196	3.76e-05	0.000266981
Pik3cb	615.072	-0.303189	0.0735908	-4.11993	3.79e-05	0.000269186
Sod2	1069.72	-0.233154	0.0566245	-4.11754	3.83e-05	0.000271829
Maco1	837.292	0.266344	0.0646886	4.11733	3.83e-05	0.000271928
Os9	2713.92	0.156276	0.0379573	4.11714	3.84e-05	0.000271988
Smad4	2493.24	0.163099	0.0396268	4.11586	3.86e-05	0.000273197
Gar1	409.775	0.362819	0.0881518	4.11585	3.86e-05	0.000273197
Fah	336.01	-0.413004	0.100408	-4.11324	3.9e-05	0.000276139
Prkce	569.682	0.311891	0.0758485	4.11202	3.92e-05	0.000277443
Syt11	402.327	0.370908	0.0902218	4.11107	3.94e-05	0.000278429
Ccm2	1042.38	-0.237656	0.0578142	-4.11068	3.95e-05	0.000278743
Snx19	1412.78	0.202532	0.0493044	4.10778	3.99e-05	0.000282095
Ache	195.821	0.587439	0.143092	4.10531	4.04e-05	0.000284955
Rsl24d1	1157.25	0.220716	0.0537709	4.10474	4.05e-05	0.000285499
Dusp1	92.0884	0.802581	0.195629	4.10257	4.09e-05	0.000288022
Ccnf	1192.2	-0.232689	0.0567277	-4.10186	4.1e-05	0.000288745
Pacsin3	442.978	-0.353962	0.0863353	-4.09986	4.13e-05	0.000291086
Trap1	2457.36	-0.160206	0.0390937	-4.098	4.17e-05	0.000293262
Ralgapa2	1269.13	-0.222877	0.0544274	-4.09494	4.22e-05	0.00029699
Tnpo2	2308.68	-0.175397	0.0428393	-4.09431	4.23e-05	0.000297618
Rpl31	8427.22	0.120682	0.0294905	4.09222	4.27e-05	0.000300147
Herc3	488.318	-0.351997	0.0860299	-4.09156	4.28e-05	0.000300824
Cdc20	2766.69	-0.158279	0.038686	-4.09138	4.29e-05	0.000300882
Cux2	76.8119	0.863006	0.210947	4.0911	4.29e-05	0.000301079
Golga4	2878.4	-0.152676	0.0373249	-4.09045	4.31e-05	0.00030175
Sgtb	186.195	-0.52902	0.129346	-4.08997	4.31e-05	0.000302203
Usp15	1808.45	-0.187462	0.0458545	-4.0882	4.35e-05	0.000304337
Rhod	349.999	0.389573	0.0953609	4.08525	4.4e-05	0.000308052
Dld	3297.63	-0.157547	0.0385661	-4.08511	4.41e-05	0.000308056
Inf2	1218.19	0.227498	0.0557023	4.08417	4.42e-05	0.000309131
Galnt4	384.894	0.37944	0.0929243	4.08333	4.44e-05	0.00031001
Bcat2	709.933	-0.287639	0.0704437	-4.08325	4.44e-05	0.00031001
Micos10	1053.2	-0.24753	0.0606358	-4.08224	4.46e-05	0.00031117
Ddx21	4936.23	0.134524	0.0329603	4.08139	4.48e-05	0.000311898
Pcdh1	155.188	0.589225	0.144371	4.08131	4.48e-05	0.000311898
Nolc1	3429.93	0.149606	0.0366564	4.0813	4.48e-05	0.000311898
Foxk2	4281.82	-0.133792	0.0327844	-4.08097	4.48e-05	0.000312162
Ppp1r12c	1049.46	-0.232901	0.057103	-4.07861	4.53e-05	0.000315169
Rnpepl1	807.062	0.270506	0.066343	4.07738	4.55e-05	0.00031666
Epb41l3	13.0004	2.32759	0.571021	4.07619	4.58e-05	0.000318105
Tm7sf2	95.0165	-0.76478	0.187684	-4.07482	4.6e-05	0.000319796
Pik3c3	736.416	0.281227	0.0690391	4.07344	4.63e-05	0.000321522
Top2a	16409.9	-0.094685	0.0232518	-4.07216	4.66e-05	0.000323045
Slc2a5	978.582	-0.243313	0.0597516	-4.07207	4.66e-05	0.000323045
Gpr153	27.9793	1.45576	0.357533	4.07169	4.67e-05	0.000323391
Stub1	1690.28	-0.19186	0.0471421	-4.06982	4.7e-05	0.00032581
Naga	571.658	-0.308911	0.0759741	-4.066	4.78e-05	0.000331001
Sdc2	945.688	0.241991	0.0595246	4.0654	4.79e-05	0.000331665
Mcoln2	133.793	-0.636094	0.156479	-4.06505	4.8e-05	0.000331979
Samd9l	420.764	0.399758	0.0983613	4.06418	4.82e-05	0.000333026
Cyb5r3	2666.04	-0.158787	0.0390765	-4.0635	4.83e-05	0.000333816
Bcl7c	487.786	0.341843	0.0841754	4.06108	4.88e-05	0.000337099
Rps16	7756.2	0.119653	0.0294715	4.05995	4.91e-05	0.000338542
Kidins220	3448.08	-0.155132	0.0382126	-4.05971	4.91e-05	0.000338568
Rpl11	6383.89	0.126426	0.0311419	4.05967	4.91e-05	0.000338568
Rprd1a	889.226	-0.255905	0.0630619	-4.05799	4.95e-05	0.000340812
Rin3	947.907	0.251392	0.0619703	4.05665	4.98e-05	0.000342584
Scarf2	1844.54	0.201272	0.0496247	4.05589	4.99e-05	0.000343336
Gpbp1l1	913.604	0.260491	0.0642257	4.05587	4.99e-05	0.000343336
Brwd3	2570.06	-0.16765	0.0413416	-4.05524	5.01e-05	0.000344074
Mical3	4519.55	-0.143879	0.035497	-4.05328	5.05e-05	0.000346774
Fbxl17	1159.7	0.217276	0.0536283	4.05152	5.09e-05	0.000349194
Ski	2840.15	0.152707	0.0376949	4.05112	5.1e-05	0.00034959
Itpa	1521.43	-0.198204	0.0489392	-4.05001	5.12e-05	0.000351057
Mtrex	2677.15	-0.162684	0.0401873	-4.04815	5.16e-05	0.000353661
Fbxl3	1024.25	0.24075	0.0594914	4.04681	5.19e-05	0.00035545
Rpl35a	4467.97	0.137637	0.0340121	4.0467	5.19e-05	0.00035545
Kmt5a	3605.2	-0.148963	0.0368241	-4.04525	5.23e-05	0.000357469
Mdh1	3775.01	-0.134849	0.0333497	-4.0435	5.27e-05	0.00035994
Bnc2	598.457	-0.328012	0.0811235	-4.04336	5.27e-05	0.000359947
Eno3	764.697	-0.282308	0.0698639	-4.04083	5.33e-05	0.000363653
Csgalnact2	585.096	0.305748	0.0756991	4.03899	5.37e-05	0.000366315
Gfod1	405.465	0.359528	0.0890184	4.03881	5.37e-05	0.000366397
Mospd2	242.266	-0.462244	0.114473	-4.03802	5.39e-05	0.000367416
Tgfb2	124.531	0.66455	0.164608	4.03716	5.41e-05	0.000368557
Wipf3	181.822	0.529122	0.131153	4.03437	5.47e-05	0.000372754
Cdk15	383.399	-0.379951	0.0942539	-4.03114	5.55e-05	0.00037771
Kit	115.74	0.668895	0.16596	4.03047	5.57e-05	0.000378583
Kif5b	9579.82	-0.132798	0.0329518	-4.03005	5.58e-05	0.00037904
Lamb2	2363.81	-0.17894	0.0444775	-4.02316	5.74e-05	0.000390083
Itsn1	2329.24	-0.167572	0.0416916	-4.01933	5.84e-05	0.000396133
Kat2a	2822.18	0.161483	0.0401772	4.01928	5.84e-05	0.000396133
Cfap97	899.737	0.245508	0.0611065	4.01771	5.88e-05	0.000398558
Melk	1147.93	-0.224435	0.0558707	-4.01704	5.89e-05	0.000399467
Psmd11	2749.53	-0.151095	0.0376194	-4.01641	5.91e-05	0.000399954
Derl1	2032.93	-0.189217	0.0471111	-4.01641	5.91e-05	0.000399954
Psma1	1964.14	-0.17084	0.0425361	-4.01636	5.91e-05	0.000399954
Matn3	27.7753	-1.38955	0.346013	-4.0159	5.92e-05	0.0004005
LOC100862446	152.572	-0.604314	0.150522	-4.0148	5.95e-05	0.000402159
Depdc1a	1054.05	-0.2505	0.0623967	-4.01463	5.95e-05	0.000402228
Map6d1	86.5212	-0.814563	0.202971	-4.01321	5.99e-05	0.000404427
Aldh5a1	394.583	-0.382343	0.0953104	-4.01156	6.03e-05	0.000407034
Dhx36	2648.67	-0.157799	0.0393512	-4.01003	6.07e-05	0.000409453
Fam168b	7091.75	0.116313	0.0290075	4.00974	6.08e-05	0.000409725
Ccdc28a	117.537	0.696543	0.173783	4.00813	6.12e-05	0.000412309
Pygo1	446.472	0.357504	0.0892119	4.00735	6.14e-05	0.000413432
Mlxip	1068.84	-0.224835	0.0561411	-4.00483	6.21e-05	0.000417508
Tmem170b	736.619	-0.268935	0.0671549	-4.00471	6.21e-05	0.000417508
Chst12	428.891	0.340954	0.0851397	4.00464	6.21e-05	0.000417508
Vdac3	3427.46	-0.138447	0.0345878	-4.00276	6.26e-05	0.000420605
Chtf8	2973.87	0.147847	0.0369493	4.00136	6.3e-05	0.000422886
Fads1	2625.41	-0.155484	0.038862	-4.00093	6.31e-05	0.000423412
F11r	126.939	-0.644406	0.161074	-4.00069	6.32e-05	0.000423607
Hlcs	493.885	0.351881	0.0879596	4.00048	6.32e-05	0.000423746
Wdr45	319.812	0.412195	0.103054	3.99981	6.34e-05	0.000424725
Lifr	56.8789	-0.956985	0.239309	-3.99895	6.36e-05	0.000426025
Usp32	1719.91	-0.18285	0.0457328	-3.99822	6.38e-05	0.000427112
Phc1	1512.37	0.210719	0.0527566	3.99418	6.49e-05	0.000434219
Itgb1bp1	633.763	-0.28472	0.0713059	-3.99294	6.53e-05	0.000436099
Reep4	618.416	-0.295179	0.0739263	-3.99288	6.53e-05	0.000436099
H13	1183.16	0.215895	0.0540715	3.99277	6.53e-05	0.000436099
Mllt1	2311.18	0.162739	0.0407791	3.99075	6.59e-05	0.000439578
Zfp839	293.697	0.423958	0.106254	3.99005	6.61e-05	0.000440645
Dhrs13	161.718	0.556282	0.13943	3.98967	6.62e-05	0.000440916
Pde10a	160.674	0.57796	0.144865	3.98964	6.62e-05	0.000440916
Mfap3	1482.06	0.193983	0.048628	3.98912	6.63e-05	0.000441636
Elf2	3435.48	0.147862	0.0370694	3.98879	6.64e-05	0.000442008
LOC115490111	423.227	0.347752	0.087251	3.98565	6.73e-05	0.000447653
Pbk	1412.8	-0.202608	0.0508418	-3.98507	6.75e-05	0.000448502
Rad54b	543.532	-0.308324	0.0774018	-3.98342	6.79e-05	0.000451379
Kif23	3080.51	-0.159418	0.0400248	-3.98297	6.81e-05	0.000451992
Pnpt1	954.554	-0.237783	0.0597143	-3.98201	6.83e-05	0.000453576
Tnik	508.973	0.319329	0.0802155	3.98089	6.87e-05	0.000455479
Xbp1	1061.88	-0.244328	0.0613842	-3.9803	6.88e-05	0.000456354
Fancd2	2318.93	-0.160961	0.040451	-3.97915	6.92e-05	0.00045831
Frmpd1	9.16703	3.03514	0.763316	3.97625	7e-05	0.000463595
Mcc	624.137	-0.321772	0.0809253	-3.97617	7e-05	0.000463595
Ivns1abp	9111.17	-0.106601	0.0268113	-3.97598	7.01e-05	0.000463716
Plekhh1	561.099	0.304736	0.0766591	3.9752	7.03e-05	0.000464969
Rps10	7902.89	0.123908	0.0312049	3.97078	7.16e-05	0.000473439
Clstn3	669.924	0.283232	0.071377	3.96812	7.24e-05	0.000478495
Plaa	1829.07	-0.185408	0.0467415	-3.96667	7.29e-05	0.000481153
Shc3	31.981	1.32216	0.33344	3.96522	7.33e-05	0.000483826
Brip1	1273.09	-0.205539	0.0518482	-3.96424	7.36e-05	0.000485549
Cct3	6633.37	-0.109599	0.0276701	-3.96093	7.47e-05	0.000492056
Pdlim2	343.655	0.39667	0.100183	3.95945	7.51e-05	0.000494858
Mtch2	2507	-0.158816	0.0401132	-3.9592	7.52e-05	0.000495098
Prkacb	2358.8	0.168069	0.042507	3.95391	7.69e-05	0.000505896
Mkln1	2855.62	-0.150387	0.0380541	-3.95193	7.75e-05	0.000509844
Prune2	68.5542	-0.890136	0.225252	-3.95174	7.76e-05	0.000509969
Rps8	10999.1	0.0966579	0.0244642	3.95099	7.78e-05	0.000511288
Gxylt1	1810.22	-0.179717	0.0454913	-3.95057	7.8e-05	0.000511904
Eif3h	4206.41	0.133858	0.0338877	3.95006	7.81e-05	0.000512725
Nop10	630.996	0.289785	0.0733796	3.94912	7.84e-05	0.000514476
Rpl10	12725.5	0.114651	0.0290426	3.94767	7.89e-05	0.00051732
Ddx54	1556.41	0.1883	0.0477115	3.94663	7.93e-05	0.000519283
Lims1	2601.46	0.157727	0.0399665	3.94648	7.93e-05	0.000519324
Lztfl1	371.327	0.367391	0.093109	3.94581	7.95e-05	0.000520493
Rgs14	110.044	0.68541	0.173819	3.94325	8.04e-05	0.000525805
Nacc2	2628.54	0.161059	0.040853	3.94241	8.07e-05	0.00052738
Abhd18	174.066	-0.535614	0.135881	-3.94179	8.09e-05	0.000528445
Dbnl	2180.06	-0.165013	0.0418755	-3.94056	8.13e-05	0.000530874
Atg14	231.591	0.47209	0.119819	3.94004	8.15e-05	0.000531761
Ikzf5	946.871	0.261813	0.0664635	3.9392	8.18e-05	0.000533338
Mxd3	545.006	-0.303077	0.0769499	-3.93863	8.19e-05	0.000534319
Abtb1	413.228	0.356055	0.0904352	3.93713	8.25e-05	0.000537378
Dennd1a	1152.35	-0.214851	0.0546235	-3.93331	8.38e-05	0.000545695
Rpl38	1901.37	0.18556	0.04724	3.92802	8.56e-05	0.000557533
Rbm17	1908.27	0.174201	0.0443686	3.92622	8.63e-05	0.000561431
Nap1l1	14247.5	0.118208	0.0301105	3.9258	8.64e-05	0.000562104
Cr1l	811.063	0.267815	0.0682582	3.92356	8.72e-05	0.000567049
Hadhb	2591.94	-0.154425	0.0393625	-3.92316	8.74e-05	0.000567461
Esrra	552.155	-0.305226	0.0778017	-3.92313	8.74e-05	0.000567461
Htra2	1392.44	-0.19464	0.0496235	-3.92234	8.77e-05	0.000569013
Cdk14	354.142	0.367019	0.0935982	3.92122	8.81e-05	0.000571369
Smarcc1	5992	0.111891	0.0285448	3.91982	8.86e-05	0.000574382
Rap2b	3085.2	-0.14763	0.0376707	-3.91898	8.89e-05	0.0005761
Exoc1	1175.77	-0.221609	0.056551	-3.91874	8.9e-05	0.000576307
Zc3h12a	77.2809	0.809422	0.206557	3.91863	8.91e-05	0.000576307
Card19	264.412	-0.442895	0.11314	-3.91458	9.06e-05	0.000585769
Zer1	543.72	0.307	0.0784934	3.91116	9.19e-05	0.000593812
Patz1	1112.13	0.218616	0.0559038	3.91058	9.21e-05	0.000594925
Zfx	1240.07	0.214618	0.0548854	3.9103	9.22e-05	0.000595291
Arl6ip5	934.418	-0.239428	0.0612409	-3.9096	9.24e-05	0.000596691
E2f1	1085.13	-0.217837	0.0557389	-3.90816	9.3e-05	0.000599941
Fndc10	68.1278	0.885763	0.226664	3.90783	9.31e-05	0.000600453
Tspan7	613.179	0.283071	0.0724487	3.90719	9.34e-05	0.000601723
Yipf4	986.32	0.24499	0.0627408	3.9048	9.43e-05	0.000607383
Nav1	5504.29	-0.135421	0.0346854	-3.90426	9.45e-05	0.000608415
Rbm19	819.442	0.259549	0.0665009	3.90293	9.5e-05	0.000611435
Ncoa5	1699.61	0.182569	0.0468174	3.89959	9.64e-05	0.000619618
Oaz2	1283.04	0.207755	0.0532986	3.89794	9.7e-05	0.000623525
Trib2	77.7517	0.823483	0.211349	3.89631	9.77e-05	0.0006274
Irf2	329.965	0.39208	0.100687	3.89407	9.86e-05	0.000632817
Sucla2	1192.41	-0.212926	0.0546809	-3.89397	9.86e-05	0.000632817
Rnf13	1281.07	-0.208001	0.053433	-3.89275	9.91e-05	0.000635669
Nup35	891.476	-0.242595	0.0623596	-3.89026	0.000100138	0.000641894
Zzz3	1802.26	0.179097	0.0460456	3.88955	0.000100429	0.000643424
Calhm5	146.88	0.562152	0.144557	3.8888	0.000100741	0.000645081
Mrpl12	2404.92	-0.154434	0.0397337	-3.88674	0.000101598	0.000650046
2610301B20Rik	212.979	-0.476829	0.122683	-3.88668	0.000101623	0.000650046
Map3k11	2260.25	0.168401	0.04334	3.88558	0.000102086	0.000652664
Cnot10	1373.65	0.194457	0.0500599	3.88448	0.000102548	0.000655272
Rps24	7864.29	0.128301	0.0330461	3.88248	0.000103398	0.000660359
Plp1	134.947	-0.597029	0.153838	-3.88089	0.000104073	0.00066432
Hspb6	108.483	-0.651603	0.167961	-3.87949	0.000104678	0.000667828
Lima1	3449.49	0.141479	0.0364764	3.87863	0.000105046	0.000669765
Ahr	279.114	0.439559	0.113335	3.87842	0.000105136	0.000669765
Lactb	782.852	-0.250243	0.0645223	-3.8784	0.000105147	0.000669765
Ier3	274.898	-0.448748	0.115721	-3.87783	0.00010539	0.000670968
Gmds	514.908	-0.303272	0.0782246	-3.87694	0.000105778	0.000673082
Cdkn3	294.068	-0.400217	0.103241	-3.87653	0.000105957	0.000673868
Dhx38	1191.33	0.207594	0.0535764	3.87472	0.000106747	0.000678536
Mafk	500.842	0.311939	0.0805414	3.87302	0.000107494	0.000682931
Ndel1	798.026	-0.245912	0.0635176	-3.87155	0.000108144	0.000686505
Bak1	1245.63	-0.202839	0.0523928	-3.8715	0.00010817	0.000686505
Nebl	8.14171	-3.48639	0.900659	-3.87093	0.000108419	0.00068773
Klhdc10	3969.12	-0.127965	0.0330602	-3.87067	0.000108538	0.000688125
Frmd4a	2565.01	0.149208	0.0385869	3.86681	0.00011027	0.000698742
4933434E20Rik	1004.15	-0.227642	0.0589021	-3.86475	0.000111204	0.000704295
Brd2	4822.03	0.120688	0.0312332	3.86408	0.000111507	0.000705844
Serpine1	6.16785	5.07107	1.31431	3.85834	0.000114158	0.000722247
Plekhg4	38.2561	-1.12823	0.292446	-3.85789	0.00011437	0.000723216
Mrpl44	868.9	0.241175	0.0625413	3.85625	0.000115138	0.000727689
Mepce	1323.94	0.222515	0.0577382	3.85386	0.000116271	0.000734468
Pds5a	6864.29	-0.120027	0.0311479	-3.85345	0.000116464	0.000735307
Echs1	1049.75	-0.222978	0.0578747	-3.85277	0.000116788	0.000736766
Rpl36a	1306.48	0.231659	0.0601288	3.85271	0.000116816	0.000736766
Podxl2	82.1177	0.753767	0.195697	3.85171	0.000117297	0.000739418
Polr1d	1901.2	0.16909	0.0439155	3.85034	0.000117952	0.000743157
Foxp4	1013.5	0.238275	0.0619353	3.84715	0.000119497	0.000752506
Akap8	3190.56	0.138808	0.0360918	3.84598	0.000120069	0.000755717
Senp1	1696.81	0.175228	0.0455753	3.8448	0.00012065	0.000758634
Fbxl5	810.048	-0.244482	0.063588	-3.84479	0.000120658	0.000758634
Ube2m	1300.5	-0.196312	0.0511497	-3.83799	0.000124045	0.000779529
Gng2	231.129	-0.457405	0.119225	-3.83648	0.000124808	0.000783921
Zfp658	109.723	0.650826	0.169786	3.83321	0.00012648	0.000794011
Usp5	4333.66	-0.128458	0.0335263	-3.83156	0.000127334	0.00079896
Bst2	379.76	-0.357903	0.0934399	-3.8303	0.000127987	0.000802642
Mrs2	3654.72	-0.133489	0.0348644	-3.8288	0.000128768	0.000807126
Pcnt	2089.93	0.169451	0.044284	3.82647	0.000129993	0.000814383
Hspa13	1482.07	0.18946	0.0495281	3.8253	0.000130615	0.00081786
Acy1	189.878	-0.49224	0.128739	-3.82356	0.000131539	0.00082322
Ggh	457.601	0.330678	0.0865202	3.82198	0.000132386	0.000828091
Chrnb1	27.3081	1.36402	0.356978	3.82103	0.000132896	0.000830859
Ltbr	1546.7	0.185031	0.048427	3.82084	0.000133	0.000831079
Rnf219	582.603	0.284583	0.0745354	3.81809	0.000134489	0.000839555
Ttpal	629.653	0.273435	0.0716158	3.81808	0.000134495	0.000839555
Snx15	475.879	0.320013	0.0838271	3.81754	0.000134791	0.000840976
Lrrk2	314.845	-0.390319	0.102295	-3.81561	0.000135846	0.000847122
Rnf167	638.789	0.274832	0.0720574	3.81406	0.000136701	0.000851791
Inpp5k	437.035	0.333493	0.0874391	3.814	0.000136735	0.000851791
Gpr37	210.942	0.467133	0.122506	3.81313	0.000137216	0.000854348
Kcnk5	99.0881	0.692445	0.181713	3.81065	0.000138602	0.000862538
Ythdc1	1811.66	0.173478	0.0455522	3.80833	0.000139906	0.000870206
Tmem129	643.57	-0.269018	0.0706578	-3.80733	0.000140474	0.000873294
Baz1b	6142.75	0.11186	0.0293818	3.80713	0.00014059	0.000873567
Sbf2	3252.81	-0.146382	0.0384653	-3.80556	0.000141487	0.00087869
Enc1	1005.27	0.257564	0.0676925	3.80491	0.000141857	0.000880544
Prcp	435.394	-0.324314	0.0852435	-3.80456	0.000142055	0.000881323
Bcar1	1133.43	0.226628	0.0595876	3.80327	0.000142801	0.000885499
Ppp2r5d	2790.79	-0.14425	0.0379293	-3.80312	0.000142884	0.000885563
Ncdn	1010.09	0.221572	0.0582651	3.80282	0.000143056	0.000886175
Mcm9	369.299	0.350764	0.0922926	3.80057	0.000144364	0.00089382
Suz12	5436.92	-0.134994	0.0355242	-3.80005	0.000144665	0.000895227
Adm	151.215	-0.57053	0.150202	-3.79843	0.000145616	0.000900655
Mpp5	1260.34	-0.204906	0.0539487	-3.79817	0.000145769	0.000901081
Pogz	1400.05	0.20007	0.052677	3.79806	0.000145833	0.000901081
Gmppb	237.152	-0.432881	0.114011	-3.79682	0.000146564	0.000905137
Sppl3	1116.36	0.215901	0.0568883	3.79517	0.00014754	0.000910704
Chmp1b	696.773	0.256626	0.0676584	3.79296	0.00014886	0.000918385
Cdc42	6499.66	-0.112203	0.0296043	-3.79009	0.000150594	0.000928611
Rpl15	9338.91	0.0999331	0.0263707	3.78955	0.00015092	0.000930152
Hdac7	354.757	0.366124	0.0966246	3.78913	0.000151173	0.000931241
Sptlc1	825.976	0.241838	0.0638293	3.78882	0.000151363	0.000931935
Psmd13	2041.74	-0.160792	0.0424508	-3.78773	0.000152032	0.000935579
Taf15	4191.27	-0.151749	0.0400978	-3.78448	0.000154032	0.000947411
Rgs19	300.681	0.388031	0.102575	3.78289	0.000155015	0.000952975
Slc9a9	174.9	-0.507454	0.134181	-3.78187	0.000155657	0.000956439
Pdhb	1640.21	-0.181838	0.048098	-3.78058	0.000156466	0.000960523
Clpb	990.99	-0.238863	0.0631819	-3.78055	0.00015648	0.000960523
Fchsd2	640.54	0.271317	0.0718073	3.7784	0.000157839	0.00096808
Parp8	152.842	0.546024	0.144514	3.77835	0.00015787	0.00096808
Tspyl2	353.46	-0.354881	0.0939606	-3.77691	0.000158784	0.000973194
Slc38a1	8532.24	-0.102988	0.0272702	-3.77656	0.000159012	0.000974098
Mis12	1023.73	-0.21477	0.056894	-3.77491	0.000160063	0.000980044
Rock2	5308.95	0.122146	0.0323604	3.77454	0.000160305	0.000981034
Oca2	168.541	0.518744	0.137449	3.77408	0.0001606	0.000982342
Mgst1	297.191	-0.394462	0.104529	-3.77371	0.000160836	0.000983291
Rps3a1	17245.4	0.0877894	0.0232675	3.77304	0.000161268	0.000985106
Atxn2	1777.53	-0.175072	0.0464012	-3.773	0.000161295	0.000985106
Ipo5	7010.74	-0.112904	0.0299285	-3.77244	0.000161656	0.000986815
Kif4	1861.49	-0.175112	0.0464239	-3.77203	0.000161924	0.000987744
Rps21	2773.21	0.151048	0.040045	3.77196	0.00016197	0.000987744
Tmem176b	2154.06	-0.170599	0.0452326	-3.77159	0.000162211	0.000988712
Cast	1250.08	-0.198683	0.0526847	-3.77118	0.000162478	0.000989846
Vwf	14.8345	1.88727	0.5005	3.77077	0.000162745	0.000990974
Ptges3l	72.5936	0.806108	0.213816	3.7701	0.00016318	0.000993129
[truncated: 11,186 more rows]

## Sheet: DEGs-B16-KTC 0.2μM
DEGs Induced by KTC1101 in B16 Cells
gene symbol	baseMean	log2FoldChange	lfcSE	stat	pvalue	padj
Ltbp4	1049.14	2.71502	0.0706894	38.4077	0	0
Aldoa	18474.3	-1.64652	0.0353629	-46.5605	0	0
Etv5	1161.64	5.41324	0.12348	43.8392	0	0
Car6	8391.11	3.3847	0.0413899	81.7759	0	0
Hmgcs1	3124.56	-1.61976	0.0424697	-38.1391	0	0
Tom1l2	6304.08	1.55206	0.0347756	44.6308	0	0
Mbp	5269.42	-1.48156	0.0374778	-39.5316	0	0
Cpe	10939.6	1.43207	0.029391	48.7247	0	0
LOC115489127	24534.3	1.1034	0.029381	37.5549	0	0
Erbb3	4975.57	2.3341	0.0377328	61.8587	0	0
Eef2	81846.4	1.15035	0.0266189	43.2154	0	0
Csrp1	7607.87	1.3974	0.0318286	43.9038	0	0
Gm39701	51807	1.17197	0.0305343	38.382	0	0
Hip1	5417.7	1.41117	0.0361215	39.0673	0	0
Scd2	32174.1	-1.28869	0.0254485	-50.6393	0	0
Ldha	19923.1	-1.40858	0.0275696	-51.0917	0	0
Kcnh6	6884.49	1.70209	0.0363515	46.8231	0	0
Mcam	9275.27	1.93234	0.0322662	59.8873	0	0
Pkm	39675.3	-1.21564	0.0317899	-38.2398	0	0
Anxa2	3620.39	-1.85857	0.0396112	-46.9204	0	0
Pgam1	10759.7	-1.33238	0.0297821	-44.7377	0	0
Pgk1	31923	-1.16398	0.0269093	-43.2554	0	0
Coq8a	1232.52	2.54333	0.0661135	38.4691	0	0
Slc38a6	75496.3	0.905702	0.0244355	37.0651	1.03e-300	5.66e-298
Deptor	2413.56	1.69612	0.0461751	36.7323	2.23e-295	1.18e-292
Gapdh	85323.2	-1.23396	0.0336505	-36.6698	2.21e-294	1.13e-291
Cyp51	2511.26	-1.52646	0.0432337	-35.3071	4.57e-273	2.24e-270
Eif4b	14148.8	0.951614	0.0271943	34.9932	2.86e-268	1.35e-265
Gm39972	21645.3	1.10697	0.0319874	34.6064	2.02e-262	9.23e-260
Adam12	1387.79	1.96707	0.0571411	34.4248	1.07e-259	4.74e-257
LOC115487832	13184.3	1.13889	0.0332628	34.2392	6.32e-257	2.7e-254
Adam19	1233.35	2.03335	0.0598633	33.9666	6.94e-253	2.87e-250
LOC115489125	11646.5	1.06995	0.0317052	33.7468	1.19e-249	4.77e-247
Ftl1	49302.4	-1.27364	0.0382146	-33.3286	1.49e-243	5.78e-241
Nrp2	7986.52	-1.18668	0.0359764	-32.9848	1.34e-238	5.07e-236
Nrros	2380.34	1.63734	0.0501101	32.6748	3.56e-234	1.31e-231
Ccnd1	3948.83	1.19043	0.0370586	32.123	2.1e-226	7.52e-224
Gm42102	20960.2	1.13313	0.0355488	31.8753	5.87e-223	2.04e-220
Msmo1	1559.55	-1.70568	0.0540394	-31.5636	1.17e-218	3.96e-216
Scn1a	695.712	2.65074	0.0847424	31.28	8.74e-215	2.89e-212
Phldb1	4637.1	1.14144	0.0367544	31.0557	9.55e-212	3.08e-209
Axl	701.757	2.58231	0.0834124	30.9583	1.96e-210	6.18e-208
Tm4sf1	1443.06	1.72423	0.0557172	30.9461	2.87e-210	8.81e-208
D17H6S56E-5	2608.38	1.31611	0.0426161	30.8828	2.03e-209	6.1e-207
Trf	5338.86	1.09275	0.0354423	30.8317	9.86e-209	2.9e-206
Tmem56	2718.2	-1.35924	0.0445888	-30.4838	4.27e-204	1.23e-201
Megf10	687.116	2.53866	0.0836717	30.3407	3.34e-202	9.39e-200
Fdps	2282.35	-1.4025	0.0473696	-29.6076	1.19e-192	3.29e-190
Klhl24	3351.98	1.31842	0.0445409	29.6002	1.48e-192	4e-190
Rftn1	70359.3	0.885301	0.0302165	29.2986	1.08e-188	2.85e-186
Dusp6	3022.94	1.51379	0.0526598	28.7467	9.97e-182	2.58e-179
Sparcl1	743.501	-2.29489	0.0799156	-28.7165	2.38e-181	6.04e-179
Pfkp	1729.41	-1.53171	0.0537244	-28.5105	8.69e-179	2.17e-176
Tpt1	19087.5	0.808141	0.0286421	28.2152	3.81e-175	9.33e-173
Prnp	62408.1	0.725003	0.0257094	28.1999	5.87e-175	1.41e-172
Tns3	4240.37	1.11173	0.0394679	28.1679	1.45e-174	3.42e-172
Sorbs1	8672.83	0.810113	0.0290864	27.852	1.02e-170	2.36e-168
Cp	5890.58	1.17142	0.0420729	27.8426	1.33e-170	3.02e-168
Rack1	21326.9	0.931023	0.0335421	27.7569	1.44e-169	3.23e-167
Kpna2	8634.96	-0.937293	0.033772	-27.7535	1.58e-169	3.48e-167
Rhob	1347.94	1.56161	0.0565841	27.598	1.18e-167	2.55e-165
Scd1	2303.31	-1.25979	0.0457455	-27.5392	5.97e-167	1.27e-164
Sox6	4341.61	1.0218	0.0373554	27.3535	9.81e-165	2.06e-162
Eef1a1	230946	0.783831	0.0289925	27.0356	5.63e-161	1.16e-158
Eef1b2	11713.1	0.927922	0.0343819	26.9887	2.01e-160	4.08e-158
Micall2	998.342	1.73591	0.0648512	26.7676	7.7e-158	1.54e-155
Gm40514	10398.5	1.10582	0.041318	26.7636	8.59e-158	1.69e-155
Rrm2	5333.69	-0.930114	0.0348936	-26.6557	1.54e-156	2.99e-154
Myc	1953.48	1.41288	0.0530799	26.618	4.2e-156	8.05e-154
Akap12	679.709	2.23666	0.0841146	26.5907	8.7e-156	1.64e-153
Rps4x	22068.7	0.759058	0.0285738	26.5649	1.73e-155	3.22e-153
Eif3f	3824.14	0.976371	0.0370991	26.3179	1.2e-152	2.2e-150
Vat1	6964.76	-1.00737	0.0384835	-26.1766	4.91e-151	8.9e-149
Wsb2	3975.73	-1.02401	0.0391805	-26.1357	1.43e-150	2.56e-148
Ldlr	2634.55	-1.14268	0.0438019	-26.0875	5.05e-150	8.91e-148
Ehd3	1632.37	1.48405	0.0569978	26.0371	1.89e-149	3.28e-147
Rin2	1138.63	1.62488	0.0628094	25.8701	1.45e-147	2.49e-145
Aars	4824.66	-0.949515	0.0368796	-25.7463	3.54e-146	6.01e-144
LOC115487094	21008.8	0.793933	0.030924	25.6737	2.3e-145	3.85e-143
Oxct1	5188.58	-0.984321	0.038394	-25.6373	5.85e-145	9.68e-143
Snx1	2907.64	1.09555	0.0428696	25.5553	4.79e-144	7.82e-142
Pdcd4	1242.31	1.48847	0.058678	25.3668	5.87e-142	9.46e-140
Sh3pxd2a	3619.2	0.938007	0.0370428	25.3223	1.82e-141	2.89e-139
Prss12	734.392	2.01767	0.0797725	25.2928	3.83e-141	6.03e-139
Adamts1	13029.1	0.931716	0.0368975	25.2515	1.09e-140	1.7e-138
Rpl3	25757.7	0.69707	0.0278592	25.0212	3.6e-138	5.53e-136
Cycs	5390.01	-0.830704	0.0334072	-24.866	1.74e-136	2.64e-134
Pmp22	730.809	-1.86302	0.0753574	-24.7225	6.13e-135	9.21e-133
Adcy7	1599.31	1.26297	0.0511602	24.6867	1.49e-134	2.21e-132
Fmnl2	3534.25	1.01539	0.0412312	24.6267	6.55e-134	9.62e-132
Eno1	64773.9	-0.648365	0.0264479	-24.5148	1.03e-132	1.49e-130
Crebrf	755.732	1.8348	0.0748459	24.5144	1.04e-132	1.49e-130
Trib3	567.322	-2.21316	0.0910472	-24.3079	1.62e-130	2.3e-128
Tinagl1	897.064	1.64554	0.0678913	24.2379	8.87e-130	1.25e-127
Hsp90aa1	25631.3	-0.65425	0.0271134	-24.1301	1.21e-128	1.68e-126
Kif21b	3083.17	-0.975925	0.0407577	-23.9445	1.05e-126	1.45e-124
Trp53inp2	906.725	-1.61857	0.0678922	-23.8403	1.28e-125	1.74e-123
Maml3	860.408	1.74774	0.0736056	23.7447	1.25e-124	1.68e-122
Mtss1	950.946	1.5418	0.0652666	23.6231	2.23e-123	2.98e-121
Ston1	1457.43	1.30987	0.0555752	23.5693	7.96e-123	1.05e-120
Gm40525	3553.33	0.973964	0.0413297	23.5657	8.66e-123	1.13e-120
Slc6a6	13039.2	-0.640122	0.0272324	-23.5059	3.55e-122	4.6e-120
Sqle	1710.9	-1.17279	0.0499213	-23.4929	4.82e-122	6.19e-120
Prdx1	14268.2	-0.629862	0.0268313	-23.4749	7.37e-122	9.37e-120
Mlph	7166.79	0.833279	0.0356116	23.3991	4.37e-121	5.5e-119
Psat1	4669.01	-0.838061	0.036036	-23.2562	1.23e-119	1.54e-117
Pfkl	2469.14	-1.30048	0.0560729	-23.1926	5.41e-119	6.69e-117
Insig1	1924.81	-1.1752	0.0507431	-23.1598	1.16e-118	1.42e-116
Idi1	1765.77	-1.17624	0.0508396	-23.1363	2e-118	2.42e-116
Fgf1	438.949	2.29612	0.0993027	23.1224	2.76e-118	3.31e-116
Sox4	2993.58	1.00296	0.0433953	23.1121	3.5e-118	4.17e-116
Tubb4b	8124.39	-0.79814	0.0345403	-23.1075	3.89e-118	4.6e-116
Hmox1	430.586	-2.57459	0.111817	-23.0251	2.62e-117	3.06e-115
Elk3	1690.87	1.12489	0.0488956	23.0059	4.07e-117	4.72e-115
Arap2	1451.72	1.3309	0.0580216	22.9381	1.94e-116	2.23e-114
Anxa1	4152.39	0.934194	0.0410274	22.77	9.09e-115	1.04e-112
Cdhr4	829.047	1.60901	0.0710058	22.6603	1.1e-113	1.25e-111
Nfkbie	547.169	1.95763	0.0864892	22.6344	1.99e-113	2.23e-111
Ankfn1	1980.97	-1.15133	0.0511219	-22.5213	2.57e-112	2.86e-110
Gpc1	4341.92	-0.82145	0.0364956	-22.5082	3.45e-112	3.8e-110
Pabpc1	23328.1	0.71707	0.0319525	22.4418	1.54e-111	1.68e-109
Hgsnat	3227.56	-0.900032	0.0405218	-22.211	2.69e-109	2.91e-107
Adamtsl4	374.104	-2.50364	0.112938	-22.1683	6.95e-109	7.47e-107
Cnn2	1795.03	1.07874	0.048664	22.1671	7.14e-109	7.61e-107
Hmgcr	3544.12	-0.860371	0.0388717	-22.1336	1.5e-108	1.59e-106
Nars	5044.03	-0.73359	0.0332869	-22.0384	1.23e-107	1.29e-105
Asns	3798.09	-0.91701	0.0416155	-22.0353	1.32e-107	1.38e-105
Lama4	3045.2	0.87512	0.0398416	21.965	6.23e-107	6.44e-105
Ccn1	857.871	1.5327	0.0698338	21.9478	9.09e-107	9.32e-105
Dlc1	2013.67	1.00782	0.0460934	21.8648	5.62e-106	5.71e-104
Acat2	1221.88	-1.26018	0.05792	-21.7573	5.89e-105	5.95e-103
Zyx	2237.54	0.961923	0.0442799	21.7237	1.23e-104	1.23e-102
Rpl22	4201.42	0.856787	0.0394657	21.7096	1.66e-104	1.65e-102
Bdh1	626.28	-1.86705	0.0861169	-21.6804	3.14e-104	3.1e-102
Dock10	1737.33	1.18724	0.0547989	21.6654	4.35e-104	4.27e-102
Mfge8	1202.83	1.30481	0.0603675	21.6145	1.31e-103	1.28e-101
Rpl5	14997	0.643933	0.030012	21.4559	4.02e-102	3.88e-100
Pik3r3	4615.97	-0.802238	0.0373928	-21.4543	4.16e-102	3.99e-100
Lgi4	337.318	6.31055	0.294595	21.4211	8.5e-102	8.09e-100
Uap1l1	2467.4	-1.01662	0.0476075	-21.3543	3.56e-101	3.36e-99
Ajuba	2331.08	0.945306	0.0443249	21.3267	6.41e-101	6.01e-99
Trp53	2837.53	0.88958	0.0417237	21.3207	7.29e-101	6.79e-99
Slc15a2	571.171	1.79853	0.0845968	21.26	2.66e-100	2.46e-98
Lrrc8b	1838.28	1.09911	0.0517462	21.2405	4.04e-100	3.71e-98
Etv1	543.43	1.96611	0.0926408	21.2229	5.86e-100	5.35e-98
Sptan1	15774.5	0.644803	0.0304817	21.1538	2.55e-99	2.31e-97
Sparc	10420.5	0.720159	0.0340734	21.1355	3.75e-99	3.37e-97
Tpi1	15493.2	-1.35986	0.0644373	-21.1036	7.37e-99	6.59e-97
Id2	1052.96	-1.31319	0.0627169	-20.9383	2.4e-97	2.13e-95
Cngb1	315.695	2.68625	0.128372	20.9255	3.14e-97	2.77e-95
Gid4	2092.24	0.957785	0.0458954	20.8689	1.03e-96	9e-95
Dagla	914.376	1.41232	0.0677543	20.8447	1.7e-96	1.48e-94
Ogdh	3669.97	-0.767623	0.0369443	-20.7779	6.87e-96	5.93e-94
Eif2s2	5861.35	-0.691428	0.0333223	-20.7497	1.23e-95	1.06e-93
Hspa9	8808.4	-0.655523	0.0316465	-20.7139	2.59e-95	2.21e-93
Gsn	1344.41	-1.16778	0.0565493	-20.6506	9.64e-95	8.18e-93
Rpl12	18831.1	0.797477	0.0386372	20.6402	1.2e-94	1.01e-92
Rpl18a	10892.6	0.7892	0.0383161	20.5971	2.91e-94	2.44e-92
Rplp0	30987.5	0.669055	0.0325044	20.5835	3.86e-94	3.21e-92
Rpl4	31550.8	0.658852	0.0320447	20.5604	6.21e-94	5.14e-92
Gm46620	1824.94	1.06502	0.0518096	20.5564	6.74e-94	5.54e-92
Nr4a1	1202.24	1.16223	0.0565481	20.5529	7.24e-94	5.91e-92
Rps7	14385.7	0.615606	0.0300695	20.4728	3.76e-93	3.05e-91
Tubb3	892.439	-1.40342	0.0685914	-20.4606	4.83e-93	3.9e-91
Crlf1	348.934	2.2663	0.110986	20.4197	1.12e-92	8.96e-91
Plekha4	230.023	3.15308	0.155007	20.3415	5.52e-92	4.4e-90
Vim	36743.3	0.547873	0.0269658	20.3173	9.03e-92	7.15e-90
Sox10	9194.11	0.667799	0.0329241	20.283	1.82e-91	1.43e-89
Idh1	1727.83	-0.995399	0.0491287	-20.261	2.84e-91	2.22e-89
Dnm1	834.716	1.44072	0.0711263	20.2558	3.16e-91	2.46e-89
Spred1	3502.74	0.909625	0.0449465	20.2379	4.54e-91	3.51e-89
Rps5	8877.86	0.779843	0.0389271	20.0334	2.82e-89	2.17e-87
LOC115489122	40825	0.611836	0.0305788	20.0085	4.64e-89	3.55e-87
Psmd2	7437.77	-0.619221	0.0309917	-19.9802	8.18e-89	6.22e-87
Ddr2	4761.3	-0.773916	0.0388037	-19.9444	1.68e-88	1.27e-86
5031439G07Rik	3116.03	-0.918835	0.0460912	-19.9351	2.02e-88	1.52e-86
Odf3l1	484.086	1.83934	0.0923079	19.9261	2.41e-88	1.8e-86
Rps14	10189.5	0.731869	0.0368154	19.8794	6.14e-88	4.56e-86
Mef2c	2989.75	0.812316	0.0409326	19.8452	1.21e-87	8.95e-86
Id3	197.343	3.72413	0.188724	19.7332	1.12e-86	8.22e-85
Slc7a5	3141.28	-0.856769	0.0434467	-19.72	1.45e-86	1.06e-84
Lbh	7671.16	0.604778	0.0307706	19.6544	5.3e-86	3.85e-84
Src	1968.63	0.93453	0.0476415	19.6159	1.13e-85	8.18e-84
Chchd10	1331.9	-1.08381	0.0552782	-19.6065	1.36e-85	9.78e-84
Slc6a15	713.996	1.46187	0.0746137	19.5925	1.79e-85	1.28e-83
Trim14	40035.9	0.590629	0.0302728	19.5102	8.99e-85	6.39e-83
Pam	1218.57	1.16787	0.0598955	19.4985	1.13e-84	7.99e-83
Tuba1a	6011.02	-0.620722	0.0319254	-19.4429	3.35e-84	2.35e-82
Pdk1	845.931	-1.54093	0.0792766	-19.4374	3.72e-84	2.6e-82
Idh2	4270.12	-0.723288	0.0373206	-19.3804	1.13e-83	7.86e-82
Mpc1	1254.5	-1.07683	0.0555849	-19.3727	1.31e-83	9.08e-82
Dusp4	1859.42	1.02795	0.0532005	19.3222	3.49e-83	2.41e-81
Atp5g3	5912.66	-0.83597	0.0432828	-19.3141	4.09e-83	2.8e-81
Hmga2	1282.75	1.11244	0.0576768	19.2874	6.85e-83	4.67e-81
Taldo1	1488.85	-1.03343	0.0537543	-19.225	2.29e-82	1.55e-80
Sun2	2084.16	0.934905	0.0487054	19.1951	4.07e-82	2.74e-80
Kank1	1721.86	1.00463	0.0524085	19.1693	6.68e-82	4.48e-80
Srxn1	845.694	-1.33809	0.0698642	-19.1527	9.19e-82	6.14e-80
Stard4	1044.04	-1.15267	0.0601883	-19.1511	9.47e-82	6.29e-80
Papln	278.264	2.49969	0.130902	19.0959	2.73e-81	1.81e-79
Mthfd2	2811.69	-0.820537	0.0430788	-19.0473	6.91e-81	4.55e-79
Rpl13a	12970.4	0.586427	0.0308493	19.0094	1.43e-80	9.33e-79
Calr	11092.8	-0.567544	0.0299179	-18.9701	3.02e-80	1.96e-78
Pgd	3191.48	-0.83137	0.0438419	-18.9629	3.45e-80	2.24e-78
Rpl32	16386.1	0.76222	0.0404445	18.8461	3.16e-79	2.04e-77
Chadl	292.712	2.31173	0.12269	18.842	3.42e-79	2.19e-77
Amotl1	5999.7	0.624469	0.0331532	18.8358	3.84e-79	2.45e-77
Pdzrn3	1382.19	1.07588	0.0571734	18.8178	5.4e-79	3.43e-77
Fmo1	386.241	2.22766	0.118476	18.8026	7.19e-79	4.55e-77
Spred2	776.808	1.32916	0.0708021	18.7728	1.26e-78	7.93e-77
Lats2	2061.77	0.943593	0.0502918	18.7623	1.53e-78	9.62e-77
LOC115489132	12092	0.605901	0.0323321	18.7399	2.34e-78	1.46e-76
Hsph1	2584.81	-0.816468	0.0436684	-18.697	5.24e-78	3.25e-76
Mindy2	2491.84	-0.796419	0.0426678	-18.6656	9.43e-78	5.83e-76
Dbi	5285.08	-0.678323	0.0363442	-18.6639	9.74e-78	5.99e-76
Lss	1135.2	-1.09315	0.0586793	-18.6292	1.86e-77	1.14e-75
Cox7a2l	2180.66	0.887031	0.0476738	18.6063	2.86e-77	1.74e-75
Tfdp2	2012.52	0.86186	0.0463824	18.5816	4.53e-77	2.75e-75
Stip1	4293.71	-0.709299	0.0382226	-18.5571	7.15e-77	4.32e-75
LOC115489121	13323.3	0.595079	0.0320882	18.5451	8.94e-77	5.37e-75
Rps9	10685.2	0.624114	0.0336967	18.5215	1.38e-76	8.28e-75
Atp6v1a	4799.17	-0.640605	0.0345973	-18.516	1.53e-76	9.13e-75
Rnf44	2276.36	0.814785	0.0440333	18.5038	1.92e-76	1.14e-74
Rpl23a	16257	0.62358	0.033833	18.4311	7.39e-76	4.37e-74
Calcoco1	1027.52	1.21751	0.0661582	18.4031	1.24e-75	7.29e-74
Car12	184.997	3.35556	0.182488	18.3878	1.64e-75	9.63e-74
Gm31493	11427.1	0.571569	0.031239	18.2966	8.8e-75	5.13e-73
P2rx7	818.151	1.24212	0.0681692	18.2211	3.51e-74	2.04e-72
Rnf144a	2516.63	0.808545	0.0444955	18.1714	8.69e-74	5.02e-72
Arl6ip1	5789.57	-0.60225	0.0331747	-18.1539	1.2e-73	6.88e-72
Hk2	1496.72	-1.10771	0.0610389	-18.1476	1.34e-73	7.68e-72
Rps12	8764.69	0.687156	0.0378891	18.136	1.66e-73	9.45e-72
Rab38	3416.23	-0.734099	0.0405252	-18.1146	2.44e-73	1.39e-71
Cars	1450.18	-0.944634	0.0521906	-18.0997	3.21e-73	1.81e-71
Atp6v0a2	2932.23	-0.724469	0.0400301	-18.0981	3.3e-73	1.86e-71
Irs2	500.769	1.57634	0.0872069	18.0758	4.94e-73	2.77e-71
Rpl10	14727.6	0.566229	0.0313455	18.0641	6.11e-73	3.41e-71
Brs3	927.697	1.12921	0.0627087	18.0072	1.71e-72	9.51e-71
Plk1	2402.6	-0.758832	0.0422479	-17.9614	3.91e-72	2.16e-70
Gm46911	2120.21	0.939174	0.052345	17.942	5.54e-72	3.05e-70
Anln	4922.23	-0.651458	0.0363378	-17.9278	7.15e-72	3.92e-70
Fbxl20	1253.5	0.972812	0.0544749	17.858	2.51e-71	1.37e-69
LOC105244208	13703.2	0.573217	0.0322248	17.7881	8.74e-71	4.76e-69
Aco2	7773.57	-0.58519	0.0329621	-17.7534	1.62e-70	8.79e-69
Gask1b	3303.89	0.798989	0.0451905	17.6805	5.93e-70	3.2e-68
Rpl6	19753	0.532138	0.0301083	17.6741	6.64e-70	3.57e-68
Fbxo32	223.776	2.57686	0.146002	17.6495	1.03e-69	5.5e-68
Fth1	19347	-0.546309	0.0310317	-17.6049	2.26e-69	1.21e-67
Slc9a3r1	1333.75	-0.943605	0.0536006	-17.6044	2.28e-69	1.21e-67
Neurl3	187.962	5.51027	0.313265	17.5898	2.95e-69	1.56e-67
Rangap1	5393.95	-0.569411	0.0325325	-17.5028	1.36e-68	7.18e-67
St3gal6	4589.41	0.632911	0.0361705	17.498	1.48e-68	7.79e-67
Cyb5b	4228.05	-0.618764	0.0353769	-17.4906	1.69e-68	8.83e-67
Tmem189	1978.95	-0.822504	0.0470612	-17.4773	2.13e-68	1.11e-66
S1pr2	1556.96	0.980529	0.0561969	17.4481	3.56e-68	1.85e-66
Rpl10a	8816.84	0.652461	0.0375686	17.3672	1.46e-67	7.55e-66
Dtna	417.679	1.68133	0.0968784	17.3551	1.81e-67	9.29e-66
Stat3	1306	-0.97793	0.056395	-17.3407	2.32e-67	1.19e-65
Hdac4	1104.95	1.14529	0.0661101	17.324	3.1e-67	1.58e-65
Aurka	1843.18	-0.880438	0.0509204	-17.2905	5.55e-67	2.82e-65
Rps24	9119.08	0.582784	0.0338095	17.2373	1.39e-66	7.06e-65
Gm46894	1885.6	1.01759	0.0590597	17.2298	1.59e-66	8.01e-65
Tuba1c	5316.39	-0.659389	0.0383654	-17.1871	3.32e-66	1.67e-64
Prelid1	4684.66	-0.687989	0.0400507	-17.178	3.88e-66	1.95e-64
Fam49a	571.222	1.44828	0.0844342	17.1527	6e-66	2.99e-64
Plekha5	2880.16	0.701756	0.0411226	17.065	2.71e-65	1.35e-63
LOC115489096	5728.01	0.699496	0.0411164	17.0126	6.62e-65	3.28e-63
Cyp26b1	863.783	-1.11526	0.0657355	-16.9658	1.47e-64	7.25e-63
Trmt1	1272.26	0.989414	0.0583723	16.9501	1.92e-64	9.45e-63
Zcchc24	568.389	1.52287	0.0899298	16.934	2.53e-64	1.24e-62
Gas7	2402.92	-0.760862	0.0449996	-16.9082	3.92e-64	1.91e-62
Rpl17	6735.9	0.624978	0.0370681	16.8603	8.82e-64	4.29e-62
Slc12a7	3027.51	-0.669199	0.0396948	-16.8586	9.07e-64	4.4e-62
P3h3	1312.27	0.904186	0.0537635	16.8179	1.81e-63	8.71e-62
Ccpg1	940.425	1.04242	0.0620045	16.812	1.99e-63	9.58e-62
Lgals9	689.449	1.22773	0.0731774	16.7774	3.57e-63	1.71e-61
Tcp11l2	195.438	2.55547	0.152522	16.7548	5.23e-63	2.5e-61
Nfkb2	1109.83	1.01869	0.0608176	16.7499	5.67e-63	2.7e-61
Adgrg1	2177.83	-0.769061	0.0459304	-16.7441	6.26e-63	2.97e-61
Gm43305	13719.4	1.1502	0.0687433	16.7318	7.69e-63	3.63e-61
Ccnb1	3691.96	-0.680637	0.0406871	-16.7286	8.11e-63	3.82e-61
Fads2	2702.47	-0.6853	0.0410751	-16.6841	1.71e-62	8.02e-61
Gfm1	1554.33	-0.832435	0.049994	-16.6507	2.99e-62	1.4e-60
Tfrc	5132.87	-0.558322	0.0335909	-16.6212	4.89e-62	2.28e-60
Rnasel	507.772	1.46356	0.0880875	16.6148	5.44e-62	2.53e-60
Arhgap19	2073.53	-0.7745	0.0467138	-16.5797	9.77e-62	4.52e-60
Rpl7	16081.4	0.534283	0.0322327	16.5758	1.04e-61	4.81e-60
Fdft1	1061.46	-0.995361	0.0601185	-16.5567	1.43e-61	6.58e-60
Cdc42ep1	1275.2	0.909061	0.0549475	16.5442	1.76e-61	8.07e-60
Ephx1	1250.69	-0.934966	0.0565668	-16.5285	2.29e-61	1.04e-59
Dhcr7	1125.85	-1.00782	0.0609757	-16.5282	2.3e-61	1.04e-59
Gdf11	604.07	-1.27714	0.0772765	-16.5269	2.35e-61	1.06e-59
Peg10	4550.26	0.602703	0.0365001	16.5124	2.99e-61	1.35e-59
Tacc3	2525.83	-0.723036	0.0438607	-16.4848	4.71e-61	2.12e-59
Numa1	4590.43	0.579188	0.0351767	16.4651	6.53e-61	2.93e-59
Higd1a	515.033	-1.51394	0.0919813	-16.4593	7.2e-61	3.21e-59
Atoh8	368.976	1.71381	0.10439	16.4175	1.43e-60	6.39e-59
Got1	2260.58	-0.712253	0.043492	-16.3766	2.81e-60	1.25e-58
Ncapg	1965.08	-0.827123	0.0505506	-16.3623	3.56e-60	1.57e-58
Rrm1	7049.73	-0.551166	0.0337599	-16.3261	6.44e-60	2.84e-58
Sars	5242.77	-0.628119	0.0385232	-16.3049	9.1e-60	4e-58
Neo1	4957.3	0.554652	0.0340253	16.3012	9.68e-60	4.24e-58
Hat1	1842.55	-0.778725	0.0478117	-16.2873	1.21e-59	5.3e-58
Dok7	528.232	1.33476	0.0821737	16.2432	2.5e-59	1.09e-57
Rhoj	1249.22	0.89845	0.0553178	16.2416	2.56e-59	1.11e-57
Kif20a	3324.95	-0.632856	0.03898	-16.2354	2.83e-59	1.22e-57
Hspa4	8718.7	-0.484321	0.0298807	-16.2085	4.39e-59	1.89e-57
LOC115489139	35412.6	0.617189	0.0381175	16.1917	5.77e-59	2.48e-57
Ank	503.904	1.35805	0.0839414	16.1785	7.15e-59	3.06e-57
Smc4	5138.45	-0.609194	0.037743	-16.1406	1.32e-58	5.64e-57
Tars	2072.03	-0.7675	0.0476605	-16.1035	2.41e-58	1.03e-56
Immt	5694.46	-0.526655	0.0327447	-16.0837	3.32e-58	1.41e-56
Rhbdf1	1115.62	0.924242	0.05755	16.0598	4.88e-58	2.06e-56
Dnajc1	1572.02	-0.805985	0.050189	-16.059	4.94e-58	2.08e-56
Rps20	5998.6	0.643615	0.0401202	16.0422	6.49e-58	2.72e-56
Slc31a1	1776.18	-0.761707	0.0474866	-16.0405	6.66e-58	2.79e-56
Trib2	184.004	2.52221	0.157262	16.0383	6.9e-58	2.88e-56
Sipa1l1	2490.48	0.757535	0.0472734	16.0246	8.61e-58	3.58e-56
Cdh2	3667.07	0.628645	0.0392609	16.012	1.05e-57	4.37e-56
Atp6v0c	7058.44	-0.570504	0.0357114	-15.9754	1.9e-57	7.84e-56
Akap2	3846.34	0.676807	0.0425192	15.9177	4.78e-57	1.97e-55
Yars	1555.3	-0.802746	0.050436	-15.9161	4.9e-57	2.01e-55
Plxna1	11519.7	-0.513698	0.0322961	-15.9059	5.77e-57	2.36e-55
S100a16	244.721	2.08594	0.131241	15.894	6.98e-57	2.85e-55
Lrrk1	1855.72	0.782059	0.0493795	15.8377	1.71e-56	6.95e-55
Oat	4324.81	-0.609753	0.0385059	-15.8353	1.78e-56	7.21e-55
Tcf4	2425.88	0.678016	0.0428651	15.8174	2.36e-56	9.54e-55
Hspa5	15476.9	-0.461073	0.0291683	-15.8073	2.77e-56	1.12e-54
Idh3a	2899.32	-0.661522	0.0418676	-15.8003	3.1e-56	1.24e-54
H2afz	10847.3	-0.437409	0.0276992	-15.7914	3.57e-56	1.43e-54
Grcc10	1277.21	0.889195	0.0563106	15.7909	3.59e-56	1.44e-54
Rpl24	6801.82	0.531	0.0337349	15.7404	8e-56	3.19e-54
Capg	428.048	1.45141	0.0923963	15.7085	1.32e-55	5.25e-54
Abca7	1053.79	-0.939808	0.0599434	-15.6783	2.13e-55	8.43e-54
Dbf4	1762	-0.760716	0.0485236	-15.6772	2.16e-55	8.54e-54
Cdca3	2777.7	-0.676968	0.0433207	-15.6269	4.78e-55	1.88e-53
Nme1	2794.59	-0.68885	0.0440893	-15.624	5e-55	1.96e-53
Ankrd50	3707.6	0.589192	0.0377131	15.623	5.08e-55	1.99e-53
Smad3	1323.38	0.852471	0.0546086	15.6106	6.17e-55	2.41e-53
Rps6	659.72	1.19059	0.0763305	15.5979	7.52e-55	2.93e-53
Me3	3726.88	0.720634	0.0462348	15.5864	9.01e-55	3.49e-53
Lpin1	612.531	1.19599	0.0767751	15.5778	1.03e-54	3.99e-53
Pim3	876.379	1.00079	0.0643637	15.5489	1.62e-54	6.24e-53
2310057J18Rik	134.096	-3.23678	0.208306	-15.5385	1.9e-54	7.32e-53
Filip1	1784.84	0.786322	0.0506745	15.5171	2.66e-54	1.02e-52
Aldh1l2	588.183	-1.22881	0.0792135	-15.5126	2.85e-54	1.09e-52
Nsa2	2882.38	0.624914	0.0402954	15.5083	3.05e-54	1.16e-52
Phgdh	7172.16	-0.514809	0.0332244	-15.4949	3.76e-54	1.43e-52
Ddx39	1724.76	-0.740008	0.0478332	-15.4706	5.48e-54	2.08e-52
Pink1	729.992	1.23255	0.0797714	15.451	7.43e-54	2.81e-52
Nasp	2933.63	-0.636422	0.0413258	-15.4001	1.63e-53	6.16e-52
Rpl28	6538.18	0.628428	0.0408671	15.3774	2.32e-53	8.72e-52
Maff	121.935	3.40887	0.22169	15.3767	2.35e-53	8.79e-52
Sec14l1	1847.8	-0.750869	0.0488324	-15.3765	2.35e-53	8.8e-52
Tex2	2366.64	-0.726906	0.0474425	-15.3218	5.47e-53	2.04e-51
Eif3e	5301.86	0.541652	0.0353533	15.3211	5.53e-53	2.05e-51
Wdr31	11052.6	0.582433	0.0381643	15.2612	1.39e-52	5.13e-51
Mpzl1	4788.91	0.547055	0.0358957	15.2401	1.91e-52	7.07e-51
Pcmtd2	1105.08	0.933967	0.0612956	15.2371	2.01e-52	7.39e-51
Atp5a1	15280.3	-0.431221	0.0283111	-15.2315	2.19e-52	8.03e-51
Prkg1	2125.59	0.767291	0.0504294	15.2151	2.81e-52	1.03e-50
Psph	731.821	-1.11853	0.0735711	-15.2034	3.36e-52	1.23e-50
Kif14	1524.82	-0.765954	0.0503943	-15.1992	3.58e-52	1.3e-50
Slc2a1	676.31	-1.16923	0.0769633	-15.1921	3.99e-52	1.45e-50
Chac1	340.563	-1.78014	0.117185	-15.1908	4.07e-52	1.47e-50
Nsdhl	646.762	-1.12824	0.0742804	-15.1889	4.19e-52	1.51e-50
Acly	8006.67	-0.472764	0.0311847	-15.1601	6.5e-52	2.34e-50
Mmp14	5558.11	-0.502021	0.0331624	-15.1383	9.06e-52	3.26e-50
Ptprm	2607.03	0.624532	0.0413382	15.1079	1.44e-51	5.15e-50
Tns2	2095.68	0.665475	0.044084	15.0956	1.73e-51	6.19e-50
Cs	7105.58	-0.503428	0.0333729	-15.0849	2.03e-51	7.25e-50
Cltc	14742.6	-0.461101	0.0305836	-15.0767	2.3e-51	8.19e-50
Mex3a	2411.78	0.644013	0.0427183	15.0758	2.34e-51	8.28e-50
Vegfa	589.8	-1.24027	0.0822699	-15.0757	2.34e-51	8.28e-50
Gars	8106.57	-0.48552	0.0322074	-15.0748	2.37e-51	8.37e-50
Kdsr	569.209	1.17367	0.0781716	15.014	5.94e-51	2.09e-49
Cip2a	3076.18	-0.693185	0.0461982	-15.0046	6.85e-51	2.4e-49
Rpl14	8519.69	0.542716	0.0362452	14.9735	1.09e-50	3.83e-49
Tspan15	400.128	1.4623	0.0977058	14.9664	1.22e-50	4.25e-49
Col15a1	446.532	1.44262	0.0964903	14.9509	1.54e-50	5.35e-49
Bub1	2457.84	-0.714363	0.0478018	-14.9443	1.7e-50	5.89e-49
Hnrnpa1	21216.8	0.432157	0.0289222	14.942	1.76e-50	6.08e-49
Rpsa	33596.3	0.440665	0.0294964	14.9396	1.82e-50	6.29e-49
Hsp90b1	19472.7	-0.48246	0.0323004	-14.9367	1.9e-50	6.55e-49
Lrrc75b	230.876	-2.04971	0.137547	-14.9019	3.2e-50	1.1e-48
Ccn2	472.436	3.8648	0.259644	14.885	4.13e-50	1.41e-48
Serinc3	2878.92	0.596338	0.0401075	14.8685	5.28e-50	1.8e-48
Ddit4	198.718	-2.47215	0.166663	-14.8332	8.93e-50	3.04e-48
Soga1	2320.81	0.66816	0.0450521	14.8308	9.26e-50	3.15e-48
Mdh2	5394.87	-0.562721	0.037947	-14.8291	9.49e-50	3.22e-48
Prc1	3268.89	-0.639454	0.0431234	-14.8285	9.59e-50	3.24e-48
Cwf19l2	4711.83	0.643193	0.043388	14.8242	1.02e-49	3.45e-48
Rpl19	13099.7	0.45372	0.0306225	14.8166	1.14e-49	3.85e-48
Herc6	702.201	-1.07529	0.072591	-14.813	1.21e-49	4.05e-48
Aldh1a3	125.869	3.06944	0.207423	14.798	1.51e-49	5.05e-48
Mturn	214.586	2.12433	0.143803	14.7726	2.2e-49	7.35e-48
Mtss2	1439.55	0.842274	0.0570584	14.7616	2.59e-49	8.63e-48
Actr2	3993.67	-0.54162	0.0366954	-14.7599	2.66e-49	8.83e-48
Jmy	1483.61	0.793777	0.0538639	14.7367	3.74e-49	1.24e-47
Irs1	595.861	1.26987	0.0861901	14.7333	3.94e-49	1.3e-47
Ptp4a3	664.251	1.09191	0.0741935	14.7171	5.01e-49	1.65e-47
Bcan	346.311	1.52573	0.103803	14.6983	6.61e-49	2.17e-47
Renbp	1378.2	-0.808075	0.0549916	-14.6945	6.99e-49	2.29e-47
Naca	8295.81	0.451399	0.0307335	14.6876	7.75e-49	2.54e-47
Slc25a13	2164.54	-0.662822	0.0451302	-14.6869	7.82e-49	2.55e-47
Cdh13	266.466	1.87314	0.127626	14.6768	9.08e-49	2.96e-47
Nr4a3	1142.22	1.00228	0.0683318	14.6679	1.04e-48	3.36e-47
Lrch3	3262.2	0.573206	0.039098	14.6608	1.15e-48	3.73e-47
Ankib1	2444.19	-0.623342	0.0425408	-14.6528	1.29e-48	4.18e-47
Ets1	12251.5	-0.459964	0.0314221	-14.6382	1.6e-48	5.17e-47
St3gal1	844.174	-1.00574	0.0687397	-14.6311	1.78e-48	5.72e-47
Foxk1	1179.81	0.912259	0.0623591	14.6291	1.83e-48	5.88e-47
Psmc5	2782.54	-0.593943	0.0406722	-14.6032	2.68e-48	8.58e-47
Me1	1215.19	-0.829435	0.0568506	-14.5897	3.26e-48	1.04e-46
Slc25a4	8652.9	-0.480701	0.0329678	-14.581	3.71e-48	1.18e-46
Shmt2	4883.89	-0.615651	0.0422735	-14.5635	4.79e-48	1.52e-46
Slc16a1	2218.35	-0.640154	0.0440232	-14.5413	6.63e-48	2.1e-46
Xpnpep1	2475.83	-0.635544	0.0437143	-14.5386	6.9e-48	2.18e-46
Uba52	6236.47	0.519207	0.0357575	14.5202	9.02e-48	2.85e-46
Sdk1	848.79	0.954152	0.0658279	14.4946	1.31e-47	4.12e-46
44993	2119.2	0.652256	0.0450865	14.4668	1.96e-47	6.17e-46
Nop53	1941.45	0.733396	0.0506995	14.4656	2e-47	6.27e-46
Ubl3	2643.76	0.649464	0.0449591	14.4457	2.67e-47	8.35e-46
Psmc1	3959.31	-0.515625	0.0357567	-14.4204	3.85e-47	1.2e-45
Dhcr24	1499.81	-0.780284	0.0541602	-14.4069	4.68e-47	1.46e-45
Psmd14	1950.37	-0.665867	0.0462758	-14.3891	6.06e-47	1.88e-45
Ick	845.206	0.952262	0.06619	14.3868	6.26e-47	1.94e-45
Mettl27	244.523	1.81082	0.125973	14.3747	7.46e-47	2.31e-45
Nav3	1207.04	0.810756	0.0564176	14.3706	7.91e-47	2.44e-45
Atf4	4229.25	-0.585043	0.0407276	-14.3648	8.61e-47	2.65e-45
Ak4	356.715	-1.619	0.112786	-14.3547	9.96e-47	3.06e-45
Ttc28	1049.96	0.840225	0.0585485	14.3509	1.05e-46	3.22e-45
Rgs16	209.077	1.95205	0.136165	14.3359	1.3e-46	3.99e-45
Clic4	3659.48	-0.549784	0.038412	-14.3128	1.82e-46	5.55e-45
Lrp5	2003.76	0.735854	0.0515175	14.2836	2.77e-46	8.42e-45
Irf2bpl	1489.39	0.732871	0.0513692	14.2667	3.53e-46	1.07e-44
Sod3	119.871	2.95154	0.207227	14.243	4.95e-46	1.5e-44
Arhgef2	3479.88	-0.540142	0.0379297	-14.2406	5.13e-46	1.55e-44
Vezf1	2139.75	0.646459	0.0454088	14.2364	5.45e-46	1.64e-44
St3gal4	1802.32	0.728112	0.0512407	14.2097	7.98e-46	2.4e-44
Farp1	2697.64	0.582622	0.041027	14.2009	9.04e-46	2.71e-44
Ern1	507.426	1.20934	0.0853434	14.1703	1.4e-45	4.18e-44
Prtg	629.467	1.08884	0.0769013	14.1589	1.64e-45	4.91e-44
Rmnd5a	4030.27	0.540449	0.0381752	14.157	1.69e-45	5.03e-44
Synpo	1960.49	0.653527	0.0462146	14.1412	2.12e-45	6.29e-44
Sipa1l2	1015.22	0.866063	0.0613546	14.1157	3.04e-45	9.01e-44
Sash1	2471.61	0.610673	0.0432704	14.113	3.16e-45	9.35e-44
Atp5b	34435.8	-0.41662	0.0295432	-14.1021	3.69e-45	1.09e-43
Eps8l1	262.334	1.64853	0.117107	14.0771	5.25e-45	1.55e-43
Ndufs1	3406.16	-0.568914	0.0405194	-14.0405	8.8e-45	2.59e-43
Nfkbia	386.892	1.40493	0.100094	14.0362	9.36e-45	2.74e-43
P4ha1	1022.29	-0.859899	0.0613267	-14.0216	1.15e-44	3.36e-43
Cse1l	3819.18	-0.508283	0.036255	-14.0197	1.18e-44	3.45e-43
Rpl15	10244	0.420881	0.0300511	14.0055	1.44e-44	4.2e-43
Zmiz1	1151.36	0.819249	0.0585236	13.9986	1.59e-44	4.62e-43
Nbr1	3876.82	0.54115	0.0386783	13.991	1.77e-44	5.13e-43
Cald1	5788.64	0.624621	0.0447076	13.9712	2.34e-44	6.76e-43
Psmd1	4606.5	-0.499141	0.0357376	-13.9668	2.48e-44	7.17e-43
Bckdha	476.298	1.24373	0.0890524	13.9662	2.51e-44	7.22e-43
Impdh2	3914.69	0.504401	0.03615	13.953	3.02e-44	8.67e-43
Rpl13	11319.7	0.498224	0.0357818	13.9239	4.53e-44	1.3e-42
Ptpn9	1471.27	0.708521	0.0509116	13.9167	5.02e-44	1.44e-42
Ifi30	1023.71	0.831032	0.0601392	13.8185	1.97e-43	5.63e-42
Ocrl	810.58	0.929233	0.0673593	13.7952	2.72e-43	7.77e-42
Dcbld2	1528.54	-0.709618	0.0515078	-13.7769	3.51e-43	9.98e-42
Dnajc13	3821.35	-0.528966	0.0385107	-13.7356	6.22e-43	1.76e-41
Hspd1	19949.4	-0.38628	0.0281299	-13.732	6.53e-43	1.85e-41
Pitrm1	2815.49	-0.587067	0.0427705	-13.726	7.1e-43	2.01e-41
Cdca8	1359.18	-0.759375	0.0553452	-13.7207	7.63e-43	2.15e-41
Atp6v1g1	1960.22	-0.692789	0.0504936	-13.7203	7.67e-43	2.16e-41
Ctsf	123.629	2.71869	0.19841	13.7024	9.82e-43	2.76e-41
Gab1	942.068	0.852581	0.0622748	13.6906	1.16e-42	3.24e-41
Igf2r	5451.11	-0.499297	0.0365027	-13.6784	1.37e-42	3.82e-41
Wnk4	342.879	-1.47135	0.10757	-13.6781	1.37e-42	3.82e-41
Rasgrp3	1911.68	-0.696307	0.0509069	-13.678	1.37e-42	3.82e-41
Serpinh1	9781.73	-0.503237	0.036822	-13.6667	1.6e-42	4.46e-41
Cited2	2256.92	0.60843	0.0445273	13.6642	1.66e-42	4.61e-41
Surf4	3698.49	-0.508275	0.0372261	-13.6537	1.92e-42	5.31e-41
Kpna1	1507.92	-0.723586	0.053038	-13.6428	2.23e-42	6.15e-41
Cyc1	2478.65	-0.674072	0.0494098	-13.6425	2.24e-42	6.17e-41
Rps26	7997.62	0.528803	0.0387674	13.6404	2.3e-42	6.32e-41
Tubg1	1833.74	-0.65048	0.047688	-13.6403	2.31e-42	6.32e-41
Spry2	323.872	1.58713	0.116384	13.637	2.41e-42	6.61e-41
Pdgfa	177.159	2.13069	0.156355	13.6273	2.76e-42	7.53e-41
Myh9	13079.8	0.438355	0.0321796	13.6222	2.96e-42	8.06e-41
Jpt1	4254.3	-0.494125	0.036289	-13.6164	3.2e-42	8.71e-41
Padi2	653.42	-1.08828	0.0800513	-13.5948	4.3e-42	1.17e-40
Galk1	2205.25	-0.636398	0.0468219	-13.5919	4.47e-42	1.21e-40
Marcksl1	2085.93	0.708769	0.0521505	13.5908	4.54e-42	1.23e-40
Ncaph	2165.07	-0.591571	0.0435781	-13.575	5.64e-42	1.52e-40
Rpl39	3173.62	0.705287	0.0519765	13.5694	6.09e-42	1.64e-40
Mybbp1a	4636.19	0.491578	0.0362348	13.5665	6.33e-42	1.7e-40
Rplp1	9000.27	0.530492	0.0391915	13.5359	9.6e-42	2.58e-40
Lmna	4358.13	-0.482026	0.0356563	-13.5187	1.21e-41	3.25e-40
Usp22	2320.83	0.630141	0.0466132	13.5185	1.22e-41	3.25e-40
Fanca	1167.8	-0.796361	0.0589176	-13.5165	1.25e-41	3.33e-40
Galnt10	1064.98	0.82162	0.0607913	13.5154	1.27e-41	3.37e-40
Spag5	2140.31	-0.679327	0.0502962	-13.5065	1.43e-41	3.8e-40
Eya1	1278.92	-0.799851	0.059251	-13.4994	1.58e-41	4.18e-40
Rpa1	4835.84	-0.474737	0.03519	-13.4907	1.77e-41	4.69e-40
Cst3	2770.49	0.600075	0.0445078	13.4825	1.98e-41	5.24e-40
Pgm2	1804.46	-0.683098	0.0506769	-13.4795	2.07e-41	5.44e-40
Ywhag	4948.27	-0.508459	0.0377888	-13.4553	2.87e-41	7.54e-40
Ppp1r26	598.879	1.03982	0.0772948	13.4527	2.97e-41	7.79e-40
Rps11	5930.22	0.526234	0.0391378	13.4457	3.26e-41	8.55e-40
Eps8	4252.51	0.572011	0.0425494	13.4435	3.36e-41	8.79e-40
Ppp1r9a	2469.67	0.641164	0.0477811	13.4188	4.69e-41	1.22e-39
Rps15	8831.9	0.452112	0.033704	13.4142	4.99e-41	1.3e-39
Twf1	2021.07	-0.624858	0.046619	-13.4035	5.77e-41	1.5e-39
Ypel1	231.051	1.72741	0.129207	13.3693	9.14e-41	2.37e-39
Arhgef40	1228.4	0.728588	0.0546173	13.3399	1.36e-40	3.51e-39
Apoe	6929.44	-0.554695	0.0415925	-13.3364	1.42e-40	3.66e-39
Ttc12	391.855	-1.28173	0.0961073	-13.3364	1.42e-40	3.66e-39
Lamp2	4964.59	-0.538455	0.0403824	-13.3339	1.47e-40	3.78e-39
Cnppd1	670.671	1.02651	0.0770793	13.3176	1.83e-40	4.7e-39
Nfatc2	1795.57	0.721616	0.0542252	13.3078	2.09e-40	5.35e-39
Tuba4a	366.627	-1.35532	0.101869	-13.3045	2.18e-40	5.57e-39
Psmc6	2696.34	-0.60407	0.0454138	-13.3015	2.27e-40	5.79e-39
Elovl5	1376.88	-0.69823	0.0525755	-13.2805	3e-40	7.65e-39
Lrrc61	589.441	1.0342	0.0778802	13.2794	3.05e-40	7.75e-39
Slc48a1	2263.98	-0.684701	0.0515688	-13.2774	3.13e-40	7.94e-39
Rps3a1	18681.3	0.378113	0.0285449	13.2463	4.74e-40	1.2e-38
Rps15a	5199.49	0.546077	0.0412356	13.2429	4.96e-40	1.25e-38
Aacs	950.929	-0.858825	0.0648806	-13.237	5.36e-40	1.35e-38
Eif3h	4635.57	0.463164	0.0349983	13.2339	5.59e-40	1.41e-38
Imp3	823.823	0.903314	0.0683554	13.215	7.19e-40	1.81e-38
Nup210	5645.42	0.457596	0.0347093	13.1837	1.09e-39	2.73e-38
Igf1r	979.109	0.810997	0.0615161	13.1835	1.09e-39	2.74e-38
Rapgef3	1145.58	0.755442	0.0573059	13.1826	1.1e-39	2.76e-38
Cxcl10	190.338	1.85032	0.140517	13.1679	1.34e-39	3.35e-38
Sntb1	1580.94	0.662362	0.0503483	13.1556	1.58e-39	3.94e-38
Hmmr	2020.46	-0.623123	0.0473803	-13.1515	1.67e-39	4.15e-38
Eif4e	2474.27	-0.567914	0.043235	-13.1355	2.06e-39	5.11e-38
Spry4	95.52	5.26489	0.40128	13.1202	2.52e-39	6.24e-38
Aplp2	11430	-0.35659	0.0271799	-13.1196	2.54e-39	6.28e-38
Ap3m1	1547.52	-0.662613	0.0505507	-13.1079	2.97e-39	7.32e-38
Gramd4	658.717	0.957585	0.0731469	13.0912	3.69e-39	9.1e-38
Mxi1	1000.14	0.805275	0.0616107	13.0704	4.86e-39	1.2e-37
Rplp2	4737.65	0.567667	0.0435281	13.0414	7.11e-39	1.75e-37
Gga2	1526.26	-0.664925	0.0510577	-13.023	9.05e-39	2.22e-37
Igsf9b	859.786	0.950686	0.0730848	13.008	1.1e-38	2.69e-37
Slc25a5	10581.9	-0.38419	0.0295362	-13.0074	1.11e-38	2.71e-37
Pde4b	515.468	1.09127	0.0839125	13.0048	1.15e-38	2.8e-37
Enah	4432.03	-0.468058	0.0360135	-12.9967	1.28e-38	3.1e-37
Atp5o	3893.73	-0.530967	0.0408666	-12.9927	1.35e-38	3.27e-37
Nmt2	1436.98	-0.739439	0.0569227	-12.9902	1.39e-38	3.37e-37
Lonp1	2982.17	-0.574139	0.044205	-12.9881	1.43e-38	3.46e-37
Scly	2179.88	-0.600432	0.0463256	-12.9611	2.03e-38	4.9e-37
B230219D22Rik	3453.87	0.616321	0.0476175	12.9432	2.57e-38	6.19e-37
Notch2	2841.07	0.524033	0.0404894	12.9425	2.59e-38	6.23e-37
Mlf2	5253.82	-0.432998	0.0335386	-12.9104	3.93e-38	9.43e-37
Slc25a12	1171.03	-0.722647	0.0559877	-12.9073	4.1e-38	9.81e-37
Dse	1132.3	0.768926	0.0595863	12.9044	4.25e-38	1.02e-36
Tbx2	1538.38	0.715488	0.0554613	12.9007	4.46e-38	1.06e-36
Fam162a	754.515	-0.959991	0.0744393	-12.8963	4.72e-38	1.13e-36
Sc5d	733.943	-0.908099	0.0704218	-12.8951	4.79e-38	1.14e-36
Lpp	1770.64	0.638537	0.0498146	12.8183	1.3e-37	3.08e-36
Notch1	89.7237	-3.37547	0.263582	-12.8062	1.51e-37	3.59e-36
Dyrk1b	913.437	0.856728	0.0669092	12.8043	1.55e-37	3.67e-36
Rps10	8692.04	0.449285	0.0350892	12.8041	1.56e-37	3.67e-36
Pls3	1748.4	-0.633022	0.0494675	-12.7967	1.71e-37	4.03e-36
Mreg	776.218	-0.867351	0.067802	-12.7924	1.81e-37	4.25e-36
Cdk1	3607.59	-0.470179	0.0367996	-12.7768	2.21e-37	5.19e-36
Cacybp	2624.69	-0.565177	0.0443265	-12.7503	3.11e-37	7.28e-36
Rpl34	2762.49	0.54232	0.0426117	12.727	4.18e-37	9.79e-36
H2-D1	796.318	0.836288	0.0657516	12.7189	4.64e-37	1.08e-35
Syne3	124.69	-2.35352	0.185222	-12.7064	5.45e-37	1.27e-35
Ppib	3792.48	0.514808	0.0405277	12.7026	5.72e-37	1.33e-35
Ass1	797.898	-0.856167	0.0674091	-12.7011	5.83e-37	1.36e-35
Midn	1755.86	0.616944	0.0485845	12.6984	6.04e-37	1.4e-35
Trim37	2777.61	-0.547403	0.0431662	-12.6813	7.51e-37	1.74e-35
Kif22	1380.32	-0.661684	0.0522174	-12.6717	8.48e-37	1.96e-35
Tmc6	1219.47	0.723025	0.0570731	12.6684	8.85e-37	2.04e-35
Sidt2	1703.76	0.636873	0.0502766	12.6674	8.97e-37	2.07e-35
Prxl2c	869.312	0.882185	0.069871	12.6259	1.52e-36	3.49e-35
Tg	729.751	-0.892493	0.0707588	-12.6132	1.79e-36	4.1e-35
Endov	884.822	0.870558	0.0690351	12.6104	1.85e-36	4.24e-35
Ppp2ca	6543.01	-0.397845	0.0315804	-12.5979	2.17e-36	4.96e-35
Kmt5a	3149.34	-0.494432	0.0392641	-12.5925	2.32e-36	5.3e-35
Zfp422	2150.09	0.561371	0.0446093	12.5842	2.58e-36	5.88e-35
Insr	1233.72	0.729653	0.0579912	12.5821	2.65e-36	6.03e-35
Etf1	4423.97	-0.436701	0.0347092	-12.5817	2.66e-36	6.05e-35
Sema3d	96.308	2.79794	0.222747	12.5611	3.46e-36	7.84e-35
Cox5b	2844.13	-0.516247	0.0411128	-12.5569	3.65e-36	8.25e-35
Samd14	895.991	0.799885	0.0638988	12.518	5.95e-36	1.35e-34
Cers4	1199.04	0.710868	0.0568538	12.5034	7.15e-36	1.61e-34
Slc3a2	2785.94	-0.504579	0.0403801	-12.4958	7.87e-36	1.77e-34
Creb3l2	3237.22	0.487996	0.0390772	12.488	8.68e-36	1.95e-34
Ywhaz	8829.06	-0.372291	0.0298205	-12.4844	9.08e-36	2.04e-34
G6pdx	2107.68	-0.546401	0.0439068	-12.4446	1.5e-35	3.36e-34
Atp5pb	4911.48	-0.466054	0.0375222	-12.4207	2.02e-35	4.51e-34
Grhpr	329.384	-1.30665	0.105356	-12.4022	2.54e-35	5.68e-34
Mapk8ip1	1397.07	-0.70432	0.0568208	-12.3955	2.77e-35	6.17e-34
Aifm1	1147.78	-0.719764	0.0581169	-12.3847	3.16e-35	7.04e-34
Aebp2	4535.02	0.433301	0.0349904	12.3834	3.21e-35	7.14e-34
Lancl1	814.347	0.85138	0.068796	12.3754	3.55e-35	7.88e-34
Kif5b	8335.55	-0.489613	0.0395884	-12.3676	3.91e-35	8.67e-34
Dip2c	1566.53	-0.651272	0.05276	-12.3441	5.24e-35	1.16e-33
Blvrb	224.124	-1.57207	0.127367	-12.3428	5.33e-35	1.18e-33
Nes	2147.24	-0.596361	0.0483302	-12.3393	5.56e-35	1.23e-33
Pif1	660.561	-0.940124	0.0762079	-12.3363	5.77e-35	1.27e-33
Ccna2	5698.59	-0.418485	0.0339438	-12.3288	6.34e-35	1.39e-33
Zfp697	577.817	1.05502	0.0859172	12.2795	1.17e-34	2.56e-33
Exosc5	415.747	1.22415	0.0996969	12.2787	1.18e-34	2.58e-33
Rrbp1	3705.08	-0.465625	0.0379465	-12.2706	1.3e-34	2.85e-33
Cryab	2981.95	-0.480089	0.0391285	-12.2696	1.32e-34	2.88e-33
Amd1	3390	-0.538157	0.0438735	-12.2661	1.38e-34	3e-33
Zfp362	568.519	0.97782	0.0797499	12.2611	1.47e-34	3.19e-33
Fam57a	423.897	-1.18026	0.0963836	-12.2454	1.78e-34	3.86e-33
Tspan3	2490.27	-0.532977	0.0435814	-12.2295	2.16e-34	4.69e-33
Spry1	258.992	1.41758	0.11594	12.2268	2.23e-34	4.84e-33
Skil	529.415	1.01424	0.0829809	12.2226	2.35e-34	5.09e-33
Timm17a	1246.73	-0.687786	0.0563101	-12.2143	2.61e-34	5.63e-33
Uba1	11150.2	-0.35702	0.0292424	-12.209	2.78e-34	5.99e-33
Pdxk	1193.18	-0.709098	0.0580915	-12.2066	2.87e-34	6.16e-33
Clock	1392.44	-0.711294	0.0583382	-12.1926	3.4e-34	7.31e-33
Relb	253.237	1.51809	0.125333	12.1124	9.08e-34	1.95e-32
Dnaja1	5319.38	-0.393971	0.0325499	-12.1036	1.01e-33	2.16e-32
Cntfr	1117.6	-0.71473	0.0591212	-12.0892	1.2e-33	2.57e-32
Mmp17	140.221	1.98677	0.164471	12.0797	1.35e-33	2.88e-32
Ttll7	116.538	-2.34171	0.193882	-12.078	1.38e-33	2.94e-32
Hmgn2	7549.41	0.45884	0.03801	12.0716	1.49e-33	3.17e-32
Aldh2	5067.69	0.419387	0.0347464	12.0699	1.52e-33	3.23e-32
Rnf145	2047.33	0.552336	0.0457691	12.0679	1.56e-33	3.31e-32
Rhou	896.144	-0.867624	0.0719434	-12.0598	1.72e-33	3.64e-32
Psap	10119.1	-0.356679	0.0295801	-12.0581	1.76e-33	3.71e-32
Ganc	545.505	0.995141	0.0826596	12.039	2.22e-33	4.67e-32
Apold1	2376.88	0.557915	0.0463616	12.034	2.35e-33	4.96e-32
Bnip3	651.274	-2.15624	0.179313	-12.025	2.63e-33	5.52e-32
Abat	1102.24	-0.706875	0.0588178	-12.018	2.86e-33	6e-32
Gli3	1893.1	0.575151	0.0478667	12.0157	2.94e-33	6.16e-32
Gbp2	124.59	2.14908	0.179151	11.9959	3.73e-33	7.81e-32
Hdlbp	9051.12	-0.442584	0.0369004	-11.994	3.82e-33	7.97e-32
Atp6v1d	1567.43	-0.604919	0.0504353	-11.994	3.82e-33	7.97e-32
Rragd	655.886	-0.896241	0.0747961	-11.9825	4.39e-33	9.14e-32
Smpdl3a	746.605	0.832862	0.0695105	11.9818	4.43e-33	9.2e-32
Rps17	6601.06	0.482867	0.040353	11.9661	5.35e-33	1.11e-31
Pgrmc2	1969.04	0.554528	0.046366	11.9598	5.77e-33	1.2e-31
Hspg2	8317.76	0.94869	0.0793287	11.959	5.83e-33	1.21e-31
Slc23a2	1440.73	0.613283	0.0513155	11.9512	6.4e-33	1.32e-31
Bicral	604.716	0.940975	0.0788113	11.9396	7.36e-33	1.52e-31
Crtap	1418.17	0.674569	0.0565097	11.9372	7.57e-33	1.56e-31
Ddit3	439.501	-1.05733	0.0886924	-11.9213	9.17e-33	1.89e-31
Unc5c	5278.32	-0.446507	0.0375016	-11.9064	1.1e-32	2.25e-31
Zkscan8	798.966	0.819607	0.0688439	11.9053	1.11e-32	2.28e-31
Gnb1	12551.3	-0.324579	0.0273307	-11.876	1.58e-32	3.23e-31
Zfp219	1144.9	0.678799	0.057165	11.8744	1.61e-32	3.29e-31
Psmc3	4371.88	-0.494105	0.0416848	-11.8534	2.07e-32	4.22e-31
Eif2ak3	1448.19	0.611462	0.0516047	11.849	2.18e-32	4.44e-31
Wdfy1	2295.3	0.543453	0.0458733	11.8468	2.24e-32	4.55e-31
N4bp2	633.206	0.915507	0.077285	11.8459	2.26e-32	4.59e-31
Swap70	1920.18	0.546698	0.0461517	11.8457	2.27e-32	4.59e-31
Txnrd1	8993.06	-0.357626	0.0301933	-11.8446	2.3e-32	4.65e-31
Mbtd1	1924.32	0.597199	0.0504692	11.8329	2.64e-32	5.33e-31
Zswim4	475.927	1.00382	0.0848391	11.8321	2.67e-32	5.38e-31
Mamld1	325.159	-1.23629	0.1045	-11.8305	2.72e-32	5.47e-31
Rpl26	8183.14	0.441872	0.0373603	11.8273	2.82e-32	5.68e-31
Tagln2	76.1971	3.21114	0.271768	11.8158	3.24e-32	6.5e-31
Smarca2	759.004	0.820287	0.0696042	11.785	4.66e-32	9.36e-31
Cspg4	230.609	1.49033	0.126508	11.7805	4.92e-32	9.86e-31
Adcy6	1212.82	0.689996	0.0585875	11.7772	5.12e-32	1.02e-30
Akirin1	1044.76	-0.691525	0.0587178	-11.7771	5.12e-32	1.02e-30
Pabpc4	2552.25	0.492058	0.0418612	11.7545	6.7e-32	1.34e-30
Dcps	1554.56	0.586887	0.0499358	11.7528	6.83e-32	1.36e-30
Tpx2	4430.06	-0.409942	0.0348961	-11.7475	7.27e-32	1.45e-30
Mars	2359.6	-0.511119	0.0435285	-11.7422	7.75e-32	1.54e-30
Prr11	1702.98	-0.625774	0.0533746	-11.7242	9.58e-32	1.9e-30
St13	4214.64	-0.431437	0.0368548	-11.7064	1.18e-31	2.34e-30
Abtb1	524.233	0.982943	0.0839967	11.7022	1.24e-31	2.46e-30
Clvs1	2421.27	-0.490378	0.0419628	-11.686	1.5e-31	2.97e-30
Specc1	1097.37	-0.676827	0.0579314	-11.6833	1.55e-31	3.06e-30
Pkn1	1499.68	0.590797	0.0505696	11.6829	1.56e-31	3.07e-30
Tmem59	2835.58	0.507834	0.0434756	11.6809	1.6e-31	3.14e-30
Rlim	6778.7	-0.422008	0.0361457	-11.6752	1.71e-31	3.35e-30
45171	4583.56	-0.425556	0.0364587	-11.6723	1.77e-31	3.46e-30
Gm46430	778.268	0.798488	0.0684602	11.6635	1.96e-31	3.83e-30
Als2	1680.09	-0.570686	0.0489462	-11.6595	2.05e-31	4.01e-30
Hbp1	1595.84	0.570587	0.0489405	11.6588	2.07e-31	4.04e-30
Ankrd52	2915.83	-0.524025	0.044972	-11.6522	2.23e-31	4.35e-30
Asah1	2268.06	-0.527842	0.0453168	-11.6478	2.35e-31	4.58e-30
Ero1l	3958.69	-0.943669	0.0810599	-11.6416	2.53e-31	4.92e-30
Stox2	1524.65	0.59508	0.0512677	11.6073	3.78e-31	7.34e-30
Slc25a27	517.072	0.963033	0.0830053	11.6021	4.02e-31	7.79e-30
Actr1a	2333.55	-0.490971	0.0423714	-11.5873	4.78e-31	9.24e-30
Eprs	8522.03	-0.386849	0.0333932	-11.5847	4.93e-31	9.51e-30
Msh2	1641.77	0.558514	0.0482332	11.5795	5.24e-31	1.01e-29
Mid1ip1	841.369	-0.767149	0.0662518	-11.5793	5.25e-31	1.01e-29
Neu1	482.435	-0.990544	0.0855484	-11.5787	5.28e-31	1.02e-29
Tmem41b	1360.24	-0.65183	0.0563343	-11.5708	5.8e-31	1.11e-29
Zfp703	309.726	-1.28721	0.111305	-11.5648	6.22e-31	1.19e-29
Tmem97	793.023	-0.764137	0.0660858	-11.5628	6.36e-31	1.22e-29
Rrp1b	1205.67	0.63386	0.0548557	11.5551	6.96e-31	1.33e-29
Myo5a	11576.2	-0.389122	0.0337087	-11.5437	7.95e-31	1.52e-29
Npm1	16993.9	0.293921	0.0254658	11.5418	8.12e-31	1.55e-29
Syne1	2755.33	0.609431	0.0528037	11.5415	8.15e-31	1.55e-29
Ldlrad3	2389.43	0.504851	0.0437449	11.5408	8.21e-31	1.56e-29
Odf2	2484.21	-0.473874	0.0410781	-11.5359	8.7e-31	1.65e-29
Atf5	379.076	-1.12488	0.0975879	-11.5268	9.67e-31	1.83e-29
Capza1	4265.01	-0.416661	0.036171	-11.5192	1.06e-30	2e-29
Fam120a	9262.43	-0.43164	0.0374983	-11.5109	1.16e-30	2.2e-29
Btg1	593.183	0.882896	0.0767072	11.51	1.18e-30	2.22e-29
Ap2a1	1736.96	-0.563754	0.0489935	-11.5067	1.22e-30	2.3e-29
Clmn	1005.3	-0.72298	0.0628779	-11.4982	1.35e-30	2.53e-29
Mylk	605.001	-0.88607	0.0770908	-11.4939	1.42e-30	2.66e-29
Cfl1	12838.4	-0.334275	0.0290894	-11.4913	1.46e-30	2.74e-29
Aff2	267.649	-1.3037	0.113515	-11.4848	1.57e-30	2.94e-29
Cdc25b	1984.4	-0.541718	0.0471794	-11.4821	1.62e-30	3.04e-29
Mxd4	534.886	0.907886	0.0790994	11.4778	1.71e-30	3.19e-29
Ugdh	1358.09	0.633077	0.0551608	11.4769	1.72e-30	3.21e-29
Arfgef3	612.207	-0.953489	0.0830788	-11.4769	1.72e-30	3.21e-29
Odc1	6331.72	0.371001	0.0323363	11.4732	1.8e-30	3.34e-29
Man2a1	2531.39	-0.488302	0.0425743	-11.4694	1.88e-30	3.49e-29
Dgkd	1989.87	0.514418	0.0448705	11.4645	1.99e-30	3.69e-29
Fabp5	4689.21	-0.856662	0.0747902	-11.4542	2.24e-30	4.15e-29
Psmd12	2098.6	-0.513049	0.0448415	-11.4414	2.6e-30	4.8e-29
Psmd13	1768.83	-0.537091	0.0470175	-11.4232	3.2e-30	5.91e-29
Ccdc13	142.813	-1.93193	0.169354	-11.4076	3.83e-30	7.07e-29
Ppa1	906.508	-0.727303	0.0637599	-11.4069	3.86e-30	7.11e-29
Zfp740	2701.63	0.481618	0.0422229	11.4066	3.88e-30	7.13e-29
Cdkn2d	625.98	-0.853043	0.0748009	-11.4042	3.98e-30	7.32e-29
Sord	1552.1	-0.584945	0.0513207	-11.3978	4.29e-30	7.86e-29
Csnk1e	1687.26	0.55272	0.0485092	11.3941	4.47e-30	8.19e-29
Gnpda1	805.895	-0.786302	0.0690486	-11.3877	4.82e-30	8.81e-29
Irak2	218.869	1.43539	0.126129	11.3804	5.24e-30	9.57e-29
Pmpca	2312.67	-0.515647	0.0453251	-11.3766	5.47e-30	9.97e-29
Sh3d19	606.078	0.854504	0.0752417	11.3568	6.86e-30	1.25e-28
Ctdsp2	7267.01	0.350617	0.0309088	11.3436	7.98e-30	1.45e-28
Psmc4	2021.69	-0.535029	0.0471725	-11.342	8.13e-30	1.48e-28
Cdk19	1687.25	0.578524	0.0510266	11.3377	8.54e-30	1.55e-28
Kank4	807.547	0.745514	0.0657928	11.3312	9.19e-30	1.66e-28
Rps8	11843.1	0.370751	0.0327461	11.322	1.02e-29	1.85e-28
Atg13	923.935	0.701909	0.0620343	11.3149	1.11e-29	2e-28
Syt9	1026.47	0.671031	0.0593446	11.3074	1.21e-29	2.18e-28
Myh14	97.4101	-2.44809	0.216784	-11.2927	1.43e-29	2.57e-28
Atp1a1	27940.3	0.286784	0.0253963	11.2924	1.43e-29	2.58e-28
C030002A05Rik	2101.79	0.554518	0.0491106	11.2912	1.45e-29	2.61e-28
Itprid2	2231.99	0.494477	0.0438004	11.2893	1.48e-29	2.66e-28
Lama5	1405.5	-0.615989	0.0546146	-11.2788	1.67e-29	2.99e-28
Adam11	153.5	1.74069	0.154461	11.2694	1.86e-29	3.32e-28
Bcas3	909.758	0.717839	0.0637669	11.2572	2.13e-29	3.81e-28
Gng11	311.264	1.17801	0.104679	11.2536	2.22e-29	3.97e-28
Fnip1	1470.66	-0.613325	0.054592	-11.2347	2.75e-29	4.91e-28
Mmp15	375.939	1.08808	0.096857	11.2339	2.78e-29	4.95e-28
Tnfrsf19	100.757	-2.30311	0.205017	-11.2337	2.79e-29	4.95e-28
Bhlhe40	745.679	-0.865217	0.0770384	-11.231	2.87e-29	5.1e-28
Lrrc59	3453.74	-0.435778	0.0388353	-11.2212	3.21e-29	5.69e-28
Pck2	1298.78	-0.643146	0.0573302	-11.2183	3.32e-29	5.87e-28
Mfn2	1414.23	-0.575691	0.0513378	-11.2138	3.49e-29	6.17e-28
Npepl1	1448.71	0.581515	0.0518657	11.2119	3.56e-29	6.29e-28
Dab2ip	1542.62	0.560153	0.0499861	11.2062	3.8e-29	6.7e-28
Abcf2	2828.91	-0.454444	0.0405594	-11.2044	3.88e-29	6.83e-28
Sec13	2602.9	-0.476992	0.0425761	-11.2033	3.93e-29	6.91e-28
Itsn2	2233.02	-0.514493	0.0459325	-11.2011	4.03e-29	7.08e-28
Pnrc1	628.594	0.902593	0.0806536	11.191	4.51e-29	7.92e-28
Il6st	2079.26	0.580323	0.0518625	11.1897	4.58e-29	8.03e-28
Car14	3915.79	-0.415214	0.0371459	-11.1779	5.23e-29	9.15e-28
Ubald1	323.493	1.15169	0.103045	11.1767	5.31e-29	9.27e-28
Cnn3	7943.08	-0.328068	0.029356	-11.1755	5.37e-29	9.38e-28
Sdhb	2951.8	-0.473258	0.0423507	-11.1747	5.42e-29	9.45e-28
Ube2s	4579.02	-0.488591	0.0437242	-11.1744	5.44e-29	9.47e-28
Prss23	784.264	0.827471	0.0740672	11.1719	5.6e-29	9.73e-28
Fam50a	684.838	-0.832917	0.0745651	-11.1703	5.7e-29	9.89e-28
Bhlhe41	1115.72	-0.723006	0.064801	-11.1573	6.59e-29	1.14e-27
Eif2a	1470.27	0.584431	0.0524484	11.143	7.75e-29	1.34e-27
Kntc1	2340.33	-0.571801	0.0513168	-11.1426	7.78e-29	1.35e-27
Wdr1	4802.25	-0.385559	0.0346085	-11.1406	7.96e-29	1.37e-27
Ncapg2	3885.4	-0.47945	0.043041	-11.1394	8.07e-29	1.39e-27
Shcbp1	1211.71	-0.635028	0.0570261	-11.1357	8.4e-29	1.45e-27
Plod2	1681.57	-0.547516	0.0491844	-11.1319	8.77e-29	1.51e-27
Racgap1	4698.45	-0.401068	0.0360552	-11.1237	9.62e-29	1.65e-27
Abhd8	1096.95	-0.671113	0.0603464	-11.121	9.91e-29	1.7e-27
Dab2	1027.24	0.686256	0.061755	11.1126	1.09e-28	1.87e-27
Cbx4	1114.42	-0.645166	0.0580716	-11.1098	1.12e-28	1.92e-27
Txn1	3515.06	-0.569284	0.0512766	-11.1022	1.22e-28	2.09e-27
Abce1	4107	-0.432358	0.0389627	-11.0967	1.3e-28	2.22e-27
LOC115488624	340.578	1.16713	0.105185	11.096	1.31e-28	2.24e-27
Agl	1230.62	-0.611784	0.0551535	-11.0924	1.37e-28	2.32e-27
Bub1b	3391.36	-0.441202	0.0398011	-11.0852	1.48e-28	2.52e-27
Abca12	454.523	1.02666	0.0926605	11.0798	1.57e-28	2.67e-27
Paip2	1623.78	0.560838	0.0506765	11.067	1.81e-28	3.07e-27
Rapgef2	4468.52	0.396825	0.035862	11.0653	1.85e-28	3.13e-27
Tcf12	6364.32	0.365315	0.0330184	11.064	1.88e-28	3.17e-27
Acss2	393.776	-1.06668	0.0964472	-11.0597	1.97e-28	3.32e-27
Mtch2	2204.28	-0.483043	0.0437045	-11.0525	2.13e-28	3.6e-27
Dcun1d4	804.194	-0.728793	0.0659592	-11.0492	2.21e-28	3.73e-27
Cpne8	168.085	1.66988	0.151185	11.0453	2.31e-28	3.89e-27
Mvk	429.134	-0.979939	0.0887325	-11.0437	2.35e-28	3.95e-27
Pltp	164.677	-1.68376	0.152523	-11.0394	2.47e-28	4.14e-27
Arf6	3400.64	-0.469828	0.0426013	-11.0285	2.79e-28	4.67e-27
Lrp8	438.329	-0.987592	0.0895945	-11.0229	2.96e-28	4.96e-27
Tef	1105.28	-0.636816	0.0578239	-11.013	3.31e-28	5.53e-27
Crat	703.112	-0.784846	0.071268	-11.0126	3.32e-28	5.55e-27
Gxylt2	9280.7	0.367854	0.033464	10.9925	4.15e-28	6.92e-27
Eif4a2	4463.81	0.425499	0.0387749	10.9736	5.12e-28	8.53e-27
Ubald2	1362.07	0.679659	0.0619679	10.9679	5.45e-28	9.07e-27
Myadm	3783.45	-0.440488	0.0401773	-10.9636	5.72e-28	9.5e-27
Arhgef25	681.357	0.793842	0.0724077	10.9635	5.72e-28	9.5e-27
Pgp	609.066	-0.840431	0.0767199	-10.9545	6.32e-28	1.05e-26
Usp5	3852.4	-0.411567	0.0375795	-10.9519	6.51e-28	1.08e-26
Hsd17b7	491.859	-0.912902	0.0833637	-10.9508	6.58e-28	1.09e-26
Stard9	772.797	-0.793686	0.0725652	-10.9376	7.62e-28	1.26e-26
Egr1	58.2358	3.8763	0.35451	10.9343	7.91e-28	1.3e-26
Dnajb11	2332.71	-0.510263	0.0467223	-10.9212	9.13e-28	1.5e-26
Cpeb4	2122.88	-0.569256	0.0521351	-10.9189	9.37e-28	1.54e-26
Smc2	3317.71	-0.431017	0.0395126	-10.9083	1.05e-27	1.73e-26
Gyg	2153.82	-0.521955	0.0478529	-10.9075	1.06e-27	1.74e-26
Ctnnd1	8611.56	0.334131	0.0306369	10.9062	1.08e-27	1.77e-26
Pcolce	1768.15	-0.533587	0.0489518	-10.9003	1.15e-27	1.88e-26
Fam210b	855.366	-0.714201	0.0655768	-10.8911	1.27e-27	2.08e-26
Ercc6l	1087.23	-0.627025	0.0576064	-10.8846	1.36e-27	2.23e-26
Nedd4l	2472.96	0.474201	0.0436174	10.8718	1.57e-27	2.56e-26
Psmc2	2287.05	-0.469724	0.0432216	-10.8678	1.64e-27	2.67e-26
Mapkapk3	721.772	0.773841	0.0712133	10.8665	1.66e-27	2.71e-26
Mrs2	3247.1	-0.419062	0.038569	-10.8653	1.69e-27	2.74e-26
Mrpl18	1029.29	-0.710766	0.0654432	-10.8608	1.77e-27	2.87e-26
Kansl1	2562.14	0.465407	0.0428793	10.8539	1.91e-27	3.1e-26
Accs	212.783	1.42891	0.131779	10.8433	2.15e-27	3.47e-26
Zfp637	1582.61	0.559573	0.051619	10.8404	2.21e-27	3.58e-26
Eid1	2195.32	0.483856	0.044667	10.8325	2.41e-27	3.9e-26
Rps3	13995.2	0.400495	0.0369983	10.8247	2.63e-27	4.24e-26
Desi2	877.139	-0.712059	0.0658107	-10.8198	2.77e-27	4.47e-26
Uaca	1070.5	-0.631499	0.0583662	-10.8196	2.78e-27	4.47e-26
Chchd2	4168.38	-0.428567	0.0396786	-10.8009	3.41e-27	5.47e-26
Nckap1	11229.8	-0.3578	0.0331341	-10.7985	3.5e-27	5.61e-26
Vcp	10411.4	-0.319196	0.0295716	-10.794	3.67e-27	5.89e-26
Sdf2l1	495.47	-0.944802	0.0876143	-10.7837	4.11e-27	6.58e-26
Snx25	1725.21	0.523264	0.048526	10.7832	4.13e-27	6.61e-26
Rpl36a	1485.93	0.627591	0.0582703	10.7703	4.75e-27	7.59e-26
Msn	12435.1	-0.338352	0.0314262	-10.7666	4.95e-27	7.9e-26
Sema3g	96.9813	2.20641	0.205025	10.7616	5.22e-27	8.32e-26
Zfp704	1677.74	0.677735	0.0629963	10.7583	5.41e-27	8.62e-26
Slc37a2	214.123	-1.39496	0.129696	-10.7556	5.58e-27	8.86e-26
Adamts13	79.4383	2.69051	0.25047	10.7419	6.47e-27	1.03e-25
Slc20a1	862.07	-0.699433	0.0651275	-10.7394	6.65e-27	1.05e-25
Aldh18a1	2641.36	-0.459806	0.0428373	-10.7338	7.06e-27	1.12e-25
Stom	678.974	-0.772584	0.0719887	-10.732	7.2e-27	1.14e-25
Fkbp4	11931.8	-0.334122	0.0311356	-10.7312	7.26e-27	1.15e-25
Plekhh3	373.812	-1.07423	0.100125	-10.7289	7.44e-27	1.17e-25
Lamb1	207.67	1.38611	0.129258	10.7236	7.89e-27	1.24e-25
Epc2	862.246	0.710523	0.0662767	10.7205	8.15e-27	1.28e-25
Tenm4	644.857	-0.826167	0.0770698	-10.7197	8.23e-27	1.29e-25
Vps35	3922.45	-0.408042	0.0381333	-10.7004	1.01e-26	1.59e-25
Metap1d	582.033	0.816212	0.0763537	10.6899	1.14e-26	1.78e-25
Pcna	6809.43	-0.338834	0.0316998	-10.6888	1.15e-26	1.8e-25
Gsdmc	3198.38	-0.432926	0.0405148	-10.6856	1.19e-26	1.86e-25
Rpl31	9238.66	0.438217	0.0410118	10.6851	1.19e-26	1.87e-25
Arpc1b	3061.21	-0.419589	0.0392695	-10.6848	1.2e-26	1.87e-25
Nampt	3069.36	-0.458157	0.0428903	-10.6821	1.24e-26	1.93e-25
Zbtb7b	382.288	-1.05318	0.0986139	-10.6798	1.27e-26	1.97e-25
St5	1242.07	0.652171	0.0611027	10.6734	1.36e-26	2.11e-25
Pfn1	8281.8	-0.3879	0.0363434	-10.6732	1.36e-26	2.11e-25
Ahsa2	1092.18	-0.649574	0.0609168	-10.6633	1.51e-26	2.35e-25
St6gal1	814.296	0.691542	0.0648659	10.6611	1.55e-26	2.4e-25
Hspa4l	440.646	-0.948613	0.0890045	-10.658	1.6e-26	2.48e-25
Prelid3b	1328.29	-0.625148	0.0586816	-10.6532	1.68e-26	2.61e-25
Tcf7l1	715.578	0.745679	0.0700277	10.6483	1.77e-26	2.74e-25
Celf2	4497.61	-0.418257	0.0393201	-10.6372	2e-26	3.09e-25
Rpl21	9238.6	0.380656	0.0357892	10.6361	2.02e-26	3.12e-25
Ccne1	730.484	-0.759736	0.0714437	-10.634	2.07e-26	3.19e-25
Tet1	364.139	-1.06735	0.100397	-10.6313	2.13e-26	3.28e-25
Ube2c	2069.69	-0.479356	0.0451422	-10.6188	2.44e-26	3.74e-25
Mdh1	3372.92	-0.401571	0.037824	-10.6168	2.49e-26	3.82e-25
Col4a5	728.065	-0.812865	0.0765725	-10.6156	2.52e-26	3.86e-25
Blm	765.455	-0.720574	0.0679146	-10.61	2.68e-26	4.1e-25
Dstyk	4341.57	-0.480054	0.0452479	-10.6094	2.69e-26	4.12e-25
Rps6ka3	3041.45	-0.425919	0.040175	-10.6016	2.93e-26	4.47e-25
Nsf	1915.38	-0.505249	0.0476631	-10.6004	2.97e-26	4.53e-25
Ddx5	24018.8	0.26226	0.0247409	10.6003	2.97e-26	4.53e-25
Zfp266	2515.04	0.526874	0.0497192	10.597	3.08e-26	4.68e-25
Zfp950	339.691	1.15212	0.108759	10.5933	3.2e-26	4.87e-25
Cox5a	1794.5	-0.526314	0.0497123	-10.5872	3.42e-26	5.19e-25
Eif3c	7462.62	-0.324085	0.0306563	-10.5716	4.04e-26	6.12e-25
Snta1	261.77	-1.20908	0.114511	-10.5587	4.63e-26	7.02e-25
Atxn7l3b	2728.97	0.446847	0.0423256	10.5574	4.7e-26	7.11e-25
Cdkn1a	1340.61	-0.587327	0.05564	-10.5559	4.77e-26	7.21e-25
Dcbld1	479.769	-0.889215	0.0842868	-10.5499	5.09e-26	7.68e-25
Rab6b	1073.07	0.624782	0.0593198	10.5325	6.12e-26	9.23e-25
Trim71	169.756	1.50476	0.14311	10.5148	7.39e-26	1.11e-24
Samd8	887.188	-0.701424	0.0667468	-10.5087	7.87e-26	1.18e-24
Psmd3	3130.62	-0.437805	0.041672	-10.506	8.11e-26	1.22e-24
Cln6	1191.64	0.59289	0.0564432	10.5042	8.26e-26	1.24e-24
Zfp512b	1070.03	0.611696	0.0583007	10.4921	9.39e-26	1.41e-24
Brpf3	1207.79	0.57679	0.0550962	10.4688	1.2e-25	1.8e-24
Kiz	546.821	0.842008	0.0804393	10.4676	1.22e-25	1.82e-24
Zfp532	726.454	0.725456	0.0693138	10.4663	1.23e-25	1.84e-24
Cdk2	6245.61	-0.38626	0.0369138	-10.4638	1.27e-25	1.89e-24
Ltbp3	1652.29	0.57515	0.0549832	10.4605	1.31e-25	1.96e-24
Eif4ebp1	1191.17	-0.57887	0.0553392	-10.4604	1.31e-25	1.96e-24
Polq	703.728	-0.762898	0.072956	-10.457	1.36e-25	2.03e-24
Ptges3	4337.32	-0.368546	0.0352768	-10.4473	1.51e-25	2.24e-24
Gjb2	215.875	-1.32609	0.126965	-10.4445	1.55e-25	2.3e-24
Pcyt2	880.927	-0.655545	0.0628022	-10.4382	1.66e-25	2.46e-24
Atp6ap1	2066.42	-0.469071	0.044948	-10.4358	1.7e-25	2.52e-24
LOC115490152	1888.56	1.08045	0.103568	10.4323	1.77e-25	2.61e-24
Plekhm1	1554.18	-0.517436	0.0496346	-10.4249	1.91e-25	2.82e-24
Espn	161.259	-1.53736	0.1475	-10.4227	1.95e-25	2.88e-24
Slit2	188.306	1.40345	0.134872	10.4058	2.33e-25	3.44e-24
Hspa14	1403.57	-0.546417	0.0525441	-10.3992	2.5e-25	3.68e-24
Gamt	290.354	-1.21066	0.116538	-10.3885	2.8e-25	4.11e-24
Sgcb	706.758	-0.784447	0.0755571	-10.3822	2.99e-25	4.39e-24
Smim14	961.454	0.634985	0.061185	10.3781	3.12e-25	4.58e-24
Slc25a10	1314.08	-0.571449	0.0550667	-10.3774	3.14e-25	4.61e-24
Ldlrap1	573.009	0.791202	0.0762798	10.3724	3.31e-25	4.85e-24
Ppm1g	3780.86	-0.392737	0.0378664	-10.3717	3.34e-25	4.88e-24
Scarf2	2007.64	0.493584	0.0476249	10.364	3.62e-25	5.28e-24
Kdm7a	946.332	0.70477	0.068004	10.3637	3.63e-25	5.3e-24
Rgmb	656.652	0.799868	0.0771991	10.3611	3.73e-25	5.43e-24
Cdk6	854.669	0.740864	0.0715633	10.3526	4.07e-25	5.93e-24
Vdac2	4196.52	-0.401231	0.0387621	-10.3511	4.14e-25	6.02e-24
Ect2	3052.65	-0.422239	0.0407952	-10.3502	4.18e-25	6.07e-24
Smo	3559.52	0.380925	0.036815	10.347	4.32e-25	6.27e-24
Plxnc1	1054.12	-0.694474	0.0671201	-10.3467	4.33e-25	6.28e-24
Itm2c	2536.76	0.43486	0.042111	10.3265	5.35e-25	7.74e-24
Dld	2966.39	-0.403949	0.0391194	-10.326	5.37e-25	7.77e-24
Mfsd1	2843.42	0.414007	0.0401148	10.3205	5.69e-25	8.22e-24
Myo7a	4864.65	-0.392572	0.0380382	-10.3205	5.7e-25	8.22e-24
Procr	133.208	-1.73963	0.168646	-10.3153	6.01e-25	8.67e-24
Bak1	1069.41	-0.618709	0.059996	-10.3125	6.19e-25	8.91e-24
Iars	4745.69	-0.375211	0.0364207	-10.3021	6.89e-25	9.92e-24
Eef1g	12485.2	0.309962	0.0301093	10.2946	7.46e-25	1.07e-23
Klhdc10	3552.26	-0.388473	0.0377751	-10.2838	8.33e-25	1.2e-23
Ckap5	6706.52	-0.412909	0.0401564	-10.2825	8.45e-25	1.21e-23
Pdk3	714.877	-0.726064	0.0707168	-10.2672	9.9e-25	1.42e-23
Gm38495	2196.11	-0.486414	0.0473937	-10.2633	1.03e-24	1.48e-23
Hmbs	673.66	-0.743934	0.0724985	-10.2614	1.05e-24	1.5e-23
Bace2	1540.86	-0.577366	0.0563084	-10.2536	1.14e-24	1.63e-23
Pclaf	3550.4	-0.442157	0.0431582	-10.245	1.25e-24	1.78e-23
Psma3	2782.09	-0.42488	0.0415399	-10.2282	1.48e-24	2.11e-23
Rab1a	2783.38	-0.468898	0.0458503	-10.2267	1.51e-24	2.14e-23
Eif4g1	17530.8	-0.285031	0.0278923	-10.219	1.63e-24	2.32e-23
Prkcq	3909.89	-0.401739	0.0393209	-10.2169	1.67e-24	2.37e-23
Ccl5	53.8951	3.50668	0.343387	10.212	1.75e-24	2.49e-23
Rasef	101.962	2.00468	0.196424	10.2059	1.87e-24	2.64e-23
Gigyf1	1305.57	0.579853	0.0568206	10.205	1.88e-24	2.67e-23
Gtse1	992.658	-0.616791	0.0604701	-10.1999	1.98e-24	2.81e-23
Rps23	8613.23	0.406928	0.0398956	10.1998	1.99e-24	2.81e-23
Ccng1	2445.15	-0.526266	0.051642	-10.1907	2.18e-24	3.08e-23
Crebbp	1127.06	0.577832	0.0567433	10.1833	2.36e-24	3.32e-23
Cbx7	273.669	1.14855	0.112803	10.1819	2.39e-24	3.36e-23
Elovl1	707.769	-0.726652	0.071401	-10.1771	2.51e-24	3.53e-23
Kcnk5	149.104	1.60946	0.15826	10.1697	2.71e-24	3.8e-23
Ppp2r5d	2486.99	-0.420908	0.0414194	-10.1621	2.93e-24	4.11e-23
Tmem181a	2194.79	0.438419	0.0431433	10.1619	2.93e-24	4.11e-23
Slc30a9	2233	-0.436969	0.0430073	-10.1603	2.98e-24	4.18e-23
Bcat1	1424.27	-0.533508	0.0525274	-10.1567	3.09e-24	4.33e-23
Tspyl1	1276.59	0.562409	0.0553774	10.1559	3.12e-24	4.36e-23
Rab3il1	327.819	-1.04547	0.102948	-10.1554	3.14e-24	4.38e-23
Prkaa2	518.995	-0.848233	0.08357	-10.15	3.31e-24	4.62e-23
Wdr62	563.331	-0.79904	0.0787806	-10.1426	3.57e-24	4.98e-23
Rpl35	7110.18	0.444485	0.0438421	10.1383	3.73e-24	5.2e-23
Gnb4	684.669	0.723258	0.0713639	10.1348	3.87e-24	5.38e-23
Ppp2r1b	1358.62	-0.532425	0.052567	-10.1285	4.13e-24	5.74e-23
Mef2d	2035.42	0.456164	0.0450671	10.1219	4.42e-24	6.13e-23
Erap1	453.566	0.87817	0.0867797	10.1195	4.53e-24	6.27e-23
Uchl5	974.681	-0.626129	0.0618949	-10.116	4.69e-24	6.5e-23
Fat1	8426.02	0.372589	0.0368544	10.1098	5e-24	6.92e-23
Dbn1	1929.33	0.473971	0.0469214	10.1014	5.45e-24	7.53e-23
Diaph3	1108.44	-0.587619	0.0582238	-10.0924	5.97e-24	8.24e-23
Cops6	1964.28	-0.505365	0.0501474	-10.0776	6.94e-24	9.57e-23
Abca2	1987.11	0.475324	0.0471997	10.0705	7.46e-24	1.03e-22
Ostm1	974.126	-0.653368	0.0649372	-10.0615	8.17e-24	1.12e-22
Tmem183a	2233.12	-0.438483	0.0435824	-10.061	8.22e-24	1.13e-22
Hsp90ab1	57516.5	0.251595	0.0250307	10.0515	9.05e-24	1.24e-22
Slc16a3	74.1924	-2.66398	0.265057	-10.0506	9.13e-24	1.25e-22
Spg20	3701.27	-0.381967	0.038007	-10.0499	9.2e-24	1.26e-22
Pnpt1	821.996	-0.648719	0.0645498	-10.0499	9.2e-24	1.26e-22
Ica1	1466.78	0.508971	0.0506517	10.0485	9.33e-24	1.28e-22
Tspan14	1349.28	-0.548257	0.0545711	-10.0467	9.5e-24	1.3e-22
Mtmr2	4858.09	-0.362368	0.0360887	-10.041	1.01e-23	1.37e-22
Spin1	2234.66	0.448147	0.0446397	10.0392	1.03e-23	1.4e-22
Sesn2	340.874	-1.06865	0.106546	-10.03	1.12e-23	1.53e-22
Tdg	2863.17	-0.419969	0.041874	-10.0293	1.13e-23	1.54e-22
Parpbp	870.309	-0.659126	0.0657415	-10.026	1.17e-23	1.59e-22
Ubash3b	750.054	-0.703876	0.0702131	-10.0249	1.19e-23	1.61e-22
Vkorc1	250.487	1.16319	0.116096	10.0192	1.25e-23	1.7e-22
Xiap	2823.28	0.45875	0.0458248	10.0109	1.36e-23	1.85e-22
Cd82	218.058	-1.31235	0.131189	-10.0035	1.47e-23	1.99e-22
Lars	2903.19	-0.394104	0.0394165	-9.99846	1.55e-23	2.09e-22
Itgb1	11235.3	0.275099	0.0275221	9.99554	1.59e-23	2.15e-22
Dlgap5	1225.46	-0.560566	0.0561194	-9.9888	1.71e-23	2.3e-22
Gcat	167.27	-1.45313	0.145502	-9.98704	1.74e-23	2.34e-22
Wiz	2295.01	0.43203	0.043324	9.97206	2.02e-23	2.72e-22
Pygm	205.62	1.28299	0.128746	9.9653	2.16e-23	2.91e-22
Bud31	1091.96	-0.587079	0.0589178	-9.96438	2.18e-23	2.93e-22
Eif2s1	3344.17	-0.378434	0.0379833	-9.96315	2.21e-23	2.97e-22
Sall2	776.65	0.674843	0.067778	9.95667	2.36e-23	3.16e-22
Tfap4	310.347	1.07428	0.108012	9.94593	2.63e-23	3.52e-22
Lhfpl2	312.09	-1.02399	0.10296	-9.94549	2.64e-23	3.53e-22
Ndufb8	1865.03	-0.543376	0.0546367	-9.94527	2.64e-23	3.54e-22
Tfpi	2419.1	0.445564	0.0448502	9.93451	2.95e-23	3.94e-22
45180	3822.33	-0.369963	0.0372422	-9.93396	2.96e-23	3.95e-22
Kpnb1	14091.8	-0.280528	0.0282467	-9.93137	3.04e-23	4.05e-22
Por	982.533	-0.602878	0.0607052	-9.93125	3.04e-23	4.05e-22
Tapbp	550.991	0.782184	0.0787623	9.93094	3.05e-23	4.06e-22
Uqcrc1	3180.75	-0.402371	0.0405329	-9.92703	3.18e-23	4.22e-22
Pcdhb16	436.127	0.88976	0.0896469	9.92516	3.24e-23	4.3e-22
Rpl23	7832.97	0.663483	0.0668577	9.9238	3.28e-23	4.35e-22
Sft2d2	1606.5	0.483988	0.0487985	9.91807	3.47e-23	4.6e-22
Foxm1	4214.78	-0.346265	0.0349148	-9.91744	3.5e-23	4.63e-22
Atp6v0b	1152.18	-0.562654	0.056771	-9.91095	3.73e-23	4.93e-22
Jag1	349.111	0.963807	0.0972537	9.91024	3.76e-23	4.96e-22
Spata6	517.41	-0.833184	0.0841159	-9.90519	3.95e-23	5.22e-22
Oca2	225.425	1.23184	0.124384	9.90349	4.02e-23	5.3e-22
Mpz	49.2626	4.49007	0.4537	9.89657	4.31e-23	5.67e-22
Magt1	4633.96	-0.413267	0.0417688	-9.89415	4.41e-23	5.81e-22
Tbc1d15	1537.59	0.535823	0.0541684	9.89179	4.52e-23	5.94e-22
Srebf2	4581.05	-0.367762	0.0371938	-9.88773	4.71e-23	6.18e-22
Parp8	206.27	1.273	0.12877	9.88581	4.8e-23	6.29e-22
Arid5a	346.611	1.0173	0.102936	9.88281	4.94e-23	6.48e-22
Dctd	709.362	0.682447	0.0690802	9.87906	5.13e-23	6.72e-22
Kif1b	2253.42	-0.429937	0.0435236	-9.87824	5.17e-23	6.77e-22
Igbp1	1068.4	0.594508	0.0602277	9.871	5.56e-23	7.27e-22
Hpgds	1227.85	0.565665	0.057319	9.86872	5.69e-23	7.43e-22
Mios	837.861	0.643258	0.0651857	9.86809	5.72e-23	7.47e-22
Ddx3x	10968.4	-0.278229	0.0282004	-9.86613	5.84e-23	7.61e-22
Six1	268.361	1.09529	0.11115	9.85412	6.58e-23	8.56e-22
Fry	375.865	-0.952135	0.096708	-9.84546	7.17e-23	9.32e-22
Kif2c	1620.77	-0.4796	0.048748	-9.83836	7.7e-23	1e-21
Elf1	765.706	0.705597	0.0717473	9.83447	8e-23	1.04e-21
Slc1a4	683.153	-0.729583	0.0741906	-9.8339	8.04e-23	1.04e-21
Psmb3	2056.79	-0.484254	0.0493135	-9.8199	9.24e-23	1.2e-21
Gpbp1l1	1015.51	0.598665	0.0610072	9.81302	9.9e-23	1.28e-21
Gale	167.074	-1.47371	0.150219	-9.8104	1.02e-22	1.31e-21
Tmx2	2429.97	-0.417851	0.0426375	-9.8001	1.12e-22	1.45e-21
Strn	1973.38	-0.447107	0.0456574	-9.79266	1.21e-22	1.56e-21
Ing3	917.802	0.61375	0.0626813	9.7916	1.22e-22	1.58e-21
Flna	21616.8	0.290456	0.0296736	9.78837	1.26e-22	1.63e-21
Trak1	1289.32	-0.551637	0.0564152	-9.77818	1.4e-22	1.8e-21
Rab7	7884.13	-0.301656	0.030863	-9.77403	1.46e-22	1.87e-21
Psmb7	2746.67	-0.40992	0.0419479	-9.77211	1.48e-22	1.9e-21
Hdac11	293.552	1.1055	0.113254	9.76122	1.65e-22	2.12e-21
Amigo1	111.773	1.76978	0.181439	9.75409	1.77e-22	2.27e-21
Daam2	1130.29	-0.592683	0.060766	-9.75353	1.78e-22	2.28e-21
Klf2	71.2041	2.53247	0.259685	9.75209	1.81e-22	2.31e-21
Tbkbp1	412.413	0.873689	0.0896217	9.74863	1.87e-22	2.39e-21
Mcur1	672.894	0.706255	0.0724551	9.74748	1.89e-22	2.41e-21
Lima1	3657.01	0.372455	0.0382127	9.74688	1.9e-22	2.43e-21
Sipa1l3	1329.83	0.546531	0.0560744	9.74655	1.91e-22	2.43e-21
Itpa	1325.96	-0.559006	0.0573588	-9.74576	1.92e-22	2.45e-21
Sphk1	144.048	-1.54857	0.158966	-9.74151	2.01e-22	2.55e-21
Strap	7177.18	-0.362542	0.0372185	-9.7409	2.02e-22	2.56e-21
Ccdc50	4318.17	0.382961	0.039325	9.73835	2.07e-22	2.63e-21
Rdm1	232.133	1.22906	0.126453	9.71947	2.49e-22	3.16e-21
Ache	251.84	1.20914	0.124407	9.71921	2.5e-22	3.16e-21
Nup35	767.416	-0.655605	0.0674751	-9.71625	2.57e-22	3.25e-21
Aurkb	2061.45	-0.442194	0.0455305	-9.71205	2.68e-22	3.39e-21
Snx10	1517.9	-0.500516	0.0515722	-9.70514	2.87e-22	3.62e-21
Nbas	1448.36	-0.541215	0.0558094	-9.69757	3.09e-22	3.9e-21
Scarb2	2139.75	0.436333	0.0449985	9.69661	3.12e-22	3.93e-21
Slc7a11	2343.97	-0.488962	0.0504553	-9.69099	3.29e-22	4.15e-21
Cox7a2	2134.82	-0.463237	0.0478216	-9.68678	3.43e-22	4.31e-21
Fcgrt	396.501	0.88714	0.0915832	9.68671	3.43e-22	4.31e-21
Cd63	9143.22	-0.333736	0.0344531	-9.68668	3.44e-22	4.31e-21
Ccnd2	9503.86	-0.31762	0.0327932	-9.68556	3.47e-22	4.36e-21
Cir1	568.005	0.762392	0.0787923	9.67597	3.81e-22	4.78e-21
Casp2	1841.37	0.477102	0.049312	9.67516	3.84e-22	4.81e-21
Triobp	724.044	-0.696936	0.0721663	-9.65736	4.58e-22	5.72e-21
Klf15	894.108	0.613852	0.0635652	9.65705	4.59e-22	5.74e-21
Chrnb1	58.1862	2.77302	0.287257	9.65345	4.75e-22	5.94e-21
Atp13a2	4443.05	-0.354903	0.0367768	-9.65018	4.91e-22	6.12e-21
Atp9a	2064.37	0.455998	0.0472532	9.6501	4.91e-22	6.12e-21
Mrpl51	1237.46	-0.540838	0.0560611	-9.6473	5.05e-22	6.28e-21
Kpna6	1521.06	-0.486956	0.0504855	-9.64547	5.14e-22	6.39e-21
Npepps	2063.73	-0.479704	0.0497438	-9.64348	5.24e-22	6.51e-21
Paics	6039.39	0.303953	0.0315298	9.64017	5.41e-22	6.72e-21
Sema4c	2304.11	0.424628	0.0440481	9.64009	5.41e-22	6.72e-21
Tmem106c	779.435	0.645419	0.0670076	9.63202	5.86e-22	7.26e-21
Bmp1	700.947	0.707846	0.0735489	9.62415	6.32e-22	7.83e-21
Etv4	52.2149	5.30131	0.550856	9.62376	6.35e-22	7.85e-21
Nup50	2152.89	-0.434154	0.0451414	-9.61765	6.74e-22	8.32e-21
Acvr2b	780.014	0.652164	0.0678653	9.60968	7.28e-22	8.99e-21
Rab3a	283.655	1.05112	0.109436	9.60489	7.62e-22	9.4e-21
Atp6v1c1	1773.23	-0.486078	0.050643	-9.59814	8.14e-22	1e-20
Pdrg1	712.258	0.669895	0.0698953	9.58426	9.31e-22	1.15e-20
Ifrd1	1381.95	-0.495939	0.051781	-9.57763	9.93e-22	1.22e-20
Psma1	1744.13	-0.462531	0.048334	-9.56948	1.07e-21	1.32e-20
Sned1	704.417	0.692575	0.0723889	9.56743	1.1e-21	1.35e-20
Inpp5a	698.276	-0.67111	0.0701808	-9.56258	1.15e-21	1.41e-20
Manba	907.324	-0.602758	0.0630361	-9.56211	1.15e-21	1.41e-20
Csad	823.106	0.655505	0.068613	9.55366	1.25e-21	1.53e-20
Mllt6	1746.33	0.462123	0.0483774	9.55247	1.27e-21	1.55e-20
Vash1	484.165	0.798365	0.0836387	9.5454	1.36e-21	1.66e-20
Taf4b	292.327	1.02756	0.107697	9.54117	1.41e-21	1.72e-20
Timm23	1791.54	-0.468836	0.0491477	-9.53932	1.44e-21	1.75e-20
Rad51c	249.067	-1.14696	0.120237	-9.5391	1.44e-21	1.76e-20
Cdk16	2108.96	-0.425681	0.0446295	-9.53811	1.45e-21	1.77e-20
Tubb6	943.322	-0.66422	0.0696933	-9.53062	1.56e-21	1.9e-20
Kif20b	2181.25	-0.466064	0.0489028	-9.53043	1.57e-21	1.9e-20
Npc1	1377.11	-0.508853	0.0534017	-9.52877	1.59e-21	1.93e-20
Gsr	1553.18	-0.509775	0.0535396	-9.52147	1.71e-21	2.07e-20
Cdc42	5905.68	-0.321532	0.033808	-9.51054	1.9e-21	2.3e-20
Cd9	713.141	0.712818	0.0749926	9.50518	2e-21	2.42e-20
Adgb	451.895	0.86103	0.0906438	9.49905	2.12e-21	2.56e-20
Eif5	9368.43	-0.331608	0.0349097	-9.499	2.12e-21	2.56e-20
Nploc4	3526.06	-0.369596	0.0389291	-9.49409	2.22e-21	2.68e-20
Arfgef2	1544.41	-0.488007	0.0514295	-9.48885	2.34e-21	2.82e-20
Kif3b	1267.36	-0.53188	0.0560533	-9.48882	2.34e-21	2.82e-20
Hivep1	794.591	0.63387	0.06682	9.48624	2.4e-21	2.88e-20
Tmod1	193.612	-1.29452	0.136468	-9.48589	2.4e-21	2.89e-20
Kmt5b	777.805	0.669461	0.0706221	9.47949	2.56e-21	3.07e-20
Hdac7	423.365	0.856874	0.0904552	9.47292	2.72e-21	3.27e-20
Slc25a39	2769.59	-0.436712	0.046124	-9.46822	2.85e-21	3.42e-20
Asf1b	942.208	-0.609528	0.0643918	-9.46594	2.91e-21	3.49e-20
Gm14322	1021.91	0.568983	0.0601146	9.46498	2.94e-21	3.52e-20
Pi4ka	3696.56	-0.367433	0.0388277	-9.46317	2.99e-21	3.58e-20
Ip6k1	3186.39	0.380937	0.040256	9.46286	3e-21	3.58e-20
Fbxo2	92.3379	-1.92884	0.203879	-9.46072	3.06e-21	3.65e-20
Kif1c	2629.03	-0.395048	0.0417751	-9.45654	3.18e-21	3.8e-20
Zfp469	525.919	0.801084	0.0847184	9.45584	3.2e-21	3.82e-20
Myof	1589.99	0.493832	0.0522636	9.44889	3.42e-21	4.08e-20
Zw10	1323.25	-0.50813	0.0537959	-9.44552	3.54e-21	4.21e-20
Rab5c	3123.87	-0.400735	0.0424333	-9.44389	3.59e-21	4.27e-20
Mbtps1	2045.69	0.420652	0.0445481	9.44264	3.63e-21	4.32e-20
Acad10	256.318	1.06294	0.112733	9.42876	4.15e-21	4.93e-20
Stat1	617.051	-0.719166	0.0763119	-9.42403	4.34e-21	5.15e-20
Ppp1ca	5156.13	-0.333283	0.0353779	-9.42065	4.48e-21	5.31e-20
Tbl3	1095.25	-0.540006	0.0573261	-9.41991	4.51e-21	5.35e-20
H13	1287.55	0.506532	0.0537802	9.41856	4.57e-21	5.41e-20
Clstn3	750.251	0.636946	0.0676596	9.41398	4.78e-21	5.65e-20
Npdc1	1040.44	0.555332	0.0590001	9.41239	4.85e-21	5.73e-20
S100a10	824.064	-0.619318	0.0658076	-9.41105	4.91e-21	5.79e-20
Chaf1b	1207	-0.561351	0.059695	-9.40367	5.27e-21	6.21e-20
Sdha	5783.19	-0.307219	0.0326806	-9.40066	5.42e-21	6.39e-20
Rdh11	1343.82	-0.500354	0.0532697	-9.39285	5.84e-21	6.87e-20
Pik3cb	523.879	-0.76873	0.0818825	-9.3882	6.1e-21	7.17e-20
Pdia3	10208	-0.266935	0.0284494	-9.38282	6.42e-21	7.54e-20
Car13	512.614	-0.784393	0.083602	-9.38247	6.44e-21	7.56e-20
Myo1c	3596.92	-0.396067	0.0422418	-9.3762	6.84e-21	8.02e-20
Nr1d2	1091.47	0.591659	0.0631112	9.37486	6.93e-21	8.11e-20
Col5a1	606.769	-0.702298	0.0749897	-9.36526	7.59e-21	8.88e-20
Ywhab	6791.55	-0.294003	0.0314299	-9.35422	8.42e-21	9.85e-20
Hpse	359.265	-0.897095	0.0959767	-9.347	9.02e-21	1.05e-19
Incenp	2484.95	-0.394572	0.0422211	-9.34538	9.16e-21	1.07e-19
Jade1	1389.45	0.491935	0.0526593	9.34185	9.47e-21	1.1e-19
Ogt	3702.06	0.37643	0.0402981	9.34115	9.53e-21	1.11e-19
Crtc1	794.878	0.629823	0.0674311	9.34025	9.61e-21	1.12e-19
Slc27a6	417.288	-0.895037	0.0959311	-9.33	1.06e-20	1.23e-19
Mis12	887.417	-0.597759	0.0640832	-9.32786	1.08e-20	1.26e-19
Bcorl1	469.291	-0.796645	0.0854381	-9.32424	1.12e-20	1.3e-19
Eif4g2	21199.9	-0.251851	0.02702	-9.3209	1.15e-20	1.34e-19
Camk2n1	88.4652	2.07681	0.223007	9.31278	1.25e-20	1.44e-19
Sirpa	4015.47	-0.332919	0.0357605	-9.3097	1.28e-20	1.48e-19
Rps27a	8974.08	0.353165	0.0379788	9.299	1.42e-20	1.64e-19
Uqcrq	1601.6	-0.458205	0.0492943	-9.2953	1.47e-20	1.7e-19
Smarcd1	2280.08	0.398919	0.0429518	9.28759	1.58e-20	1.82e-19
Sgcg	201.502	1.24158	0.133802	9.27927	1.71e-20	1.97e-19
Masp1	1560.31	0.487586	0.0525801	9.2732	1.81e-20	2.08e-19
Pikfyve	2033.44	-0.418744	0.0451719	-9.27001	1.86e-20	2.14e-19
Col4a1	2596.63	0.395608	0.042683	9.26853	1.89e-20	2.17e-19
Mdfi	404.39	0.839684	0.0906144	9.26656	1.92e-20	2.21e-19
Foxr2	2335.36	0.428539	0.0462537	9.26497	1.95e-20	2.24e-19
Polr1b	1715.69	0.445601	0.0481137	9.26141	2.02e-20	2.32e-19
Scap	2604.93	0.390223	0.0421508	9.25777	2.09e-20	2.39e-19
Lrpprc	1556.07	-0.497206	0.053711	-9.25706	2.1e-20	2.41e-19
Ubp1	2562.78	0.384598	0.0415902	9.24731	2.3e-20	2.64e-19
Gpt2	717.482	-0.646507	0.0699167	-9.24683	2.31e-20	2.65e-19
Zkscan17	1459.65	0.474598	0.0513288	9.24623	2.33e-20	2.66e-19
Cops3	1991.14	-0.426772	0.046166	-9.2443	2.37e-20	2.7e-19
Ybx1	14760	-0.271783	0.0294299	-9.23492	2.58e-20	2.95e-19
Ncbp1	1992.68	-0.427059	0.0462674	-9.23025	2.7e-20	3.08e-19
Brf1	1554.15	0.452511	0.0490313	9.22902	2.73e-20	3.11e-19
Col9a1	339.438	0.929302	0.100908	9.20939	3.28e-20	3.73e-19
Mt1	1967.91	-0.546823	0.0593914	-9.2071	3.35e-20	3.81e-19
Exoc5	1312.95	-0.500444	0.0543867	-9.2016	3.53e-20	4.01e-19
Scrn1	1191.12	-0.5134	0.0558574	-9.19127	3.88e-20	4.41e-19
Gsto1	649.955	0.677361	0.0737296	9.18709	4.04e-20	4.58e-19
Cttnbp2nl	1653.38	0.456241	0.049665	9.18638	4.06e-20	4.6e-19
Fndc10	100.747	1.7373	0.189146	9.18498	4.12e-20	4.66e-19
Depdc1a	902.476	-0.685265	0.0746311	-9.18202	4.23e-20	4.79e-19
Cfap100	89.1815	1.91181	0.208396	9.17393	4.56e-20	5.15e-19
Hdac5	2313.67	0.409562	0.0447091	9.16059	5.16e-20	5.83e-19
Mpp2	191.377	-1.24636	0.136106	-9.15729	5.32e-20	6e-19
Tacc1	4997.96	0.327275	0.0357444	9.15596	5.39e-20	6.07e-19
Evc2	1224.55	0.497779	0.0543945	9.15127	5.63e-20	6.34e-19
Plekhg1	212.668	1.17178	0.128079	9.14892	5.75e-20	6.47e-19
Iqgap3	2735.25	0.393802	0.0431049	9.1359	6.49e-20	7.29e-19
Hnrnpab	20474.8	-0.266756	0.0292005	-9.13534	6.52e-20	7.33e-19
Nrd1	3147.81	-0.352423	0.0385968	-9.1309	6.79e-20	7.63e-19
Col10a1	40.9791	3.89407	0.426544	9.12937	6.89e-20	7.73e-19
Ralb	1519.83	-0.45955	0.0503561	-9.126	7.11e-20	7.97e-19
Borcs8	394.419	0.852045	0.0933667	9.12579	7.12e-20	7.97e-19
Tecpr1	9145.1	0.292714	0.0320938	9.12055	7.47e-20	8.36e-19
Zer1	613.201	0.674892	0.0740129	9.11857	7.61e-20	8.51e-19
Tpm3	7407.67	-0.310874	0.0341472	-9.10394	8.71e-20	9.73e-19
Dnm2	1945.93	-0.42273	0.0464542	-9.09993	9.04e-20	1.01e-18
Plod3	1287.43	0.486217	0.0534345	9.09931	9.09e-20	1.01e-18
Rragc	1883.34	-0.447988	0.0492442	-9.09728	9.26e-20	1.03e-18
Mvd	270.823	-1.01	0.111081	-9.09242	9.69e-20	1.08e-18
Pdia6	5638.76	-0.321077	0.0353221	-9.08999	9.91e-20	1.1e-18
Kdm5b	884.053	0.59652	0.0656618	9.08473	1.04e-19	1.16e-18
Arl5a	4600.47	0.412106	0.0454233	9.07256	1.16e-19	1.29e-18
Rpl7a	19867.8	0.299827	0.0330577	9.0698	1.19e-19	1.32e-18
Alkbh5	3497	-0.369275	0.0407216	-9.06828	1.21e-19	1.34e-18
Vps26c	1643.83	-0.436478	0.0481949	-9.05652	1.35e-19	1.49e-18
Galm	864.713	-0.578186	0.0638443	-9.0562	1.35e-19	1.49e-18
Fyn	1348.01	0.478594	0.0528752	9.05139	1.41e-19	1.56e-18
Ccni	4636.55	0.34806	0.0384615	9.04956	1.44e-19	1.59e-18
Fam98a	1401.54	-0.498585	0.0551139	-9.04645	1.48e-19	1.63e-18
Hcn1	218.872	-1.1368	0.125772	-9.03865	1.59e-19	1.75e-18
Foxn3	1211.38	0.553443	0.0612481	9.03609	1.62e-19	1.79e-18
Rps19	7176.73	0.334579	0.0370323	9.03478	1.64e-19	1.81e-18
Knstrn	2904.63	-0.36345	0.0402494	-9.02993	1.72e-19	1.89e-18
Rpl35a	4735.53	0.368233	0.0407812	9.02949	1.72e-19	1.9e-18
Loxl4	59.2913	2.50532	0.277482	9.02875	1.74e-19	1.91e-18
Nup93	2096.58	-0.409785	0.0453968	-9.02674	1.77e-19	1.94e-18
Psmd11	2490.4	-0.374003	0.0414488	-9.02325	1.83e-19	2e-18
Gmps	2343.46	-0.379573	0.0420702	-9.02238	1.84e-19	2.02e-18
Mcm10	1390.84	-0.48335	0.0535782	-9.0214	1.86e-19	2.03e-18
Ifngr2	1497.45	0.459964	0.0510332	9.01304	2e-19	2.19e-18
45178	8923.94	-0.262142	0.0291023	-9.0076	2.11e-19	2.3e-18
Dnaja2	3342.87	-0.336698	0.0373886	-9.00536	2.15e-19	2.35e-18
Usp39	1973.43	-0.406055	0.0450931	-9.00481	2.16e-19	2.36e-18
Tm7sf3	2830.19	0.361027	0.0401016	9.00282	2.2e-19	2.4e-18
Bbs12	226.345	1.10009	0.122231	9.00007	2.26e-19	2.46e-18
Elovl6	1326.14	-0.545422	0.060642	-8.99413	2.38e-19	2.59e-18
Gstp1	7001.8	-0.689654	0.0767025	-8.99128	2.44e-19	2.66e-18
C77080	2131.2	-0.430181	0.0478665	-8.98711	2.54e-19	2.76e-18
Uhrf1	5999.26	-0.293095	0.0326246	-8.98387	2.61e-19	2.84e-18
Arsk	291.369	0.966499	0.107599	8.98238	2.65e-19	2.87e-18
C1ra	316.489	0.95896	0.106769	8.9816	2.67e-19	2.89e-18
Ccn6	148.755	1.43333	0.159599	8.98081	2.69e-19	2.91e-18
Scyl1	1590.15	-0.484628	0.0539747	-8.97879	2.74e-19	2.96e-18
Ptpn14	4873.61	0.301257	0.0335667	8.97488	2.84e-19	3.07e-18
Rpl11	6825.02	0.379938	0.0423527	8.97082	2.94e-19	3.18e-18
Cdv3	6345.61	-0.282947	0.031554	-8.96707	3.05e-19	3.29e-18
Rtca	751.804	-0.623359	0.069568	-8.96043	3.23e-19	3.49e-18
Aph1c	1423.23	-0.480095	0.0536151	-8.95447	3.41e-19	3.68e-18
Sdhc	1897.04	-0.459647	0.0513341	-8.95403	3.43e-19	3.69e-18
Mcl1	3279.06	-0.347001	0.0388034	-8.94253	3.8e-19	4.09e-18
Dnaic1	459.214	-0.76309	0.085398	-8.93569	4.05e-19	4.35e-18
Atox1	831.003	-0.592175	0.0662796	-8.9345	4.09e-19	4.39e-18
Mrpl12	2162.16	-0.402334	0.0450647	-8.92792	4.34e-19	4.66e-18
Gria4	628.978	0.652473	0.0730855	8.92754	4.36e-19	4.67e-18
Ergic3	1859.87	0.413885	0.0463652	8.92664	4.39e-19	4.71e-18
Hunk	571.037	0.7189	0.0806072	8.91855	4.72e-19	5.06e-18
Ube2b	2031.33	0.419724	0.0470644	8.91808	4.74e-19	5.08e-18
Vdac1	8861.06	-0.312008	0.035017	-8.91019	5.09e-19	5.45e-18
Rab11fip4	1290.26	0.473825	0.0531808	8.9097	5.12e-19	5.47e-18
Stard13	620.168	0.656828	0.0737339	8.90809	5.19e-19	5.54e-18
Gabarap	1521.68	-0.462368	0.0519258	-8.9044	5.37e-19	5.72e-18
Gabarapl1	1800.42	0.443096	0.0497779	8.90146	5.51e-19	5.87e-18
Atp2b1	2811.38	-0.431684	0.0485094	-8.89897	5.64e-19	6e-18
Tpcn1	943.994	-0.599637	0.0674055	-8.89596	5.79e-19	6.16e-18
Atp5j2	1632.89	-0.468638	0.0526847	-8.89513	5.84e-19	6.2e-18
Btg3	706.643	-0.632505	0.0711648	-8.8879	6.23e-19	6.61e-18
Acot9	564.867	-0.719248	0.0809253	-8.8878	6.23e-19	6.62e-18
Tbc1d31	738.17	-0.642283	0.0722879	-8.88507	6.39e-19	6.77e-18
Rpl29	8976.15	0.342897	0.0386083	8.88144	6.6e-19	6.99e-18
Knl1	2268.15	-0.447899	0.0504321	-8.88124	6.61e-19	7e-18
Fbln5	2296.01	0.42854	0.048256	8.88055	6.65e-19	7.04e-18
Gys1	979.822	-0.611032	0.0688424	-8.87581	6.94e-19	7.34e-18
Rabep1	2805.26	-0.384502	0.0433832	-8.86291	7.8e-19	8.23e-18
Zc3h7b	3000.13	0.343025	0.0387075	8.86198	7.86e-19	8.3e-18
Camk2d	851.457	-0.582931	0.065812	-8.85752	8.18e-19	8.63e-18
Vmac	166.193	1.2549	0.141807	8.84935	8.8e-19	9.28e-18
Casp8ap2	967.193	-0.581	0.065695	-8.8439	9.24e-19	9.73e-18
Slc38a2	6414.47	-0.320964	0.0362996	-8.84208	9.4e-19	9.88e-18
Atg14	280.852	0.984806	0.111379	8.84195	9.41e-19	9.89e-18
Slc25a34	107.24	1.63271	0.184665	8.84145	9.45e-19	9.92e-18
E2f1	956.967	-0.539485	0.0610195	-8.84118	9.47e-19	9.94e-18
Brip1	1113.36	-0.555312	0.0628275	-8.83867	9.69e-19	1.02e-17
Phf5a	1133.22	-0.501484	0.0567545	-8.83601	9.92e-19	1.04e-17
Glul	2105.53	-0.394656	0.0446802	-8.8329	1.02e-18	1.07e-17
Cct3	6089.15	-0.285702	0.0323738	-8.82508	1.09e-18	1.14e-17
Aldh1l1	273.777	-1.01298	0.114835	-8.82115	1.13e-18	1.18e-17
Sbf1	1757.9	-0.41954	0.0476215	-8.80988	1.25e-18	1.31e-17
Arrb1	682.238	0.637152	0.0723238	8.80971	1.25e-18	1.31e-17
Plxnb2	10105.5	-0.282362	0.032065	-8.80595	1.3e-18	1.35e-17
Trim44	4377.04	0.37501	0.0425921	8.80468	1.31e-18	1.37e-17
Tmem50a	1042.4	0.544075	0.061829	8.79968	1.37e-18	1.43e-17
Twnk	793.264	0.573504	0.06519	8.79743	1.4e-18	1.46e-17
4931406P16Rik	2191.64	0.414371	0.0471231	8.79338	1.45e-18	1.51e-17
Ap3s1	1044.95	-0.529583	0.0602375	-8.79159	1.47e-18	1.53e-17
Cep55	1163.21	-0.499971	0.0569066	-8.78581	1.55e-18	1.61e-17
Micos10	930.26	-0.567601	0.0646253	-8.78295	1.59e-18	1.65e-17
Ndufa9	3021.45	-0.404176	0.0460549	-8.77597	1.69e-18	1.76e-17
Bcor	1957.62	0.434691	0.0495671	8.76975	1.79e-18	1.85e-17
Zbtb44	943.308	0.579148	0.0660454	8.76894	1.8e-18	1.87e-17
Pafah1b2	3948.25	-0.309029	0.0352532	-8.76597	1.85e-18	1.91e-17
Klhl26	254.35	1.02161	0.116548	8.76562	1.86e-18	1.92e-17
Rps18	6931.4	0.634489	0.072421	8.76112	1.93e-18	2e-17
Ubxn6	919.671	0.55431	0.0632769	8.76007	1.95e-18	2.01e-17
Slc6a17	1749.91	0.424742	0.0484993	8.75768	1.99e-18	2.05e-17
Zc3h7a	1779.29	-0.417466	0.0476718	-8.75709	2e-18	2.06e-17
Pin1	1118.97	-0.504709	0.0576666	-8.75219	2.09e-18	2.15e-17
Fam13b	1388.04	0.465288	0.0531798	8.74934	2.15e-18	2.21e-17
Sbk1	741.738	0.624286	0.0713632	8.74801	2.17e-18	2.23e-17
Fuca2	812.095	-0.589285	0.0674142	-8.74126	2.31e-18	2.37e-17
Tubb5	25199.3	-0.228831	0.0261843	-8.73925	2.35e-18	2.41e-17
Wdr45	371.864	0.839038	0.0960179	8.73835	2.37e-18	2.42e-17
Calm2	6852.9	-0.310946	0.0356185	-8.7299	2.55e-18	2.61e-17
Slc40a1	375.072	-0.85984	0.0985081	-8.72863	2.58e-18	2.64e-17
Pnpla7	268.189	0.979748	0.112389	8.71747	2.84e-18	2.91e-17
Abcf1	2999.1	-0.348879	0.0400402	-8.71322	2.95e-18	3.02e-17
Snx3	1921.33	-0.402562	0.0462155	-8.71055	3.02e-18	3.09e-17
Hes1	55.5407	2.42522	0.278432	8.71026	3.03e-18	3.09e-17
Polr3b	1002.84	0.526151	0.0604415	8.70513	3.17e-18	3.23e-17
Rxrb	941.038	0.531367	0.0610763	8.70005	3.32e-18	3.38e-17
Sae1	2955.91	-0.355841	0.0409343	-8.69297	3.53e-18	3.59e-17
Samd4	589.583	0.685883	0.0789461	8.68799	3.69e-18	3.75e-17
Tcp11l1	805.87	-0.623333	0.0718385	-8.67687	4.07e-18	4.14e-17
Sema6d	137.838	-1.37258	0.15822	-8.67508	4.13e-18	4.2e-17
Prickle2	391.785	0.821498	0.094746	8.67053	4.3e-18	4.37e-17
Zfp618	602.567	0.666185	0.0769095	8.66194	4.64e-18	4.7e-17
Smpd1	775.496	-0.622215	0.0718427	-8.66079	4.68e-18	4.75e-17
Cdc34	948.862	-0.543395	0.062746	-8.66024	4.71e-18	4.77e-17
Xpr1	1248.57	-0.505625	0.0583968	-8.65844	4.78e-18	4.84e-17
Map2k1	2360	-0.361964	0.041817	-8.6559	4.89e-18	4.94e-17
Poglut1	1614.45	0.422833	0.0488608	8.65383	4.98e-18	5.03e-17
Itpripl1	373.455	-0.836421	0.096654	-8.65376	4.98e-18	5.03e-17
Fxyd5	126.622	1.44243	0.166759	8.64977	5.16e-18	5.21e-17
Lims2	50.6423	2.54091	0.293901	8.64546	5.36e-18	5.4e-17
Cux2	105.003	1.56863	0.181443	8.64534	5.36e-18	5.4e-17
Gm11127	609.662	0.763568	0.0883273	8.64475	5.39e-18	5.43e-17
Agfg2	288.731	-1.02047	0.118145	-8.63739	5.75e-18	5.78e-17
Zfp260	1346.09	0.510699	0.0591612	8.63233	6.01e-18	6.04e-17
Rnpepl1	876.545	0.551787	0.0639224	8.63213	6.02e-18	6.05e-17
Ppp5c	2046.04	-0.425461	0.0492926	-8.63133	6.06e-18	6.08e-17
Nfe2l1	4136.19	-0.34021	0.0394316	-8.62787	6.25e-18	6.27e-17
Sec23ip	1314.17	-0.470973	0.0545918	-8.62719	6.29e-18	6.3e-17
Junb	179.884	1.17511	0.136339	8.61904	6.75e-18	6.76e-17
LOC115489126	1792.6	0.511084	0.0593008	8.6185	6.78e-18	6.79e-17
Cuedc1	372.23	0.808733	0.0938526	8.61705	6.87e-18	6.87e-17
Ing4	968.885	0.52095	0.0604944	8.61155	7.21e-18	7.2e-17
Sdhd	2389.59	-0.404303	0.0470323	-8.59629	8.23e-18	8.22e-17
Cystm1	208.881	-1.10842	0.128954	-8.59551	8.29e-18	8.27e-17
Zfp970	1277.46	0.473642	0.0551141	8.59384	8.41e-18	8.38e-17
Slc35f1	1462.33	0.453665	0.0527949	8.59297	8.47e-18	8.44e-17
Igf2bp1	629.566	0.657708	0.076565	8.59019	8.68e-18	8.64e-17
Pik3ip1	287.932	0.940554	0.10957	8.58408	9.16e-18	9.1e-17
Calm1	9158.1	-0.271355	0.031612	-8.58392	9.17e-18	9.11e-17
Rpl30	6452.52	0.352853	0.041112	8.58271	9.27e-18	9.2e-17
Epm2aip1	1298.79	0.47836	0.0557702	8.57734	9.71e-18	9.63e-17
Prelp	143.601	-1.36681	0.159408	-8.5743	9.97e-18	9.88e-17
Disc1	157.325	1.30349	0.152161	8.56656	1.07e-17	1.06e-16
Cdc6	983.951	-0.518889	0.0605759	-8.56593	1.07e-17	1.06e-16
Lcp1	104.843	1.5894	0.185876	8.55088	1.22e-17	1.21e-16
Abcc4	1021.75	-0.502183	0.058731	-8.55056	1.22e-17	1.21e-16
Chic2	573.686	0.664053	0.0777022	8.54612	1.27e-17	1.26e-16
Ppfibp1	6460.04	0.269766	0.0315908	8.53938	1.35e-17	1.33e-16
Kif15	1706.19	-0.411297	0.0481702	-8.53841	1.36e-17	1.34e-16
Prkaca	1456.14	-0.434926	0.0509599	-8.53468	1.41e-17	1.38e-16
Haus5	474.965	-0.79836	0.0935576	-8.53335	1.42e-17	1.4e-16
Map3k11	2390.1	0.390979	0.0458184	8.53324	1.42e-17	1.4e-16
Man1a	222.562	1.07403	0.125876	8.53245	1.43e-17	1.41e-16
Jmjd6	963.482	-0.517638	0.0606699	-8.53204	1.44e-17	1.41e-16
Cyb5r3	2421.38	-0.373312	0.0437551	-8.53186	1.44e-17	1.41e-16
Sucla2	1061.93	-0.499462	0.0585558	-8.52968	1.47e-17	1.44e-16
Wsb1	2566.88	0.362149	0.0424602	8.52913	1.47e-17	1.45e-16
Nrbp1	1148.78	-0.483498	0.0567012	-8.52713	1.5e-17	1.47e-16
Pkp4	2707.17	-0.344651	0.0404365	-8.52326	1.55e-17	1.52e-16
Cavin1	926.287	-0.532872	0.0625455	-8.51976	1.6e-17	1.56e-16
Sra1	611.914	-0.675475	0.0794204	-8.50505	1.82e-17	1.77e-16
Plpp2	1250.59	-0.481461	0.0566466	-8.49937	1.91e-17	1.86e-16
Pdhx	618.95	-0.646946	0.0761277	-8.49816	1.93e-17	1.88e-16
Chmp1b	765.623	0.567398	0.0668251	8.4908	2.05e-17	2e-16
Rap1b	2257.89	-0.418144	0.0492583	-8.48881	2.09e-17	2.03e-16
Anapc4	1606.8	-0.443534	0.0522779	-8.48416	2.17e-17	2.12e-16
Nav1	5031.41	-0.327083	0.0385773	-8.47865	2.28e-17	2.22e-16
Fam83h	356.545	0.827636	0.0976815	8.4728	2.4e-17	2.33e-16
Fam126a	911.254	-0.55315	0.0653437	-8.46524	2.56e-17	2.48e-16
Mxd3	469.95	-0.721007	0.0851811	-8.46441	2.57e-17	2.5e-16
Efnb2	42.5559	2.90772	0.343537	8.46408	2.58e-17	2.5e-16
Hmgn5	524.111	-0.683609	0.0807919	-8.46135	2.64e-17	2.56e-16
Macrod1	151.301	1.32029	0.156144	8.45561	2.78e-17	2.69e-16
Fam120c	386.076	0.814234	0.0963186	8.45355	2.83e-17	2.74e-16
Tead2	1602.38	0.440693	0.0521349	8.45294	2.84e-17	2.75e-16
Ahcyl1	4112.82	-0.307852	0.0364226	-8.45223	2.86e-17	2.76e-16
Kif11	4094.21	-0.319081	0.0377528	-8.45185	2.87e-17	2.77e-16
Dnm1l	3401.85	-0.357262	0.0422892	-8.44809	2.96e-17	2.86e-16
Cux1	2075.33	0.387434	0.0458746	8.44549	3.03e-17	2.92e-16
Aldh6a1	980.613	0.528655	0.0626829	8.4338	3.35e-17	3.23e-16
Stk17b	261.738	-0.944465	0.112215	-8.41655	3.88e-17	3.73e-16
Rbl1	2157.5	-0.415765	0.0494106	-8.41449	3.95e-17	3.8e-16
Ddias	356.266	-0.814745	0.0968721	-8.41052	4.08e-17	3.92e-16
Rps6ka2	443.312	-0.774275	0.0920607	-8.41049	4.08e-17	3.92e-16
Kit	149.416	1.28722	0.153205	8.40191	4.39e-17	4.22e-16
Ube2a	730.81	-0.576497	0.0686213	-8.40114	4.42e-17	4.24e-16
Psmd6	1520.5	-0.42798	0.0509448	-8.40087	4.43e-17	4.25e-16
Zwilch	1092.7	-0.483974	0.0576386	-8.3967	4.59e-17	4.4e-16
Gpr137b	3406.76	-0.356756	0.0425009	-8.39407	4.7e-17	4.5e-16
Cdh19	2525.44	0.417596	0.049796	8.38613	5.02e-17	4.81e-16
Vps29	1113.45	-0.481493	0.0574173	-8.38585	5.04e-17	4.82e-16
Rcor1	2838.53	-0.362977	0.043287	-8.38535	5.06e-17	4.83e-16
Gnai2	6299.48	-0.337211	0.0402262	-8.38288	5.16e-17	4.93e-16
Ndufb6	644.197	-0.682988	0.0815001	-8.38021	5.28e-17	5.04e-16
Pbk	1272.18	-0.449949	0.0537657	-8.3687	5.83e-17	5.55e-16
Dnaic2	168.294	1.18795	0.141957	8.36836	5.84e-17	5.57e-16
Ogfod1	680.373	-0.613828	0.073361	-8.36722	5.9e-17	5.62e-16
Actn4	7763.46	0.257876	0.03086	8.35634	6.47e-17	6.15e-16
Mthfd1l	2845.27	-0.362396	0.0433774	-8.35449	6.57e-17	6.25e-16
Dennd4a	616.644	-0.657846	0.0787448	-8.35415	6.59e-17	6.26e-16
Rac1	7433.05	0.265037	0.0317259	8.35398	6.6e-17	6.27e-16
Hprt	2065.77	-0.427587	0.0512128	-8.34922	6.87e-17	6.52e-16
Atp1b3	3391.62	-0.315682	0.0378387	-8.34283	7.25e-17	6.88e-16
Reep3	2403.34	-0.360012	0.0431546	-8.34238	7.28e-17	6.9e-16
Actr10	1796.64	-0.394513	0.0473213	-8.33691	7.63e-17	7.22e-16
Cited1	246.251	-1.0345	0.124225	-8.32758	8.25e-17	7.8e-16
Arl8b	3095.11	-0.338175	0.0406604	-8.31705	9.02e-17	8.52e-16
Ppm1f	1752.81	0.38933	0.0468129	8.31673	9.04e-17	8.54e-16
Afg3l2	1399.76	-0.430706	0.0518066	-8.31374	9.27e-17	8.75e-16
Hmgb3	1996	-0.37767	0.0454734	-8.3053	9.96e-17	9.39e-16
Erf	1149.23	0.470696	0.0566973	8.30191	1.02e-16	9.66e-16
Tyms	1340.62	-0.440803	0.0530973	-8.3018	1.03e-16	9.66e-16
Mfap3l	75.0482	-1.851	0.222968	-8.30164	1.03e-16	9.66e-16
Klf11	309.953	0.886544	0.106807	8.30041	1.04e-16	9.76e-16
Cct8	9587.71	-0.243988	0.0294059	-8.29725	1.07e-16	1e-15
Ccdc91	1659.56	0.402418	0.048511	8.29539	1.08e-16	1.02e-15
Rad51	1409.16	-0.433096	0.0522215	-8.29345	1.1e-16	1.03e-15
Ncbp2	1525.44	0.43435	0.0524045	8.28842	1.15e-16	1.08e-15
Pcca	615.382	-0.612896	0.0739493	-8.28806	1.15e-16	1.08e-15
Myef2	4961	-0.288053	0.0347613	-8.28659	1.17e-16	1.09e-15
Plpp6	249.541	0.959301	0.115829	8.28206	1.21e-16	1.13e-15
Mta1	2998.24	0.339499	0.0410045	8.27956	1.24e-16	1.16e-15
Usp14	2185.53	-0.364506	0.0440572	-8.27347	1.3e-16	1.22e-15
Chaf1a	2211.79	-0.362491	0.0438628	-8.26418	1.41e-16	1.31e-15
Nap1l1	14488.6	0.241876	0.0293009	8.25487	1.52e-16	1.42e-15
Fnbp1l	1130.75	0.479192	0.0580951	8.24842	1.61e-16	1.5e-15
Fam81a	412.798	-0.736429	0.0893721	-8.24003	1.72e-16	1.6e-15
Cfap46	46.0388	2.53373	0.307546	8.23854	1.74e-16	1.62e-15
Cd151	1699.7	-0.419079	0.0508682	-8.23852	1.74e-16	1.62e-15
Eif4ebp2	7009.35	0.264609	0.0321269	8.23637	1.78e-16	1.65e-15
Micu1	845.069	-0.532241	0.064652	-8.23239	1.84e-16	1.71e-15
Ttc17	818.826	0.535375	0.0650721	8.22742	1.91e-16	1.78e-15
Pitpnm2	685.506	0.588593	0.0715927	8.22141	2.01e-16	1.87e-15
Usp11	284.917	0.881387	0.10726	8.21729	2.08e-16	1.93e-15
Ripor1	443.551	-0.72058	0.0877442	-8.21229	2.17e-16	2.01e-15
Etnk1	4315.88	-0.310333	0.0378062	-8.2085	2.24e-16	2.07e-15
Evc	1320.93	0.446742	0.0544379	8.20646	2.28e-16	2.11e-15
Sulf2	1580	-0.41693	0.0508401	-8.20081	2.39e-16	2.21e-15
Rpl18	6589.13	0.345208	0.0421415	8.19163	2.58e-16	2.38e-15
Zfp316	592.609	0.621842	0.07592	8.19076	2.6e-16	2.4e-15
Rhoq	1340.34	-0.46162	0.0563655	-8.18977	2.62e-16	2.42e-15
LOC115489330	7356.47	-0.352406	0.0430309	-8.18961	2.62e-16	2.42e-15
Phc2	1744.96	0.392499	0.0479709	8.18203	2.79e-16	2.57e-15
Dock3	1972.5	0.384586	0.0470058	8.18167	2.8e-16	2.58e-15
Melk	1025.93	-0.500155	0.061144	-8.17994	2.84e-16	2.61e-15
Polr1c	1474.88	0.460683	0.0563207	8.17964	2.85e-16	2.62e-15
LOC115489100	484.415	0.711042	0.0869991	8.17298	3.01e-16	2.76e-15
Cdkn3	247.075	-0.943464	0.115452	-8.17193	3.04e-16	2.79e-15
Serf1	213.716	1.03609	0.126859	8.16724	3.16e-16	2.9e-15
Pkn2	1988.54	-0.390668	0.0478472	-8.16491	3.22e-16	2.95e-15
Smim10l1	1222.79	0.497363	0.0609151	8.16485	3.22e-16	2.95e-15
Gtf2e2	991.238	-0.490328	0.0600593	-8.16407	3.24e-16	2.97e-15
Inpp5k	491.204	0.690824	0.0846707	8.15896	3.38e-16	3.09e-15
Nisch	6617.4	0.272021	0.033343	8.15825	3.4e-16	3.11e-15
Map3k5	287.434	-0.88456	0.108442	-8.15702	3.43e-16	3.14e-15
Art3	118.362	1.43477	0.175954	8.1542	3.52e-16	3.21e-15
Rrs1	1380.12	0.436527	0.0535927	8.14528	3.78e-16	3.45e-15
1700066M21Rik	423.182	-0.740611	0.0909325	-8.14462	3.8e-16	3.47e-15
Mknk2	3380.31	-0.383951	0.0471598	-8.14149	3.9e-16	3.56e-15
Cks2	1136.61	-0.464944	0.0571144	-8.14058	3.93e-16	3.58e-15
Ncam1	481.881	-0.710756	0.087325	-8.13921	3.98e-16	3.62e-15
Hax1	1430.87	-0.461527	0.0567191	-8.13706	4.05e-16	3.68e-15
Nup88	1966.87	-0.407522	0.0500878	-8.13615	4.08e-16	3.71e-15
LOC100862446	123.039	-1.41201	0.173692	-8.12938	4.31e-16	3.92e-15
Slc44a1	1235.66	0.446271	0.0549129	8.12688	4.4e-16	4e-15
Isca1	1171.84	-0.452288	0.0556597	-8.12594	4.44e-16	4.03e-15
Cadm4	1515.47	0.418475	0.0515126	8.12373	4.52e-16	4.1e-15
Wdr7	595.71	-0.641941	0.0790657	-8.11908	4.7e-16	4.25e-15
Washc4	1555.78	-0.435655	0.0537116	-8.111	5.02e-16	4.54e-15
Crim1	1355.55	0.436048	0.0538059	8.10408	5.31e-16	4.81e-15
Tuba1b	29169.7	-0.244942	0.0302341	-8.10152	5.43e-16	4.91e-15
Cirbp	645.095	0.644709	0.0795917	8.10021	5.49e-16	4.96e-15
Stat6	2646.42	-0.354115	0.0437523	-8.09363	5.79e-16	5.23e-15
Smad5	4946.89	0.301705	0.0373024	8.08808	6.06e-16	5.47e-15
Arrdc3	802.942	0.568829	0.0703344	8.08749	6.09e-16	5.49e-15
Nuf2	1425.02	-0.439547	0.0543779	-8.0832	6.31e-16	5.68e-15
Tmem204	138.303	1.31202	0.162625	8.06775	7.16e-16	6.45e-15
Optn	404.357	-0.735519	0.0911909	-8.06571	7.28e-16	6.55e-15
Dzank1	84.8254	1.66455	0.20638	8.06545	7.3e-16	6.56e-15
Mfn1	1261.73	-0.437353	0.0542419	-8.06302	7.44e-16	6.69e-15
Csk	3138.62	0.346665	0.0430031	8.06138	7.54e-16	6.77e-15
Hif1a	3678.09	-0.344724	0.0428029	-8.05374	8.03e-16	7.2e-15
Gbf1	2786.96	-0.359104	0.0446195	-8.04814	8.41e-16	7.54e-15
Pcbp4	4439.95	-0.321829	0.039993	-8.04715	8.47e-16	7.59e-15
Use1	580.887	0.620833	0.0771588	8.04617	8.54e-16	7.65e-15
Dlst	3304.87	-0.310292	0.0385709	-8.04472	8.64e-16	7.73e-15
Nfe2l2	2407.02	-0.336519	0.0418343	-8.0441	8.69e-16	7.77e-15
Zfp239	938.235	0.515832	0.064127	8.04391	8.7e-16	7.78e-15
Msl2	1329.97	0.427859	0.0531916	8.04373	8.71e-16	7.78e-15
Capns1	2989.36	-0.334249	0.0415687	-8.04087	8.92e-16	7.96e-15
Tbc1d1	881.857	-0.514151	0.0639447	-8.04055	8.94e-16	7.98e-15
Edem1	4095.14	-0.28408	0.0353527	-8.03561	9.31e-16	8.3e-15
Kctd1	309.386	0.823505	0.102497	8.03444	9.4e-16	8.37e-15
Mrpl42	1107.61	-0.46507	0.0578886	-8.03387	9.44e-16	8.4e-15
Erbin	4223.15	0.310621	0.038682	8.03012	9.74e-16	8.66e-15
Pros1	1200.33	0.46405	0.0577895	8.03002	9.75e-16	8.66e-15
Ctsb	4137.03	-0.303313	0.0377897	-8.02632	1e-15	8.92e-15
Aldoc	265.542	-1.01753	0.12679	-8.02536	1.01e-15	8.98e-15
Pim1	233.033	0.951753	0.118632	8.02273	1.03e-15	9.17e-15
Lactb	691.369	-0.571336	0.0712375	-8.02015	1.06e-15	9.36e-15
Acp2	1105.35	0.467352	0.0583608	8.00797	1.17e-15	1.03e-14
Rusc2	1091.76	-0.494042	0.0617267	-8.0037	1.21e-15	1.07e-14
Pdhb	1487.79	-0.402557	0.0503001	-8.0031	1.21e-15	1.07e-14
Ube2m	1156	-0.487557	0.060921	-8.0031	1.21e-15	1.07e-14
Ccdc28a	147.815	1.25792	0.157199	8.00211	1.22e-15	1.08e-14
Alkbh8	2342.37	0.389432	0.0486763	8.00044	1.24e-15	1.09e-14
Yme1l1	3379.28	-0.322238	0.0402804	-7.99986	1.25e-15	1.1e-14
Slc4a4	320.054	-0.83354	0.104196	-7.99974	1.25e-15	1.1e-14
Top2a	15183	-0.244806	0.0306207	-7.99479	1.3e-15	1.14e-14
Foxk2	3940.67	-0.303317	0.0379687	-7.98861	1.36e-15	1.2e-14
Rab34	1129.45	-0.476719	0.0596916	-7.98637	1.39e-15	1.22e-14
Pdlim2	388.126	0.759193	0.0951426	7.97953	1.47e-15	1.29e-14
Egln3	97.9894	-1.55654	0.195141	-7.97651	1.51e-15	1.32e-14
Lrrc8c	541.974	0.63159	0.0792013	7.97449	1.53e-15	1.34e-14
Dlat	2262.12	-0.361532	0.0453521	-7.97167	1.57e-15	1.37e-14
Galnt11	658.375	0.564917	0.0708848	7.96951	1.59e-15	1.4e-14
Sfxn3	495.797	0.668719	0.0839357	7.96704	1.63e-15	1.42e-14
Foxp1	1206.89	0.464085	0.0582904	7.9616	1.7e-15	1.49e-14
Adamts5	69.3453	1.81638	0.228146	7.96148	1.7e-15	1.49e-14
Ykt6	2083.71	-0.364939	0.0458438	-7.9605	1.71e-15	1.5e-14
Morf4l1	7735.38	-0.235909	0.0296481	-7.95698	1.76e-15	1.54e-14
Cdc20	2539.43	-0.338035	0.0424856	-7.95645	1.77e-15	1.55e-14
Gm2a	924.43	0.534359	0.0671823	7.95387	1.81e-15	1.58e-14
Lsm5	639.524	-0.604555	0.0760259	-7.95196	1.84e-15	1.6e-14
Vdac3	3129.47	-0.33394	0.0420108	-7.9489	1.88e-15	1.64e-14
B2m	2316.76	0.364956	0.0459169	7.94819	1.89e-15	1.65e-14
Aaas	982.455	-0.504729	0.0635236	-7.94553	1.93e-15	1.68e-14
Champ1	1069.45	0.473182	0.0595968	7.93973	2.03e-15	1.76e-14
Parva	2075.03	0.362433	0.0456538	7.93873	2.04e-15	1.78e-14
Ppt1	1204.19	0.443515	0.0558773	7.9373	2.07e-15	1.8e-14
Nckap5l	2974.45	-0.349997	0.0441019	-7.93611	2.09e-15	1.81e-14
Hapln1	157.539	1.19973	0.151213	7.93401	2.12e-15	1.84e-14
Dennd2a	1232.56	0.438429	0.0552742	7.93189	2.16e-15	1.87e-14
Ckap4	452.656	0.679151	0.0856355	7.93072	2.18e-15	1.89e-14
Ap2s1	923.568	-0.507864	0.064043	-7.93005	2.19e-15	1.9e-14
Plaa	1657.32	-0.41014	0.0517639	-7.92328	2.31e-15	2e-14
Rpe	925.418	-0.519462	0.065571	-7.92214	2.33e-15	2.02e-14
Acot13	391.748	-0.758004	0.0956965	-7.92092	2.36e-15	2.04e-14
Apoo	545.887	-0.635031	0.0802099	-7.91712	2.43e-15	2.1e-14
Uqcrb	1208.58	-0.43846	0.0553975	-7.9148	2.48e-15	2.14e-14
Samm50	2700.53	-0.320868	0.0405413	-7.9146	2.48e-15	2.14e-14
Heca	571.401	0.618743	0.0782307	7.9092	2.59e-15	2.23e-14
Zeb2	5377.22	0.293664	0.0371478	7.90528	2.67e-15	2.3e-14
Erlec1	787.953	0.533969	0.0675628	7.90329	2.72e-15	2.34e-14
Hfe	353.473	-0.797443	0.100994	-7.89595	2.88e-15	2.48e-14
Jak1	2234.32	-0.353895	0.0448233	-7.89534	2.9e-15	2.49e-14
Psma2	1682.53	-0.403682	0.0511656	-7.88972	3.03e-15	2.6e-14
Naa15	3178.86	-0.335873	0.0426298	-7.87881	3.31e-15	2.84e-14
Cdk7	1011.91	0.488132	0.0619697	7.87694	3.36e-15	2.88e-14
Snx8	738.218	-0.574518	0.0730104	-7.86899	3.58e-15	3.07e-14
Rbm4b	519.437	0.649042	0.0825502	7.86239	3.77e-15	3.23e-14
Wdr34	383.829	0.725717	0.0923616	7.85735	3.92e-15	3.36e-14
Inf2	1276.61	0.42341	0.0538884	7.85717	3.93e-15	3.36e-14
Aebp1	5390.97	-0.302497	0.0385012	-7.85681	3.94e-15	3.37e-14
Ahcyl2	1436.87	-0.424731	0.0540808	-7.85364	4.04e-15	3.45e-14
Ttc39b	656.959	-0.612053	0.077946	-7.85227	4.09e-15	3.49e-14
Pcyox1	3175.2	-0.298632	0.0380411	-7.85026	4.15e-15	3.54e-14
Copg1	5785.64	-0.254366	0.0324052	-7.84953	4.18e-15	3.56e-14
Tomm20	4280.06	0.275722	0.0351591	7.84212	4.43e-15	3.78e-14
Commd10	465.248	-0.672611	0.0858316	-7.8364	4.64e-15	3.95e-14
Neil2	139.944	1.27083	0.162187	7.83555	4.67e-15	3.97e-14
Uba3	2647.06	-0.342289	0.0436849	-7.83541	4.67e-15	3.98e-14
Sec23b	1457.77	-0.411556	0.0525389	-7.83336	4.75e-15	4.04e-14
Pogz	1485.84	0.429562	0.0548381	7.83328	4.75e-15	4.04e-14
Ypel3	185.565	1.06353	0.135785	7.83247	4.78e-15	4.06e-14
Coro2b	584.112	-0.591493	0.0755529	-7.82886	4.92e-15	4.18e-14
Ndufab1	1044.1	-0.477126	0.0610212	-7.81902	5.32e-15	4.52e-14
Nub1	1576.15	0.389471	0.0498163	7.81813	5.36e-15	4.54e-14
Rnf181	1258.38	-0.438034	0.0560325	-7.8175	5.39e-15	4.56e-14
Clip1	1682.35	-0.405323	0.0518851	-7.81193	5.63e-15	4.77e-14
Zfp354c	453.935	0.731385	0.0937147	7.80438	5.98e-15	5.06e-14
Cops5	1534.57	-0.385853	0.0494565	-7.80187	6.1e-15	5.16e-14
Lyrm9	413.192	0.705521	0.0904522	7.79993	6.19e-15	5.23e-14
Smad4	2572.61	0.322996	0.0414202	7.79804	6.29e-15	5.31e-14
Hyou1	4094.97	-0.309045	0.0396342	-7.79744	6.32e-15	5.33e-14
Krt80	409.239	0.772819	0.0991385	7.79535	6.42e-15	5.42e-14
Zfp839	334.478	0.80273	0.103025	7.79163	6.61e-15	5.58e-14
Ecscr	218.998	0.977207	0.125421	7.79144	6.62e-15	5.58e-14
Fxyd1	31.8839	3.31799	0.425906	7.79044	6.68e-15	5.62e-14
Slc25a26	337.454	0.783974	0.100641	7.78978	6.71e-15	5.65e-14
Pgm1	785.101	-0.525685	0.0674896	-7.78913	6.75e-15	5.67e-14
Ermp1	1420.77	-0.404732	0.0520186	-7.78052	7.22e-15	6.07e-14
Lnpk	1454.25	-0.43815	0.0563209	-7.77953	7.28e-15	6.11e-14
Ythdc2	484.409	-0.672702	0.0865492	-7.77249	7.7e-15	6.46e-14
Mpi	558.985	-0.616735	0.0793888	-7.76854	7.94e-15	6.66e-14
Hlcs	546.49	0.671123	0.0864458	7.76351	8.26e-15	6.92e-14
Mov10	997.592	-0.471191	0.0607019	-7.76237	8.34e-15	6.98e-14
Myo10	5196.93	-0.291439	0.0375822	-7.75473	8.85e-15	7.41e-14
Dpp3	1099.47	-0.468796	0.0605431	-7.74317	9.7e-15	8.11e-14
Traf4	2640.2	0.334487	0.0432173	7.73965	9.97e-15	8.33e-14
Klf12	429.797	-0.692998	0.089545	-7.7391	1e-14	8.36e-14
Rpl27a	8474.9	0.339363	0.0438653	7.73649	1.02e-14	8.53e-14
Ckap2l	1780.77	-0.373118	0.0482443	-7.73393	1.04e-14	8.7e-14
Tceal9	832.498	-0.496543	0.0642086	-7.73328	1.05e-14	8.74e-14
Sort1	6340.83	0.248134	0.0320949	7.73126	1.06e-14	8.87e-14
Zfp113	480.225	0.662005	0.0856475	7.72942	1.08e-14	9e-14
Dbnl	1991.96	-0.360212	0.0466477	-7.72196	1.15e-14	9.53e-14
Dolpp1	273.164	-0.859817	0.111514	-7.71036	1.25e-14	1.04e-13
Vgll4	1911.03	0.373637	0.04848	7.70704	1.29e-14	1.07e-13
Btbd10	559.322	-0.593786	0.0770475	-7.70675	1.29e-14	1.07e-13
Arcn1	4784.16	-0.264689	0.0343723	-7.70064	1.35e-14	1.12e-13
Pcnx	1860.14	0.367322	0.0477005	7.7006	1.35e-14	1.12e-13
Akt1	13080.7	-0.230442	0.0299517	-7.69379	1.43e-14	1.18e-13
Chuk	1739.67	-0.377319	0.0490732	-7.68889	1.48e-14	1.23e-13
Pkia	1884.05	0.425633	0.0553872	7.68468	1.53e-14	1.27e-13
Hook2	225.625	0.930409	0.121088	7.68376	1.54e-14	1.28e-13
Kmt2a	3452.41	0.324698	0.042262	7.68298	1.55e-14	1.29e-13
Polr3g	304.776	-0.81575	0.106216	-7.6801	1.59e-14	1.31e-13
Rab7b	38.8905	-2.65927	0.346266	-7.67986	1.59e-14	1.32e-13
Rab27a	2374.4	-0.370338	0.0482245	-7.67946	1.6e-14	1.32e-13
E2f2	388.183	-0.734405	0.0956878	-7.67501	1.65e-14	1.36e-13
Scaf8	1836.83	0.36831	0.0480039	7.67249	1.69e-14	1.39e-13
Atp2a2	8744.74	-0.221827	0.0289297	-7.66781	1.75e-14	1.44e-13
Afap1l2	73.497	1.7028	0.22229	7.66027	1.86e-14	1.53e-13
Uvrag	1305.39	-0.40491	0.0528898	-7.65573	1.92e-14	1.58e-13
Fabp7	126.987	-1.2519	0.163559	-7.65413	1.95e-14	1.6e-13
Frmd4a	2661.52	0.324332	0.0423819	7.65262	1.97e-14	1.62e-13
Dglucy	175.191	-1.08122	0.141301	-7.65185	1.98e-14	1.63e-13
Foxp4	1075.96	0.466023	0.0609039	7.65178	1.98e-14	1.63e-13
Mtrex	2471.24	-0.324249	0.0423782	-7.65132	1.99e-14	1.63e-13
Noc2l	2777.16	0.327788	0.0428453	7.65051	2e-14	1.64e-13
Ndufs8	653.831	-0.618852	0.0809157	-7.6481	2.04e-14	1.67e-13
Rap2b	2838.5	-0.31903	0.0417488	-7.64165	2.14e-14	1.76e-13
Cep68	1199.39	0.429488	0.0562131	7.64036	2.17e-14	1.77e-13
Pgghg	210.409	0.972683	0.127315	7.64	2.17e-14	1.78e-13
Ulk2	958.627	0.475775	0.0622755	7.63984	2.17e-14	1.78e-13
Mcm3	4683.45	-0.278025	0.0364001	-7.63802	2.21e-14	1.8e-13
Pcnp	2539.67	-0.354503	0.0464496	-7.63198	2.31e-14	1.89e-13
Npnt	202.808	-1.01794	0.133447	-7.62808	2.38e-14	1.94e-13
Cct6a	6664.6	-0.245341	0.0321712	-7.62612	2.42e-14	1.97e-13
Mmgt2	453.477	0.646639	0.0848506	7.62091	2.52e-14	2.05e-13
Sh3bp4	531.069	0.650831	0.0854332	7.61801	2.58e-14	2.1e-13
Ddr1	1749.72	-0.357718	0.0470521	-7.60259	2.9e-14	2.36e-13
Cgrrf1	227.184	-0.920979	0.121144	-7.60232	2.91e-14	2.37e-13
Inpp5b	1211.79	-0.423212	0.0556987	-7.59824	3e-14	2.44e-13
Plk4	1279.11	-0.416618	0.0548375	-7.59732	3.02e-14	2.46e-13
Rnf130	1448.41	0.398235	0.0524329	7.59514	3.07e-14	2.5e-13
Ccnf	1068.52	-0.499502	0.0657917	-7.59217	3.15e-14	2.55e-13
Kdm5a	3433.73	0.318262	0.0419646	7.58407	3.35e-14	2.72e-13
Des	73.1769	-1.6893	0.222758	-7.58356	3.36e-14	2.72e-13
Cndp2	921.87	-0.476804	0.0628776	-7.58305	3.38e-14	2.73e-13
Gm14325	511.884	0.642831	0.0848005	7.58051	3.44e-14	2.79e-13
Angpt2	521.429	0.605557	0.0799486	7.57433	3.61e-14	2.92e-13
4930432K21Rik	241.603	0.888283	0.117297	7.57296	3.65e-14	2.95e-13
Cct7	12034.6	-0.240614	0.0317874	-7.56948	3.75e-14	3.03e-13
Timm13	1009.2	-0.475982	0.0629302	-7.56365	3.92e-14	3.16e-13
Get4	1170.04	-0.424967	0.056205	-7.56103	4e-14	3.23e-13
Mad2l1	2634.25	-0.35205	0.046571	-7.55944	4.05e-14	3.26e-13
Manf	2104.63	-0.331694	0.0438911	-7.55719	4.12e-14	3.32e-13
Agrn	5331.22	0.251373	0.0332645	7.55679	4.13e-14	3.33e-13
P4ha2	406.343	-0.780637	0.103334	-7.55449	4.2e-14	3.38e-13
Slc25a1	789.138	-0.502909	0.0665726	-7.5543	4.21e-14	3.39e-13
Map2k4	1704.86	-0.375504	0.04973	-7.55086	4.32e-14	3.48e-13
Hsd17b11	672.288	0.538667	0.0714177	7.54248	4.61e-14	3.7e-13
Psmb4	2838.23	-0.350884	0.0465287	-7.54125	4.66e-14	3.74e-13
Cdon	1255.72	-0.416443	0.0552267	-7.54061	4.68e-14	3.75e-13
Slc35b4	1298.6	-0.413576	0.0548531	-7.5397	4.71e-14	3.78e-13
Atxn2l	3856.4	-0.302834	0.0401738	-7.53808	4.77e-14	3.82e-13
Arf1	6450.4	-0.269327	0.0357774	-7.52785	5.16e-14	4.13e-13
Bnip2	2761.41	-0.317688	0.0422022	-7.52776	5.16e-14	4.13e-13
Ddx17	10355.5	0.233374	0.0310106	7.5256	5.25e-14	4.2e-13
Zbed3	898.166	0.495265	0.0658497	7.52115	5.43e-14	4.34e-13
Cyb5a	4624.12	-0.303365	0.0403658	-7.5154	5.67e-14	4.53e-13
Necap1	1272.97	-0.405258	0.0539299	-7.51455	5.71e-14	4.56e-13
Psme3	4609	-0.267385	0.035583	-7.51442	5.72e-14	4.56e-13
Nipa2	1038.23	-0.444221	0.0591264	-7.51308	5.78e-14	4.61e-13
Atp5g1	1308.98	-0.405831	0.0540272	-7.51159	5.84e-14	4.66e-13
Tanc1	2963.36	-0.313817	0.0417853	-7.51023	5.9e-14	4.7e-13
Zfp146	1521.77	0.376417	0.0501336	7.50829	5.99e-14	4.77e-13
Myo1b	2371.17	0.341981	0.0455596	7.50622	6.09e-14	4.84e-13
Lgals1	7416.81	-0.324561	0.043257	-7.50308	6.23e-14	4.96e-13
Ran	13831.3	-0.239123	0.0318819	-7.50029	6.37e-14	5.06e-13
Tmem50b	514.488	-0.599515	0.0799325	-7.50026	6.37e-14	5.06e-13
Csnk2b	1634.24	-0.369785	0.0493121	-7.49886	6.44e-14	5.11e-13
Pvr	422.493	-0.669759	0.0893519	-7.49574	6.59e-14	5.23e-13
Gpr17	28.0533	4.57445	0.610414	7.49401	6.68e-14	5.3e-13
Sacs	847.05	-0.502581	0.0670729	-7.49306	6.73e-14	5.33e-13
Pgrmc1	1688.21	0.363394	0.0485377	7.48684	7.06e-14	5.59e-13
Eva1b	396.153	0.707656	0.0946832	7.47394	7.78e-14	6.16e-13
Ralgds	647.156	0.544018	0.0727935	7.47344	7.81e-14	6.18e-13
Wbp1	854.604	-0.487483	0.0652929	-7.4661	8.26e-14	6.53e-13
Sinhcaf	2750.56	0.308184	0.0412956	7.46287	8.47e-14	6.69e-13
Vps13a	1635	-0.380369	0.0509789	-7.46131	8.57e-14	6.76e-13
Dnajc16	486.715	-0.62873	0.0842779	-7.4602	8.64e-14	6.82e-13
Zfp646	1115.77	0.455375	0.0610473	7.45938	8.69e-14	6.86e-13
Maco1	889.664	0.494531	0.0663232	7.45638	8.89e-14	7.01e-13
Pgls	892.999	0.494048	0.0662641	7.45574	8.94e-14	7.04e-13
Maml2	548.542	0.581866	0.0780512	7.45493	8.99e-14	7.08e-13
Mrps22	523.513	-0.609354	0.0817718	-7.45188	9.2e-14	7.24e-13
Cdc27	3433.92	-0.281368	0.0377602	-7.45144	9.23e-14	7.26e-13
Bcat2	635.73	-0.563853	0.0756706	-7.45142	9.23e-14	7.26e-13
Prdx3	1739.83	-0.355233	0.0477022	-7.4469	9.56e-14	7.5e-13
Pdap1	3011.44	-0.380931	0.051171	-7.44428	9.75e-14	7.65e-13
Bcl7c	528.12	0.610062	0.0819535	7.44399	9.77e-14	7.66e-13
Hk1	1466.25	0.383753	0.0515687	7.44159	9.95e-14	7.8e-13
Dynll2	2026.46	-0.381091	0.0512265	-7.43933	1.01e-13	7.93e-13
B4galt5	1305.84	-0.418304	0.0562353	-7.43847	1.02e-13	7.98e-13
Rnf114	1229.81	0.41042	0.055192	7.43623	1.04e-13	8.11e-13
Mcm2	7981.5	-0.23396	0.0314939	-7.42872	1.1e-13	8.57e-13
Hr	272.608	-0.819753	0.110395	-7.42561	1.12e-13	8.77e-13
Capza2	4698.64	-0.270528	0.0364437	-7.42318	1.14e-13	8.93e-13
Azin1	2186.6	-0.362905	0.0489032	-7.42089	1.16e-13	9.08e-13
Cyp2j6	1688.9	0.368319	0.0496434	7.41929	1.18e-13	9.18e-13
Syt11	436.717	0.643356	0.0867142	7.41927	1.18e-13	9.18e-13
Crbn	1244.22	0.39921	0.0538168	7.41794	1.19e-13	9.27e-13
Alpk1	265.994	0.838429	0.113053	7.41624	1.2e-13	9.38e-13
Rps28	2010.65	0.425509	0.0573813	7.41546	1.21e-13	9.43e-13
Ccm2	945.697	-0.462855	0.0624253	-7.41454	1.22e-13	9.49e-13
Otud1	773.383	0.524121	0.0706883	7.41454	1.22e-13	9.49e-13
Tmem9	1120.66	0.427955	0.0577447	7.41116	1.25e-13	9.73e-13
Ank2	1111.48	-0.462685	0.0624333	-7.41087	1.25e-13	9.74e-13
Pygo1	480.793	0.611985	0.0825825	7.41059	1.26e-13	9.76e-13
LOC115490174	922.848	0.48756	0.0657975	7.41002	1.26e-13	9.79e-13
Tle3	975.345	0.450656	0.0608194	7.40974	1.27e-13	9.81e-13
Bpgm	746.705	-0.513379	0.069296	-7.40849	1.28e-13	9.9e-13
Zc3h12a	98.11	1.37633	0.185798	7.40764	1.29e-13	9.95e-13
Afg3l1	1205.57	-0.404365	0.0545963	-7.40645	1.3e-13	1e-12
Parn	1065.43	0.443362	0.0598625	7.40635	1.3e-13	1e-12
Dera	839.422	-0.488555	0.0659643	-7.40635	1.3e-13	1e-12
Slc26a7	50.1552	2.06281	0.278624	7.40355	1.33e-13	1.02e-12
Mras	213.226	-0.909591	0.122873	-7.40271	1.33e-13	1.03e-12
Troap	810.974	-0.519148	0.0701442	-7.40116	1.35e-13	1.04e-12
Asna1	1134.84	-0.429105	0.0580117	-7.39688	1.39e-13	1.08e-12
Atg3	1157.97	-0.421499	0.0569852	-7.39665	1.4e-13	1.08e-12
Acadl	1595.86	-0.371517	0.0502779	-7.38929	1.48e-13	1.14e-12
Cdc25c	501.798	-0.61754	0.0835746	-7.38909	1.48e-13	1.14e-12
Nup205	7139.53	-0.256972	0.0347776	-7.38901	1.48e-13	1.14e-12
Larp1b	470.791	-0.61836	0.0837386	-7.38441	1.53e-13	1.18e-12
Nacc1	3129.08	-0.301191	0.0408054	-7.38115	1.57e-13	1.21e-12
1810013L24Rik	835.509	-0.503733	0.068257	-7.37995	1.58e-13	1.22e-12
Pde9a	45.7781	2.15488	0.292147	7.37601	1.63e-13	1.25e-12
Vps45	895.39	0.456739	0.0619427	7.37357	1.66e-13	1.27e-12
Tcirg1	883.803	-0.472655	0.0641467	-7.36835	1.73e-13	1.32e-12
Klhl21	1716.61	0.349525	0.0474368	7.36823	1.73e-13	1.32e-12
Ipo5	6501.6	-0.256751	0.034853	-7.36669	1.75e-13	1.34e-12
Begain	29.1447	3.17465	0.430951	7.36663	1.75e-13	1.34e-12
Sectm1a	326.716	0.739989	0.100472	7.3651	1.77e-13	1.35e-12
Tomm40	1264.45	-0.40446	0.0549208	-7.36442	1.78e-13	1.36e-12
Pan3	1163.71	0.436701	0.0592999	7.36429	1.78e-13	1.36e-12
Kif4	1675.82	-0.420661	0.0571498	-7.36068	1.83e-13	1.4e-12
Fastk	819.831	-0.484705	0.0658636	-7.35922	1.85e-13	1.41e-12
Rgl3	393.462	0.664258	0.0903299	7.35369	1.93e-13	1.47e-12
Hs3st1	40.908	2.33153	0.317261	7.34893	2e-13	1.52e-12
Sntb2	594.193	-0.564515	0.0768609	-7.34462	2.06e-13	1.57e-12
Oaz2	1339.99	0.396316	0.0539613	7.34445	2.07e-13	1.57e-12
Sardh	2033.96	0.341396	0.0465013	7.34165	2.11e-13	1.61e-12
Lig4	349.073	-0.747071	0.101787	-7.33955	2.14e-13	1.63e-12
Cox7b	3388.5	-0.294457	0.0401199	-7.33943	2.15e-13	1.63e-12
Ankrd13b	713.856	0.522594	0.0712288	7.33684	2.19e-13	1.66e-12
Letm1	1515.81	-0.37954	0.0517347	-7.33628	2.2e-13	1.67e-12
Gm5936	26.2949	3.9346	0.536379	7.33548	2.21e-13	1.68e-12
Usp46	845.124	-0.490019	0.0668289	-7.33244	2.26e-13	1.71e-12
Sema4f	156.12	-1.08294	0.14771	-7.33155	2.28e-13	1.72e-12
Jup	113.195	1.28522	0.175309	7.33118	2.28e-13	1.73e-12
Adgra2	864.995	-0.515503	0.070317	-7.33113	2.28e-13	1.73e-12
Shoc2	1309.68	-0.427391	0.0583011	-7.33075	2.29e-13	1.73e-12
Homer1	393.701	-0.688608	0.0939427	-7.33009	2.3e-13	1.74e-12
Tedc1	900.428	-0.451661	0.061638	-7.32763	2.34e-13	1.77e-12
Tmem176a	596.382	-0.575578	0.0785622	-7.3264	2.36e-13	1.79e-12
Prune2	53.7145	-2.04866	0.279763	-7.32283	2.43e-13	1.83e-12
Nup107	1637.6	-0.361774	0.0494042	-7.32274	2.43e-13	1.83e-12
Wwp1	1150.47	-0.418845	0.0571984	-7.32266	2.43e-13	1.83e-12
Acadm	887.017	-0.466671	0.0637374	-7.32178	2.45e-13	1.84e-12
L3mbtl2	1160.75	-0.448695	0.0612882	-7.32107	2.46e-13	1.85e-12
Sorbs3	2536.55	-0.306461	0.0418626	-7.32065	2.47e-13	1.86e-12
Pde4a	234.59	0.873944	0.11942	7.31821	2.51e-13	1.89e-12
Rnf220	1060.34	0.431287	0.0589661	7.31415	2.59e-13	1.95e-12
Rcor2	413.949	-0.651851	0.089186	-7.30889	2.69e-13	2.02e-12
Exoc1	1068.62	-0.439409	0.0601767	-7.30198	2.84e-13	2.13e-12
Frat2	54.0149	1.94455	0.266375	7.30004	2.88e-13	2.16e-12
Hells	2543.19	-0.371204	0.0508654	-7.29776	2.93e-13	2.19e-12
Dcaf15	613.427	-0.553274	0.075829	-7.29634	2.96e-13	2.22e-12
Ndufa7	796.764	0.535634	0.0734297	7.29451	3e-13	2.25e-12
Adi1	1473.84	-0.396285	0.0543477	-7.29166	3.06e-13	2.29e-12
Sec22c	970.464	-0.456074	0.062559	-7.2903	3.09e-13	2.31e-12
Cnnm3	950.767	0.458285	0.062868	7.28964	3.11e-13	2.32e-12
Rc3h1	1527.28	0.376334	0.0516558	7.2854	3.21e-13	2.4e-12
Prickle1	4099.65	0.288206	0.0395846	7.28075	3.32e-13	2.48e-12
Lrp10	1144.06	-0.408533	0.0561121	-7.28067	3.32e-13	2.48e-12
Mroh1	1383.68	-0.397903	0.0546558	-7.28015	3.33e-13	2.49e-12
Calhm5	173.353	1.00589	0.138238	7.27649	3.43e-13	2.56e-12
Asxl1	3619.67	0.284359	0.0390959	7.27336	3.51e-13	2.61e-12
Narf	870.082	-0.458906	0.0630968	-7.27306	3.51e-13	2.62e-12
Arhgdia	13307.3	-0.209403	0.0287959	-7.27198	3.54e-13	2.64e-12
Tmem87b	1366.81	-0.384278	0.0528462	-7.27163	3.55e-13	2.64e-12
Tmem14c	1257.03	-0.428067	0.0588731	-7.27101	3.57e-13	2.65e-12
Myo6	1390.56	-0.379293	0.0521824	-7.26859	3.63e-13	2.7e-12
Map7d1	1816.18	-0.387253	0.053286	-7.26745	3.66e-13	2.72e-12
Baz1a	2793.62	-0.292517	0.0402544	-7.2667	3.68e-13	2.74e-12
Lpcat1	1070.94	0.418782	0.0576585	7.26314	3.78e-13	2.81e-12
Cnot9	2129.67	-0.349715	0.0482157	-7.25314	4.07e-13	3.02e-12
Mtfp1	206.132	-0.907836	0.125232	-7.24926	4.19e-13	3.11e-12
Avpi1	165.854	-1.07039	0.147659	-7.24911	4.2e-13	3.11e-12
Capn6	533.435	0.591817	0.0816742	7.24607	4.29e-13	3.18e-12
Rpl27	8733.48	0.289136	0.0399409	7.23911	4.52e-13	3.34e-12
Rpl36	3931.65	0.708067	0.0978121	7.23905	4.52e-13	3.34e-12
Naglu	2139.36	-0.361442	0.0499307	-7.23888	4.52e-13	3.34e-12
Ppp1r37	1433.13	-0.367302	0.0507591	-7.23617	4.62e-13	3.41e-12
Zmym6	492.688	0.624231	0.0862792	7.23501	4.65e-13	3.44e-12
Pcbp1	9234.16	-0.21279	0.0294188	-7.23313	4.72e-13	3.48e-12
Plch1	97.6407	-1.39283	0.19259	-7.23208	4.76e-13	3.51e-12
Map2k2	2187.78	-0.342935	0.0474479	-7.22761	4.92e-13	3.62e-12
Sdc4	1749.81	0.341693	0.0472925	7.22509	5.01e-13	3.69e-12
Mboat2	439.429	-0.641851	0.0888427	-7.22458	5.03e-13	3.7e-12
Kcmf1	2534.66	-0.318232	0.0440896	-7.21785	5.28e-13	3.89e-12
Zfp329	434.761	0.67313	0.0932647	7.21742	5.3e-13	3.9e-12
Med12l	223.986	-0.875059	0.121312	-7.21327	5.46e-13	4.02e-12
Clcn5	1138.3	-0.420531	0.0583192	-7.21085	5.56e-13	4.08e-12
Ccdc25	514.267	-0.588035	0.0816334	-7.20337	5.87e-13	4.31e-12
Rcl1	565.992	0.567038	0.0787311	7.20222	5.92e-13	4.35e-12
Mapre1	5931.27	-0.234321	0.0325389	-7.20128	5.97e-13	4.38e-12
Calm3	5031.19	-0.250846	0.0348413	-7.19967	6.04e-13	4.42e-12
Pmepa1	52.8452	1.98534	0.275849	7.19719	6.15e-13	4.5e-12
Fam32a	1444.21	0.420432	0.058523	7.18405	6.77e-13	4.96e-12
Zfp106	6359.83	-0.243159	0.0338551	-7.18233	6.85e-13	5.02e-12
Ehhadh	396.24	-0.65935	0.0918032	-7.18221	6.86e-13	5.02e-12
Srsf6	7080.38	0.239319	0.0333393	7.1783	7.06e-13	5.16e-12
Plekhg5	487.892	-0.621789	0.0866732	-7.17395	7.29e-13	5.32e-12
Itga1	640.371	0.525809	0.073353	7.1682	7.6e-13	5.55e-12
Sqstm1	10563.8	-0.24006	0.033492	-7.16767	7.63e-13	5.57e-12
Slc11a2	1116.98	-0.412459	0.05756	-7.16573	7.74e-13	5.64e-12
Bmf	155.478	1.0545	0.147218	7.16285	7.9e-13	5.76e-12
Dkk3	308.392	-0.769388	0.107466	-7.15934	8.11e-13	5.91e-12
Slc38a1	7992.08	-0.214923	0.030024	-7.15838	8.16e-13	5.94e-12
Pola1	1846.89	-0.350985	0.0490407	-7.15701	8.25e-13	6e-12
Aco1	947.672	-0.440501	0.0615483	-7.15699	8.25e-13	6e-12
Zfr	3402.3	-0.266296	0.0372498	-7.14891	8.75e-13	6.36e-12
Filip1l	760.297	0.503632	0.0704999	7.14373	9.08e-13	6.6e-12
Atp6v1e1	4126.09	0.254434	0.0356312	7.14076	9.28e-13	6.74e-12
Fer	757.895	-0.527409	0.073872	-7.13949	9.37e-13	6.8e-12
Ndufa5	825.406	-0.510173	0.07146	-7.13928	9.38e-13	6.81e-12
Rcbtb2	498.628	0.589871	0.0826392	7.13791	9.48e-13	6.87e-12
Ccdc88c	816.484	0.49183	0.068907	7.13758	9.5e-13	6.88e-12
Ddx39b	4316.53	0.251854	0.0352918	7.13631	9.59e-13	6.94e-12
Cdc45	965.64	-0.447301	0.062683	-7.13593	9.61e-13	6.96e-12
Msantd2	1159.32	0.432159	0.0605672	7.1352	9.66e-13	6.99e-12
Plekhb1	36.6689	2.4088	0.337662	7.13375	9.77e-13	7.06e-12
Irf2	363.921	0.700042	0.098144	7.1328	9.83e-13	7.11e-12
Wdr77	1853.57	0.336319	0.0471566	7.13197	9.89e-13	7.15e-12
Degs1	1557.13	-0.413269	0.0579727	-7.12868	1.01e-12	7.32e-12
Hmcn1	2116.61	-0.370483	0.0519754	-7.12804	1.02e-12	7.34e-12
Stxbp2	1108.58	-0.435397	0.0611139	-7.12435	1.05e-12	7.54e-12
Rgs3	900.53	-0.457631	0.0642405	-7.12371	1.05e-12	7.57e-12
Card19	227.61	-0.895582	0.125741	-7.12244	1.06e-12	7.64e-12
Wipi2	1882.99	0.337576	0.0474011	7.12169	1.07e-12	7.67e-12
Slc6a8	1379.27	0.374308	0.0525745	7.11956	1.08e-12	7.79e-12
Rab22a	777.249	-0.478487	0.0672137	-7.1189	1.09e-12	7.82e-12
Ipo4	1011.61	0.427886	0.0601788	7.11024	1.16e-12	8.33e-12
Mtx2	1071.21	-0.418571	0.0588781	-7.10912	1.17e-12	8.39e-12
Dhx40	1280.58	0.381496	0.0536687	7.10836	1.17e-12	8.43e-12
Ccng2	502.054	0.63731	0.0896583	7.10821	1.18e-12	8.43e-12
Nmt1	2868.32	-0.280759	0.0395206	-7.10412	1.21e-12	8.68e-12
Mastl	787.916	-0.49374	0.0695021	-7.10395	1.21e-12	8.69e-12
Igfbp4	2925.91	0.317944	0.0447582	7.10358	1.22e-12	8.71e-12
Rab43	1338.21	-0.39016	0.0549247	-7.10353	1.22e-12	8.71e-12
Dusp19	318.777	-0.714514	0.100604	-7.1022	1.23e-12	8.79e-12
Mgat3	79.3523	-1.48218	0.208734	-7.10082	1.24e-12	8.87e-12
Nfya	1797.74	0.336954	0.0474713	7.09806	1.27e-12	9.04e-12
Map4k5	2275.7	0.341598	0.048127	7.09785	1.27e-12	9.05e-12
Rgs12	1131.04	0.404788	0.0570407	7.09648	1.28e-12	9.14e-12
Cenpi	391.311	-0.653555	0.0921133	-7.09512	1.29e-12	9.22e-12
Ncald	847.936	0.457975	0.0646005	7.08933	1.35e-12	9.61e-12
Slc20a2	1590.73	0.354404	0.0500225	7.0849	1.39e-12	9.92e-12
Fgfr3	194.262	-0.913025	0.128888	-7.08389	1.4e-12	9.99e-12
Txndc12	963.109	0.444701	0.0628277	7.0781	1.46e-12	1.04e-11
Atp5l	1901.57	-0.327224	0.0462312	-7.07799	1.46e-12	1.04e-11
Ndst3	171.095	-0.977999	0.138193	-7.07704	1.47e-12	1.05e-11
Fam214b	162.437	-1.03999	0.147003	-7.07459	1.5e-12	1.07e-11
Eftud2	4467.14	-0.252672	0.0357314	-7.07142	1.53e-12	1.09e-11
Aldh9a1	1695.18	-0.343692	0.0486315	-7.06727	1.58e-12	1.12e-11
Acat1	4352.16	-0.27339	0.0386908	-7.066	1.59e-12	1.13e-11
Pus3	386.75	0.658986	0.0932618	7.06598	1.59e-12	1.13e-11
Mbd2	1564.11	-0.352158	0.0498619	-7.06266	1.63e-12	1.16e-11
Akr1a1	8095.25	-0.242912	0.0344035	-7.06067	1.66e-12	1.17e-11
Cdk2ap1	3419.03	-0.347666	0.0492433	-7.06016	1.66e-12	1.18e-11
Rab4b	241.424	-0.82518	0.116923	-7.05747	1.7e-12	1.2e-11
Nup98	1873.73	-0.346388	0.0490815	-7.05741	1.7e-12	1.2e-11
Galk2	988.92	-0.43456	0.0615927	-7.05538	1.72e-12	1.22e-11
Cxxc5	308.966	0.732861	0.103916	7.05244	1.76e-12	1.24e-11
Impa1	1466.07	-0.356998	0.0506287	-7.05129	1.77e-12	1.25e-11
Nr2c2	2287.27	0.349697	0.0495941	7.05118	1.77e-12	1.25e-11
Xpo1	5816.72	-0.269429	0.0382373	-7.04624	1.84e-12	1.3e-11
Ccnl1	1383.8	0.386129	0.0548109	7.04476	1.86e-12	1.31e-11
Psmd7	1960.7	-0.333607	0.0473586	-7.04427	1.86e-12	1.31e-11
Fbxo42	1723.76	-0.343586	0.048788	-7.04242	1.89e-12	1.33e-11
Mapk6	2016.59	-0.343345	0.0487638	-7.04099	1.91e-12	1.34e-11
Anks1	867.402	0.443407	0.0629755	7.04094	1.91e-12	1.34e-11
Ubqln1	3427.74	-0.26436	0.0375498	-7.04024	1.92e-12	1.35e-11
Cinp	788.32	-0.472349	0.0670951	-7.03999	1.92e-12	1.35e-11
Ccnb2	2568.58	-0.30029	0.0426556	-7.03987	1.92e-12	1.35e-11
Jmjd1c	3499.49	0.321088	0.0456398	7.03526	1.99e-12	1.4e-11
G3bp2	1957.28	-0.31707	0.0450695	-7.03513	1.99e-12	1.4e-11
Ehbp1l1	988.917	-0.425994	0.0605586	-7.03441	2e-12	1.4e-11
Alg6	1200.12	0.419931	0.0597011	7.03389	2.01e-12	1.41e-11
Bcl7a	823.083	0.482512	0.0686358	7.03003	2.06e-12	1.45e-11
Eif2b1	1151.04	-0.393985	0.0560605	-7.02785	2.1e-12	1.47e-11
Cit	883.28	-0.532418	0.0757725	-7.02653	2.12e-12	1.48e-11
Cav2	1243.71	-0.456734	0.0651137	-7.01441	2.31e-12	1.62e-11
F3	352.026	0.699841	0.0998083	7.01185	2.35e-12	1.64e-11
Copb2	3261.33	-0.271666	0.0387719	-7.00677	2.44e-12	1.7e-11
Atp5c1	5497.04	-0.249141	0.0355587	-7.00648	2.44e-12	1.71e-11
Ddb1	12935.8	0.198436	0.0283321	7.00392	2.49e-12	1.74e-11
Rnf167	683.483	0.519366	0.074162	7.00312	2.5e-12	1.75e-11
Gnb2	4567.45	-0.253949	0.036289	-6.99796	2.6e-12	1.81e-11
Nr2c1	669.646	0.534726	0.076414	6.99775	2.6e-12	1.81e-11
Itsn1	2163.84	-0.308868	0.0441397	-6.9975	2.61e-12	1.82e-11
Hdac9	134.767	1.15268	0.164742	6.99691	2.62e-12	1.82e-11
Gse1	388.231	0.645158	0.0922298	6.99511	2.65e-12	1.84e-11
Nop10	675.681	0.535285	0.0765966	6.98837	2.78e-12	1.93e-11
Tmem126a	553.614	-0.582046	0.0833641	-6.98198	2.91e-12	2.02e-11
Cerk	1882.45	0.330315	0.0473125	6.98156	2.92e-12	2.03e-11
Sh3kbp1	425.469	-0.632195	0.0905785	-6.97953	2.96e-12	2.06e-11
Enc1	1057.19	0.460734	0.0660629	6.97417	3.08e-12	2.14e-11
Gnl1	1094.05	-0.428309	0.061442	-6.97096	3.15e-12	2.18e-11
Napa	1549.89	-0.360954	0.0517806	-6.97082	3.15e-12	2.18e-11
Resf1	838.533	0.468747	0.0672484	6.97038	3.16e-12	2.19e-11
Ptprj	2349.49	0.308939	0.0443313	6.96888	3.19e-12	2.21e-11
Mybl2	915.285	-0.434748	0.0623988	-6.96725	3.23e-12	2.24e-11
Tma7	1516.58	-0.365857	0.0525372	-6.96377	3.31e-12	2.29e-11
Brwd3	2356.99	-0.351005	0.0504075	-6.96335	3.32e-12	2.3e-11
Znrf1	785.642	0.474242	0.0681908	6.95464	3.53e-12	2.44e-11
Kank2	1244.77	-0.391125	0.0562526	-6.95302	3.58e-12	2.47e-11
Banf1	1678.95	-0.351656	0.0505918	-6.95085	3.63e-12	2.51e-11
Ogdhl	68.5336	1.55134	0.223263	6.94849	3.69e-12	2.55e-11
Lrp11	366.683	0.693163	0.0998243	6.94383	3.82e-12	2.63e-11
Selenon	1596.34	0.361	0.0520166	6.9401	3.92e-12	2.7e-11
Dhx29	1097.95	-0.405066	0.0583673	-6.93996	3.92e-12	2.7e-11
Zfp36l2	869.694	0.48514	0.0699154	6.93896	3.95e-12	2.72e-11
Rnf4	3954.22	-0.246831	0.0355829	-6.9368	4.01e-12	2.76e-11
Grk5	733.191	0.478167	0.0689412	6.93587	4.04e-12	2.78e-11
Slc24a5	3868.95	-0.309761	0.0446671	-6.9349	4.07e-12	2.8e-11
Slc45a4	452.6	0.598923	0.0863825	6.93338	4.11e-12	2.82e-11
Ssr4	724.168	0.476347	0.0687041	6.9333	4.11e-12	2.82e-11
Scamp3	747.557	-0.505491	0.0729223	-6.93192	4.15e-12	2.85e-11
Ahi1	1048.92	0.404838	0.0584322	6.92835	4.26e-12	2.92e-11
Nup62	1520.3	-0.352237	0.0508418	-6.9281	4.27e-12	2.93e-11
Tollip	1399.18	-0.374332	0.0540682	-6.92333	4.41e-12	3.02e-11
Scpep1	4467.72	-0.252658	0.0365301	-6.91644	4.63e-12	3.17e-11
LOC115486128	340.649	0.679785	0.0982906	6.91608	4.64e-12	3.18e-11
Xbp1	975.663	-0.427082	0.0618043	-6.91022	4.84e-12	3.31e-11
Nucb1	2024.46	0.314357	0.0454986	6.90917	4.88e-12	3.34e-11
Cul2	1089.65	-0.413921	0.0599368	-6.90596	4.99e-12	3.41e-11
Hars	1262.43	-0.380487	0.0551072	-6.9045	5.04e-12	3.44e-11
Neb	198	0.889478	0.128856	6.90289	5.1e-12	3.48e-11
Ext2	1582.48	0.336205	0.0487085	6.90239	5.11e-12	3.49e-11
Ergic1	1510.26	0.35142	0.0509244	6.90083	5.17e-12	3.53e-11
Entr1	1107.08	-0.424499	0.0615314	-6.8989	5.24e-12	3.57e-11
Ifitm2	1309.8	0.373321	0.0541183	6.89824	5.26e-12	3.59e-11
Rab14	4588.08	-0.29196	0.0423491	-6.89413	5.42e-12	3.69e-11
Phip	3654.99	0.267568	0.0388111	6.89412	5.42e-12	3.69e-11
Spc25	1139.93	-0.406487	0.0589742	-6.89263	5.48e-12	3.73e-11
Mark3	2844.69	-0.278203	0.0403691	-6.89149	5.52e-12	3.76e-11
Fam118b	530.296	-0.550264	0.0798605	-6.89031	5.57e-12	3.79e-11
Clpb	906.022	-0.437989	0.0635997	-6.88665	5.71e-12	3.88e-11
Ttk	728.675	-0.483836	0.0702689	-6.88549	5.76e-12	3.91e-11
Rpn2	5305.75	-0.233848	0.0339654	-6.88488	5.78e-12	3.93e-11
Ndufv2	1614.48	-0.343431	0.0498854	-6.8844	5.8e-12	3.94e-11
Os9	2770.67	0.288734	0.0419418	6.88417	5.81e-12	3.94e-11
Gm5640	24.3871	3.40881	0.495243	6.88309	5.86e-12	3.97e-11
Hdac1	2444.1	-0.313667	0.0455772	-6.88212	5.9e-12	3.99e-11
Eif3k	1546.25	0.356869	0.0518572	6.88175	5.91e-12	4e-11
Cisd1	687.246	-0.494558	0.0718781	-6.88051	5.96e-12	4.04e-11
Cd274	143.4	1.06696	0.155289	6.87081	6.38e-12	4.32e-11
Espl1	2083.12	-0.336348	0.0489618	-6.8696	6.44e-12	4.35e-11
Mical1	854.073	-0.434804	0.0633532	-6.86317	6.73e-12	4.55e-11
45174	98.7194	-1.26692	0.184671	-6.86045	6.86e-12	4.64e-11
C2cd2l	1510.7	-0.345627	0.0503918	-6.85881	6.94e-12	4.69e-11
Crybg3	781.915	-0.47751	0.0696861	-6.8523	7.27e-12	4.9e-11
Mcm5	3166.52	-0.291657	0.0425805	-6.84953	7.41e-12	5e-11
Atl2	1104.71	-0.405109	0.0591453	-6.84939	7.42e-12	5e-11
Csde1	8578.27	-0.238479	0.0348493	-6.84315	7.75e-12	5.22e-11
Gipc1	2079.75	-0.310799	0.0454252	-6.84201	7.81e-12	5.26e-11
Lin54	511.468	-0.573388	0.0838496	-6.83829	8.01e-12	5.39e-11
Arhgap11a	2807.44	-0.328343	0.0480417	-6.83455	8.23e-12	5.53e-11
Rrn3	1934.86	-0.333734	0.0488341	-6.83403	8.26e-12	5.55e-11
Pyurf	652.998	0.490591	0.0717981	6.83292	8.32e-12	5.59e-11
Zc3hav1l	1235.3	0.390063	0.0570951	6.8318	8.39e-12	5.63e-11
Ascc1	446.725	0.591368	0.0865758	6.83064	8.45e-12	5.67e-11
Ssbp2	526.837	-0.546058	0.0799575	-6.82935	8.53e-12	5.72e-11
Ndufa8	1114.29	-0.402687	0.0589686	-6.82884	8.56e-12	5.74e-11
Rbbp7	3455.44	-0.275537	0.0403509	-6.82852	8.58e-12	5.75e-11
Atp6v1h	1236.41	-0.376891	0.0552182	-6.82549	8.76e-12	5.87e-11
Ahctf1	3341.29	-0.271769	0.0398169	-6.82548	8.76e-12	5.87e-11
Dmac2	156.539	0.995036	0.145813	6.82403	8.85e-12	5.92e-11
Ndc80	1089.86	-0.397612	0.058275	-6.82303	8.91e-12	5.96e-11
1110008P14Rik	110.401	-1.22458	0.179478	-6.82299	8.92e-12	5.96e-11
Raph1	1142.53	-0.388989	0.0570172	-6.82231	8.96e-12	5.99e-11
Btf3l4	1286.8	0.395346	0.0579599	6.82102	9.04e-12	6.04e-11
Rnf213	2740.72	0.343903	0.0504378	6.81835	9.21e-12	6.15e-11
Calu	11799.4	0.188413	0.0276381	6.81714	9.29e-12	6.2e-11
Armc1	1364.4	-0.368622	0.0540804	-6.81618	9.35e-12	6.23e-11
Reep4	556.163	-0.556642	0.0816801	-6.81491	9.43e-12	6.29e-11
BC005537	1918.76	-0.337445	0.0495441	-6.811	9.69e-12	6.46e-11
Fbxl6	514.535	0.564116	0.0828578	6.80824	9.88e-12	6.58e-11
Xpc	973.44	0.431141	0.0633377	6.80703	9.96e-12	6.63e-11
Uevld	740.892	-0.469529	0.0689998	-6.80479	1.01e-11	6.73e-11
Wdr43	2075.31	0.305494	0.0448943	6.80473	1.01e-11	6.73e-11
Poc1a	321.054	-0.711886	0.104622	-6.80436	1.02e-11	6.75e-11
Rnf10	3800.57	-0.259068	0.0380824	-6.80283	1.03e-11	6.81e-11
Tsen34	1538.36	-0.362862	0.0533495	-6.80161	1.03e-11	6.87e-11
Osbpl6	762.501	0.468043	0.0688595	6.79707	1.07e-11	7.08e-11
Ptbp3	3527.21	-0.308343	0.0453884	-6.79344	1.09e-11	7.26e-11
Rhoc	1393.36	-0.377358	0.0555481	-6.79335	1.1e-11	7.26e-11
Zfp799	382.501	0.635331	0.0935261	6.79308	1.1e-11	7.27e-11
Prps1l3	2031.78	0.32556	0.0479257	6.79301	1.1e-11	7.27e-11
Tgfb1	58.6942	1.80268	0.265548	6.7885	1.13e-11	7.5e-11
[truncated: 11,228 more rows]
