# Supplementary material for: A novel pan-PI3K inhibitor KTC1101 synergizes with anti-PD-1 therapy by targeting tumor suppression and immune activation
Source: Mol Cancer. 2024 Mar 14;23:54. doi: 10.1186/s12943-024-01978-0 (PMC10938783; doi:10.1186/s12943-024-01978-0)
Supplement: Supplementary file 18 — Supplementary Material 18. [file 12943_2024_1978_MOESM18_ESM.xlsx]

## Sheet: GSEA-Hallmark-B16-KTC 0.04μM
GSEA of KTC1101’s Effects in B16 Cells
ID	Description	setSize	enrichmentScore	NES	pvalue	p.adjust	qvalue	rank	leading_edge	core_enrichment
HALLMARK_MTORC1_SIGNALING	HALLMARK_MTORC1_SIGNALING	130	-0.611288	-2.79745	1e-10	4.6e-09	2.94737e-09	1040	tags=57%, list=23%, signal=45%	21366/22433/73834/74754/12235/236539/14751/14149/103733/67089/18817/68801/20867/64136/20514/17436/72157/12406/56473/93692/20525/26570/18710/107869/56772/15982/15357/17252/67486/26432/20878/108037/20135/13032/107272/67204/12035/16835/74105/235293/15926/15526/319554/14718/20322/20775/17768/18451/13360/20539/18641/170459/55963/16828/18655/20893/100678/20855/231070/27053/21991/15277/73166/22145/13121…
HALLMARK_GLYCOLYSIS	HALLMARK_GLYCOLYSIS	98	-0.548562	-2.39318	1.34842e-08	3.10136e-07	1.98714e-07	729	tags=46%, list=16%, signal=39%	14635/110119/93692/19348/107869/21351/77559/26432/20878/12337/331026/15926/15937/14733/66681/14936/14718/56375/18194/18452/18451/70186/18648/26384/18746/83398/16828/52187/18655/20855/74246/21991/15277/14735/20682/11674/112407/22339/56421/11639/17289/105785/80879/110095/74747
HALLMARK_TNFA_SIGNALING_VIA_NFKB	HALLMARK_TNFA_SIGNALING_VIA_NFKB	77	0.613753	2.28414	1.33399e-06	2.04545e-05	1.31059e-05	542	tags=43%, list=12%, signal=38%	18787/14282/13653/20304/15205/14281/16598/16007/15945/17133/65112/18037/384783/19698/230738/19252/12443/20393/17869/11852/18035/18578/18124/22695/108767/319520/16601/18034/99929/15370/16449/16477/12226
HALLMARK_CHOLESTEROL_HOMEOSTASIS	HALLMARK_CHOLESTEROL_HOMEOSTASIS	46	-0.62293	-2.36193	7.44012e-06	8.55613e-05	5.48219e-05	479	tags=52%, list=11%, signal=47%	16592/15490/16835/235293/319554/192156/18194/20775/14137/68603/13360/17855/110460/170459/60525/16987/110196/73166/13121/208715/11676/11910/107503/228775
HALLMARK_KRAS_SIGNALING_UP	HALLMARK_KRAS_SIGNALING_UP	51	0.609815	2.08968	9.05825e-05	0.000833359	0.00053396	329	tags=39%, list=7%, signal=37%	18612/104156/13823/56847/21956/15945/18826/79221/19734/14009/83397/24064/67603/16480/12876/217410/11732/13844/84094/20186
HALLMARK_MYOGENESIS	HALLMARK_MYOGENESIS	67	0.561218	2.03237	0.000194961	0.0014947	0.000957705	521	tags=36%, list=11%, signal=32%	21345/20657/15464/56188/21956/11489/12554/13867/11443/22004/17883/21803/20692/19309/12819/24053/13527/19245/17260/11423/226251/20411/67399/14245
HALLMARK_UNFOLDED_PROTEIN_RESPONSE	HALLMARK_UNFOLDED_PROTEIN_RESPONSE	54	-0.518788	-2.07308	0.000261207	0.0017165	0.00109982	581	tags=33%, list=13%, signal=29%	52808/64209/107272/15526/56454/13685/17768/20539/11911/22393/12608/55963/27053/22339/11910/105785/69065/74747
HALLMARK_TGF_BETA_SIGNALING	HALLMARK_TGF_BETA_SIGNALING	24	0.658625	1.95846	0.00367881	0.0189651	0.0121516	194	tags=17%, list=4%, signal=16%	18787/15903/65112/21803
HALLMARK_PI3K_AKT_MTOR_SIGNALING	HALLMARK_PI3K_AKT_MTOR_SIGNALING	39	-0.496833	-1.82527	0.00371057	0.0189651	0.0121516	1622	tags=64%, list=36%, signal=42%	67300/15461/12534/13684/23988/21937/20111/18803/13555/64143/26399/110651/12566/73699/18711/20525/18710/75778/20847/210044/108079/107607/228026/13198/228775
HALLMARK_COAGULATION	HALLMARK_COAGULATION	40	0.545183	1.81171	0.00479655	0.0214511	0.0137444	727	tags=38%, list=16%, signal=32%	18787/22371/17133/13007/67603/20692/76453/17388/22041/16952/17390/14268/12527/223864/14360
HALLMARK_EPITHELIAL_MESENCHYMAL_TRANSITION	HALLMARK_EPITHELIAL_MESENCHYMAL_TRANSITION	71	0.478771	1.76142	0.00541652	0.0214511	0.0137444	311	tags=23%, list=7%, signal=21%	18787/21345/14219/20720/12931/11489/98932/16007/65112/20563/22004/21803/20692/24053/12332/11852
HALLMARK_OXIDATIVE_PHOSPHORYLATION	HALLMARK_OXIDATIVE_PHOSPHORYLATION	101	-0.367178	-1.61887	0.00606228	0.0214511	0.0137444	2098	tags=80%, list=46%, signal=44%	74143/66576/30055/14194/22333/108664/67530/66925/110826/18597/67003/22273/66945/17449/22335/68197/68202/110446/231086/13382/67863/109754/22334/78920/27402/66377/12859/18242/68263/225887/76614/625249/53375/64704/11950/67264/114143/11364/226139/230075/235339/67680/214952/12858/20916/66052/12974/12866/72416/69597/227197/93747/70316/66445/11757/69802/67834/16832/78830/17448/73834/14751/66865/54411/11…
HALLMARK_ADIPOGENESIS	HALLMARK_ADIPOGENESIS	97	-0.366205	-1.59705	0.00591777	0.0214511	0.0137444	1331	tags=54%, list=29%, signal=39%	11804/11364/235339/67680/66052/27376/12974/227095/13202/93747/12476/66092/70316/23943/66445/11757/22340/67834/13350/17448/19376/52064/20514/17436/72157/19285/26926/11429/22628/26379/66148/230027/12896/18606/18984/11816/21351/13358/12908/14085/13197/15926/26457/13830/13360/20324/23945/18641/103172/11674/16880/13602
HALLMARK_COMPLEMENT	HALLMARK_COMPLEMENT	57	0.500915	1.75105	0.00698907	0.0229641	0.0147138	342	tags=21%, list=8%, signal=20%	18787/20304/12363/12554/17133/16854/13007/67603/12569/210293/20779/17388
HALLMARK_APICAL_JUNCTION	HALLMARK_APICAL_JUNCTION	68	0.476249	1.73192	0.00908938	0.0278741	0.0178598	467	tags=28%, list=10%, signal=25%	11468/22371/98932/12805/12839/18188/229715/23794/20563/12798/16480/22793/16367/20312/100017/20779/75599/22330/17390
HALLMARK_HYPOXIA	HALLMARK_HYPOXIA	104	-0.357978	-1.57741	0.0138882	0.0399285	0.0255835	444	tags=32%, list=10%, signal=29%	15417/15937/14733/66681/14936/18452/18451/11535/18641/70186/16828/52187/18655/76238/20893/20855/21991/15277/14735/11674/12306/11676/22339/228026/56421/11639/11910/105785/13198/15368/74747/53374/18654
HALLMARK_INFLAMMATORY_RESPONSE	HALLMARK_INFLAMMATORY_RESPONSE	46	0.495303	1.69176	0.0185855	0.0502901	0.0322225	414	tags=26%, list=9%, signal=24%	18787/20304/15945/19734/74442/108960/17869/20312/18035/18578/26362/18439
HALLMARK_ALLOGRAFT_REJECTION	HALLMARK_ALLOGRAFT_REJECTION	37	0.497142	1.62331	0.0209872	0.053634	0.034365	370	tags=24%, list=8%, signal=23%	12766/17972/20304/79221/21803/21808/12332/21355/11423
HALLMARK_IL2_STAT5_SIGNALING	HALLMARK_IL2_STAT5_SIGNALING	74	0.393631	1.45057	0.0558824	0.135294	0.0866873	311	tags=15%, list=7%, signal=14%	18612/24066/54139/15945/11492/17133/19734/114716/17869/12332/11852
HALLMARK_E2F_TARGETS	HALLMARK_E2F_TARGETS	101	-0.302259	-1.33264	0.068746	0.158116	0.10131	2023	tags=66%, list=44%, signal=38%	103573/12580/109145/19090/66442/19362/70218/68275/68479/17535/101565/12190/69263/12575/22390/22154/21853/14375/12447/11799/107995/26934/110750/16571/26951/50883/12534/12021/60364/20877/12442/108961/229841/20873/19718/18102/66929/12236/73804/19183/77891/17279/106618/17345/76131/50927/105988/103733/15374/18817/70099/15366/12531/110033/12704/56419/17121/52276/218977/21335/20878/14793/20135/54141/723…
HALLMARK_REACTIVE_OXIGEN_SPECIES_PATHWAY	HALLMARK_REACTIVE_OXIGEN_SPECIES_PATHWAY	21	-0.463676	-1.48651	0.0837209	0.176268	0.112941	791	tags=38%, list=17%, signal=32%	11927/93692/12581/56615/76650/17196/14325/56421
HALLMARK_ESTROGEN_RESPONSE_EARLY	HALLMARK_ESTROGEN_RESPONSE_EARLY	72	0.371214	1.36713	0.0843023	0.176268	0.112941	752	tags=31%, list=17%, signal=26%	15205/14281/76459/171180/97998/171531/12443/71412/17869/76453/16529/50768/12700/99929/13709/226251/56177/16001/11854/18432/223254/71529
HALLMARK_HEDGEHOG_SIGNALING	HALLMARK_HEDGEHOG_SIGNALING	17	-0.474736	-1.43299	0.0921659	0.180748	0.115811	349	tags=29%, list=8%, signal=27%	14766/12804/18187/22339/14632
HALLMARK_P53_PATHWAY	HALLMARK_P53_PATHWAY	92	-0.306347	-1.31939	0.0943031	0.180748	0.115811	437	tags=22%, list=10%, signal=20%	13197/15937/68755/13830/18415/13849/17254/70186/20698/56338/114714/12521/11910/18128/13198/56312/19124/15368/74747/228775
HALLMARK_FATTY_ACID_METABOLISM	HALLMARK_FATTY_ACID_METABOLISM	71	-0.305153	-1.26925	0.12013	0.221039	0.141627	1325	tags=52%, list=29%, signal=38%	50790/11364/20916/66052/227095/93747/72479/17319/14645/17448/74754/15356/74147/171210/68801/13808/15505/17436/11429/14081/12896/16852/20194/17252/12908/15490/15926/319554/18194/13849/23945/68728/110460/16828/76238/208715/11674
HALLMARK_UV_RESPONSE_DN	HALLMARK_UV_RESPONSE_DN	67	0.355304	1.28668	0.135095	0.239015	0.153145	857	tags=34%, list=19%, signal=28%	18787/16007/19252/17869/16367/16590/50768/13132/12843/16001/19274/64009/50791/14773/14360/217692/17684/17127/15893/17295/252875/18754/328365
HALLMARK_INTERFERON_GAMMA_RESPONSE	HALLMARK_INTERFERON_GAMMA_RESPONSE	53	-0.303486	-1.21129	0.185714	0.308603	0.197732	447	tags=26%, list=10%, signal=24%	98999/20848/20847/15959/17768/20846/18783/67138/56338/100038882/14528/107607/56421/16364
HALLMARK_PEROXISOME	HALLMARK_PEROXISOME	43	-0.320617	-1.19477	0.187845	0.308603	0.197732	1250	tags=47%, list=27%, signal=34%	50790/54683/12257/11666/20656/26889/74754/15356/74147/11739/68801/16413/14081/17252/12908/269951/15926/319554/110196/12904
HALLMARK_KRAS_SIGNALING_DN	HALLMARK_KRAS_SIGNALING_DN	27	0.417094	1.27899	0.201908	0.320268	0.205206	435	tags=33%, list=10%, signal=30%	70355/67426/106369/20393/18604/21808/104027/21415/20482
HALLMARK_UV_RESPONSE_UP	HALLMARK_UV_RESPONSE_UP	69	0.324314	1.18478	0.220144	0.337554	0.216282	75	tags=6%, list=2%, signal=6%	18213/14282/14281/14261
HALLMARK_XENOBIOTIC_METABOLISM	HALLMARK_XENOBIOTIC_METABOLISM	73	0.313735	1.15649	0.250729	0.372049	0.238384	303	tags=11%, list=7%, signal=10%	18787/14261/71093/13836/16480/17155/68943/21808
HALLMARK_ESTROGEN_RESPONSE_LATE	HALLMARK_ESTROGEN_RESPONSE_LATE	69	-0.274198	-1.13404	0.296417	0.426099	0.273016	689	tags=35%, list=15%, signal=30%	71982/20347/19348/71790/20501/217837/14184/16592/269951/15460/232174/20322/18415/14137/13360/20539/15902/22393/55963/11898/13418/74246/233016/381290
HALLMARK_PROTEIN_SECRETION	HALLMARK_PROTEIN_SECRETION	48	-0.269931	-1.05778	0.38814	0.541044	0.346664	1826	tags=58%, list=40%, signal=35%	12757/232910/54214/68365/74006/67300/26951/76332/11977/12512/320615/69608/19334/20844/24045/69938/14420/110651/16004/16784/12725/99371/11777/108124/16561/12390/13032/12176
HALLMARK_G2M_CHECKPOINT	HALLMARK_G2M_CHECKPOINT	114	-0.222947	-1.0019	0.438735	0.593583	0.380328	2023	tags=60%, list=44%, signal=34%	103573/18141/12580/108907/16319/16573/72119/75717/269966/20460/65964/12190/22137/108000/67956/19650/238247/11799/107995/71819/17118/209737/26934/16551/16571/212999/12534/12021/15251/20877/12442/229841/20873/14211/52033/12544/73804/13555/77891/11702/12449/68612/78733/17345/240641/19366/50927/12235/105988/76464/15374/18817/70099/242705/15366/12531/110033/18286/27214/26885/233406/21335/20878/72391/7…
HALLMARK_ANDROGEN_RESPONSE	HALLMARK_ANDROGEN_RESPONSE	47	0.2907	0.991591	0.473602	0.605159	0.387745	387	tags=15%, list=8%, signal=14%	56847/65112/83397/11732/12443/20393/11504
HALLMARK_WNT_BETA_CATENIN_SIGNALING	HALLMARK_WNT_BETA_CATENIN_SIGNALING	18	0.356113	0.98238	0.465969	0.605159	0.387745	539	tags=28%, list=12%, signal=25%	14296/17869/22059/16449/232232
HALLMARK_MITOTIC_SPINDLE	HALLMARK_MITOTIC_SPINDLE	98	-0.223655	-0.975727	0.519231	0.64553	0.413612	1711	tags=49%, list=38%, signal=31%	11799/71819/17118/56699/209737/26934/11845/16443/16551/16571/381921/12534/15185/219103/16593/12442/74360/229841/26920/68097/214952/73804/72416/75786/240641/68724/56430/12235/105988/74018/56427/18817/70099/16569/110033/218977/16561/68743/208628/233406/20878/74470/68041/208084/227753/16800/14086/22145
HALLMARK_APOPTOSIS	HALLMARK_APOPTOSIS	71	0.255608	0.940394	0.559078	0.676778	0.433634	467	tags=17%, list=10%, signal=15%	12363/13867/16854/18569/11732/12443/21808/11852/24014/16952/171543/17390
HALLMARK_BILE_ACID_METABOLISM	HALLMARK_BILE_ACID_METABOLISM	30	0.283338	0.89388	0.593997	0.690564	0.442466	329	tags=10%, list=7%, signal=9%	13122/69129/20186
HALLMARK_IL6_JAK_STAT3_SIGNALING	HALLMARK_IL6_JAK_STAT3_SIGNALING	23	-0.272508	-0.890251	0.60049	0.690564	0.442466	561	tags=26%, list=12%, signal=23%	16172/20848/20847/20846/12804/15368
HALLMARK_INTERFERON_ALPHA_RESPONSE	HALLMARK_INTERFERON_ALPHA_RESPONSE	30	-0.262646	-0.899618	0.626016	0.70236	0.450025	698	tags=30%, list=15%, signal=26%	17454/58185/69550/20847/15959/67138/56338/100038882/19124
HALLMARK_SPERMATOGENESIS	HALLMARK_SPERMATOGENESIS	35	-0.21797	-0.782287	0.782493	0.857017	0.549118	1513	tags=49%, list=33%, signal=33%	12534/106344/12442/73804/20744/215387/20480/56485/12235/109880/15512/27214/21351/20878/72391/67946/18415
HALLMARK_HEME_METABOLISM	HALLMARK_HEME_METABOLISM	73	-0.183326	-0.773133	0.829114	0.886959	0.568303	1643	tags=44%, list=36%, signal=28%	13030/12183/229363/65107/109778/666468/14479/67608/64704/12380/18023/12585/15288/19044/17524/16784/12725/107747/242705/20341/22173/20525/26570/67216/14958/74136/71648/18452/14664/57278/27053/233016
HALLMARK_MYC_TARGETS_V2	HALLMARK_MYC_TARGETS_V2	33	0.186425	0.588552	0.93038	0.97267	0.623221	1892	tags=58%, list=42%, signal=34%	17869/27998/18432/59028/20810/66422/70683/15278/76130/72515/107094/18148/21453/28126/71974/70769/235036/75751/12417
HALLMARK_DNA_REPAIR	HALLMARK_DNA_REPAIR	55	0.157251	0.549456	0.966616	0.988096	0.633105	1388	tags=29%, list=30%, signal=20%	76850/18578/22059/68092/19365/236733/11512/27369/268395/20016/20922/12856/67897/107939/56044/23918
HALLMARK_MYC_TARGETS_V1	HALLMARK_MYC_TARGETS_V1	115	0.104535	0.411505	1	1	0.640732	2536	tags=75%, list=56%, signal=34%	17869/20104/11792/68092/18458/14694/55949/20810/67115/20103/11837/20639/14113/19935/18263/66409/23918/68011/67465/230908/109801/19988/19934/230721/18148/69719/15382/21849/15516/28126/70769/52530/19899/101943/56200/381760/12417/27050/67097/67332/53605/27041/11991/110074/20588/110052/74326/17217/12785/15381/12464/18813/27979/225027/17219/20383/53379/66870/51810/20462/229279/13877/12567/15510/12468/…

## Sheet: GSEA-KEGG-B16-KTC 0.04μM
GSEA of KTC1101’s Effects in B16 Cells
ID	Description	setSize	enrichmentScore	NES	pvalue	p.adjust	qvalue	rank	leading_edge	core_enrichment
mmu01100	Metabolic pathways - Mus musculus (house mouse)	511	-0.342701	-1.88451	3.07835e-10	7.4496e-08	6.67515e-08	1125	tags=42%, list=25%, signal=36%	67078/18701/69976/67861/17319/19044/18642/59027/13063/75320/69802/67834/16832/110821/14854/13350/14645/17448/18582/73834/103140/74754/110524/56749/239122/15356/236539/14751/13806/74147/76355/104923/54411/382985/26877/100163/66646/52064/107747/171210/68801/66569/50784/19215/96979/13808/56174/17117/268860/20341/21871/68671/19012/12036/17436/72157/232811/11655/11429/22173/74769/218138/20597/218121/1…
mmu00010	Glycolysis / Gluconeogenesis - Mus musculus (house mouse)	32	-0.67253	-2.3872	5.70864e-06	0.000460497	0.000412625	412	tags=47%, list=9%, signal=43%	66681/18641/14433/18648/18746/16828/18655/60525/21991/15277/74551/11674/11676/56421/72535
mmu01230	Biosynthesis of amino acids - Mus musculus (house mouse)	39	-0.635213	-2.35355	5.2725e-06	0.000460497	0.000412625	1104	tags=85%, list=24%, signal=65%	18642/67834/14645/236539/13806/66646/13808/12036/11429/107869/21351/108037/107272/12035/209027/269951/15926/56454/14718/109652/18641/14433/18648/18746/18655/11898/100678/27053/21991/108682/11674/11676/56421
mmu01200	Carbon metabolism - Mus musculus (house mouse)	62	-0.525534	-2.13586	5.48343e-05	0.00331748	0.0029726	1294	tags=65%, list=28%, signal=47%	235339/67680/20916/66052/12974/227095/93747/67078/18642/67834/110821/17448/236539/14751/13806/66646/13808/17436/11429/21351/108037/107272/18293/269951/15926/14718/18641/14433/18648/110460/18746/18655/60525/100678/21991/15277/108682/11674/11676/56421
mmu00620	Pyruvate metabolism - Mus musculus (house mouse)	24	-0.623865	-2.08872	0.000805301	0.0324805	0.0291039	261	tags=33%, list=6%, signal=32%	110460/18746/16828/60525/76238/74551/100705/72535
mmu05142	Chagas disease - Mus musculus (house mouse)	33	0.621276	1.9405	0.000747964	0.0324805	0.0291039	323	tags=18%, list=7%, signal=17%	18787/20304/14281/21803/21808/18035
mmu00051	Fructose and mannose metabolism - Mus musculus (house mouse)	19	-0.634375	-1.9887	0.00192711	0.0388634	0.0348232	743	tags=58%, list=16%, signal=49%	218138/110119/331026/20322/270198/18641/21991/15277/11674/11676/56421
mmu00520	Amino sugar and nucleotide sugar metabolism - Mus musculus (house mouse)	27	-0.559014	-1.9329	0.00186409	0.0388634	0.0348232	842	tags=67%, list=18%, signal=55%	14583/69976/14751/56174/72157/218138/14635/110119/72017/331026/19703/66681/227620/14584/26384/74246/15277/320635
mmu05224	Breast cancer - Mus musculus (house mouse)	51	0.548258	1.91149	0.0013653	0.0388634	0.0348232	608	tags=33%, list=13%, signal=29%	56198/15205/14281/14164/20418/14296/212398/12443/17869/16590/22059/21415/18034/16449/16001/16973/12571
mmu04260	Cardiac muscle contraction - Mus musculus (house mouse)	21	0.664281	1.90646	0.00182757	0.0388634	0.0348232	188	tags=19%, list=4%, signal=18%	98660/15464/21956/22004
mmu04390	Hippo signaling pathway - Mus musculus (house mouse)	56	0.528849	1.87702	0.00161761	0.0388634	0.0348232	473	tags=20%, list=10%, signal=18%	18787/14219/14164/21803/12443/17869/21808/50523/16475/21415/170770
mmu05202	Transcriptional misregulation in cancer - Mus musculus (house mouse)	59	0.520109	1.85713	0.00178994	0.0388634	0.0348232	352	tags=22%, list=8%, signal=21%	18612/104156/13876/18590/14009/67603/16480/17869/15364/15396/18124/17260/22059
mmu00030	Pentose phosphate pathway - Mus musculus (house mouse)	15	-0.641844	-1.85442	0.00301074	0.0560461	0.0502197	1104	tags=73%, list=24%, signal=56%	18642/14751/66646/72157/21351/66681/18641/11674/74637/11676/56421
mmu04613	Neutrophil extracellular trap formation - Mus musculus (house mouse)	37	0.556684	1.78583	0.00476251	0.0823234	0.0737652	317	tags=22%, list=7%, signal=20%	17972/22371/12363/79221/68024/208727/234779/20779
mmu04380	Osteoclast differentiation - Mus musculus (house mouse)	42	0.536955	1.77344	0.00570909	0.0921066	0.0825314	565	tags=26%, list=12%, signal=23%	14282/17972/14281/21803/19698/21808/234779/18035/18034/16477/16440
mmu00480	Glutathione metabolism - Mus musculus (house mouse)	28	-0.541738	-1.87817	0.00702894	0.100059	0.0896571	636	tags=39%, list=14%, signal=34%	14865/14870/56615/20135/269951/15926/14867/14598/14871/69065/14860
mmu01250	Biosynthesis of nucleotide sugars - Mus musculus (house mouse)	21	-0.565085	-1.80516	0.00694411	0.100059	0.0896571	1191	tags=71%, list=26%, signal=53%	14583/69976/14751/76355/56174/72157/218138/14635/110119/331026/66681/227620/14584/74246/15277
mmu04974	Protein digestion and absorption - Mus musculus (house mouse)	24	0.61265	1.785	0.00879021	0.11196	0.10032	286	tags=33%, list=6%, signal=31%	98660/12813/12818/12839/373864/12829/12819/16529
mmu04922	Glucagon signaling pathway - Mus musculus (house mouse)	41	-0.476799	-1.781	0.00875831	0.11196	0.10032	401	tags=29%, list=9%, signal=27%	14936/210044/11911/108079/18641/18648/18746/16828/74551/100705/56421/110095
mmu05140	Leishmaniasis - Mus musculus (house mouse)	20	0.631311	1.79245	0.00983926	0.119055	0.106678	357	tags=30%, list=8%, signal=28%	17972/14281/21803/21808/18035/17357
mmu00020	Citrate cycle (TCA cycle) - Mus musculus (house mouse)	22	-0.554135	-1.78334	0.0104557	0.120489	0.107963	2045	tags=100%, list=45%, signal=55%	66925/18597/66945/17449/13382/78920/68263/104112/11428/235339/67680/20916/66052/12974/67834/17448/11429/18293/269951/15926/74551
mmu00983	Drug metabolism - other enzymes - Mus musculus (house mouse)	20	-0.560819	-1.77293	0.0110803	0.121883	0.109212	1376	tags=70%, list=30%, signal=49%	14857/16434/18102/20133/14862/103140/382985/14865/14870/56615/20135/14867/14871/14860
mmu00630	Glyoxylate and dicarboxylate metabolism - Mus musculus (house mouse)	15	-0.5867	-1.69509	0.0119793	0.126043	0.11294	1454	tags=100%, list=32%, signal=68%	110446/13382/68133/11428/12974/67078/110821/14645/17448/11429/108037/110460/60525/76238
mmu04931	Insulin resistance - Mus musculus (house mouse)	46	-0.428394	-1.64782	0.013213	0.133231	0.11938	431	tags=26%, list=9%, signal=24%	20848/14936/26457/225579/108079/14584/11606/74551/100705/19268/110095/228775
mmu04929	GnRH secretion - Mus musculus (house mouse)	16	-0.585459	-1.72292	0.0157143	0.147974	0.132591	744	tags=38%, list=16%, signal=31%	74769/18710/12288/22063/15165/20750
mmu04340	Hedgehog signaling pathway - Mus musculus (house mouse)	23	-0.506603	-1.66858	0.0158981	0.147974	0.132591	60	tags=13%, list=1%, signal=13%	14725/74770/14632
mmu05168	Herpes simplex virus 1 infection - Mus musculus (house mouse)	99	0.39615	1.51328	0.0207788	0.186239	0.166878	1339	tags=54%, list=29%, signal=39%	20304/230979/101604/20779/210104/18035/21355/24014/22059/218311/414758/112415/237775/22755/70227/434377/73610/22654/71508/30944/240064/218314/238692/408067/14964/101095/224893/72230/21356/100416706/22751/15042/210105/235907/54201/626391/408062/12043/434178/231866/72306/232784/57782/77519/13666/22031/12048/72128/19294/15979/74352/626802/224585
mmu04722	Neurotrophin signaling pathway - Mus musculus (house mouse)	50	0.462122	1.59952	0.0227412	0.196549	0.176116	352	tags=16%, list=8%, signal=15%	18213/20418/18037/108960/16367/234779/18035/22059
mmu04022	cGMP-PKG signaling pathway - Mus musculus (house mouse)	47	0.45825	1.56102	0.0237904	0.198526	0.177888	350	tags=17%, list=8%, signal=16%	98660/98932/333329/18158/384783/11513/16367/17260
mmu00561	Glycerolipid metabolism - Mus musculus (house mouse)	22	-0.502624	-1.61757	0.0271839	0.219283	0.196487	1115	tags=50%, list=24%, signal=38%	67861/13350/110524/50784/19012/218121/67216/23945/67800/72535/233549
mmu04062	Chemokine signaling pathway - Mus musculus (house mouse)	48	0.465779	1.59778	0.0286708	0.223817	0.20055	404	tags=21%, list=9%, signal=19%	12766/20304/15945/20418/11513/20312/234779/20779/18035/66066
mmu00052	Galactose metabolism - Mus musculus (house mouse)	15	-0.541587	-1.56475	0.0325313	0.246018	0.220442	792	tags=67%, list=17%, signal=55%	67861/18642/72157/14635/66681/18641/74246/15277/56421/232714
mmu04928	Parathyroid hormone synthesis, secretion and action - Mus musculus (house mouse)	37	0.478825	1.53607	0.0399361	0.292865	0.262419	659	tags=30%, list=14%, signal=26%	13653/14281/23948/11513/18578/17388/17260/16440/16973/20182/18577
mmu04933	AGE-RAGE signaling pathway in diabetic complications - Mus musculus (house mouse)	41	0.480426	1.58191	0.044961	0.320017	0.286748	524	tags=24%, list=11%, signal=22%	18787/13653/21803/12829/12443/21808/234779/17390/12843/14268
mmu05215	Prostate cancer - Mus musculus (house mouse)	40	0.475727	1.55651	0.0480437	0.323084	0.289496	425	tags=18%, list=9%, signal=16%	104156/13876/18590/12443/18035/22059/21415
mmu04371	Apelin signaling pathway - Mus musculus (house mouse)	52	0.436809	1.52593	0.048062	0.323084	0.289496	404	tags=19%, list=9%, signal=18%	18787/14219/13653/16598/11513/12443/20104/208727/17260/66066
mmu05226	Gastric cancer - Mus musculus (house mouse)	51	0.42796	1.49207	0.0540123	0.345889	0.309931	630	tags=27%, list=14%, signal=24%	14164/20418/21803/14296/212398/16480/12443/17869/21808/22059/21415/14388/16973/20182
mmu05034	Alcoholism - Mus musculus (house mouse)	37	0.464655	1.49061	0.0543131	0.345889	0.309931	667	tags=24%, list=15%, signal=21%	14282/79221/20418/68024/208727/66066/232232/14696/56233
mmu04971	Gastric acid secretion - Mus musculus (house mouse)	22	0.534645	1.55065	0.0667752	0.361194	0.323645	223	tags=14%, list=5%, signal=13%	98660/208890/11513
mmu04657	IL-17 signaling pathway - Mus musculus (house mouse)	22	0.534609	1.55055	0.0667752	0.361194	0.323645	323	tags=18%, list=7%, signal=17%	14282/14281/15945/18035
mmu01210	2-Oxocarboxylic acid metabolism - Mus musculus (house mouse)	18	-0.499062	-1.54066	0.0671642	0.361194	0.323645	1715	tags=89%, list=38%, signal=56%	13382/78920/68263/11428/235339/12974/67834/12036/11429/12035/18293/269951/15926/14718/109652/108682
mmu05032	Morphine addiction - Mus musculus (house mouse)	23	0.526731	1.53099	0.0670017	0.361194	0.323645	696	tags=43%, list=15%, signal=37%	14394/29863/11513/218461/18578/23984/66066/14696/18577/14773
mmu04350	TGF-beta signaling pathway - Mus musculus (house mouse)	28	0.497232	1.49953	0.0645161	0.361194	0.323645	498	tags=29%, list=11%, signal=26%	15903/224109/21803/17869/21808/22041/20482/68799
mmu04024	cAMP signaling pathway - Mus musculus (house mouse)	54	0.416275	1.46237	0.0621118	0.361194	0.323645	437	tags=19%, list=10%, signal=17%	98660/14281/56188/98932/333329/11513/18035/18578/23984/84112
mmu04020	Calcium signaling pathway - Mus musculus (house mouse)	52	0.418506	1.46199	0.0604651	0.361194	0.323645	305	tags=15%, list=7%, signal=15%	18213/14816/15464/14164/18590/13867/11513/234779
mmu01240	Biosynthesis of cofactors - Mus musculus (house mouse)	48	-0.358028	-1.38084	0.0728291	0.383145	0.343314	1372	tags=50%, list=30%, signal=35%	73373/18102/226139/15288/55936/19044/14854/56749/52064/12036/11655/110119/230027/17252/216134/102216272/108037/107272/12035/331026/17768/14528/11639/72535
mmu05031	Amphetamine addiction - Mus musculus (house mouse)	19	0.548796	1.53305	0.0783333	0.394931	0.353874	49	tags=11%, list=1%, signal=10%	14282/14281
mmu04060	Cytokine-cytokine receptor interaction - Mus musculus (house mouse)	27	0.495239	1.47968	0.0769231	0.394931	0.353874	303	tags=26%, list=7%, signal=24%	12766/20304/15945/230979/21803/20312/21808
mmu05323	Rheumatoid arthritis - Mus musculus (house mouse)	20	0.530357	1.50582	0.090312	0.410702	0.368006	303	tags=25%, list=7%, signal=23%	20304/14281/21803/66237/21808
mmu00260	Glycine, serine and threonine metabolism - Mus musculus (house mouse)	17	-0.486228	-1.46436	0.0849515	0.410702	0.368006	769	tags=53%, list=17%, signal=44%	11655/107869/108037/107272/18648/26912/76238/100678/14431
mmu04330	Notch signaling pathway - Mus musculus (house mouse)	27	0.486439	1.45338	0.0883797	0.410702	0.368006	551	tags=22%, list=12%, signal=20%	56198/15205/433586/16449/66935/209200
mmu01524	Platinum drug resistance - Mus musculus (house mouse)	38	-0.383872	-1.40376	0.0916442	0.410702	0.368006	809	tags=32%, list=18%, signal=26%	12371/74769/14865/14870/18710/20529/56615/26408/14867/12780/14871/14860
mmu04217	Necroptosis - Mus musculus (house mouse)	38	-0.382366	-1.39826	0.0916442	0.410702	0.368006	1741	tags=66%, list=38%, signal=41%	26420/22334/74006/12633/15519/12325/16451/21937/20852/14082/14645/14319/11739/19106/74568/26926/20597/108058/20848/20847/20846/16453/18783/14325/110095
mmu04010	MAPK signaling pathway - Mus musculus (house mouse)	96	0.349123	1.33032	0.0897436	0.410702	0.368006	559	tags=24%, list=12%, signal=21%	14281/14164/18590/13867/13836/11876/18188/67603/21803/19698/19252/17869/11601/16590/21808/17260/22059/15482/319520/18034/15370/16001/102626
mmu00980	Metabolism of xenobiotics by cytochrome P450 - Mus musculus (house mouse)	15	-0.507879	-1.46737	0.0958231	0.421622	0.377791	636	tags=47%, list=14%, signal=40%	14865/14870/56615/13849/14867/14871/14860
mmu04976	Bile secretion - Mus musculus (house mouse)	21	0.511639	1.46838	0.101639	0.439227	0.393566	329	tags=19%, list=7%, signal=18%	98660/13122/11513/20186
mmu00280	Valine, leucine and isoleucine degradation - Mus musculus (house mouse)	26	-0.407562	-1.39633	0.106061	0.450292	0.403481	1321	tags=54%, list=29%, signal=38%	11364/227095/93747/110821/15356/74147/268860/12036/78894/67041/12035/110460/208715/72535
mmu04917	Prolactin signaling pathway - Mus musculus (house mouse)	21	0.506714	1.45425	0.109836	0.450514	0.403679	409	tags=24%, list=9%, signal=22%	14281/20418/12443/20779/12700
mmu05206	MicroRNAs in cancer - Mus musculus (house mouse)	81	0.352979	1.3209	0.109668	0.450514	0.403679	406	tags=21%, list=9%, signal=19%	18590/13867/13078/384783/24064/636931/18569/12443/17869/16367/15364/208727/20677/21808/234779/22059/171543
mmu04520	Adherens junction - Mus musculus (house mouse)	42	0.409117	1.35122	0.118211	0.476784	0.427218	1487	tags=55%, list=33%, signal=37%	98932/19263/20779/22330/21415/20411/16001/19274/16337/14360/17127/17295/60595/21416/19353/19294/21813/12388/19271/12914/13866/109711/214137
mmu04915	Estrogen signaling pathway - Mus musculus (house mouse)	39	0.420682	1.36084	0.124194	0.484755	0.434361	565	tags=21%, list=12%, signal=18%	14816/14281/20418/11513/20779/15482/17390/16440
mmu04066	HIF-1 signaling pathway - Mus musculus (house mouse)	55	-0.322662	-1.27634	0.123209	0.484755	0.434361	431	tags=25%, list=9%, signal=23%	20848/13685/18641/14433/16828/18655/15277/11674/112407/11676/22339/228026/56421/15368
mmu05230	Central carbon metabolism in cancer - Mus musculus (house mouse)	35	-0.374089	-1.35808	0.127937	0.491442	0.440352	480	tags=49%, list=11%, signal=44%	20514/74769/20525/18710/14184/269951/15926/18595/20539/18641/18648/18746/16828/15277/228026/56421/80879
mmu05414	Dilated cardiomyopathy - Mus musculus (house mouse)	31	0.439548	1.35949	0.132045	0.499295	0.44739	303	tags=23%, list=7%, signal=21%	21956/22138/22004/21803/11513/24053/21808
mmu04662	B cell receptor signaling pathway - Mus musculus (house mouse)	20	0.490118	1.39157	0.149425	0.547893	0.490935	323	tags=20%, list=7%, signal=19%	14281/18037/234779/18035
mmu04668	TNF signaling pathway - Mus musculus (house mouse)	41	0.404268	1.33114	0.148734	0.547893	0.490935	541	tags=20%, list=12%, signal=17%	20304/14281/15945/15953/20312/18035/16449/16477
mmu05205	Proteoglycans in cancer - Mus musculus (house mouse)	78	0.332033	1.23648	0.161103	0.581895	0.521402	569	tags=23%, list=12%, signal=21%	13867/21803/18569/15530/12443/17869/20104/21808/234779/20779/22059/83383/17390/12843/14268/16001/16440/14388
mmu04142	Lysosome - Mus musculus (house mouse)	56	-0.311435	-1.23804	0.164265	0.584591	0.523818	1028	tags=41%, list=23%, signal=32%	16004/16784/19156/54411/55946/11766/18145/21871/11777/20597/17939/15586/11984/104082/11886/50917/27060/110173/52120/66848/13032/74105/18010
mmu03320	PPAR signaling pathway - Mus musculus (house mouse)	34	-0.358204	-1.28716	0.167539	0.587601	0.526515	802	tags=41%, list=18%, signal=34%	17436/14081/56473/12896/94180/16592/20249/26457/225579/20250/12140/208715/74551/18830
mmu04670	Leukocyte transendothelial migration - Mus musculus (house mouse)	30	0.419007	1.28444	0.172303	0.594966	0.533115	467	tags=17%, list=10%, signal=15%	17972/98932/234779/22330/17390
mmu05418	Fluid shear stress and atherosclerosis - Mus musculus (house mouse)	59	-0.308703	-1.23252	0.174556	0.594966	0.533115	636	tags=27%, list=14%, signal=24%	14865/14870/18710/12390/56615/26408/14733/108079/16800/14867/11898/18791/22339/14871/15368/14860
mmu04961	Endocrine and other factor-regulated calcium reabsorption - Mus musculus (house mouse)	19	0.469877	1.31259	0.193333	0.610482	0.547017	265	tags=11%, list=6%, signal=10%	98660/13429
mmu04970	Salivary secretion - Mus musculus (house mouse)	22	0.441035	1.27915	0.205212	0.610482	0.547017	594	tags=23%, list=13%, signal=20%	98660/11513/16440/19091/13010
mmu05410	Hypertrophic cardiomyopathy - Mus musculus (house mouse)	27	0.426787	1.27516	0.204583	0.610482	0.547017	303	tags=22%, list=7%, signal=21%	21956/22138/22004/21803/24053/21808
mmu01521	EGFR tyrosine kinase inhibitor resistance - Mus musculus (house mouse)	32	0.411334	1.27048	0.184339	0.610482	0.547017	569	tags=28%, list=12%, signal=25%	18590/13867/20418/20104/234779/20779/26362/16001/14388
mmu04926	Relaxin signaling pathway - Mus musculus (house mouse)	47	0.370688	1.26274	0.193038	0.610482	0.547017	503	tags=21%, list=11%, signal=19%	14281/20418/21803/12829/11513/20779/18035/66066/17390/12843
mmu03050	Proteasome - Mus musculus (house mouse)	24	-0.376959	-1.26207	0.192593	0.610482	0.547017	2306	tags=96%, list=51%, signal=48%	19192/57296/19167/66997/23996/19182/19184/19166/70247/19177/19185/228769/19181/26446/19172/19179/21762/69077/23997/26440/22123/59029/67089
mmu05221	Acute myeloid leukemia - Mus musculus (house mouse)	24	0.433006	1.26159	0.20938	0.610482	0.547017	425	tags=25%, list=9%, signal=23%	67603/16480/12443/17869/16590/21415
mmu01522	Endocrine resistance - Mus musculus (house mouse)	42	0.380497	1.25669	0.196486	0.610482	0.547017	549	tags=21%, list=12%, signal=19%	14281/20418/11513/12443/20779/22059/17390/16449/16001
mmu03440	Homologous recombination - Mus musculus (house mouse)	18	-0.405661	-1.25232	0.208955	0.610482	0.547017	1936	tags=78%, list=42%, signal=45%	68275/17535/225182/12190/19361/12021/20184/237911/19366/12144/268465/623474/19363/114714
mmu05220	Chronic myeloid leukemia - Mus musculus (house mouse)	36	0.392386	1.24337	0.198387	0.610482	0.547017	352	tags=19%, list=8%, signal=18%	20418/21803/12443/17869/21808/18035/22059
mmu05207	Chemical carcinogenesis - receptor activation - Mus musculus (house mouse)	66	-0.294341	-1.21183	0.186747	0.610482	0.547017	884	tags=32%, list=19%, signal=26%	14678/20112/58988/16650/16646/74769/16647/14865/18710/56615/20848/12288/13685/210044/13849/11911/14867/22339/14871/108015/14860
mmu05012	Parkinson disease - Mus musculus (house mouse)	115	-0.251211	-1.14662	0.208191	0.610482	0.547017	2276	tags=77%, list=50%, signal=40%	14828/57296/19167/66997/23996/66108/19182/19184/19166/13665/70247/12313/20655/19177/17995/66576/19185/22333/18174/67128/19181/67530/26446/66925/67003/22201/16573/22273/66945/19172/22335/66218/19179/68197/68202/21762/22143/69077/22154/26420/22166/22334/68015/23997/78330/227059/66377/26440/12859/12325/18747/225887/14977/16593/64704/11950/67264/17762/22123/230075/67680/12858/66052/18803/59029/12866/…
mmu00640	Propanoate metabolism - Mus musculus (house mouse)	16	-0.428258	-1.2603	0.219753	0.623711	0.558871	1267	tags=62%, list=28%, signal=45%	20916/227095/93747/16832/110821/74147/268860/16828/60525/100705
mmu04072	Phospholipase D signaling pathway - Mus musculus (house mouse)	42	0.373737	1.23437	0.220447	0.623711	0.558871	305	tags=17%, list=7%, signal=16%	14816/18590/20418/11513/13429/16590/234779
mmu00270	Cysteine and methionine metabolism - Mus musculus (house mouse)	22	-0.383027	-1.23268	0.221649	0.623711	0.558871	1134	tags=59%, list=25%, signal=45%	11702/16832/14854/17448/236539/104923/12036/74340/107869/107272/12035/14718/16828
mmu04152	AMPK signaling pathway - Mus musculus (house mouse)	48	-0.308354	-1.18926	0.226891	0.628989	0.563601	611	tags=27%, list=13%, signal=24%	18710/235542/15357/14936/20249/13685/270198/20250/108079/18641/74551/100705/56421
mmu04914	Progesterone-mediated oocyte maturation - Mus musculus (house mouse)	42	-0.313197	-1.17247	0.228723	0.628989	0.563601	1069	tags=57%, list=23%, signal=44%	15519/12534/18747/12442/67579/20111/29857/110651/12566/12235/268697/14678/18817/20112/12531/110033/74769/109880/12532/18710/71890/20878/210044/12877
mmu04261	Adrenergic signaling in cardiomyocytes - Mus musculus (house mouse)	42	0.364107	1.20256	0.241214	0.655885	0.587701	223	tags=10%, list=5%, signal=9%	98660/21956/22004/11513
mmu04310	Wnt signaling pathway - Mus musculus (house mouse)	58	0.3297	1.17675	0.245482	0.658544	0.590083	1060	tags=33%, list=23%, signal=25%	14296/212398/12443/17869/329252/22402/22059/21415/243548/16973/17127/18019/21416/18798/21888/93759/19353/27373/106042
mmu04218	Cellular senescence - Mus musculus (house mouse)	68	0.318483	1.15343	0.249249	0.658544	0.590083	352	tags=9%, list=8%, signal=8%	18787/21803/12443/17869/21808/22059
mmu05166	Human T-cell leukemia virus 1 infection - Mus musculus (house mouse)	94	0.301602	1.147	0.250356	0.658544	0.590083	352	tags=12%, list=8%, signal=11%	13653/14281/21803/19698/11513/12443/17869/21808/18035/22695/22059
mmu04151	PI3K-Akt signaling pathway - Mus musculus (house mouse)	116	0.28549	1.12375	0.253147	0.658726	0.590246	649	tags=25%, list=14%, signal=22%	22371/14164/18590/13867/13836/11876/12839/18188/16777/12829/12443/20393/17869/16367/11601/20104/16590/22059/66066/15370/12843/14268/16775/16001/320795/12571/14696/16337/50791
mmu04650	Natural killer cell mediated cytotoxicity - Mus musculus (house mouse)	18	0.428356	1.18047	0.286667	0.674104	0.604025	854	tags=33%, list=19%, signal=27%	20418/77777/234779/14360/14964/18019
mmu00310	Lysine degradation - Mus musculus (house mouse)	25	-0.346193	-1.17328	0.266169	0.674104	0.604025	992	tags=32%, list=22%, signal=25%	93747/239122/74147/232811/64707/26432/110460/72535
mmu04921	Oxytocin signaling pathway - Mus musculus (house mouse)	42	0.353372	1.16711	0.271565	0.674104	0.604025	350	tags=14%, list=8%, signal=13%	14281/98932/11513/12443/20779/17260
mmu04080	Neuroactive ligand-receptor interaction - Mus musculus (house mouse)	22	0.397644	1.1533	0.302932	0.674104	0.604025	414	tags=32%, list=9%, signal=29%	14816/11443/14394/14807/12209/14739/18439
mmu05217	Basal cell carcinoma - Mus musculus (house mouse)	20	-0.363531	-1.14924	0.29771	0.674104	0.604025	595	tags=20%, list=13%, signal=17%	14367/13197/23882/14632
mmu05210	Colorectal cancer - Mus musculus (house mouse)	42	0.347274	1.14697	0.28754	0.674104	0.604025	473	tags=19%, list=10%, signal=17%	14281/21803/12443/17869/21808/22059/21415/170770
mmu04145	Phagosome - Mus musculus (house mouse)	47	-0.296612	-1.14516	0.275676	0.674104	0.604025	1033	tags=40%, list=23%, signal=32%	216238/73834/16784/54411/21827/21871/18711/11984/11964/27060/22146/66290/227613/22142/67951/22145/22152/226421/22153
mmu04068	FoxO signaling pathway - Mus musculus (house mouse)	54	0.325395	1.14311	0.281056	0.674104	0.604025	303	tags=17%, list=7%, signal=16%	14816/16598/67731/384783/21803/12443/20393/16367/21808
mmu00514	Other types of O-glycan biosynthesis - Mus musculus (house mouse)	17	0.418572	1.13865	0.323729	0.674104	0.604025	1819	tags=76%, list=40%, signal=46%	171212/14426/232313/80294/20440/224143/59048/231050/94192/26433/381694/14423/217734
mmu04630	JAK-STAT signaling pathway - Mus musculus (house mouse)	35	-0.312857	-1.13578	0.289817	0.674104	0.604025	431	tags=26%, list=9%, signal=23%	20848/20847/18595/20846/12804/16453/14600/14580/16880
mmu01232	Nucleotide metabolism - Mus musculus (house mouse)	20	-0.358954	-1.13477	0.310433	0.674104	0.604025	1371	tags=60%, list=30%, signal=42%	11821/229363/69692/16434/18102/20133/55936/382985/102216272/20135/11639/12496
mmu04911	Insulin secretion - Mus musculus (house mouse)	25	0.384442	1.13219	0.318333	0.674104	0.604025	223	tags=8%, list=5%, signal=8%	98660/11513
mmu05214	Glioma - Mus musculus (house mouse)	31	0.365951	1.13186	0.310789	0.674104	0.604025	608	tags=23%, list=13%, signal=20%	18590/20418/12443/234779/22059/16001/12571
mmu04115	p53 signaling pathway - Mus musculus (house mouse)	34	0.35947	1.12977	0.322581	0.674104	0.604025	473	tags=12%, list=10%, signal=11%	18787/12443/22059/170770
mmu04012	ErbB signaling pathway - Mus musculus (house mouse)	29	0.369851	1.12769	0.309677	0.674104	0.604025	317	tags=17%, list=7%, signal=16%	13867/20418/17869/234779/20779
mmu04919	Thyroid hormone signaling pathway - Mus musculus (house mouse)	47	0.33093	1.12731	0.308544	0.674104	0.604025	352	tags=13%, list=8%, signal=12%	98660/12443/17869/234779/20779/22059
mmu04935	Growth hormone synthesis, secretion and action - Mus musculus (house mouse)	42	0.341207	1.12693	0.308307	0.674104	0.604025	305	tags=14%, list=7%, signal=13%	14281/20418/384783/11513/16367/234779
mmu05218	Melanoma - Mus musculus (house mouse)	26	0.38008	1.12633	0.321782	0.674104	0.604025	608	tags=23%, list=13%, signal=20%	14164/18590/12443/22059/16001/12571
mmu04925	Aldosterone synthesis and secretion - Mus musculus (house mouse)	35	0.356266	1.12276	0.33441	0.674104	0.604025	565	tags=17%, list=12%, signal=15%	98660/269060/11513/20845/15370/16440
mmu04621	NOD-like receptor signaling pathway - Mus musculus (house mouse)	46	0.331681	1.12138	0.327014	0.674104	0.604025	585	tags=17%, list=13%, signal=15%	20304/14469/12363/18035/24014/18439/16440/320795
mmu04972	Pancreatic secretion - Mus musculus (house mouse)	21	0.390145	1.1197	0.342623	0.674104	0.604025	223	tags=10%, list=5%, signal=9%	98660/11513
mmu00190	Oxidative phosphorylation - Mus musculus (house mouse)	47	-0.289419	-1.11738	0.294595	0.674104	0.604025	2021	tags=74%, list=44%, signal=42%	108664/67530/66925/67003/11975/22273/66945/66218/68197/68202/78330/66377/12859/225887/11950/67264/114143/226139/230075/67680/12858/66052/12866/227197/70316/66445/13063/69802/73834/54411/21871/11984/11964/27060/66290
mmu05167	Kaposi sarcoma-associated herpesvirus infection - Mus musculus (house mouse)	74	0.300716	1.11598	0.302857	0.674104	0.604025	968	tags=28%, list=21%, signal=23%	14281/12443/17869/11601/234779/20779/18035/22695/22059/66066/21415/100504663/16440/12571/14696/14964/18019/16195/15042/225326/21416
mmu04730	Long-term depression - Mus musculus (house mouse)	18	0.404778	1.11549	0.338333	0.674104	0.604025	573	tags=22%, list=13%, signal=20%	14816/16001/16440/19091
mmu04918	Thyroid hormone synthesis - Mus musculus (house mouse)	23	0.383426	1.11446	0.335008	0.674104	0.604025	223	tags=9%, list=5%, signal=8%	98660/11513
mmu01212	Fatty acid metabolism - Mus musculus (house mouse)	32	-0.309796	-1.09965	0.326478	0.674104	0.604025	1791	tags=59%, list=39%, signal=36%	110446/11430/11363/231086/76267/26922/50790/11364/93747/74147/68801/14081/56473/12896/94180/54325/20249/20250/110460
mmu04814	Motor proteins - Mus musculus (house mouse)	64	0.302585	1.09506	0.333333	0.674104	0.604025	189	tags=9%, list=4%, signal=9%	11468/668303/21956/98932/22004/17883
mmu04620	Toll-like receptor signaling pathway - Mus musculus (house mouse)	28	0.361793	1.09108	0.340323	0.674104	0.604025	90	tags=11%, list=2%, signal=11%	20304/14281/15945
mmu05417	Lipid and atherosclerosis - Mus musculus (house mouse)	70	0.298575	1.08765	0.328358	0.674104	0.604025	384	tags=10%, list=8%, signal=9%	17972/20304/14281/20779/18035/22059/15482
mmu05014	Amyotrophic lateral sclerosis - Mus musculus (house mouse)	141	-0.228613	-1.0713	0.304688	0.674104	0.604025	2264	tags=72%, list=50%, signal=37%	14828/57296/19167/108989/66997/23996/66108/227699/19182/433702/19184/19166/13665/70247/103468/20655/19177/53333/17995/59015/72787/66576/19185/22333/18141/19181/67530/26446/66925/234865/67003/16573/22273/66945/19172/56444/269966/66218/19179/68197/68202/54130/21762/22143/69077/22154/56085/18391/23997/110379/78330/227058/66377/19056/26440/12859/20239/19069/15185/225887/67819/16593/21937/11950/67264/…
mmu04146	Peroxisome - Mus musculus (house mouse)	26	-0.324997	-1.11346	0.34596	0.675179	0.604989	1426	tags=54%, list=31%, signal=37%	18477/50790/54683/11666/20656/15356/74147/17117/14081/12908/269951/15926/68603/17855
mmu04270	Vascular smooth muscle contraction - Mus musculus (house mouse)	36	0.344697	1.09225	0.359677	0.680384	0.609653	223	tags=11%, list=5%, signal=11%	11468/98932/18158/11513
mmu03040	Spliceosome - Mus musculus (house mouse)	53	0.310257	1.08324	0.352574	0.680384	0.609653	2384	tags=89%, list=52%, signal=43%	15482/68092/66354/20639/78651/68592/64340/68011/20826/193116/67465/67229/57905/28000/76938/69878/15382/67996/13207/76936/66810/66070/22185/101943/20643/71713/66877/69192/67332/57317/76522/319322/15381/212880/27967/320632/225027/20383/51810/20462/229279/15481/81898/60321/433702/28035/67958
mmu05100	Bacterial invasion of epithelial cells - Mus musculus (house mouse)	31	0.348585	1.07814	0.359098	0.680384	0.609653	569	tags=19%, list=12%, signal=17%	20418/13429/20779/22330/14268/14388
mmu04140	Autophagy - animal - Mus musculus (house mouse)	77	-0.249154	-1.05939	0.359873	0.680384	0.609653	378	tags=12%, list=8%, signal=11%	73205/71648/17532/108079/68728/52187/226421/12176/74747
mmu03082	ATP-dependent chromatin remodeling - Mus musculus (house mouse)	34	0.343135	1.07843	0.374194	0.688978	0.617354	3005	tags=100%, list=66%, signal=34%	67155/227867/71777/12055/51812/70088/225280/21427/57376/83797/210982/116870/70020/13831/64050/56505/229542/22632/20588/22385/268996/207165/11465/217578/21761/93760/245688/20587/107932/216848/13445/56207/17191/116848
mmu04611	Platelet activation - Mus musculus (house mouse)	36	0.338755	1.07343	0.375806	0.688978	0.617354	573	tags=19%, list=13%, signal=17%	22371/11513/234779/20779/12843/16440/19091
mmu04658	Th1 and Th2 cell differentiation - Mus musculus (house mouse)	27	0.356323	1.06462	0.371522	0.688978	0.617354	483	tags=19%, list=11%, signal=17%	14281/18037/433586/18035/16449
mmu04360	Axon guidance - Mus musculus (house mouse)	69	0.290308	1.05992	0.368889	0.688978	0.617354	366	tags=16%, list=8%, signal=15%	13642/108151/98932/218877/13836/20563/13844/234779/20779/20356/20348
mmu05169	Epstein-Barr virus infection - Mus musculus (house mouse)	83	0.279952	1.04702	0.382267	0.695554	0.623246	1065	tags=28%, list=23%, signal=22%	15205/15945/18037/19698/12443/17869/234779/18035/21355/22059/18034/66935/12571/14964/22352/21356/50724/12125/15042/66354/19353/12448/12043
mmu04540	Gap junction - Mus musculus (house mouse)	34	-0.293095	-1.0532	0.390052	0.704423	0.631192	475	tags=26%, list=10%, signal=24%	22146/227613/22142/67951/18595/210044/22145/22152/22153
mmu05146	Amoebiasis - Mus musculus (house mouse)	33	0.33763	1.05456	0.399031	0.70734	0.633806	546	tags=24%, list=12%, signal=21%	16777/21803/12829/21808/22330/12843/14268/16775
mmu05219	Bladder cancer - Mus musculus (house mouse)	19	0.377436	1.05436	0.411667	0.70734	0.633806	467	tags=26%, list=10%, signal=24%	12443/17869/20779/22059/17390
mmu00562	Inositol phosphate metabolism - Mus musculus (house mouse)	30	-0.300673	-1.05009	0.422572	0.70734	0.633806	744	tags=30%, list=16%, signal=25%	74769/18711/18799/17772/212111/217837/16329/21991/269437
mmu05211	Renal cell carcinoma - Mus musculus (house mouse)	30	-0.300643	-1.04998	0.422572	0.70734	0.633806	114	tags=23%, list=3%, signal=23%	74769/109880/20525/18710/112407/22339/214230
mmu00071	Fatty acid degradation - Mus musculus (house mouse)	23	-0.317794	-1.04671	0.4	0.70734	0.633806	1325	tags=57%, list=29%, signal=40%	110446/11430/11363/231086/50790/11364/93747/74147/14081/12896/94180/110460/72535
mmu04713	Circadian entrainment - Mus musculus (house mouse)	28	0.343879	1.03705	0.406452	0.70734	0.633806	848	tags=29%, list=19%, signal=23%	14281/11513/66066/16440/19091/14696/73086/11512
mmu04512	ECM-receptor interaction - Mus musculus (house mouse)	27	0.34504	1.03091	0.409165	0.70734	0.633806	546	tags=30%, list=12%, signal=26%	22371/12839/16777/12829/15530/12843/14268/16775
mmu04510	Focal adhesion - Mus musculus (house mouse)	73	0.279742	1.03001	0.406706	0.70734	0.633806	549	tags=21%, list=12%, signal=18%	22371/18590/98932/20418/12839/16777/12829/22793/12443/20779/22330/12843/14268/16775/16001
mmu04923	Regulation of lipolysis in adipocytes - Mus musculus (house mouse)	16	0.381905	1.02865	0.435511	0.70734	0.633806	848	tags=38%, list=19%, signal=31%	384783/11513/16367/19091/16337/11512
mmu05161	Hepatitis B - Mus musculus (house mouse)	63	0.285472	1.0285	0.412387	0.70734	0.633806	352	tags=13%, list=8%, signal=12%	14281/21803/15530/17869/21808/20779/18035/22059
mmu04622	RIG-I-like receptor signaling pathway - Mus musculus (house mouse)	16	0.381352	1.02717	0.435511	0.70734	0.633806	441	tags=19%, list=10%, signal=17%	15945/18035/73174
mmu04723	Retrograde endocannabinoid signaling - Mus musculus (house mouse)	42	0.310429	1.02527	0.423323	0.70734	0.633806	627	tags=17%, list=14%, signal=15%	14816/269060/14394/11513/66066/16440/14696
mmu04910	Insulin signaling pathway - Mus musculus (house mouse)	47	-0.265361	-1.0245	0.427027	0.70734	0.633806	858	tags=30%, list=19%, signal=24%	58988/104215/74769/109880/18710/212111/14936/13685/108079/15277/74551/100705/19268/110095
mmu04137	Mitophagy - animal - Mus musculus (house mouse)	40	-0.276372	-1.02442	0.431635	0.70734	0.633806	368	tags=22%, list=8%, signal=21%	170731/56486/67414/21425/71648/17532/11911/226421/12176
mmu04625	C-type lectin receptor signaling pathway - Mus musculus (house mouse)	31	0.329073	1.01779	0.429952	0.70734	0.633806	565	tags=23%, list=12%, signal=20%	19698/234779/20779/18035/18034/16706/16440
mmu04150	mTOR signaling pathway - Mus musculus (house mouse)	59	-0.253934	-1.01385	0.443787	0.715976	0.641545	1054	tags=36%, list=23%, signal=28%	110651/73834/56430/54170/20112/58988/74769/109880/11964/18710/14367/216742/66290/13685/20539/108079/17254/230784/52187/71962/74747
mmu04978	Mineral absorption - Mus musculus (house mouse)	17	0.371198	1.00978	0.455932	0.730699	0.654737	7	tags=6%, list=0%, signal=6%	98660
mmu05200	Pathways in cancer - Mus musculus (house mouse)	193	0.238075	0.997474	0.47451	0.739444	0.662573	630	tags=18%, list=14%, signal=16%	56198/15205/14281/14164/18590/16777/21803/12829/14296/212398/16480/11513/12443/17869/16590/21808/234779/18035/22059/66066/21415/18034/17390/170770/16449/14268/16775/16001/16973/17685/12571/14634/14696/20182
mmu04141	Protein processing in endoplasmic reticulum - Mus musculus (house mouse)	65	-0.242805	-0.996126	0.47006	0.739444	0.662573	504	tags=14%, list=11%, signal=12%	64209/26408/18415/11911/22393/13418/15511/230904/13198
mmu00600	Sphingolipid metabolism - Mus musculus (house mouse)	17	-0.328142	-0.98826	0.468447	0.739444	0.662573	1178	tags=59%, list=26%, signal=44%	14420/13244/19156/50784/19012/20597/11886/66190/20698/18010
mmu04913	Ovarian steroidogenesis - Mus musculus (house mouse)	18	0.358453	0.987825	0.476667	0.739444	0.662573	946	tags=39%, list=21%, signal=31%	13078/11513/20845/16001/16337/11512/26897
mmu05216	Thyroid cancer - Mus musculus (house mouse)	18	0.357305	0.984664	0.476667	0.739444	0.662573	630	tags=28%, list=14%, signal=24%	12443/17869/22059/21415/20182
mmu04936	Alcoholic liver disease - Mus musculus (house mouse)	44	-0.257669	-0.978819	0.487871	0.744867	0.667432	561	tags=18%, list=12%, signal=16%	16172/12263/26408/20249/20250/108079/100705/72535
mmu04216	Ferroptosis - Mus musculus (house mouse)	22	-0.302532	-0.973622	0.487113	0.744867	0.667432	277	tags=45%, list=6%, signal=43%	625249/50790/53945/14854/14319/14081/26570/17254/14325/15368
mmu05235	PD-L1 expression and PD-1 checkpoint pathway in cancer - Mus musculus (house mouse)	32	0.31197	0.963579	0.489396	0.744867	0.667432	323	tags=9%, list=7%, signal=9%	14281/18037/18035
mmu05231	Choline metabolism in cancer - Mus musculus (house mouse)	28	0.320778	0.967389	0.496774	0.751371	0.67326	79	tags=7%, list=2%, signal=7%	14281/18590
mmu04015	Rap1 signaling pathway - Mus musculus (house mouse)	66	0.269431	0.978255	0.50597	0.760285	0.681247	996	tags=32%, list=22%, signal=25%	14164/18590/13836/11513/11601/51791/16590/20779/244668/16001/74206/16337/50791/223864/110351/217692/17295/11512/93737/18798/76089
mmu04721	Synaptic vesicle cycle - Mus musculus (house mouse)	27	-0.27785	-0.96072	0.508951	0.760285	0.681247	1009	tags=41%, list=22%, signal=32%	73834/11771/21871/22249/18195/108124/11984/11964/27060/66290/14664
mmu05134	Legionellosis - Mus musculus (house mouse)	19	-0.303734	-0.952173	0.514925	0.76449	0.685015	157	tags=11%, list=3%, signal=10%	15511/12176
mmu05165	Human papillomavirus infection - Mus musculus (house mouse)	119	0.245833	0.966956	0.523611	0.772646	0.692323	546	tags=13%, list=12%, signal=11%	56198/15205/22371/12839/433586/16777/66237/12829/12443/22059/21415/16449/12843/14268/16775
mmu05225	Hepatocellular carcinoma - Mus musculus (house mouse)	67	0.260345	0.945552	0.550296	0.797435	0.714535	608	tags=22%, list=13%, signal=20%	20418/21803/14296/212398/12443/17869/21808/234779/22059/67155/21415/16001/14388/16973/12571
mmu04114	Oocyte meiosis - Mus musculus (house mouse)	52	-0.240485	-0.943168	0.546218	0.797435	0.714535	1757	tags=56%, list=39%, signal=35%	69957/12447/107995/52206/19056/12325/22631/12534/18747/12442/72415/67579/20111/29857/110651/12566/73699/12235/105988/268697/18817/20112/22628/108058/12532/71890/20878/210044/12877
mmu04979	Cholesterol metabolism - Mus musculus (house mouse)	16	0.33725	0.908376	0.549414	0.797435	0.714535	340	tags=19%, list=7%, signal=17%	13122/100017/20845
mmu04014	Ras signaling pathway - Mus musculus (house mouse)	63	0.259034	0.933246	0.57855	0.808711	0.724639	648	tags=21%, list=14%, signal=18%	14164/18590/20418/13836/11601/16590/234779/66066/16706/16001/14388/14696/16337
mmu05163	Human cytomegalovirus infection - Mus musculus (house mouse)	79	0.249306	0.931595	0.564214	0.808711	0.724639	854	tags=22%, list=19%, signal=18%	20304/11513/12443/17869/20312/20779/18035/21355/22059/66066/16440/12571/14696/14964/11512/21356/18019
mmu05222	Small cell lung cancer - Mus musculus (house mouse)	48	0.270511	0.927947	0.565891	0.808711	0.724639	630	tags=21%, list=14%, signal=18%	16777/12829/12443/17869/18035/22059/14268/16775/12571/20182
mmu03010	Ribosome - Mus musculus (house mouse)	78	0.248993	0.927238	0.576197	0.808711	0.724639	2219	tags=94%, list=49%, signal=49%	20104/20102/67281/353242/67115/20042/76808/20103/20044/19982/20090/11837/20084/225215/76846/65019/67248/19935/19943/27367/54217/19989/66483/100503670/19951/67186/67671/27207/68436/19896/19981/267019/19988/19934/22121/20115/57294/67891/66481/319195/270106/20068/268449/19942/19899/57808/67427/27370/20005/20088/68193/56040/19921/67025/20054/27050/22186/67097/114641/20055/27176/110954/66480/66489/201…
mmu04912	GnRH signaling pathway - Mus musculus (house mouse)	35	0.290089	0.914202	0.575121	0.808711	0.724639	565	tags=14%, list=12%, signal=13%	13653/11513/20779/17390/16440
mmu05164	Influenza A - Mus musculus (house mouse)	42	0.274139	0.905419	0.58147	0.808711	0.724639	335	tags=10%, list=7%, signal=9%	20304/15945/18035/24014
mmu04392	Hippo signaling pathway - multiple species - Mus musculus (house mouse)	15	0.334273	0.888798	0.57479	0.808711	0.724639	1093	tags=33%, list=24%, signal=25%	50523/16475/319710/27373/21677
mmu03250	Viral life cycle - HIV-1 - Mus musculus (house mouse)	19	-0.282452	-0.885457	0.589552	0.815267	0.730513	62	tags=11%, list=1%, signal=10%	69550/17754
mmu05203	Viral carcinogenesis - Mus musculus (house mouse)	77	0.247411	0.917765	0.601744	0.827398	0.741383	1130	tags=29%, list=25%, signal=22%	79221/68024/12443/208727/20779/18035/22059/18034/232232/12571/56233/14964/319190/16195/60595/70315/15042/66354/19353/12448/11909/15184
mmu04370	VEGF signaling pathway - Mus musculus (house mouse)	21	-0.273746	-0.874476	0.619898	0.844237	0.756472	809	tags=29%, list=18%, signal=24%	12371/74769/18710/18783/20698/22339
mmu04724	Glutamatergic synapse - Mus musculus (house mouse)	29	0.285657	0.870979	0.620968	0.844237	0.756472	627	tags=21%, list=14%, signal=18%	14816/14807/11513/66066/16440/14696
mmu04514	Cell adhesion molecules - Mus musculus (house mouse)	24	0.297543	0.866911	0.628141	0.849218	0.760935	144	tags=8%, list=3%, signal=8%	17528/12805
mmu05135	Yersinia infection - Mus musculus (house mouse)	49	0.254154	0.87285	0.659409	0.886539	0.794376	585	tags=12%, list=13%, signal=11%	14281/20779/18035/330319/14268/320795
mmu05160	Hepatitis C - Mus musculus (house mouse)	54	0.245875	0.863757	0.664596	0.888576	0.796201	352	tags=11%, list=8%, signal=10%	15945/12443/17869/18035/24014/22059
mmu05208	Chemical carcinogenesis - reactive oxygen species - Mus musculus (house mouse)	80	-0.211213	-0.89948	0.676375	0.895822	0.802694	1390	tags=62%, list=31%, signal=44%	67530/66925/26395/11863/67003/22273/66945/22335/12675/66218/68197/68202/26420/16476/22334/78330/66377/15461/12859/225887/15251/11950/26398/14857/67264/230075/67680/12858/66052/12866/14862/227197/70316/66445/20656/29857/103140/11739/74769/109880/14865/18710/56615/26408/13849/14867/22339/14871/15368/14860
mmu00230	Purine metabolism - Mus musculus (house mouse)	36	0.266605	0.8448	0.677419	0.895822	0.802694	374	tags=17%, list=8%, signal=15%	29863/18585/11513/218461/18578/23984
mmu05132	Salmonella infection - Mus musculus (house mouse)	102	-0.197294	-0.879353	0.728477	0.896731	0.803509	475	tags=13%, list=10%, signal=12%	22146/227613/22142/67951/66395/100041194/14433/22145/22152/12306/107607/226421/22153
mmu05171	Coronavirus disease - COVID-19 - Mus musculus (house mouse)	103	0.226509	0.870443	0.699001	0.896731	0.803509	1991	tags=70%, list=44%, signal=40%	22371/14281/15945/20104/234779/18035/17174/50909/16195/20102/67281/67115/20042/76808/20103/20044/19982/20090/22031/11837/20084/225215/76846/65019/67248/18186/19943/27367/54217/19989/66483/100503670/19951/67186/67671/27207/68436/19896/19981/267019/19988/19934/22121/19697/20115/16179/57294/67891/66481/319195/270106/20068/268449/19942/19899/57808/67427/27370/20005/20088/68193/56040/19921/22034/67025…
mmu04660	T cell receptor signaling pathway - Mus musculus (house mouse)	34	0.2691	0.845748	0.685484	0.896731	0.803509	323	tags=9%, list=7%, signal=8%	14281/18037/18035
mmu04659	Th17 cell differentiation - Mus musculus (house mouse)	34	0.263954	0.829577	0.704839	0.896731	0.803509	879	tags=26%, list=19%, signal=22%	14281/18037/21803/18035/11622/20182/17127/18019/16195
mmu04666	Fc gamma R-mediated phagocytosis - Mus musculus (house mouse)	32	-0.233675	-0.829449	0.706941	0.896731	0.803509	960	tags=28%, list=21%, signal=22%	11867/50784/58988/19012/74769/18710/227753/18783/20698
mmu04120	Ubiquitin mediated proteolysis - Mus musculus (house mouse)	57	-0.208435	-0.826879	0.753666	0.896731	0.803509	90	tags=95%, list=2%, signal=94%	22210/69010/50754/12234/83814/11798/68098/216080/28000/140630/52717/67923/69807/67615/22034/66053/22186/13194/17246/22196/66313/22195/78294/22187/15204/14897/56459/12211/235439/217232/67128/22201/75717/19823/69957/70790/107995/52206/71745/67345/67921/107568/22200/56424/22192/216150/77891/68612/68729/22209/59004/73998/230904/11634
mmu04728	Dopaminergic synapse - Mus musculus (house mouse)	41	0.24786	0.816135	0.721519	0.896731	0.803509	81	tags=5%, list=2%, signal=5%	14281/20265
mmu05213	Endometrial cancer - Mus musculus (house mouse)	23	0.279689	0.81294	0.698492	0.896731	0.803509	425	tags=17%, list=9%, signal=16%	12443/17869/22059/21415
mmu04920	Adipocytokine signaling pathway - Mus musculus (house mouse)	27	0.270964	0.809588	0.708674	0.896731	0.803509	630	tags=22%, list=14%, signal=19%	18037/384783/16367/18035/78070/20182
mmu05162	Measles - Mus musculus (house mouse)	47	0.236577	0.805894	0.731013	0.896731	0.803509	473	tags=13%, list=10%, signal=12%	14281/12443/18035/22059/15482/170770
mmu04148	Efferocytosis - Mus musculus (house mouse)	54	0.228845	0.80393	0.756211	0.896731	0.803509	431	tags=13%, list=9%, signal=12%	70417/21803/20393/20312/17304/26362/319520
mmu00564	Glycerophospholipid metabolism - Mus musculus (house mouse)	20	-0.253413	-0.801118	0.717557	0.896731	0.803509	1081	tags=45%, list=24%, signal=34%	75320/74182/110524/50784/68671/19012/218121/67216/18783
mmu05223	Non-small cell lung cancer - Mus musculus (house mouse)	31	-0.228958	-0.798517	0.740157	0.896731	0.803509	852	tags=29%, list=19%, signal=24%	242705/12371/74769/109880/18710/13197/20848/16453/23882
mmu04070	Phosphatidylinositol signaling system - Mus musculus (house mouse)	38	-0.218154	-0.797756	0.738544	0.896731	0.803509	744	tags=24%, list=16%, signal=20%	74769/18711/18799/18710/17772/212111/217837/16329/271424
mmu03460	Fanconi anemia pathway - Mus musculus (house mouse)	21	0.277637	0.796808	0.704918	0.896731	0.803509	45	tags=5%, list=1%, signal=5%	15205
mmu04725	Cholinergic synapse - Mus musculus (house mouse)	36	0.250153	0.792668	0.76129	0.896731	0.803509	727	tags=22%, list=16%, signal=19%	14281/11513/226922/11423/66066/16440/14696/14360
mmu03008	Ribosome biogenesis in eukaryotes - Mus musculus (house mouse)	30	0.258471	0.792329	0.7343	0.896731	0.803509	2087	tags=70%, list=46%, signal=38%	102462/68147/59028/230082/66181/110816/14113/245474/20826/72515/72554/269470/21453/55989/52530/100019/217995/67459/97112/27993/14000
mmu05133	Pertussis - Mus musculus (house mouse)	18	0.285923	0.787948	0.693333	0.896731	0.803509	49	tags=6%, list=1%, signal=6%	14281
mmu05412	Arrhythmogenic right ventricular cardiomyopathy - Mus musculus (house mouse)	22	-0.242617	-0.780803	0.755155	0.896731	0.803509	381	tags=27%, list=8%, signal=25%	14609/16905/12288/24051/213119/13346
mmu04213	Longevity regulating pathway - multiple species - Mus musculus (house mouse)	30	0.253281	0.77642	0.761675	0.896731	0.803509	648	tags=20%, list=14%, signal=17%	384783/11513/16367/15482/16001/16337
mmu04927	Cortisol synthesis and secretion - Mus musculus (house mouse)	23	0.265266	0.771018	0.742044	0.896731	0.803509	565	tags=22%, list=12%, signal=19%	11513/218461/20845/15370/16440
mmu04720	Long-term potentiation - Mus musculus (house mouse)	25	0.261635	0.770518	0.763333	0.896731	0.803509	44	tags=4%, list=1%, signal=4%	14816
mmu04612	Antigen processing and presentation - Mus musculus (house mouse)	19	0.262401	0.733011	0.758333	0.896731	0.803509	1190	tags=37%, list=26%, signal=27%	21355/15482/14964/21356/15042/18044/53970
mmu04924	Renin secretion - Mus musculus (house mouse)	16	-0.25237	-0.742688	0.77284	0.903513	0.809585	884	tags=25%, list=19%, signal=20%	14678/18575/12288/11606
mmu04210	Apoptosis - Mus musculus (house mouse)	55	-0.20263	-0.80154	0.77937	0.906767	0.812501	809	tags=25%, list=18%, signal=21%	12371/26926/16905/74769/18710/13032/22146/13197/26408/22142/11911/22145/23882/13198
mmu05145	Toxoplasmosis - Mus musculus (house mouse)	35	0.245496	0.773671	0.791599	0.913323	0.818376	546	tags=17%, list=12%, signal=15%	16777/21803/21808/18035/15482/16775
mmu05212	Pancreatic cancer - Mus musculus (house mouse)	42	-0.205191	-0.768143	0.792553	0.913323	0.818376	858	tags=26%, list=19%, signal=21%	58988/242705/12371/74769/109880/18710/13197/20848/20846/23882/22339
mmu05016	Huntington disease - Mus musculus (house mouse)	109	-0.183349	-0.82734	0.808874	0.914708	0.819616	2264	tags=72%, list=50%, signal=37%	57296/19167/66997/23996/66108/19182/19184/19166/70247/11772/20655/19177/17995/66576/19185/22333/19181/67530/26446/66925/67003/16573/22273/66945/19172/56444/22335/66218/19179/68197/68202/12757/54130/21762/22143/232910/69077/22154/26420/22334/23997/78330/227058/66377/67300/26440/12859/225887/16593/11950/67264/22123/230075/67680/12858/66052/59029/12866/227197/19017/70316/66445/20656/13063/217864/677…
mmu04750	Inflammatory mediator regulation of TRP channels - Mus musculus (house mouse)	34	-0.210613	-0.756812	0.798429	0.914708	0.819616	744	tags=21%, list=16%, signal=17%	74769/22368/108058/18710/210044/18783/246788
mmu03018	RNA degradation - Mus musculus (house mouse)	27	-0.213312	-0.737567	0.803069	0.914708	0.819616	1104	tags=30%, list=24%, signal=23%	18642/71701/13806/13808/12228/15526/18641/56421
mmu00062	Fatty acid elongation - Mus musculus (house mouse)	15	-0.241805	-0.698625	0.808354	0.914708	0.819616	1929	tags=60%, list=42%, signal=35%	170439/70025/231086/26922/93747/171210/68801/54325/75778
mmu04064	NF-kappa B signaling pathway - Mus musculus (house mouse)	26	0.24411	0.723396	0.816832	0.919411	0.82383	443	tags=15%, list=10%, signal=14%	19698/234779/18035/18034
mmu05010	Alzheimer disease - Mus musculus (house mouse)	144	-0.175021	-0.818331	0.850394	0.9312	0.834394	2300	tags=72%, list=50%, signal=37%	11938/12314/15925/18176/57296/12995/11789/19167/66997/23996/66108/19182/19184/19166/13665/70247/12313/19177/17995/20168/13001/66576/56175/12334/19185/68585/22333/18174/19181/67530/26446/66925/26395/67003/16573/22273/66945/19172/22335/12675/66218/19179/68197/68202/21762/22143/69077/22154/26420/22334/23997/78330/227059/66377/19056/15461/26440/13542/12859/225887/14977/16593/21937/11950/67264/17762/2…
mmu05020	Prion disease - Mus musculus (house mouse)	105	0.202653	0.782663	0.840909	0.9312	0.834394	42	tags=3%, list=1%, signal=3%	17972/13653/20304
mmu04144	Endocytosis - Mus musculus (house mouse)	90	0.205027	0.773735	0.842939	0.9312	0.834394	549	tags=12%, list=12%, signal=11%	57440/216859/13429/100017/20779/212285/15482/56440/330319/13132/16001
mmu04810	Regulation of actin cytoskeleton - Mus musculus (house mouse)	65	0.204708	0.741297	0.848802	0.9312	0.834394	544	tags=11%, list=12%, signal=10%	14164/18590/98932/20779/22330/14268/14163
mmu04934	Cushing syndrome - Mus musculus (house mouse)	56	0.207036	0.734821	0.850382	0.9312	0.834394	608	tags=16%, list=13%, signal=14%	11513/218461/12443/20845/21415/15370/11622/16440/12571
mmu04727	GABAergic synapse - Mus musculus (house mouse)	27	0.240853	0.719623	0.836334	0.9312	0.834394	404	tags=15%, list=9%, signal=14%	14394/11513/20779/66066
mmu05415	Diabetic cardiomyopathy - Mus musculus (house mouse)	74	0.194532	0.721926	0.877143	0.939241	0.8416	303	tags=7%, list=7%, signal=6%	17972/21803/18604/16367/21808
mmu04932	Non-alcoholic fatty liver disease - Mus musculus (house mouse)	61	0.197208	0.706113	0.876133	0.939241	0.8416	271	tags=7%, list=6%, signal=6%	14281/384783/21803/16367
mmu04550	Signaling pathways regulating pluripotency of stem cells - Mus musculus (house mouse)	34	0.222187	0.698308	0.870968	0.939241	0.8416	549	tags=12%, list=12%, signal=10%	15903/17869/20482/16001
mmu04726	Serotonergic synapse - Mus musculus (house mouse)	26	-0.196222	-0.672271	0.873737	0.939241	0.8416	415	tags=15%, list=9%, signal=14%	14702/12288/18783/22063
mmu03420	Nucleotide excision repair - Mus musculus (house mouse)	15	0.238001	0.632821	0.868908	0.939241	0.8416	3476	tags=100%, list=76%, signal=24%	22590/12572/319955/50505/17420/68240/13194/20020/14884/19359/68275/69263/106344/19718/67710
mmu04530	Tight junction - Mus musculus (house mouse)	59	-0.177735	-0.709625	0.893491	0.951194	0.852309	475	tags=14%, list=10%, signal=12%	22146/26408/22142/108079/16800/16456/22145/71960
mmu04211	Longevity regulating pathway - Mus musculus (house mouse)	37	0.206535	0.662563	0.896166	0.951194	0.852309	700	tags=19%, list=15%, signal=16%	384783/11513/16367/22059/16001/16337/51897
mmu04664	Fc epsilon RI signaling pathway - Mus musculus (house mouse)	17	-0.191197	-0.575825	0.92233	0.974689	0.873362	1381	tags=53%, list=30%, signal=37%	26420/15461/26398/18803/26399/29857/74769/18710/18783
mmu04916	Melanogenesis - Mus musculus (house mouse)	34	0.183705	0.577362	0.941935	0.986719	0.884142	1638	tags=38%, list=36%, signal=25%	11513/16590/21415/11512/17199/21416/18798/208647/13543/12914/57265/14365/18749
mmu03015	mRNA surveillance pathway - Mus musculus (house mouse)	27	0.189012	0.564731	0.937807	0.986719	0.884142	3211	tags=93%, list=70%, signal=28%	20220/68092/18458/19054/67031/74412/67897/54196/76626/230908/230721/66899/269061/26931/433702/233789/19045/19052/21770/59032/68991/225363/68134/52432/53319
mmu04962	Vasopressin-regulated water reabsorption - Mus musculus (house mouse)	15	-0.186482	-0.538784	0.945946	0.986719	0.884142	3711	tags=100%, list=81%, signal=19%	19326/208647/22318/18749/104111/13191/14683/19344/19345/234663/18747/68097/20909/18195
mmu04215	Apoptosis - multiple species - Mus musculus (house mouse)	16	0.187136	0.504047	0.951424	0.988174	0.885445	1396	tags=38%, list=31%, signal=26%	170770/12369/12125/12043/12048/11798
mmu04071	Sphingolipid signaling pathway - Mus musculus (house mouse)	41	0.166262	0.547456	0.963608	0.996551	0.892952	1134	tags=27%, list=25%, signal=20%	74442/22059/14739/14360/19054/18754/18798/67260/19353/12043/268656
mmu05152	Tuberculosis - Mus musculus (house mouse)	51	-0.145506	-0.568138	0.980226	1	0.896042	1092	tags=29%, list=24%, signal=23%	13063/29857/216238/16784/54411/21871/12371/12611/11984/108058/27060/15526/20846/12608/20698
mmu04714	Thermogenesis - Mus musculus (house mouse)	81	-0.128261	-0.548	0.996764	1	0.896042	1390	tags=37%, list=31%, signal=26%	11950/67264/50790/226139/230075/329003/67680/12858/66052/20111/12866/227197/19017/70316/66445/69802/29857/110651/20112/58988/69487/14081/12896/76947/66359/66706/26408/210044/108079/23945
mmu05017	Spinocerebellar ataxia - Mus musculus (house mouse)	57	0.152721	0.543651	0.971256	1	0.896042	44	tags=2%, list=1%, signal=2%	14816
mmu05170	Human immunodeficiency virus 1 infection - Mus musculus (house mouse)	70	0.147178	0.536139	0.989552	1	0.896042	404	tags=7%, list=9%, signal=7%	14281/234779/18035/21355/66066
mmu05022	Pathways of neurodegeneration - multiple diseases - Mus musculus (house mouse)	173	-0.107619	-0.522098	1	1	0.896042	2001	tags=52%, list=44%, signal=30%	67128/19181/67530/26446/66925/26395/67003/22201/16573/22273/66945/19172/56444/22335/66218/19179/68197/68202/54130/21762/22143/69077/22154/18391/26420/22334/68015/23997/78330/227058/66377/19056/15461/26440/13542/12859/20239/12325/225887/67819/16593/21937/64704/11950/67264/17762/22123/14082/12018/230075/67680/19324/12858/66052/18803/59029/12866/227197/19165/70316/66445/26399/13063/29857/233871/2243…
mmu03013	Nucleocytoplasmic transport - Mus musculus (house mouse)	46	0.14254	0.481912	0.977883	1	0.896042	3914	tags=100%, list=86%, signal=14%	20220/68092/54563/20610/67031/74412/13627/107939/75751/72124/97112/320727/22196/65246/170930/16211/70699/238799/108989/227699/433702/103468/75826/59015/72787/70572/103573/18141/234865/269966/110379/226747/110750/16648/212999/19069/68134/53319/18226/69482/73192/19387/16650/223921/16646/16647
mmu04110	Cell cycle - Mus musculus (house mouse)	77	0.120498	0.446986	1	1	0.896042	352	tags=6%, list=8%, signal=6%	21803/12443/17869/21808/22059
mmu03083	Polycomb repressive complex - Mus musculus (house mouse)	31	0.130916	0.404911	0.988728	1	0.896042	1460	tags=35%, list=32%, signal=24%	17425/52609/103551/17187/71458/11569/54383/13619/12416/12914/216080

## Sheet: GSEA-Hallmark-B16-KTC 0.2μM
GSEA of KTC1101’s Effects in B16 Cells
ID	Description	setSize	enrichmentScore	NES	pvalue	p.adjust	qvalue	rank	leading_edge	core_enrichment
HALLMARK_MTORC1_SIGNALING	HALLMARK_MTORC1_SIGNALING	166	-0.692113	-3.5229	1e-10	1.6e-09	7.36842e-10	1313	tags=67%, list=18%, signal=56%	56772/19167/22433/14629/225363/18046/27407/56088/59027/14828/66249/19324/19181/104112/68275/22027/15525/26570/15982/12449/17252/15528/12406/14782/66997/236539/72157/12450/76614/12035/23996/23997/66713/170439/14381/26432/22042/12301/12317/20322/12575/67089/73834/108037/66427/13032/56207/18477/21366/103733/15526/74105/59029/56473/67204/18636/68801/20867/14718/12235/67895/55963/15288/18817/69071/180…
HALLMARK_GLYCOLYSIS	HALLMARK_GLYCOLYSIS	113	-0.6285	-3.02119	1e-10	1.6e-09	7.36842e-10	1236	tags=59%, list=17%, signal=50%	69976/14629/110611/66052/14828/23897/12534/60406/17319/66646/23996/14381/26432/17448/22166/27376/14936/77559/110119/15366/56375/19348/14635/50927/50799/66681/76131/331026/26556/12831/14718/236900/18452/20855/26384/15937/14733/17436/93692/18451/20878/52187/107869/70186/83398/15926/21351/15277/18194/18655/18746/22339/18648/21991/17289/16828/74246/105785/56421/112407/14735/11639/11674/13638/110095/7…
HALLMARK_CHOLESTEROL_HOMEOSTASIS	HALLMARK_CHOLESTEROL_HOMEOSTASIS	50	-0.720346	-2.88201	1e-10	1.6e-09	7.36842e-10	599	tags=60%, list=8%, signal=55%	68671/68603/56473/236900/69071/18030/16592/15357/73166/235293/15490/17855/14137/13360/192156/11676/60525/16987/107503/18194/16835/170459/20775/319554/110460/11910/110196/13121/208715/228775
HALLMARK_OXIDATIVE_PHOSPHORYLATION	HALLMARK_OXIDATIVE_PHOSPHORYLATION	141	-0.460021	-2.27486	1.54058e-08	1.54232e-07	7.10277e-08	2148	tags=64%, list=30%, signal=46%	30056/231086/226139/66594/66142/66525/66152/17995/109672/110826/66945/78920/22333/110323/16832/14194/17993/22335/68197/72900/66916/11757/235339/109754/66377/108664/11740/68198/70383/22334/17449/22273/68263/68375/13382/66108/66925/69802/53375/69597/67530/22272/66052/12866/11950/11364/54411/27060/67680/30055/70316/11739/66335/11655/72416/20916/12974/68202/66865/12859/12858/76614/67264/15159/114143/…
HALLMARK_TNFA_SIGNALING_VIA_NFKB	HALLMARK_TNFA_SIGNALING_VIA_NFKB	118	0.572289	2.21083	1.60658e-08	1.54232e-07	7.10277e-08	710	tags=35%, list=10%, signal=32%	18787/13653/20304/13654/17133/16878/16598/14825/15205/11796/14282/21929/65112/18037/15945/24088/384783/11852/16007/19698/17869/18035/230738/16169/12051/14281/12443/19252/16477/15370/18578/319520/16601/18034/18124/16600/16449/16173/108767/12226/17127
HALLMARK_E2F_TARGETS	HALLMARK_E2F_TARGETS	150	-0.418179	-2.09176	2.41194e-07	1.92955e-06	8.88608e-07	2663	tags=63%, list=37%, signal=41%	106618/109145/22154/14375/56452/17216/19384/11637/54124/21973/66570/19385/12530/70699/140917/103573/245688/17215/18393/19362/16881/17218/13626/229841/12442/19718/70218/11799/105988/107995/18538/108961/19076/12021/69716/58184/56150/60364/17345/103468/15201/15354/13665/12649/19183/13178/69263/69639/26934/67629/50883/66442/20873/16571/22390/17865/12236/20877/66197/12534/68275/73804/77891/15374/17279…
HALLMARK_PI3K_AKT_MTOR_SIGNALING	HALLMARK_PI3K_AKT_MTOR_SIGNALING	68	-0.504435	-2.18929	1.43218e-05	9.82064e-05	4.52266e-05	2398	tags=63%, list=33%, signal=42%	93765/70584/22084/11840/56378/19211/17973/54401/19087/21937/26399/19045/12631/20111/13001/69008/17347/12566/18643/26940/18711/110651/64143/67300/12534/22027/15461/23988/73699/13555/66713/12317/13684/12575/210044/20847/18710/108079/13198/20525/107607/228026/228775
HALLMARK_KRAS_SIGNALING_UP	HALLMARK_KRAS_SIGNALING_UP	82	0.558536	2.0673	2.19482e-05	0.000131689	6.06462e-05	570	tags=32%, list=8%, signal=30%	104156/18612/216019/11815/16878/56847/13823/217410/11796/21956/83397/21929/14009/19734/15945/18826/24064/67603/12876/11732/16480/66066/79221/13844/84094/16600
HALLMARK_ADIPOGENESIS	HALLMARK_ADIPOGENESIS	131	-0.388866	-1.91018	4.13871e-05	0.000220731	0.000101652	1672	tags=48%, list=23%, signal=38%	11757/11804/22340/12896/235339/18606/11363/227095/52064/13476/12675/170768/67767/22273/13382/56298/12476/230027/13197/22272/66052/11364/104112/67680/13171/19376/70316/26379/56428/13358/12974/12053/22628/68202/72157/76614/19285/170439/11816/17448/13202/27376/16922/11429/18984/23945/14085/67834/66445/26926/66148/13830/12908/17436/107589/15926/13360/21351/103172/18641/16880/11674/13602
HALLMARK_COAGULATION	HALLMARK_COAGULATION	51	0.594016	2.05548	0.000180247	0.000865188	0.000398442	932	tags=35%, list=13%, signal=31%	18787/232345/17133/18591/22371/67603/13007/14069/22041/17388/16952/236733/76453/223864/20692/12527/12153/14066
HALLMARK_G2M_CHECKPOINT	HALLMARK_G2M_CHECKPOINT	148	-0.345169	-1.72303	0.000495047	0.0021602	0.000994831	1795	tags=44%, list=25%, signal=34%	105988/107995/19076/12545/12021/15251/269966/56150/17345/27221/15354/12649/16319/67052/26934/22036/72119/209737/19650/20873/12428/16571/14211/18141/17865/20877/12544/76464/52033/66197/240641/19366/12534/60406/18286/68612/73804/22137/77891/16573/15374/67956/12449/23834/78733/11702/13555/12531/26885/70099/15366/50927/233406/110033/12235/21335/242705/18817/27214/77782/20539/20878/72391/107503/20775
HALLMARK_TGF_BETA_SIGNALING	HALLMARK_TGF_BETA_SIGNALING	35	0.612346	1.94397	0.000728178	0.00291271	0.00134138	710	tags=23%, list=10%, signal=21%	18787/15903/15901/65112/21803/16477/20482/17127
HALLMARK_APICAL_SURFACE	HALLMARK_APICAL_SURFACE	21	-0.635406	-2.05737	0.00117737	0.0038381	0.00176755	590	tags=43%, list=8%, signal=39%	17153/73379/14451/15507/237847/20528/140494/100102/74762
HALLMARK_COMPLEMENT	HALLMARK_COMPLEMENT	80	0.50173	1.83863	0.0011824	0.0038381	0.00176755	1070	tags=29%, list=15%, signal=25%	18787/20304/17133/18591/12363/21929/12554/67603/16854/13007/14069/210293/12870/17388/18712/20779/17221/14696/16363/14066/70574/381511/21857
HALLMARK_HYPOXIA	HALLMARK_HYPOXIA	128	-0.341085	-1.66699	0.00119941	0.0038381	0.00176755	637	tags=33%, list=9%, signal=30%	170750/14635/21366/66681/12831/236900/20439/18030/18452/20855/15937/14733/93692/18451/20893/52187/12389/70186/12778/11676/13198/15277/18655/20525/22339/18641/76238/11910/21991/16828/105785/56421/228026/14735/11639/11674/18654/13638/12306/74747/15368/53374
HALLMARK_MYOGENESIS	HALLMARK_MYOGENESIS	90	0.481828	1.79494	0.00128478	0.00385433	0.00177502	542	tags=28%, list=8%, signal=26%	21345/11815/56188/20657/11443/13867/21956/14199/11489/12554/21803/13527/15464/12819/12224/19309/14226/24053/14173/11423/14245/17929/17883/19245/22004
HALLMARK_REACTIVE_OXIGEN_SPECIES_PATHWAY	HALLMARK_REACTIVE_OXIGEN_SPECIES_PATHWAY	31	-0.543225	-1.94977	0.00191001	0.00539297	0.00248361	942	tags=42%, list=13%, signal=37%	14782/14381/56615/22166/11927/18477/93692/12581/18104/14325/76650/17196/56421
HALLMARK_IL2_STAT5_SIGNALING	HALLMARK_IL2_STAT5_SIGNALING	92	0.45307	1.6961	0.00459475	0.0116223	0.00535237	1194	tags=33%, list=17%, signal=28%	18612/24066/17133/16878/54139/11492/19734/15945/11852/12332/17869/114716/12700/16188/18712/16190/57319/16001/170743/320204/20443/19122/216197/14873/22779/229521/100604/66141/69305/11622
HALLMARK_EPITHELIAL_MESENCHYMAL_TRANSITION	HALLMARK_EPITHELIAL_MESENCHYMAL_TRANSITION	91	0.443023	1.65309	0.00460049	0.0116223	0.00535237	390	tags=20%, list=5%, signal=19%	18787/21345/14219/20720/12931/21929/65112/11489/21803/12814/98932/11852/70350/16007/12332/20563/24053/14173
HALLMARK_ALLOGRAFT_REJECTION	HALLMARK_ALLOGRAFT_REJECTION	57	0.486527	1.69072	0.00784348	0.0188244	0.00866911	629	tags=26%, list=9%, signal=24%	20304/12766/16878/17972/24088/21803/12332/12051/11423/79221/21355/16173/21808/23880/16190
HALLMARK_INFLAMMATORY_RESPONSE	HALLMARK_INFLAMMATORY_RESPONSE	69	0.447096	1.61365	0.0138781	0.0317213	0.0146085	629	tags=22%, list=9%, signal=20%	18787/20304/16878/26362/19734/15945/24088/108960/17869/18035/16169/18439/18578/16173/16190
HALLMARK_FATTY_ACID_METABOLISM	HALLMARK_FATTY_ACID_METABOLISM	92	-0.335213	-1.5293	0.0147215	0.0321196	0.0147919	1461	tags=42%, list=20%, signal=34%	14645/17449/68263/13382/66925/15356/72479/66052/11364/67956/20916/17252/17319/68738/14081/15159/17448/11429/23945/20194/15519/74147/68801/11754/74754/12908/15505/17436/15490/13849/15926/18194/319554/110460/76238/16828/68728/208715/11674
HALLMARK_PEROXISOME	HALLMARK_PEROXISOME	51	-0.395021	-1.58836	0.0186091	0.0388363	0.0178852	1436	tags=37%, list=20%, signal=30%	54683/15356/11666/16413/11739/15461/17252/14081/56325/18477/74147/68801/269951/74754/12908/15926/319554/110196/12904
HALLMARK_UNFOLDED_PROTEIN_RESPONSE	HALLMARK_UNFOLDED_PROTEIN_RESPONSE	78	-0.346985	-1.54752	0.0216822	0.0433643	0.0199704	1985	tags=45%, list=28%, signal=33%	12282/67207/29810/71853/72198/20818/66161/64209/23825/22631/13665/52808/22433/50911/56454/14828/22027/16573/12608/12317/13684/13685/11911/22393/15526/55963/17768/107272/20539/27053/22339/11910/105785/69065/74747
HALLMARK_P53_PATHWAY	HALLMARK_P53_PATHWAY	118	-0.285482	-1.37177	0.0262069	0.0503173	0.0231725	444	tags=17%, list=6%, signal=16%	13830/11486/15937/71839/68755/13849/18415/70186/13198/56312/114714/12521/11910/20698/19124/228775/74747/15368/22271/18128
HALLMARK_SPERMATOGENESIS	HALLMARK_SPERMATOGENESIS	48	-0.35357	-1.40113	0.0420275	0.0775893	0.0357319	1217	tags=58%, list=17%, signal=49%	56485/56324/18005/109880/17776/12442/74451/19087/22335/19356/106344/20480/56088/12534/73804/22137/74438/231600/215387/15512/12235/27214/67946/20878/72391/18415/21351/56734
HALLMARK_MITOTIC_SPINDLE	HALLMARK_MITOTIC_SPINDLE	144	-0.267247	-1.3285	0.0471968	0.0839054	0.0386406	1462	tags=27%, list=20%, signal=22%	16319/67052/26934/76073/56430/56427/72119/209737/75786/16571/13605/16561/240641/11845/12534/73804/22137/16573/72416/16569/16800/218977/74018/208628/70099/219103/233406/68743/110033/72333/12235/18817/68041/20878/208084/227753/14086/22145/104252
HALLMARK_APICAL_JUNCTION	HALLMARK_APICAL_JUNCTION	82	0.373816	1.3836	0.0565327	0.0969131	0.044631	993	tags=24%, list=14%, signal=21%	22371/269116/23794/16400/229715/98932/20563/16480/16367/12798/60533/22793/20779/12839/23880/100017/75599/12153/20312/26415
HALLMARK_HEDGEHOG_SIGNALING	HALLMARK_HEDGEHOG_SIGNALING	20	-0.486598	-1.55311	0.0652365	0.104378	0.048069	504	tags=25%, list=7%, signal=23%	12804/14766/18187/22339/14632
HALLMARK_ESTROGEN_RESPONSE_LATE	HALLMARK_ESTROGEN_RESPONSE_LATE	92	-0.296827	-1.35418	0.0639571	0.104378	0.048069	746	tags=28%, list=10%, signal=26%	20322/217837/12228/19348/22393/20501/68801/269951/55963/20439/20112/13418/15460/11898/16592/20539/14184/12389/18415/14137/13360/232174/15902/74246/233016/381290
HALLMARK_IL6_JAK_STAT3_SIGNALING	HALLMARK_IL6_JAK_STAT3_SIGNALING	32	0.456363	1.43689	0.077266	0.119638	0.0550963	629	tags=25%, list=9%, signal=23%	232345/15945/24088/21803/16169/16188/18712/16190
HALLMARK_KRAS_SIGNALING_DN	HALLMARK_KRAS_SIGNALING_DN	36	0.436479	1.39932	0.0808824	0.121324	0.0558727	1054	tags=39%, list=15%, signal=33%	70355/14570/67426/106369/12824/18604/20482/21808/54634/21415/20393/20665/104027/232370
HALLMARK_UV_RESPONSE_UP	HALLMARK_UV_RESPONSE_UP	83	0.355745	1.31517	0.103797	0.150978	0.0695294	424	tags=13%, list=6%, signal=13%	13076/18213/14825/14261/14282/11852/12824/18035/14281/16477/15370
HALLMARK_XENOBIOTIC_METABOLISM	HALLMARK_XENOBIOTIC_METABOLISM	91	-0.264135	-1.2042	0.149254	0.210711	0.097038	947	tags=30%, list=13%, signal=26%	18145/14782/12035/11816/13202/14538/74142/11429/18984/108037/21366/14085/68801/69071/110208/13849/29811/15926/18104/71706/12780/50997/15902/233016/14528/15368/22271
HALLMARK_UV_RESPONSE_DN	HALLMARK_UV_RESPONSE_DN	88	0.331453	1.22986	0.166033	0.227702	0.104863	1496	tags=32%, list=21%, signal=25%	18787/15901/12814/16007/17869/16590/16367/19252/50768/12843/50791/17127/328365/16001/217692/14066/13132/252875/19274/64009/17684/353187/18129/17131/15893/67916/14360/14773
HALLMARK_PROTEIN_SECRETION	HALLMARK_PROTEIN_SECRETION	67	-0.27694	-1.20343	0.176707	0.235609	0.108504	2391	tags=48%, list=33%, signal=32%	76332/213827/11840/20844/50797/56041/20333/68365/12725/12757/12512/74006/107338/108124/56418/11605/108664/110651/16561/12390/67300/19334/99371/16004/24045/232910/26951/69938/11777/16784/13032/12176
HALLMARK_NOTCH_SIGNALING	HALLMARK_NOTCH_SIGNALING	19	0.441856	1.2511	0.214067	0.270401	0.124527	1351	tags=42%, list=19%, signal=34%	56198/15205/12443/16449/109689/54613/270118/18129
HALLMARK_ESTROGEN_RESPONSE_EARLY	HALLMARK_ESTROGEN_RESPONSE_EARLY	91	0.32	1.19405	0.208489	0.270401	0.124527	1192	tags=27%, list=17%, signal=23%	76459/15205/97998/16529/171180/17869/432530/14281/12443/12700/50768/16600/226251/171531/76453/16001/56177/71412/13709/71529/27375/71946/223254/16195/11854
HALLMARK_INTERFERON_GAMMA_RESPONSE	HALLMARK_INTERFERON_GAMMA_RESPONSE	83	0.292093	1.07985	0.358228	0.440896	0.203044	931	tags=22%, list=13%, signal=19%	20304/12363/21929/27056/15945/18035/16169/18578/60533/18712/50523/16190/12226/65972/21356/209588/19171/16363
HALLMARK_APOPTOSIS	HALLMARK_APOPTOSIS	95	0.25328	0.95024	0.549313	0.659176	0.303568	612	tags=14%, list=9%, signal=13%	12363/13867/11796/11852/16854/18569/24014/11732/12443/171543/16173/21808/16952
HALLMARK_WNT_BETA_CATENIN_SIGNALING	HALLMARK_WNT_BETA_CATENIN_SIGNALING	22	0.3071	0.900974	0.611276	0.715258	0.329395	665	tags=23%, list=9%, signal=21%	14296/17869/232232/16449/22059
HALLMARK_INTERFERON_ALPHA_RESPONSE	HALLMARK_INTERFERON_ALPHA_RESPONSE	42	-0.226929	-0.86959	0.62585	0.715258	0.329395	721	tags=21%, list=10%, signal=19%	20847/192656/212943/15959/71701/58185/100038882/67138/19124
HALLMARK_ANDROGEN_RESPONSE	HALLMARK_ANDROGEN_RESPONSE	63	0.241702	0.862696	0.678715	0.757635	0.348911	1184	tags=21%, list=17%, signal=17%	56847/83397/65112/11732/12443/11504/328365/12571/20393/27362/19229/229055/59007
HALLMARK_MYC_TARGETS_V1	HALLMARK_MYC_TARGETS_V1	146	-0.178128	-0.8926	0.727273	0.793388	0.365376	1814	tags=35%, list=25%, signal=27%	16211/68981/18393/26441/12462/17218/11431/12729/22333/17463/22335/107995/18538/233870/56150/26445/11757/13665/26754/12566/15510/14208/19166/106344/12428/433702/218236/24015/225363/22123/22171/12544/26440/70316/26446/15982/70247/15528/69692/12858/11777/23996/20133/13684/67089/59029/66445/18102/67204/18655/16828
HALLMARK_HEME_METABOLISM	HALLMARK_HEME_METABOLISM	96	-0.184221	-0.853868	0.788945	0.836142	0.385065	1376	tags=28%, list=19%, signal=23%	65107/18174/56786/14629/17524/67608/666468/225849/26570/14664/12183/20341/16784/22042/12585/67216/242705/71648/15288/74136/18452/57278/27053/74645/107747/20525/233016
HALLMARK_BILE_ACID_METABOLISM	HALLMARK_BILE_ACID_METABOLISM	39	-0.209008	-0.788939	0.801303	0.836142	0.385065	947	tags=23%, list=13%, signal=20%	18145/14081/16922/56473/269951/71648/74754/15926/319554
HALLMARK_DNA_REPAIR	HALLMARK_DNA_REPAIR	83	-0.138634	-0.620594	0.985849	0.985849	0.454009	2511	tags=47%, list=35%, signal=31%	56438/74414/18100/18970/625249/235459/57314/108143/26370/17749/68134/14156/16881/98985/21343/67710/19718/98053/56436/71991/21681/18538/18968/80905/66464/21357/69263/106344/24075/19361/22171/223921/99730/70456/16434/54208/18102/57278/11486
HALLMARK_MYC_TARGETS_V2	HALLMARK_MYC_TARGETS_V2	35	-0.136735	-0.514425	0.97654	0.985849	0.454009	2223	tags=37%, list=31%, signal=26%	227746/100608/17218/68493/66590/15510/20873/53414/15528/20322/18817/69071/15277

## Sheet: GSEA-KEGG-B16-KTC 0.2μM
GSEA of KTC1101’s Effects in B16 Cells
ID	Description	setSize	enrichmentScore	NES	pvalue	p.adjust	qvalue	rank	leading_edge	core_enrichment
mmu01230	Biosynthesis of amino acids - Mus musculus (house mouse)	44	-0.70823	-2.74172	2.93822e-10	8.08011e-08	6.21666e-08	966	tags=66%, list=13%, signal=57%	12974/236539/66646/12035/12036/11429/108037/108682/13806/67834/14718/269951/107272/11898/109652/107869/27053/15926/11676/21351/100678/18655/18746/14433/18641/18648/21991/56421/11674
mmu05171	Coronavirus disease - COVID-19 - Mus musculus (house mouse)	126	0.527637	2.02267	1.24232e-06	0.000170819	0.000131424	2130	tags=69%, list=30%, signal=49%	22371/15945/24088/18035/12268/14281/20104/50909/19934/170743/269261/76808/20103/19951/20102/20044/621697/54217/67248/27367/20042/11837/26415/65019/67891/19896/234779/100503670/67427/67281/20084/19943/19982/319195/76846/268449/20115/22121/20088/16195/67186/110954/57294/267019/67115/68436/19989/19988/68193/56040/27370/27207/22186/270106/66481/19981/17174/20068/20055/19921/20054/20090/67097/66489/19…
mmu03010	Ribosome - Mus musculus (house mouse)	101	0.559907	2.0791	2.43501e-06	0.000191544	0.000147369	2130	tags=74%, list=30%, signal=53%	20104/19934/269261/76808/20103/19951/20102/20044/621697/54217/67248/27367/20042/11837/65019/67891/19896/100503670/67427/67281/20084/19943/19982/319195/76846/268449/20115/22121/20088/67186/110954/57294/267019/67115/68436/19989/19988/68193/56040/27370/27207/22186/270106/66481/19981/20068/20055/19921/20054/20090/67097/66489/19941/16785/114641/54127/66480/68052/66475/20005/27050/75617/19935/19933/670…
mmu05012	Parkinson disease - Mus musculus (house mouse)	162	-0.394927	-1.96365	2.78609e-06	0.000191544	0.000147369	2113	tags=60%, list=30%, signal=43%	66594/66142/66152/17995/12367/56228/66945/67128/12314/68427/22333/110323/56436/66218/17993/17463/22335/18024/14678/68197/72900/66916/19172/26445/22201/19173/12371/69077/66377/13665/595136/19175/11740/68198/69875/22334/22273/68375/19166/66108/66925/19177/18174/19167/69806/22433/66413/18747/67414/22123/67530/22272/66052/14828/26440/12866/11950/100041273/19181/67680/70316/11739/26446/16573/19182/702…
mmu00900	Terpenoid backbone biosynthesis - Mus musculus (house mouse)	15	-0.792142	-2.31776	7.3968e-06	0.000392557	0.000302024	592	tags=60%, list=8%, signal=55%	68603/56075/15357/17855/192156/319554/110460/110196/208715
mmu00190	Oxidative phosphorylation - Mus musculus (house mouse)	76	-0.485527	-2.11168	8.56487e-06	0.000392557	0.000302024	2126	tags=68%, list=30%, signal=49%	11972/226139/66594/66142/66152/17995/66945/110323/66218/17993/68197/72900/66916/66377/108664/595136/68198/69875/70383/22273/68375/66108/66925/69802/67530/22272/66052/12866/11950/100041273/54411/27060/67680/70316/66335/68202/12859/12858/67264/114143/227197/11984/73834/225887/11964/66445/230075/66290/21871/67895/13063/140494
mmu01200	Carbon metabolism - Mus musculus (house mouse)	73	-0.492386	-2.12856	1.51792e-05	0.000596324	0.000458799	988	tags=59%, list=14%, signal=51%	17449/68263/13382/66925/11428/66052/67680/20916/68133/12974/236539/66646/68738/14381/17448/11429/110821/108037/108682/13806/67834/14718/269951/18293/17436/110208/107272/67078/15926/11676/21351/60525/15277/100678/18655/18746/14433/110460/18641/18648/21991/56421/11674
mmu05014	Amyotrophic lateral sclerosis - Mus musculus (house mouse)	208	-0.329005	-1.71011	3.40075e-05	0.00116901	0.00089941	2113	tags=55%, list=30%, signal=40%	66594/66142/66152/12015/17995/12367/233871/72787/66945/17274/21937/22333/110323/234865/18645/67819/56436/214585/26399/66218/269523/103199/17993/21681/17463/68197/72900/66916/269966/19172/18226/26445/445007/103468/19173/12371/69077/66377/13665/595136/19175/18391/18643/56444/68198/69875/22273/68375/19166/66108/66925/53333/19069/641340/71805/19177/56488/19167/433702/22433/66413/18141/22123/67530/732…
mmu05168	Herpes simplex virus 1 infection - Mus musculus (house mouse)	224	0.432721	1.76533	4.61901e-05	0.00141136	0.00108587	2300	tags=62%, list=32%, signal=43%	20304/11796/24088/230979/24014/18035/626316/14991/414758/21355/20779/22756/108167848/210104/408065/22059/14964/218311/380855/21356/54678/101604/245368/70227/14972/112415/30944/238692/408067/72556/78251/56314/22755/432769/73729/240064/72230/57782/233147/54201/240120/13666/434179/243906/193452/330301/71508/238690/626802/78921/101835/15015/434377/56869/666584/15042/218314/330502/240034/224585/237775…
mmu05032	Morphine addiction - Mus musculus (house mouse)	30	0.680359	2.08352	7.00205e-05	0.00192556	0.00148149	1053	tags=50%, list=15%, signal=43%	18573/207728/29863/14394/432530/11513/66066/18578/23984/18577/218461/14696/110385/11512/109689
mmu05020	Prion disease - Mus musculus (house mouse)	153	-0.363097	-1.77439	0.000100202	0.00250505	0.00192733	2113	tags=61%, list=30%, signal=44%	66594/66142/66152/12015/17995/12367/66945/22333/110323/56436/66218/17993/17463/22335/68197/72900/66916/19172/26445/19173/13001/12371/69077/66377/13665/595136/19175/11740/68198/69875/22334/22273/68375/19166/66108/66925/19177/19167/66413/18747/22123/67530/12390/22272/66052/14828/26440/12866/11950/100041273/19181/67680/70316/11739/26446/16573/19182/70247/16594/12288/68202/66997/19179/12859/12858/239…
mmu04061	Viral protein interaction with cytokine and cytokine receptor - Mus musculus (house mouse)	15	0.787617	2.09998	0.000165359	0.00378947	0.00291554	597	tags=60%, list=8%, signal=55%	20305/20308/20304/12766/14825/15945/230979/100040048/16173
mmu00630	Glyoxylate and dicarboxylate metabolism - Mus musculus (house mouse)	21	-0.657793	-2.10911	0.000212907	0.0045038	0.00346512	1461	tags=71%, list=20%, signal=57%	14645/17449/13382/11428/68133/12974/68738/17448/11429/110821/108037/67078/60525/110460/76238
mmu05010	Alzheimer disease - Mus musculus (house mouse)	215	-0.307159	-1.60798	0.000372084	0.00730879	0.00562322	2113	tags=51%, list=30%, signal=37%	66594/66142/19165/234664/66152/12015/17995/12367/66945/21937/12314/68427/22333/110323/56436/66218/19106/17993/17463/22335/68197/14366/26396/72900/66916/14082/19172/26445/26395/19173/13001/12371/69077/66377/12675/13665/595136/19175/11740/68198/69875/22334/22273/68375/19166/66108/66925/641340/19177/18174/19167/69806/22433/66413/22123/67530/22272/66052/26440/12866/11950/100041273/19181/67680/70316/6…
mmu00260	Glycine, serine and threonine metabolism - Mus musculus (house mouse)	19	-0.643042	-2.02459	0.000652501	0.0119625	0.0092037	1020	tags=68%, list=14%, signal=59%	11655/68133/12183/236539/108037/11754/107272/107869/100678/14431/76238/18648/26912
mmu04062	Chemokine signaling pathway - Mus musculus (house mouse)	73	0.513993	1.83674	0.000705677	0.0121288	0.00933165	1132	tags=27%, list=16%, signal=23%	20305/20308/20304/12766/14825/15945/20418/18035/432530/11513/66066/100040048/20779/18796/14696/20312/11512/234779/109689/19229
mmu03050	Proteasome - Mus musculus (house mouse)	38	-0.50724	-1.86903	0.000779153	0.0126039	0.00969719	2182	tags=74%, list=30%, signal=52%	19192/19185/26441/56436/17463/19172/26445/19173/69077/19175/19166/19177/19167/66413/22123/26440/19181/26446/19182/70247/66997/19179/23996/23997/19184/67089/21762/59029
mmu00010	Glycolysis / Gluconeogenesis - Mus musculus (house mouse)	35	-0.518331	-1.90542	0.00111757	0.0170739	0.0131363	930	tags=54%, list=13%, signal=47%	12183/68738/72157/319625/74551/13806/66681/11676/60525/15277/18655/18746/14433/18641/18648/21991/16828/56421/11674
mmu04060	Cytokine-cytokine receptor interaction - Mus musculus (house mouse)	43	0.59	1.94052	0.00127263	0.0184197	0.0141717	629	tags=37%, list=9%, signal=34%	20305/20308/20304/12766/16878/14825/15945/21803/230979/16169/53603/16188/100040048/16173/21808/16190
mmu04020	Calcium signaling pathway - Mus musculus (house mouse)	79	0.497313	1.79512	0.00142006	0.0195258	0.0150227	483	tags=23%, list=7%, signal=21%	18213/18573/13869/73181/71785/18591/14816/12669/13867/14164/18590/13617/15464/432530/11513/18439/14173/12292
mmu00983	Drug metabolism - other enzymes - Mus musculus (house mouse)	25	-0.58668	-1.97848	0.00167545	0.0200326	0.0154126	830	tags=44%, list=12%, signal=39%	20133/16434/56615/14869/18102/14870/14867/20135/14871/22271/14860
mmu00480	Glutathione metabolism - Mus musculus (house mouse)	33	-0.517175	-1.88544	0.00162228	0.0200326	0.0154126	942	tags=52%, list=13%, signal=45%	14782/14381/20133/56615/14598/14869/14870/269951/68044/14867/110208/110175/20135/15926/69065/14871/14860
mmu05016	Huntington disease - Mus musculus (house mouse)	168	-0.305722	-1.53898	0.00160683	0.0200326	0.0154126	2113	tags=54%, list=30%, signal=39%	66594/66142/67710/66152/17995/12367/66945/22333/110323/433759/56436/66218/12757/17993/17463/22335/20656/68197/72900/66916/19172/26445/217864/19173/12371/69077/66377/595136/19175/11740/56444/68198/69875/22334/22273/68375/19166/66491/66108/66925/641340/19177/19167/66413/22123/67530/22272/66052/67300/26440/12866/11950/100041273/19181/67680/70316/11739/26446/16573/54130/19182/70247/16594/232910/68202…
mmu04974	Protein digestion and absorption - Mus musculus (house mouse)	32	0.607378	1.8879	0.00206691	0.0236834	0.0182215	803	tags=44%, list=11%, signal=39%	98660/12813/12818/12814/16529/12824/12819/373864/12829/12841/12839/12843/13717/12816
mmu04742	Taste transduction - Mus musculus (house mouse)	16	0.702083	1.88478	0.00311147	0.0324898	0.024997	944	tags=50%, list=13%, signal=44%	18573/14816/14394/16529/110326/228139/18796/11512
mmu00620	Pyruvate metabolism - Mus musculus (house mouse)	26	-0.544746	-1.8611	0.00330806	0.0324898	0.024997	1947	tags=65%, list=27%, signal=48%	16832/14194/56752/235339/17449/68263/13382/68738/17448/74551/100705/17436/60525/18746/110460/76238/16828
mmu01524	Platinum drug resistance - Mus musculus (house mouse)	52	-0.432088	-1.70589	0.00322169	0.0324898	0.024997	795	tags=29%, list=11%, signal=26%	56615/12575/12018/14869/14870/20529/74769/18710/14867/13063/11979/26408/12780/14871/14860
mmu04814	Motor proteins - Mus musculus (house mouse)	87	-0.369376	-1.62307	0.00314688	0.0324898	0.024997	1535	tags=44%, list=21%, signal=35%	17920/68097/17918/17921/56444/16562/17913/56427/209737/270163/12340/16571/16561/16580/240641/73804/16573/54130/16594/16569/109242/17907/22142/319991/19348/103733/22146/110033/67951/381293/668880/227613/16565/22145/22152/22153/71960/208943
mmu00020	Citrate cycle (TCA cycle) - Mus musculus (house mouse)	24	-0.569363	-1.91013	0.00363754	0.0344939	0.0265388	2001	tags=88%, list=28%, signal=63%	66945/78920/14194/235339/17449/68263/13382/66925/11428/66052/104112/67680/20916/12974/17448/11429/74551/67834/269951/18293/15926
mmu05202	Transcriptional misregulation in cancer - Mus musculus (house mouse)	73	0.477201	1.70527	0.00377768	0.0346287	0.0266426	758	tags=22%, list=11%, signal=20%	104156/18612/13876/11796/18590/14009/18627/67603/17869/16480/15364/20471/18124/22059/17260/16001
mmu05142	Chagas disease - Mus musculus (house mouse)	46	0.529432	1.76209	0.00424623	0.0376682	0.0289811	365	tags=15%, list=5%, signal=15%	18787/20304/24088/21803/18035/432530/14281
mmu04928	Parathyroid hormone synthesis, secretion and action - Mus musculus (house mouse)	51	0.511936	1.73978	0.00480627	0.0400522	0.0308153	1595	tags=45%, list=22%, signal=35%	13653/23948/432530/14281/11513/18578/17388/26427/18577/17260/18796/16973/110385/11512/109689/231991/20182/12043/208647/16478/17261/17938/18227
mmu04022	cGMP-PKG signaling pathway - Mus musculus (house mouse)	74	0.475929	1.70278	0.00477992	0.0400522	0.0308153	944	tags=28%, list=13%, signal=25%	98660/73181/333329/207728/13617/98932/384783/432530/16367/11513/12292/18158/58802/26427/19092/17260/19091/18796/16337/18019/11512
mmu04740	Olfactory transduction - Mus musculus (house mouse)	18	0.659951	1.82978	0.00497531	0.0402415	0.0309609	1053	tags=44%, list=15%, signal=38%	18573/333329/207728/19092/19091/238384/12322/109689
mmu04931	Insulin resistance - Mus musculus (house mouse)	70	-0.393989	-1.68177	0.00576951	0.0453319	0.0348774	695	tags=24%, list=10%, signal=22%	14936/74551/14584/100705/74769/20112/18710/108079/225579/20848/20525/11606/20528/18127/19268/228775/110095
mmu04610	Complement and coagulation cascades - Mus musculus (house mouse)	19	0.638869	1.78842	0.0061731	0.0471556	0.0362805	691	tags=42%, list=10%, signal=38%	18787/232345/20720/22371/12268/14069/50909/17221
mmu01232	Nucleotide metabolism - Mus musculus (house mouse)	30	-0.497525	-1.79903	0.00702986	0.0522489	0.0401992	938	tags=43%, list=13%, signal=38%	229363/13178/22171/102216272/69692/20133/16434/12496/18102/11486/20135/11639/22271
mmu00030	Pentose phosphate pathway - Mus musculus (house mouse)	18	-0.576694	-1.77922	0.00809214	0.0553841	0.0426113	1029	tags=61%, list=14%, signal=52%	232449/66646/72157/14381/66681/110208/11676/21351/18641/56421/11674
mmu04080	Neuroactive ligand-receptor interaction - Mus musculus (house mouse)	32	0.557778	1.73373	0.00845866	0.0553841	0.0426113	1016	tags=47%, list=14%, signal=40%	78134/14816/11443/12669/13617/14394/18439/12209/14807/14739/228139/14428/22355/64095/14802
mmu04668	TNF signaling pathway - Mus musculus (house mouse)	60	0.475587	1.65962	0.00841493	0.0553841	0.0426113	1466	tags=35%, list=20%, signal=28%	20304/16878/14825/11796/21929/15945/18035/12051/14281/16477/16449/26427/73086/20312/26415/231991/69601/11797/12702/208647/12369
mmu04066	HIF-1 signaling pathway - Mus musculus (house mouse)	66	-0.37819	-1.60153	0.00817575	0.0553841	0.0426113	814	tags=35%, list=11%, signal=31%	22042/13684/13685/108058/12575/13806/74769/18710/20848/11676/15277/18655/20525/14433/22339/18641/18127/16828/56421/228026/112407/11674/15368
mmu05208	Chemical carcinogenesis - reactive oxygen species - Mus musculus (house mouse)	123	-0.330498	-1.58205	0.00765858	0.0553841	0.0426113	2305	tags=56%, list=32%, signal=39%	18708/66414/103140/407785/109880/19211/66594/11431/66142/66152/12015/17995/66945/22333/110323/66218/17993/22335/20656/18024/68197/26396/72900/15251/66916/14857/26395/66377/26398/12675/595136/11740/171429/68198/69875/22334/22273/68375/66108/66925/67530/22272/66052/12866/11950/100041273/67680/70316/11739/15461/68202/12859/12858/67264/56615/227197/225887/66445/230075/74769/18710/14867/26408/13849/18…
mmu05230	Central carbon metabolism in cancer - Mus musculus (house mouse)	45	-0.427803	-1.65011	0.010257	0.0655969	0.0504688	491	tags=36%, list=7%, signal=33%	269951/74769/18710/20539/14184/15926/15277/20525/18746/18595/18641/18648/16828/56421/228026/80879
mmu04710	Circadian rhythm - Mus musculus (house mouse)	21	-0.534708	-1.71446	0.0117477	0.073423	0.05649	513	tags=33%, list=7%, signal=31%	12753/79362/18030/108079/20893/13170/213311
mmu04390	Hippo signaling pathway - Mus musculus (house mouse)	78	0.424363	1.52657	0.0137602	0.0840901	0.0646971	848	tags=18%, list=12%, signal=16%	18787/14219/11796/14164/15901/21803/17869/12443/16475/50523/21808/17127/170770/21415
mmu05217	Basal cell carcinoma - Mus musculus (house mouse)	23	-0.505676	-1.6573	0.0140913	0.0842413	0.0648134	738	tags=35%, list=10%, signal=31%	13197/23805/12575/12018/14367/12006/23882/14632
mmu04024	cAMP signaling pathway - Mus musculus (house mouse)	81	0.432729	1.56314	0.0145936	0.0853881	0.0656958	1196	tags=32%, list=17%, signal=27%	98660/56188/333329/16526/12669/13617/98932/18035/432530/14281/11513/18578/12292/84112/23984/26427/18577/223864/22355/110385/12322/11512/14802/231991/12914/14634
mmu00270	Cysteine and methionine metabolism - Mus musculus (house mouse)	29	-0.474252	-1.67964	0.0172391	0.0987654	0.075988	1998	tags=66%, list=28%, signal=47%	229709/16832/229905/56369/104923/17449/74340/14629/14854/67870/236539/12035/11702/17448/12036/14718/107272/107869/16828
mmu05418	Fluid shear stress and atherosclerosis - Mus musculus (house mouse)	84	-0.333347	-1.4518	0.0205	0.115051	0.0885176	602	tags=21%, list=8%, signal=20%	15519/14869/14870/74769/18710/14867/14733/108079/11898/26408/12389/18104/22339/18127/18791/14871/15368/14860
mmu04151	PI3K-Akt signaling pathway - Mus musculus (house mouse)	155	0.369263	1.45578	0.0217225	0.119474	0.0919203	887	tags=25%, list=12%, signal=22%	13869/78134/71785/18591/22371/12669/13867/14164/18590/24088/16400/12824/17869/16777/16590/16367/14173/20104/12443/66066/15370/12829/16188/12841/75705/12839/11876/16190/26427/12843/22059/50791/16775/16001/12571/16337/20393/14696
mmu04145	Phagosome - Mus musculus (house mouse)	66	-0.350299	-1.48342	0.0236385	0.127463	0.098067	1106	tags=35%, list=15%, signal=30%	54411/66212/27060/66335/16784/22042/114143/12317/11984/73834/22142/11964/22146/67951/66290/21871/227613/16414/22145/22152/140494/22153/226421
mmu04713	Circadian entrainment - Mus musculus (house mouse)	39	0.495703	1.59771	0.0242836	0.128423	0.0988057	1016	tags=33%, list=14%, signal=29%	18627/432530/14281/11513/66066/19092/19091/18796/73086/14696/12322/11512/14802
mmu01210	2-Oxocarboxylic acid metabolism - Mus musculus (house mouse)	23	-0.480114	-1.57352	0.0270246	0.140222	0.107884	1412	tags=65%, list=20%, signal=53%	68263/13382/11428/13171/12974/12035/12036/11429/108682/67834/14718/269951/18293/109652/15926
mmu05140	Leishmaniasis - Mus musculus (house mouse)	26	0.545818	1.63578	0.0282607	0.14392	0.110729	993	tags=35%, list=14%, signal=30%	17972/24088/21803/18035/14281/21808/13627/17357/26415
mmu04371	Apelin signaling pathway - Mus musculus (house mouse)	73	0.420873	1.50398	0.0310477	0.155239	0.119437	944	tags=22%, list=13%, signal=19%	18787/13653/14219/16598/432530/11513/20104/12443/66066/208727/16449/17127/17260/18796/14696/11512
mmu04922	Glucagon signaling pathway - Mus musculus (house mouse)	60	-0.352206	-1.43485	0.0324841	0.15952	0.122731	748	tags=23%, list=10%, signal=21%	108058/11911/210044/14936/74551/100705/108079/20525/18746/18641/18648/16828/56421/110095
mmu01521	EGFR tyrosine kinase inhibitor resistance - Mus musculus (house mouse)	52	0.454607	1.54463	0.0332005	0.160178	0.123237	758	tags=21%, list=11%, signal=19%	71785/18591/26362/13867/18590/20418/14173/20104/20779/14388/16001
mmu04966	Collecting duct acid secretion - Mus musculus (house mouse)	15	-0.564845	-1.6527	0.0364278	0.162274	0.12485	1093	tags=60%, list=15%, signal=51%	27060/66335/11984/73834/11964/20499/66290/21871/140494
mmu04975	Fat digestion and absorption - Mus musculus (house mouse)	16	-0.548838	-1.65025	0.0359596	0.162274	0.12485	468	tags=31%, list=7%, signal=29%	19012/67800/237625/110460/233549
mmu04924	Renin secretion - Mus musculus (house mouse)	24	0.556745	1.64353	0.0355781	0.162274	0.12485	944	tags=29%, list=13%, signal=25%	18573/11826/13617/12292/19092/18796/11512
mmu00230	Purine metabolism - Mus musculus (house mouse)	52	0.448433	1.52365	0.0345286	0.162274	0.12485	944	tags=25%, list=13%, signal=22%	18573/14198/207728/18585/29863/432530/11513/18578/23984/18577/218461/110385/11512
mmu04510	Focal adhesion - Mus musculus (house mouse)	106	0.387707	1.45	0.0365854	0.162274	0.12485	758	tags=19%, list=11%, signal=17%	71785/18591/22371/11796/18590/16400/20418/98932/12824/16777/12443/12829/12841/18481/22793/20779/12839/12843/16775/16001
mmu04512	ECM-receptor interaction - Mus musculus (house mouse)	32	0.485678	1.50962	0.0381232	0.162488	0.125015	685	tags=34%, list=10%, signal=31%	22371/329872/16400/12824/16777/12829/12841/15530/12839/12843/16775
mmu05414	Dilated cardiomyopathy - Mus musculus (house mouse)	38	0.467423	1.50054	0.0389972	0.162488	0.125015	605	tags=26%, list=8%, signal=24%	22138/21956/21803/16400/432530/11513/24053/12292/22004/21808
mmu04350	TGF-beta signaling pathway - Mus musculus (house mouse)	41	0.457918	1.49719	0.037448	0.162488	0.125015	1365	tags=34%, list=19%, signal=28%	15903/15901/21803/224109/17869/22041/20482/21808/17127/68799/11481/12914/18007/17131
mmu04657	IL-17 signaling pathway - Mus musculus (house mouse)	38	0.465403	1.49405	0.0389972	0.162488	0.125015	365	tags=16%, list=5%, signal=15%	14825/14282/21929/15945/18035/14281
mmu04340	Hedgehog signaling pathway - Mus musculus (house mouse)	34	-0.400135	-1.45574	0.0402789	0.165324	0.127197	346	tags=12%, list=5%, signal=11%	14451/74770/14725/14632
mmu00330	Arginine and proline metabolism - Mus musculus (house mouse)	22	-0.473964	-1.54652	0.0411628	0.166467	0.128076	1142	tags=45%, list=16%, signal=38%	56454/66054/212647/11702/18242/14718/18452/18451/14431/18127
mmu00240	Pyrimidine metabolism - Mus musculus (house mouse)	20	-0.501523	-1.58699	0.0444115	0.174474	0.134236	1445	tags=40%, list=20%, signal=32%	13178/56749/22171/69692/20133/18102/20135/22271
mmu05022	Pathways of neurodegeneration - multiple diseases - Mus musculus (house mouse)	253	-0.235937	-1.25018	0.0443975	0.174474	0.134236	2113	tags=47%, list=30%, signal=35%	66594/66142/19165/66152/12015/17995/12367/233871/56228/66945/67128/17274/21937/12314/22333/110323/67819/56436/214585/26399/66218/269523/103199/17993/17463/22335/68197/14366/26396/72900/66916/14082/19172/26445/22201/26395/19173/13001/12371/69077/66377/13665/595136/19175/11740/18391/56444/68198/69875/22334/22273/68375/19166/66108/66925/53333/641340/19177/19167/22433/66413/67414/22123/67530/73205/22…
mmu04971	Gastric acid secretion - Mus musculus (house mouse)	34	0.472845	1.49714	0.0455192	0.176307	0.135647	944	tags=24%, list=13%, signal=21%	98660/16526/208890/432530/11513/18796/12322/11512
mmu05215	Prostate cancer - Mus musculus (house mouse)	59	0.42484	1.47781	0.0466926	0.17834	0.137211	848	tags=19%, list=12%, signal=17%	104156/13876/71785/18591/18590/18035/12443/26427/22059/16001/21415
mmu04072	Phospholipase D signaling pathway - Mus musculus (house mouse)	77	0.401055	1.43509	0.0497512	0.184886	0.142248	369	tags=13%, list=5%, signal=12%	78134/71785/18591/14816/18590/20418/13429/432530/16590/11513
mmu04621	NOD-like receptor signaling pathway - Mus musculus (house mouse)	77	0.400761	1.43404	0.0497512	0.184886	0.142248	377	tags=13%, list=5%, signal=12%	20304/12363/14825/11796/14469/21929/24014/18035/19200/18439
mmu04630	JAK-STAT signaling pathway - Mus musculus (house mouse)	54	0.428601	1.46585	0.0513834	0.188406	0.144955	629	tags=22%, list=9%, signal=20%	16878/18591/18590/14199/17869/16169/53603/12443/12700/16188/18712/16190
mmu04976	Bile secretion - Mus musculus (house mouse)	28	0.497604	1.50969	0.0579495	0.209686	0.161327	369	tags=21%, list=5%, signal=20%	98660/13122/11826/394432/432530/11513
mmu04625	C-type lectin receptor signaling pathway - Mus musculus (house mouse)	47	0.428115	1.43296	0.0604839	0.216014	0.166196	1036	tags=23%, list=14%, signal=20%	73181/13654/19698/18035/12051/18034/20779/18019/16706/26415/234779
mmu05224	Breast cancer - Mus musculus (house mouse)	68	0.392565	1.3909	0.0624204	0.220072	0.169318	865	tags=26%, list=12%, signal=23%	56198/15205/14164/212398/20418/14296/17869/16590/14281/14173/12443/18034/16449/22059/16001/21415/12571/16973
mmu05167	Kaposi sarcoma-associated herpesvirus infection - Mus musculus (house mouse)	101	0.364939	1.35512	0.0651907	0.226929	0.174595	1286	tags=27%, list=18%, signal=22%	73181/18591/14825/17869/18035/14281/14173/12443/14991/66066/100504663/20779/22059/14964/21415/12571/14972/14696/18019/26415/234779/11601/16195/12914/15015/15042/22695
mmu05323	Rheumatoid arthritis - Mus musculus (house mouse)	28	0.477662	1.44919	0.0698366	0.240063	0.184699	605	tags=29%, list=8%, signal=26%	20304/14825/24088/21803/66237/14281/16173/21808
mmu04725	Cholinergic synapse - Mus musculus (house mouse)	49	0.417392	1.40289	0.0743243	0.252336	0.194142	1096	tags=29%, list=15%, signal=24%	12669/226922/432530/14281/11513/11423/66066/12292/26427/18796/14696/12322/11512/231991
mmu04933	AGE-RAGE signaling pathway in diabetic complications - Mus musculus (house mouse)	58	0.400457	1.38475	0.0769231	0.257974	0.198479	1036	tags=22%, list=14%, signal=19%	18787/13653/21803/12443/12829/18712/21808/12843/17127/18796/14066/26415/234779
mmu00250	Alanine, aspartate and glutamate metabolism - Mus musculus (house mouse)	15	-0.506048	-1.48067	0.078125	0.258848	0.199152	900	tags=47%, list=13%, signal=41%	212647/108682/14584/268860/14718/11898/27053
mmu00052	Galactose metabolism - Mus musculus (house mouse)	19	-0.471219	-1.48361	0.0813648	0.266373	0.204941	893	tags=47%, list=12%, signal=42%	72157/319625/14635/66681/15277/18641/74246/56421/232714
mmu00280	Valine, leucine and isoleucine degradation - Mus musculus (house mouse)	32	-0.398978	-1.45326	0.084375	0.269804	0.207581	1403	tags=44%, list=20%, signal=35%	227095/13382/15356/11364/13171/12035/12036/110821/74147/268860/78894/67041/110460/208715
mmu04142	Lysosome - Mus musculus (house mouse)	82	-0.291747	-1.28059	0.084162	0.269804	0.207581	1136	tags=29%, list=16%, signal=25%	67300/54411/27060/16004/18145/108012/11886/11777/16784/114143/11984/50917/66848/110173/20597/56325/13032/104082/55946/74105/21871/52120/18010/140494
mmu03320	PPAR signaling pathway - Mus musculus (house mouse)	37	-0.383093	-1.41361	0.0905923	0.273768	0.210631	848	tags=38%, list=12%, signal=34%	14081/94180/74551/74147/13167/56473/17436/16592/225579/12140/20249/20250/208715/18830
mmu04370	VEGF signaling pathway - Mus musculus (house mouse)	37	-0.382878	-1.41282	0.0905923	0.273768	0.210631	448	tags=19%, list=6%, signal=18%	74769/18783/18710/15507/22339/18127/20698
mmu04380	Osteoclast differentiation - Mus musculus (house mouse)	56	0.394313	1.35594	0.0876963	0.273768	0.210631	1036	tags=21%, list=14%, signal=18%	17972/14282/21803/19698/18035/14281/16477/18034/21808/18019/26415/234779
mmu04722	Neurotrophin signaling pathway - Mus musculus (house mouse)	78	0.374497	1.34718	0.0901235	0.273768	0.210631	1036	tags=17%, list=14%, signal=14%	18213/14570/18037/20418/108960/18035/16367/22059/14388/73086/12322/26415/234779
mmu05415	Diabetic cardiomyopathy - Mus musculus (house mouse)	116	-0.276915	-1.28995	0.0896684	0.273768	0.210631	2113	tags=51%, list=30%, signal=36%	66594/66142/66152/17995/66945/22333/110323/66218/17993/19045/22335/68197/72900/66916/12896/66377/595136/11740/68198/69875/22334/22273/68263/68375/66108/66925/210789/67530/22272/66052/12866/11950/100041273/67680/70316/11739/14782/68202/12859/12858/67264/14381/70456/227197/108058/14936/225887/14584/66445/230075/236900/74769/18710/55951/20525/14433/11606/20528/18127
mmu04979	Cholesterol metabolism - Mus musculus (house mouse)	23	-0.44418	-1.45575	0.0924855	0.276451	0.212696	215	tags=22%, list=3%, signal=21%	16835/16891/100102/18830/14725
mmu04721	Synaptic vesicle cycle - Mus musculus (house mouse)	31	-0.377087	-1.37822	0.0984615	0.290822	0.223752	1862	tags=61%, list=26%, signal=46%	12757/22249/108124/108664/13430/67300/27060/66335/14664/18195/232910/114143/11771/11984/73834/11964/66290/21871/140494
mmu05166	Human T-cell leukemia virus 1 infection - Mus musculus (house mouse)	125	0.341992	1.30892	0.0994083	0.290822	0.223752	1286	tags=23%, list=18%, signal=19%	13653/73181/13654/21803/19698/17869/18035/432530/16169/14281/11513/12443/14991/18034/21752/21808/26427/22059/17127/14964/14972/18019/11512/382056/231991/12914/15015/15042/22695
mmu04927	Cortisol synthesis and secretion - Mus musculus (house mouse)	29	0.457251	1.39573	0.10355	0.299751	0.230622	1102	tags=38%, list=15%, signal=32%	16526/432530/11513/15370/12292/26427/18796/218461/11512/231991/20845
mmu04330	Notch signaling pathway - Mus musculus (house mouse)	31	0.446832	1.37796	0.109306	0.306725	0.235988	1593	tags=39%, list=22%, signal=30%	56198/15205/21886/433586/16449/66935/209200/270118/12914/18129/114606/21887
mmu04914	Progesterone-mediated oocyte maturation - Mus musculus (house mouse)	55	-0.339225	-1.35151	0.107438	0.306725	0.235988	1688	tags=47%, list=24%, signal=36%	14678/56150/75430/26395/20111/12566/12428/110651/18747/52206/12534/12531/67579/210044/12532/71890/15519/110033/268697/12235/18817/74769/20112/18710/12877/20878
mmu04015	Rap1 signaling pathway - Mus musculus (house mouse)	94	0.350732	1.29404	0.108802	0.306725	0.235988	993	tags=23%, list=14%, signal=20%	78134/71785/18591/14164/18590/15901/432530/16590/11513/14173/51791/20779/23880/50791/244668/16001/18796/217692/223864/16337/11512/26415
mmu05321	Inflammatory bowel disease - Mus musculus (house mouse)	16	0.528196	1.41797	0.11093	0.307284	0.236418	710	tags=38%, list=10%, signal=34%	24088/21803/16173/21808/16190/17127
mmu00640	Propanoate metabolism - Mus musculus (house mouse)	23	-0.432633	-1.41791	0.112717	0.307284	0.236418	1571	tags=48%, list=22%, signal=37%	227095/13382/13171/20916/68738/110821/74147/268860/100705/60525/16828
mmu05410	Hypertrophic cardiomyopathy - Mus musculus (house mouse)	36	0.42377	1.34129	0.112857	0.307284	0.236418	605	tags=22%, list=8%, signal=20%	22138/21956/21803/16400/24053/12292/22004/21808
mmu04913	Ovarian steroidogenesis - Mus musculus (house mouse)	19	0.498954	1.39675	0.119163	0.318153	0.24478	1102	tags=37%, list=15%, signal=31%	13076/432530/11513/16001/16337/11512/20845
mmu04978	Mineral absorption - Mus musculus (house mouse)	24	-0.413806	-1.38826	0.118156	0.318153	0.24478	841	tags=46%, list=12%, signal=41%	14319/17748/11927/20529/232975/53945/11979/14325/11932/381290/15368
mmu04923	Regulation of lipolysis in adipocytes - Mus musculus (house mouse)	23	0.4649	1.37049	0.123476	0.321204	0.247127	944	tags=35%, list=13%, signal=30%	384783/432530/16367/11513/19092/19091/16337/11512
mmu04911	Insulin secretion - Mus musculus (house mouse)	33	0.434911	1.364	0.122478	0.321204	0.247127	1096	tags=33%, list=15%, signal=28%	98660/432530/11513/12292/19339/58802/26427/18796/12322/11512/231991
mmu04114	Oocyte meiosis - Mus musculus (house mouse)	72	-0.29909	-1.29094	0.12381	0.321204	0.247127	1815	tags=43%, list=25%, signal=32%	19045/105988/107995/56150/75430/26395/20111/22631/72415/12566/19052/21770/110651/18747/52206/12534/225849/22628/73699/67579/108058/210044/12532/71890/268697/12235/18817/12447/20112/12877/20878
mmu05163	Human cytomegalovirus infection - Mus musculus (house mouse)	113	0.332991	1.26184	0.128144	0.329341	0.253388	1257	tags=24%, list=18%, signal=20%	20304/73181/17869/18035/432530/11513/12443/14991/66066/21355/20779/26427/22059/14964/21356/18796/12571/14972/14696/18019/20312/11512/26415/231991/19229/15015/15042
mmu04540	Gap junction - Mus musculus (house mouse)	48	0.390332	1.30714	0.129555	0.329885	0.253806	944	tags=23%, list=13%, signal=20%	71785/18591/14816/18590/432530/11513/20779/19092/19091/18796/11512
mmu04664	Fc epsilon RI signaling pathway - Mus musculus (house mouse)	31	-0.363632	-1.32904	0.135385	0.338462	0.260405	448	tags=32%, list=6%, signal=30%	26399/26396/26395/26398/17096/15461/74769/18783/18710/11690
mmu05205	Proteoglycans in cancer - Mus musculus (house mouse)	112	0.331434	1.25004	0.134383	0.338462	0.260405	758	tags=16%, list=11%, signal=15%	13869/13867/24088/21803/18569/17869/14173/20104/12443/83383/75705/15530/21808/20779/12843/22059/14388/16001
mmu00051	Fructose and mannose metabolism - Mus musculus (house mouse)	23	-0.410397	-1.34504	0.144509	0.354711	0.272907	746	tags=43%, list=10%, signal=39%	20322/110119/331026/270198/11676/15277/18641/21991/56421/11674
mmu04261	Adrenergic signaling in cardiomyocytes - Mus musculus (house mouse)	69	0.356574	1.26431	0.145754	0.354711	0.272907	1235	tags=26%, list=17%, signal=22%	98660/16526/21956/432530/11513/12292/22004/26427/18796/73086/223864/12322/11512/26415/12298/231991/12916/19054
mmu04141	Protein processing in endoplasmic reticulum - Mus musculus (house mouse)	105	-0.263703	-1.22225	0.144385	0.354711	0.272907	2349	tags=54%, list=33%, signal=37%	19358/217379/50907/13135/22213/20014/56812/56438/19359/56085/226418/14827/81489/74126/192193/109815/20334/20335/116891/56228/67128/12282/67819/269523/71853/77371/18024/56445/64209/56424/217365/13665/66397/15502/18786/27054/67075/22433/14828/81910/66212/110379/12955/22027/67838/12317/11911/12018/22393/15519/13418/15505/26408/18415/13198/15511/230904
mmu04921	Oxytocin signaling pathway - Mus musculus (house mouse)	72	0.352523	1.2549	0.14899	0.359405	0.276519	1010	tags=21%, list=14%, signal=18%	73181/98932/432530/14281/11513/12443/13629/12292/20779/17260/18796/18019/12322/11512/12298
mmu04260	Cardiac muscle contraction - Mus musculus (house mouse)	33	0.418743	1.31329	0.151297	0.361797	0.278358	671	tags=18%, list=9%, signal=17%	98660/21956/15464/12292/22004/20463
mmu04613	Neutrophil extracellular trap formation - Mus musculus (house mouse)	57	0.365513	1.25924	0.152941	0.362576	0.278958	1036	tags=25%, list=14%, signal=21%	12363/22371/17972/24088/79221/208727/232232/20779/56233/170743/18796/26415/68024/234779
mmu04925	Aldosterone synthesis and secretion - Mus musculus (house mouse)	47	0.380329	1.27302	0.155914	0.366464	0.28195	1102	tags=28%, list=15%, signal=24%	98660/207728/269060/432530/11513/15370/12292/26427/18796/12322/11512/231991/20845
mmu00565	Ether lipid metabolism - Mus musculus (house mouse)	17	-0.435536	-1.31821	0.159269	0.371178	0.285576	2011	tags=59%, list=28%, signal=42%	228061/18475/66569/225845/18606/212862/50784/19012/18783/237625
mmu04640	Hematopoietic cell lineage - Mus musculus (house mouse)	15	0.500975	1.33572	0.161812	0.37225	0.286401	1615	tags=60%, list=23%, signal=47%	16400/16590/16188/16190/12527/12982/109700/12509/16402
mmu04926	Relaxin signaling pathway - Mus musculus (house mouse)	67	0.354526	1.25684	0.162437	0.37225	0.286401	1096	tags=25%, list=15%, signal=22%	21803/20418/18035/432530/14281/11513/66066/12829/20779/26427/12843/18796/14696/11512/26415/109689/231991
mmu04064	NF-kappa B signaling pathway - Mus musculus (house mouse)	41	0.384416	1.25687	0.17337	0.386186	0.297123	525	tags=15%, list=7%, signal=14%	14825/11796/21929/19698/18035/18034
mmu04012	ErbB signaling pathway - Mus musculus (house mouse)	52	0.363349	1.23456	0.172643	0.386186	0.297123	1036	tags=17%, list=14%, signal=15%	13869/13867/20418/17869/18481/20779/14388/12322/234779
mmu04110	Cell cycle - Mus musculus (house mouse)	115	-0.265003	-1.22922	0.174135	0.386186	0.297123	1795	tags=40%, list=25%, signal=30%	105988/107995/18538/12545/69716/56150/26428/75430/22631/72415/12566/12649/67052/19052/50883/19650/12428/21770/22390/12236/20877/52206/12544/76464/71988/13197/12534/225849/22137/22628/23834/73699/13555/12531/18392/12575/12532/71890/268697/12235/242705/18817/12447/27214/12581/23882
mmu01240	Biosynthesis of cofactors - Mus musculus (house mouse)	73	-0.282316	-1.22044	0.172414	0.386186	0.297123	1764	tags=41%, list=25%, signal=31%	54391/17025/270685/57028/52064/12850/70383/73373/13382/66454/56749/14629/14854/230027/11655/17252/102216272/12035/12036/108037/110119/331026/18102/216134/15288/17768/107272/18104/11639/14528
mmu03440	Homologous recombination - Mus musculus (house mouse)	28	-0.359721	-1.25859	0.179331	0.392486	0.30197	1385	tags=36%, list=19%, signal=29%	623474/19361/233826/19363/19366/68275/268465/237911/12144/114714
mmu04218	Cellular senescence - Mus musculus (house mouse)	103	0.323147	1.20854	0.17983	0.392486	0.30197	892	tags=16%, list=12%, signal=14%	18787/73181/63873/21803/17869/12443/14991/231724/21808/22059/17127/14964/103213/12571/14972/18019
mmu04724	Glutamatergic synapse - Mus musculus (house mouse)	41	0.381857	1.24851	0.184466	0.399434	0.307316	1016	tags=24%, list=14%, signal=21%	14816/432530/11513/66066/14807/243961/18796/14696/11512/14802
mmu04973	Carbohydrate digestion and absorption - Mus musculus (house mouse)	20	0.443611	1.25787	0.199052	0.404412	0.311146	23	tags=10%, list=0%, signal=10%	98660/216019
mmu00561	Glycerolipid metabolism - Mus musculus (house mouse)	32	-0.338322	-1.23233	0.2	0.404412	0.311146	707	tags=22%, list=10%, signal=20%	23945/67216/19012/67800/16891/68393/233549
mmu04620	Toll-like receptor signaling pathway - Mus musculus (house mouse)	46	0.36818	1.2254	0.199457	0.404412	0.311146	365	tags=13%, list=5%, signal=12%	20304/27056/15945/24088/18035/14281
mmu00520	Amino sugar and nucleotide sugar metabolism - Mus musculus (house mouse)	34	-0.336721	-1.22503	0.19398	0.404412	0.311146	681	tags=32%, list=10%, signal=29%	72157/110119/14635/14584/66681/331026/26384/19703/227620/15277/74246
mmu04935	Growth hormone synthesis, secretion and action - Mus musculus (house mouse)	62	0.345949	1.20949	0.197147	0.404412	0.311146	1190	tags=24%, list=17%, signal=20%	20418/384783/432530/14281/16367/11513/16477/12292/26427/18796/11512/26415/234779/231991/12914
mmu04919	Thyroid hormone signaling pathway - Mus musculus (house mouse)	69	-0.278024	-1.19334	0.197183	0.404412	0.311146	502	tags=14%, list=7%, signal=14%	20846/74769/18710/232975/329650/20525/18641/11932/56421/18128
mmu05225	Hepatocellular carcinoma - Mus musculus (house mouse)	104	-0.256503	-1.18262	0.190217	0.404412	0.311146	867	tags=17%, list=12%, signal=15%	29861/13555/56615/12575/12018/14367/14869/14870/242705/74769/18710/14867/18104/12006/14871/23882/15368/14860
mmu04810	Regulation of actin cytoskeleton - Mus musculus (house mouse)	113	0.311968	1.18218	0.2	0.404412	0.311146	236	tags=8%, list=3%, signal=8%	78134/71785/18591/12669/14164/18590/66214/16400/98932
mmu04010	MAPK signaling pathway - Mus musculus (house mouse)	139	0.303796	1.17992	0.19515	0.404412	0.311146	878	tags=19%, list=12%, signal=17%	13869/71785/18591/13867/14164/18590/21803/19698/67603/17869/16590/14281/14173/19252/15370/12292/319520/18034/21808/11876/22059/15482/17260/16001/102626/73086/16337
mmu04310	Wnt signaling pathway - Mus musculus (house mouse)	77	0.334031	1.19526	0.207711	0.416939	0.320784	942	tags=19%, list=13%, signal=17%	73181/212398/21886/14296/17869/12443/22059/17127/243548/22402/18796/21415/16973/18019/12322
mmu03013	Nucleocytoplasmic transport - Mus musculus (house mouse)	72	-0.270558	-1.16779	0.209524	0.417529	0.321238	2614	tags=49%, list=36%, signal=31%	60365/73192/19384/238799/70572/70699/103573/226747/16211/68134/76582/72787/234865/21681/78428/269966/18226/75826/445007/103468/16648/19069/71805/56488/433702/18141/69912/110379/16650/223921/110750/19387/69482/16646/16647
mmu05226	Gastric cancer - Mus musculus (house mouse)	71	0.33467	1.19084	0.212121	0.419664	0.32288	865	tags=23%, list=12%, signal=20%	14164/212398/21803/20418/14296/17869/16480/14173/12443/21752/21808/22059/14388/17127/21415/16973
mmu03030	DNA replication - Mus musculus (house mouse)	22	-0.374026	-1.22043	0.215084	0.422486	0.325051	2803	tags=91%, list=39%, signal=56%	17219/17217/18973/19891/19687/19075/18972/17216/17215/14156/16881/17218/19718/18538/19076/18968/69263/106344/18974/68275
mmu01212	Fatty acid metabolism - Mus musculus (house mouse)	35	-0.324305	-1.19217	0.22	0.429078	0.330123	848	tags=29%, list=12%, signal=25%	14081/170439/94180/74147/56473/68801/54325/20249/110460/20250
mmu04918	Thyroid hormone synthesis - Mus musculus (house mouse)	34	0.382209	1.21016	0.227596	0.434645	0.334406	1096	tags=24%, list=15%, signal=20%	98660/14776/432530/11513/26427/18796/11512/231991
mmu04659	Th17 cell differentiation - Mus musculus (house mouse)	41	0.36653	1.19839	0.226075	0.434645	0.334406	1560	tags=32%, list=22%, signal=25%	18037/21803/18035/14281/16190/17127/18019/26415/16195/11622/20182/15980/19401
mmu05161	Hepatitis B - Mus musculus (house mouse)	93	0.315101	1.16088	0.227384	0.434645	0.334406	710	tags=14%, list=10%, signal=13%	73181/13654/24088/21803/17869/18035/14281/15530/21808/20779/26427/22059/17127
mmu05221	Acute myeloid leukemia - Mus musculus (house mouse)	40	0.366798	1.18888	0.233474	0.439763	0.338344	589	tags=18%, list=8%, signal=16%	18627/67603/17869/16590/16480/12443/18712
mmu05222	Small cell lung cancer - Mus musculus (house mouse)	61	0.336511	1.1778	0.233161	0.439763	0.338344	685	tags=16%, list=10%, signal=15%	14198/11796/16400/17869/18035/16777/12443/12829/22059/16775
mmu05146	Amoebiasis - Mus musculus (house mouse)	40	0.366219	1.187	0.236287	0.442033	0.340091	822	tags=25%, list=11%, signal=22%	14825/24088/21803/432530/16777/12829/21808/12843/16775/18796
mmu00514	Other types of O-glycan biosynthesis - Mus musculus (house mouse)	21	0.425996	1.22087	0.240683	0.445459	0.342726	3072	tags=76%, list=43%, signal=44%	171212/20440/231050/26433/14426/224143/108155/80294/232313/230145/59048/94192/381694/234407/14423/217734
mmu05218	Melanoma - Mus musculus (house mouse)	39	0.367779	1.18539	0.242978	0.445459	0.342726	853	tags=23%, list=12%, signal=20%	71785/18591/14164/18590/14173/12443/22059/16001/12571
mmu04666	Fc gamma R-mediated phagocytosis - Mus musculus (house mouse)	51	-0.294357	-1.14344	0.242798	0.445459	0.342726	2305	tags=41%, list=32%, signal=28%	18708/12632/56378/17909/58988/12540/74192/12631/26395/11867/13430/17096/11845/50784/66713/19012/74769/18783/18710/227753/20698
mmu00380	Tryptophan metabolism - Mus musculus (house mouse)	16	0.450532	1.20948	0.247961	0.448613	0.345153	7	tags=6%, list=0%, signal=6%	13076
mmu00500	Starch and sucrose metabolism - Mus musculus (house mouse)	16	-0.397727	-1.19589	0.246787	0.448613	0.345153	893	tags=44%, list=12%, signal=38%	72157/14936/77559/66681/15277/110095/232714
mmu04726	Serotonergic synapse - Mus musculus (house mouse)	36	0.374366	1.18492	0.25	0.449346	0.345717	887	tags=19%, list=12%, signal=17%	56448/19252/66066/12292/18796/223864/14696
mmu00982	Drug metabolism - cytochrome P450 - Mus musculus (house mouse)	16	-0.394004	-1.18469	0.262211	0.468234	0.360249	795	tags=38%, list=11%, signal=33%	56615/14869/14870/14867/14871/14860
mmu00980	Metabolism of xenobiotics by cytochrome P450 - Mus musculus (house mouse)	16	-0.393186	-1.18223	0.264781	0.469774	0.361433	579	tags=44%, list=8%, signal=40%	56615/14869/14870/14867/13849/14871/14860
mmu05204	Chemical carcinogenesis - DNA adducts - Mus musculus (house mouse)	16	-0.387639	-1.16556	0.280206	0.48549	0.373526	579	tags=44%, list=8%, signal=40%	56615/14869/14870/14867/13849/14871/14860
mmu04970	Salivary secretion - Mus musculus (house mouse)	31	0.370949	1.14395	0.279173	0.48549	0.373526	1138	tags=26%, list=16%, signal=22%	98660/432530/11513/19092/19091/18796/11512/13010
mmu01250	Biosynthesis of nucleotide sugars - Mus musculus (house mouse)	25	-0.338061	-1.14005	0.280702	0.48549	0.373526	893	tags=36%, list=12%, signal=32%	72157/110119/14635/14584/66681/331026/227620/15277/74246
mmu05417	Lipid and atherosclerosis - Mus musculus (house mouse)	103	0.301588	1.12791	0.27582	0.48549	0.373526	993	tags=16%, list=14%, signal=14%	13076/20304/17972/14825/24088/18035/14281/78943/16173/20779/22059/15482/18796/18019/12322/26415
mmu04960	Aldosterone-regulated sodium reabsorption - Mus musculus (house mouse)	18	0.424317	1.17646	0.284579	0.486082	0.373981	882	tags=22%, list=12%, signal=20%	98660/16367/16337/20393
mmu04137	Mitophagy - animal - Mus musculus (house mouse)	53	-0.283469	-1.11961	0.283401	0.486082	0.373981	1221	tags=25%, list=17%, signal=20%	67414/20130/56486/15461/66922/13555/170731/11911/71648/21425/17532/12176/226421
mmu04514	Cell adhesion molecules - Mus musculus (house mouse)	43	0.344576	1.13331	0.292818	0.495156	0.380962	1282	tags=30%, list=18%, signal=25%	17528/269116/14991/60533/14964/19266/14972/12558/19274/15015/15042/18007/68481
mmu04912	GnRH signaling pathway - Mus musculus (house mouse)	52	0.331063	1.12486	0.293493	0.495156	0.380962	1132	tags=19%, list=16%, signal=16%	13653/432530/11513/12292/20779/18796/12322/11512/26415/19229
mmu05231	Choline metabolism in cancer - Mus musculus (house mouse)	52	0.329264	1.11875	0.298805	0.501045	0.385493	365	tags=8%, list=5%, signal=7%	71785/18591/18590/14281
mmu04550	Signaling pathways regulating pluripotency of stem cells - Mus musculus (house mouse)	57	0.325243	1.1205	0.303268	0.505447	0.38888	1018	tags=19%, list=14%, signal=17%	15903/16878/15901/17869/14173/20482/16600/17127/16001/26415/11481
mmu04962	Vasopressin-regulated water reabsorption - Mus musculus (house mouse)	25	0.381069	1.13202	0.310606	0.514558	0.39589	1516	tags=28%, list=21%, signal=22%	14570/26427/11512/231991/22318/208647/213575
mmu04623	Cytosolic DNA-sensing pathway - Mus musculus (house mouse)	28	0.368356	1.11756	0.322437	0.520226	0.40025	597	tags=14%, list=8%, signal=13%	20304/15945/18035/16173
mmu04727	GABAergic synapse - Mus musculus (house mouse)	33	0.355236	1.11412	0.322767	0.520226	0.40025	944	tags=24%, list=13%, signal=21%	14394/432530/11513/66066/12292/20779/14696/11512
mmu04920	Adipocytokine signaling pathway - Mus musculus (house mouse)	44	0.336114	1.10756	0.317308	0.520226	0.40025	366	tags=11%, list=5%, signal=11%	216739/18037/384783/18035/16367
mmu04658	Th1 and Th2 cell differentiation - Mus musculus (house mouse)	31	0.358971	1.10701	0.323486	0.520226	0.40025	1351	tags=32%, list=19%, signal=26%	18037/433586/18035/14281/16449/16190/18019/26415/270118/18129
mmu05132	Salmonella infection - Mus musculus (house mouse)	146	-0.222985	-1.07959	0.320312	0.520226	0.40025	1558	tags=30%, list=22%, signal=24%	66824/26398/12675/17920/16648/68097/18643/56444/19345/11867/13430/20130/11845/22027/16573/15461/54130/16594/105504/110750/353047/66713/22166/74568/17907/192656/12018/20194/22142/15519/22146/67951/16646/74769/227613/13063/14433/69146/22145/22152/107607/12306/22153/226421
mmu05017	Spinocerebellar ataxia - Mus musculus (house mouse)	85	-0.248658	-1.09253	0.329787	0.527276	0.405675	1814	tags=42%, list=25%, signal=32%	17463/22335/19172/26445/19173/69077/19175/11740/22334/19166/114896/641340/19177/19167/22433/66413/69597/22123/26440/19181/11739/26446/19182/70247/66997/19179/23996/23997/19184/67089/21762/59029/74769/18710/13063/26408
mmu04360	Axon guidance - Mus musculus (house mouse)	96	0.292858	1.08555	0.334146	0.531157	0.408661	942	tags=19%, list=13%, signal=17%	73181/13642/108151/218877/98932/20563/18846/13844/13835/18481/20356/13848/20779/226251/18209/140571/18019/12322
mmu04929	GnRH secretion - Mus musculus (house mouse)	29	-0.302118	-1.07	0.358896	0.565714	0.435248	448	tags=21%, list=6%, signal=19%	15461/12288/74769/18710/15165/20750
mmu03460	Fanconi anemia pathway - Mus musculus (house mouse)	31	-0.291503	-1.06542	0.36	0.565714	0.435248	1240	tags=32%, list=17%, signal=27%	19361/233826/68275/268465/237911/101831/237211/12144/14087/114714
mmu04014	Ras signaling pathway - Mus musculus (house mouse)	101	-0.230242	-1.05887	0.365079	0.567214	0.436402	529	tags=14%, list=7%, signal=13%	240168/74769/18783/54153/18710/17532/14184/237625/18595/22339/214230/18654/13638/14180
mmu05200	Pathways in cancer - Mus musculus (house mouse)	252	0.25632	1.05886	0.363735	0.567214	0.436402	967	tags=18%, list=14%, signal=16%	56198/78134/18591/15205/11796/14164/18590/212398/13617/21803/16400/14296/17869/18035/432530/16777/16169/16590/16480/14281/11513/14173/12443/66066/12829/16188/18034/16449/18712/21752/21808/16190/22059/16775/17127/16001/170770/18796/73086/21415/12571/16973/14696/12322/11512/14873
mmu04930	Type II diabetes mellitus - Mus musculus (house mouse)	19	0.385036	1.07785	0.36715	0.567226	0.436411	366	tags=16%, list=5%, signal=15%	216019/384783/16367
mmu04730	Long-term depression - Mus musculus (house mouse)	29	0.348257	1.06303	0.369822	0.568163	0.437132	822	tags=17%, list=11%, signal=15%	14816/19092/16001/19091/18796
mmu04932	Non-alcoholic fatty liver disease - Mus musculus (house mouse)	100	-0.229199	-1.05002	0.375661	0.572504	0.440472	2113	tags=47%, list=30%, signal=34%	66594/66142/66152/17995/12367/66945/21937/110323/66218/12540/17993/68197/21428/72900/66916/66377/13665/595136/68198/69875/22273/68375/66108/66925/22433/67530/22272/66052/12866/100041273/67680/70316/68202/12859/12858/67264/227197/11911/225887/66445/230075/74769/18710/13063/108079/26408/13198
mmu04714	Thermogenesis - Mus musculus (house mouse)	138	-0.215399	-1.04233	0.376812	0.572504	0.440472	2347	tags=51%, list=33%, signal=35%	22084/70673/66414/56456/52469/407785/73694/226139/66594/66142/66152/17995/58988/66945/68493/110323/68033/50790/66218/17993/20587/68197/72900/66916/69893/12896/20111/66377/595136/68198/66993/69875/70383/22273/68375/66108/66925/69802/110651/76947/18747/67530/22272/66052/12866/11950/69487/100041273/67680/70316/15461/67892/68202/12859/12858/29861/67264/14081/227197/214663/210044/23945/66706/66359/225…
mmu04392	Hippo signaling pathway - multiple species - Mus musculus (house mouse)	17	0.394536	1.0712	0.384491	0.577787	0.444537	2552	tags=59%, list=36%, signal=38%	16475/50523/27373/21678/21677/56289/319710/64010/97064/101543
mmu05162	Measles - Mus musculus (house mouse)	64	0.300065	1.0518	0.382732	0.577787	0.444537	853	tags=19%, list=12%, signal=17%	21929/24088/18035/14281/12443/14694/22059/17221/15482/170743/170770/12571
mmu03060	Protein export - Mus musculus (house mouse)	15	-0.366718	-1.073	0.393229	0.587707	0.452169	2865	tags=73%, list=40%, signal=44%	100101806/665155/66286/76687/27058/66384/20335/20818/14828/66212/76219
mmu04910	Insulin signaling pathway - Mus musculus (house mouse)	80	0.291869	1.05176	0.398022	0.588474	0.452759	401	tags=10%, list=6%, signal=10%	216019/14121/20418/384783/19309/16367/19085/20104
mmu05145	Toxoplasmosis - Mus musculus (house mouse)	50	0.310356	1.04735	0.397864	0.588474	0.452759	1631	tags=30%, list=23%, signal=23%	11796/24088/21803/18035/16777/21808/16775/15482/26415/11797/17087/12043/15980/11798/21809
mmu04152	AMPK signaling pathway - Mus musculus (house mouse)	77	-0.238153	-1.03574	0.409091	0.593637	0.456731	927	tags=21%, list=13%, signal=18%	57915/73699/13685/14936/74551/100705/74769/270198/18710/108079/15357/20249/20250/18641/20528/56421
mmu05031	Amphetamine addiction - Mus musculus (house mouse)	28	0.339842	1.03105	0.41159	0.593637	0.456731	1096	tags=21%, list=15%, signal=18%	14282/14281/26427/12322/14802/231991
mmu05206	MicroRNAs in cancer - Mus musculus (house mouse)	108	0.273474	1.02537	0.412195	0.593637	0.456731	665	tags=16%, list=9%, signal=14%	18591/13867/18590/24064/384783/636931/18569/17869/16367/12443/208727/15364/171543/20677/18712/21808/22059
mmu00562	Inositol phosphate metabolism - Mus musculus (house mouse)	40	-0.270951	-1.02114	0.408935	0.593637	0.456731	1660	tags=52%, list=23%, signal=41%	170749/83493/53332/18704/104015/19211/103199/55980/77116/224020/219135/18711/16330/18799/17772/217837/212111/74769/16329/21991/269437
mmu04216	Ferroptosis - Mus musculus (house mouse)	31	-0.278743	-1.01878	0.412308	0.593637	0.456731	1424	tags=42%, list=20%, signal=34%	22334/18174/14629/14854/68428/26570/17254/14081/14319/22042/53945/14325/15368
mmu00860	Porphyrin metabolism - Mus musculus (house mouse)	15	-0.353959	-1.03567	0.432292	0.608532	0.468191	1020	tags=33%, list=14%, signal=29%	11655/15159/15288/233016/15368
mmu05412	Arrhythmogenic right ventricular cardiomyopathy - Mus musculus (house mouse)	26	0.344419	1.0322	0.427068	0.608532	0.468191	1073	tags=27%, list=15%, signal=23%	16400/16480/24053/12292/21415/12298/12558
mmu05134	Legionellosis - Mus musculus (house mouse)	33	0.327118	1.02593	0.433718	0.608532	0.468191	790	tags=21%, list=11%, signal=19%	14825/24088/18035/18034/16173/15482/13627
mmu00513	Various types of N-glycan biosynthesis - Mus musculus (house mouse)	21	0.355542	1.01895	0.430124	0.608532	0.468191	482	tags=10%, list=7%, signal=9%	330406/17155
mmu05213	Endometrial cancer - Mus musculus (house mouse)	39	-0.269201	-1.00302	0.427586	0.608532	0.468191	1160	tags=23%, list=16%, signal=19%	13197/23805/15461/12575/12018/74769/18710/12006/23882
mmu04150	mTOR signaling pathway - Mus musculus (house mouse)	88	-0.236126	-1.03484	0.437158	0.610247	0.46951	1627	tags=33%, list=23%, signal=26%	26395/20111/69008/80909/108664/12675/56430/110651/54170/110379/66096/66335/15461/17254/13684/13685/73834/216742/14367/11964/66290/74769/20112/18710/108079/20539/52187/230784/74747
mmu04217	Necroptosis - Mus musculus (house mouse)	63	-0.245512	-1.0231	0.441964	0.613839	0.472274	1991	tags=41%, list=28%, signal=30%	21937/22333/19106/208092/22335/14082/16451/20852/74006/66824/11740/14645/22334/11739/14319/74568/108058/20847/20597/15519/20846/26926/18783/20848/14325/110095
mmu04723	Retrograde endocannabinoid signaling - Mus musculus (house mouse)	70	0.281638	1.00398	0.459799	0.635401	0.488863	1016	tags=17%, list=14%, signal=15%	14816/14394/269060/432530/11513/66066/12292/18796/14696/11512/26415/14802
mmu05169	Epstein-Barr virus infection - Mus musculus (house mouse)	113	0.261272	0.990071	0.48503	0.666916	0.513111	856	tags=16%, list=12%, signal=14%	15205/21929/18037/15945/24088/19698/17869/18035/12443/14991/21355/18034/22059/14964/21356/66935/12571/14972
mmu05214	Glioma - Mus musculus (house mouse)	49	0.291174	0.978661	0.489189	0.669289	0.514936	1036	tags=18%, list=14%, signal=16%	18591/18590/20418/12443/22059/16001/12571/12322/234779
mmu05034	Alcoholism - Mus musculus (house mouse)	54	0.287724	0.984038	0.492754	0.670828	0.51612	1096	tags=20%, list=15%, signal=17%	14282/20418/66066/79221/208727/232232/26427/56233/14696/68024/231991
mmu04270	Vascular smooth muscle contraction - Mus musculus (house mouse)	55	0.284521	0.976499	0.505263	0.681115	0.524035	1087	tags=22%, list=15%, signal=19%	13617/98932/432530/11513/56089/12292/18158/58802/19091/18796/11512/109624
mmu04934	Cushing syndrome - Mus musculus (house mouse)	70	0.271884	0.969203	0.505025	0.681115	0.524035	1194	tags=23%, list=17%, signal=19%	16526/432530/11513/12443/15370/12292/26427/18796/218461/21415/12571/12322/11512/231991/20845/11622
mmu04961	Endocrine and other factor-regulated calcium reabsorption - Mus musculus (house mouse)	25	0.328135	0.974773	0.513636	0.684428	0.526584	292	tags=8%, list=4%, signal=8%	98660/13429
mmu05211	Renal cell carcinoma - Mus musculus (house mouse)	47	-0.249718	-0.967484	0.523256	0.684428	0.526584	448	tags=15%, list=6%, signal=14%	74769/18710/20525/13819/22339/112407/214230
mmu05235	PD-L1 expression and PD-1 checkpoint pathway in cancer - Mus musculus (house mouse)	45	0.290985	0.96446	0.514325	0.684428	0.526584	484	tags=11%, list=7%, signal=10%	18037/24088/18035/14281/60533
mmu05416	Viral myocarditis - Mus musculus (house mouse)	22	0.331425	0.962837	0.520186	0.684428	0.526584	1493	tags=36%, list=21%, signal=29%	24053/12443/14991/14964/14972/15015/15042/14360
mmu04728	Dopaminergic synapse - Mus musculus (house mouse)	59	0.275352	0.957812	0.526589	0.684428	0.526584	1235	tags=20%, list=17%, signal=17%	20265/14281/66066/26427/18796/14696/12322/26415/14802/109689/231991/19054
mmu04916	Melanogenesis - Mus musculus (house mouse)	46	0.287342	0.956352	0.523745	0.684428	0.526584	944	tags=17%, list=13%, signal=15%	432530/16590/11513/26427/18796/21415/12322/11512
mmu01522	Endocrine resistance - Mus musculus (house mouse)	55	0.278138	0.954592	0.527632	0.684428	0.526584	1387	tags=25%, list=19%, signal=21%	20418/432530/14281/11513/12443/16449/20779/22059/16001/11512/26415/17390/18129/12043
mmu04215	Apoptosis - multiple species - Mus musculus (house mouse)	21	0.332724	0.953559	0.521739	0.684428	0.526584	1563	tags=33%, list=22%, signal=26%	11796/170770/11797/12043/12369/12125/11798
mmu05220	Chronic myeloid leukemia - Mus musculus (house mouse)	58	0.2762	0.955081	0.533246	0.688464	0.529689	853	tags=16%, list=12%, signal=14%	21803/20418/17869/18035/12443/21808/22059/17127/12571
mmu04972	Pancreatic secretion - Mus musculus (house mouse)	31	0.305371	0.941717	0.542097	0.695944	0.535444	369	tags=10%, list=5%, signal=9%	98660/432530/11513
mmu04915	Estrogen signaling pathway - Mus musculus (house mouse)	61	0.268723	0.94054	0.546632	0.695944	0.535444	944	tags=16%, list=13%, signal=14%	14816/20418/432530/14281/11513/20779/26427/15482/18796/11512
mmu04917	Prolactin signaling pathway - Mus musculus (house mouse)	36	0.294869	0.933298	0.545714	0.695944	0.535444	611	tags=14%, list=9%, signal=13%	20418/14281/12443/12700/20779
mmu00600	Sphingolipid metabolism - Mus musculus (house mouse)	28	-0.272051	-0.951849	0.553191	0.701049	0.539372	1663	tags=57%, list=23%, signal=44%	14420/20773/66190/56632/81535/230379/19156/11605/13244/56336/50784/11886/20597/19012/18010/20698
mmu04611	Platelet activation - Mus musculus (house mouse)	57	0.272435	0.938568	0.55817	0.703074	0.540929	1036	tags=19%, list=14%, signal=17%	22371/432530/11513/20779/19092/12843/19091/18796/11512/26415/234779
mmu05207	Chemical carcinogenesis - receptor activation - Mus musculus (house mouse)	90	0.255483	0.937116	0.559902	0.703074	0.540929	636	tags=16%, list=9%, signal=14%	13076/394432/17869/432530/12224/14281/11513/14173/12443/12292/16600/16449/20779/26427
mmu04213	Longevity regulating pathway - multiple species - Mus musculus (house mouse)	41	0.277793	0.908261	0.589459	0.736824	0.566896	944	tags=20%, list=13%, signal=17%	384783/432530/16367/11513/15482/16001/16337/11512
mmu04140	Autophagy - animal - Mus musculus (house mouse)	119	-0.200047	-0.941044	0.596154	0.739247	0.568761	1442	tags=22%, list=20%, signal=18%	19052/18761/78610/641340/67841/18747/20130/54170/73205/666468/56486/19324/15461/353047/66922/16784/71648/74769/18710/108079/52187/17532/68728/12176/74747/226421
mmu04750	Inflammatory mediator regulation of TRP channels - Mus musculus (house mouse)	47	0.273397	0.915099	0.596774	0.739247	0.568761	1036	tags=21%, list=14%, signal=18%	63873/432530/11513/20779/18796/12322/11512/26415/11419/234779
mmu04612	Antigen processing and presentation - Mus musculus (house mouse)	29	0.297387	0.907752	0.609467	0.74823	0.575672	1257	tags=31%, list=18%, signal=26%	14991/21355/14964/15482/65972/21356/14972/15015/15042
mmu05212	Pancreatic cancer - Mus musculus (house mouse)	54	-0.227857	-0.902206	0.609053	0.74823	0.575672	861	tags=24%, list=12%, signal=21%	19361/13197/64143/13555/12575/12018/20846/242705/74769/18710/20848/22339/23882
mmu03018	RNA degradation - Mus musculus (house mouse)	41	-0.239245	-0.903635	0.615658	0.752471	0.578935	1499	tags=29%, list=21%, signal=23%	15510/69639/68533/57259/50911/66373/12228/13806/71701/15526/18641/56421
mmu04211	Longevity regulating pathway - Mus musculus (house mouse)	58	0.258908	0.895286	0.627119	0.763087	0.587102	1096	tags=19%, list=15%, signal=16%	384783/432530/16367/11513/26427/22059/16001/16337/51897/11512/231991
mmu04148	Efferocytosis - Mus musculus (house mouse)	78	0.246708	0.887487	0.645679	0.77878	0.599176	993	tags=14%, list=14%, signal=12%	73181/26362/70417/21803/17304/319520/20393/18019/20312/12322/26415
mmu04520	Adherens junction - Mus musculus (house mouse)	51	0.258017	0.876853	0.644269	0.77878	0.599176	1190	tags=20%, list=17%, signal=16%	98932/19263/20779/17127/16001/20411/21415/16337/19274/12914
mmu04146	Peroxisome - Mus musculus (house mouse)	34	0.269522	0.853368	0.662873	0.796027	0.612446	406	tags=9%, list=6%, signal=8%	216739/69129/70503
mmu05219	Bladder cancer - Mus musculus (house mouse)	25	0.281275	0.835569	0.675758	0.807971	0.621635	829	tags=20%, list=12%, signal=18%	17869/12443/20779/22059/73086
mmu04662	B cell receptor signaling pathway - Mus musculus (house mouse)	32	0.274947	0.854614	0.678886	0.808197	0.621809	1036	tags=16%, list=14%, signal=13%	18037/18035/14281/18019/234779
mmu04650	Natural killer cell mediated cytotoxicity - Mus musculus (house mouse)	35	0.267064	0.846602	0.68661	0.813869	0.626173	1554	tags=26%, list=22%, signal=20%	20418/77777/14964/14972/18019/234779/19229/14360/15980
mmu05152	Tuberculosis - Mus musculus (house mouse)	75	-0.19937	-0.866375	0.699507	0.825599	0.635198	862	tags=19%, list=12%, signal=17%	16784/12608/114143/11984/108058/192656/15526/20846/21871/13063/16414/21897/140494/20698
mmu05203	Viral carcinogenesis - Mus musculus (house mouse)	111	0.22707	0.854967	0.730351	0.854666	0.657561	1257	tags=20%, list=18%, signal=17%	13654/18035/12443/14991/79221/208727/232232/18034/20779/26427/22059/56233/14964/12571/14972/68024/231991/16195/12914/15015/70315/15042
mmu05223	Non-small cell lung cancer - Mus musculus (house mouse)	47	-0.211072	-0.817759	0.728682	0.854666	0.657561	1160	tags=23%, list=16%, signal=20%	13197/16573/15461/13555/12575/12018/242705/74769/18710/20848/23882
mmu05170	Human immunodeficiency virus 1 infection - Mus musculus (house mouse)	109	0.228158	0.855738	0.739024	0.856003	0.65859	1257	tags=17%, list=18%, signal=14%	73181/24088/18035/14281/14991/66066/21355/18481/14964/21356/14972/14696/18019/26415/234779/19229/15015/15042
mmu05160	Hepatitis C - Mus musculus (house mouse)	80	-0.192465	-0.848024	0.735751	0.856003	0.65859	2311	tags=45%, list=32%, signal=31%	19192/18708/71609/109880/54401/142980/12015/12367/21937/19106/26396/14082/16451/26395/12371/22631/12675/13665/52432/12566/19052/15461/22628/73699/13555/12575/20847/12018/20846/242705/58185/74769/18710/13063/20848/16835
mmu04068	FoxO signaling pathway - Mus musculus (house mouse)	82	0.229186	0.831136	0.740831	0.856003	0.65859	1050	tags=17%, list=15%, signal=15%	14816/67731/16598/21803/384783/16367/12443/21808/17127/16001/16337/20393/26415/12452
mmu01523	Antifolate resistance - Mus musculus (house mouse)	16	-0.259966	-0.78167	0.745501	0.857794	0.659968	1547	tags=31%, list=22%, signal=25%	12675/22171/239273/108037/12780
mmu04622	RIG-I-like receptor signaling pathway - Mus musculus (house mouse)	28	0.262694	0.796992	0.751857	0.861503	0.662822	1279	tags=18%, list=18%, signal=15%	15945/18035/73174/26415/270151
mmu03040	Spliceosome - Mus musculus (house mouse)	74	-0.192604	-0.834095	0.755	0.861515	0.66283	4847	tags=77%, list=68%, signal=25%	331401/57317/67465/27967/108121/72047/319322/320632/212880/20383/15387/13204/56070/11834/107701/20462/67958/20637/20382/81898/74351/192170/68816/110809/70052/20638/233908/68183/66618/17149/67332/70767/66125/60321/225160/108014/23983/20641/60365/72654/20624/20630/66585/50783/68981/67959/53317/66101/21681/19655/230596/28035/433702/68479/231889/66373/15511
mmu04115	p53 signaling pathway - Mus musculus (house mouse)	45	0.243596	0.80739	0.761255	0.865063	0.66556	853	tags=11%, list=12%, signal=10%	18787/12443/22059/170770/12571
mmu04120	Ubiquitin mediated proteolysis - Mus musculus (house mouse)	90	-0.184073	-0.815467	0.782609	0.882038	0.678621	2650	tags=41%, list=37%, signal=26%	68999/22213/67345/27401/70790/56438/50995/93765/66799/56371/67673/74126/217232/56228/67128/71991/107995/22200/56424/19823/56459/22201/75430/71745/59004/107568/67921/52206/68612/22192/77891/216150/73998/68729/22209/230904/11634
mmu00071	Fatty acid degradation - Mus musculus (house mouse)	26	0.251184	0.752778	0.780451	0.882038	0.678621	62	tags=4%, list=1%, signal=4%	216739
mmu05165	Human papillomavirus infection - Mus musculus (house mouse)	167	0.210464	0.835948	0.789773	0.884119	0.680222	1351	tags=21%, list=19%, signal=17%	56198/22371/15205/16400/433586/12824/16777/66237/12443/14991/12829/12841/16449/21752/12839/26427/12843/22059/16775/14964/21415/12571/14972/231991/53310/103768/270118/12914/15015/19054/58220/15042/12695/109700/18129
mmu02010	ABC transporters - Mus musculus (house mouse)	18	-0.237601	-0.733048	0.790885	0.884119	0.680222	1278	tags=28%, list=18%, signal=23%	11666/239273/56325/27403/12780
mmu04720	Long-term potentiation - Mus musculus (house mouse)	41	0.232883	0.761427	0.818308	0.911072	0.700958	942	tags=12%, list=13%, signal=11%	14816/432530/18796/223864/12322
mmu04071	Sphingolipid signaling pathway - Mus musculus (house mouse)	69	-0.180613	-0.77523	0.849765	0.940808	0.723837	2621	tags=45%, list=37%, signal=29%	11651/26931/20773/56632/226849/81535/18708/71609/14674/19211/59032/21937/230379/235542/14678/26396/26395/52432/19052/13244/21770/225849/15461/11886/73699/20597/74769/18710/26408/18127/20698
mmu00310	Lysine degradation - Mus musculus (house mouse)	39	-0.198549	-0.739779	0.855172	0.940808	0.723837	2335	tags=38%, list=33%, signal=26%	70673/110446/11671/208266/78920/270076/56752/232811/13382/67956/26432/239122/64707/74147/110460
mmu05210	Colorectal cancer - Mus musculus (house mouse)	58	0.21348	0.738199	0.85528	0.940808	0.723837	848	tags=16%, list=12%, signal=14%	21803/17869/14281/12443/21808/22059/17127/170770/21415
mmu04936	Alcoholic liver disease - Mus musculus (house mouse)	66	0.210331	0.741258	0.861538	0.943917	0.726229	402	tags=8%, list=6%, signal=7%	14825/18035/12268/14245/12443
mmu04070	Phosphatidylinositol signaling system - Mus musculus (house mouse)	52	-0.182118	-0.719002	0.883534	0.95681	0.736149	2452	tags=44%, list=34%, signal=29%	170749/12315/83493/53332/18708/12313/18704/104015/19211/12314/55980/77116/224020/219135/18711/16330/18799/17772/217837/212111/74769/16329/18710
mmu00564	Glycerophospholipid metabolism - Mus musculus (house mouse)	40	-0.190437	-0.717705	0.886598	0.95681	0.736149	626	tags=15%, list=9%, signal=14%	67216/68671/237928/19012/18783/237625
mmu05164	Influenza A - Mus musculus (house mouse)	70	0.200789	0.715767	0.890704	0.95681	0.736149	306	tags=6%, list=4%, signal=6%	20304/15945/24014/18035
mmu04670	Leukocyte transendothelial migration - Mus musculus (house mouse)	45	0.211735	0.701786	0.889495	0.95681	0.736149	1294	tags=16%, list=18%, signal=13%	17972/98932/223864/26415/234779/19229/17390
mmu00510	N-Glycan biosynthesis - Mus musculus (house mouse)	27	-0.18684	-0.648226	0.890533	0.95681	0.736149	2630	tags=44%, list=37%, signal=28%	208211/13135/20014/103534/207958/227697/66789/208624/67075/17158/57170/17309
mmu05216	Thyroid cancer - Mus musculus (house mouse)	25	0.217014	0.644673	0.89697	0.959792	0.738443	848	tags=16%, list=12%, signal=14%	17869/12443/22059/21415
mmu04210	Apoptosis - Mus musculus (house mouse)	80	0.194947	0.702498	0.901112	0.960488	0.738978	1633	tags=24%, list=23%, signal=19%	56464/11796/18035/14281/78943/16188/22059/170770/20740/13666/69601/11797/12043/12369/12366/17873/12125/11798/229445
mmu05133	Pertussis - Mus musculus (house mouse)	28	0.203777	0.618243	0.913819	0.970271	0.746505	1615	tags=25%, list=23%, signal=19%	12268/14281/50909/26415/17087/12369/16402
mmu03022	Basal transcription factors - Mus musculus (house mouse)	27	-0.174559	-0.60562	0.928994	0.978825	0.753087	3482	tags=74%, list=49%, signal=38%	319944/14884/270627/229906/66671/66467/70439/23894/13872/226182/235459/108143/21343/98053/66464/24075/68153/99730/407786/225895
mmu04136	Autophagy - other - Mus musculus (house mouse)	17	0.212284	0.57637	0.928918	0.978825	0.753087	2254	tags=41%, list=31%, signal=28%	51897/18518/29869/225326/57436/74781/329015
mmu05100	Bacterial invasion of epithelial cells - Mus musculus (house mouse)	45	0.19123	0.633823	0.938608	0.985181	0.757976	709	tags=9%, list=10%, signal=8%	20418/13429/20779/14388
mmu04130	SNARE interactions in vesicular transport - Mus musculus (house mouse)	22	-0.175292	-0.571967	0.944134	0.987212	0.75954	3375	tags=68%, list=47%, signal=36%	53330/22319/20955/22320/71116/56494/67474/13852/53612/20333/55943/56418/20909/74732/53620
mmu04530	Tight junction - Mus musculus (house mouse)	89	-0.152706	-0.671981	0.95082	0.990437	0.762021	875	tags=12%, list=12%, signal=11%	73699/16800/66713/27494/22142/22146/108079/26408/16456/22145/71960
mmu04660	T cell receptor signaling pathway - Mus musculus (house mouse)	55	0.173977	0.597104	0.963158	0.992894	0.763911	545	tags=7%, list=8%, signal=7%	18037/18035/14281/18481
mmu03250	Viral life cycle - HIV-1 - Mus musculus (house mouse)	32	-0.160589	-0.584941	0.9625	0.992894	0.763911	6018	tags=84%, list=84%, signal=14%	269061/18550/432508/270058/56045/14534/72949/107951/64144/101739/20924/19386/75608/268373/93736/320938/17755/19384/57314/103573/69550/70122/20587/208092/18519/23988/17754
mmu03430	Mismatch repair - Mus musculus (house mouse)	16	-0.166424	-0.500407	0.96401	0.992894	0.763911	3299	tags=69%, list=46%, signal=37%	19891/26909/19687/18972/17688/16881/19718/18538/69263/106344/68275
mmu04144	Endocytosis - Mus musculus (house mouse)	139	0.153281	0.595329	0.994226	1	0.769378	1582	tags=19%, list=22%, signal=15%	57440/13429/212285/14991/56440/216859/20779/194309/17127/14964/15482/16001/100017/14972/13132/109689/73728/67064/15015/58220/15042/215280/14773/83814/268451/22365/74998
mmu03420	Nucleotide excision repair - Mus musculus (house mouse)	35	-0.154177	-0.566764	0.983333	1	0.769378	3299	tags=66%, list=46%, signal=36%	19891/231329/66671/66467/19687/23894/13872/18972/19358/56438/19359/26370/17749/16881/67710/19718/71991/18538/69263/66491/106344/18974/68275
mmu03015	mRNA surveillance pathway - Mus musculus (house mouse)	58	-0.13117	-0.531442	0.987234	1	0.769378	3562	tags=66%, list=50%, signal=33%	51796/54451/56422/71978/100041953/228410/192170/19047/233908/19046/17149/434233/14852/18789/24018/19704/60365/26931/226849/229512/51786/68134/70248/98985/59032/235542/21681/68991/19045/78428/52432/19052/56488/21770/433702/225363/225849/73699
mmu05135	Yersinia infection - Mus musculus (house mouse)	74	0.145244	0.519656	0.992519	1	0.769378	1159	tags=12%, list=16%, signal=10%	18035/14281/16173/20779/23880/18019/26415/19229/320795
mmu03410	Base excision repair - Mus musculus (house mouse)	26	0.169843	0.509007	0.984962	1	0.769378	5950	tags=100%, list=83%, signal=17%	382913/69745/268395/11792/18975/71726/235587/11545/18973/16882/15289/19687/26430/11546/18972/104884/18970/22594/14156/16881/19718/18538/69263/106344/21665/18974
mmu03082	ATP-dependent chromatin remodeling - Mus musculus (house mouse)	62	0.145494	0.508668	0.985733	1	0.769378	5477	tags=95%, list=76%, signal=23%	210982/67155/227867/71777/12055/70020/77045/70088/83797/116870/407823/21427/13831/268996/235134/229542/225280/227195/207165/57376/100043597/64050/20588/51812/77044/78656/22632/239985/68094/22385/107932/11461/93760/11465/23942/66923/19646/56397/234366/20586/17192/15182/83796/72057/70998/104457/116848/26914/21761/70103/93762/69714/56456/245688/217578/433759/20587/13445/17191
mmu03008	Ribosome biogenesis in eukaryotes - Mus musculus (house mouse)	49	0.119359	0.401175	0.998649	1	0.769378	6313	tags=100%, list=88%, signal=12%	102462/59028/66181/67619/227522/110816/98956/230082/72515/72554/71340/68147/67459/100019/67045/230737/14113/269470/66711/245474/21453/55989/24127/74778/52530/12995/104444/16418/216987/13000/213895/67973/224092/21771/19384/67724/14791/103573/117109/217109/73674/66161/13001/208366/56488/69961/102216272/213773/54364
mmu03083	Polycomb repressive complex - Mus musculus (house mouse)	53	0.0837506	0.284984	1	1	0.769378	2577	tags=30%, list=36%, signal=19%	52609/17425/12914/69544/71458/11569/54383/108155/14055/13619/12416/16468/228790/17187/103551/216080
