# Supplementary material for: A novel pan-PI3K inhibitor KTC1101 synergizes with anti-PD-1 therapy by targeting tumor suppression and immune activation
Source: Mol Cancer. 2024 Mar 14;23:54. doi: 10.1186/s12943-024-01978-0 (PMC10938783; doi:10.1186/s12943-024-01978-0)
Supplement: Supplementary file 19 — Supplementary Material 19. [file 12943_2024_1978_MOESM19_ESM.xlsx]

## Sheet: B16-KTC0.04μM
Chemokine signaling pathway
gene symbol	C1	C2	C3	KTC1	KTC2	KTC3
Nfkbia	10.91	10.02	9.79	16.08	16.06	15.47
Cxcr3	0.23	0.05	0.23	1.24	0.81	1
Src	22.86	23.36	21.98	35.38	34.02	37.51
Adcy7	10.31	10.61	10.11	17.95	18.21	17.92
Plcg2	0.91	1	1.18	1.41	1.8	1.66
Ccl5	1.69	3.36	2.52	9.15	9.99	10.19
Cx3cl1	1.08	1.18	1.04	1.55	2.17	1.72
Gng11	22.25	22.1	23.59	32.54	32.86	31.58
Cxcl10	6.9	6.63	5.83	16.76	15.67	17.26
Shc3	0.1	0.06	0.13	0.23	0.27	0.22

## Sheet: B16-KTC 0.04μM
IL-2-STAT5 signaling
gene symbol	C1	C2	C3	KTC1	KTC2	KTC3
Spry4	0.11	0.05	0.04	1.16	1.17	1.15
Maff	0.78	0.82	0.71	1.99	1.97	1.81
Rhob	21.28	19.91	19.99	30.37	32.79	32.66
Irf6	0.24	0.24	0.06	0.75	0.73	0.73
Adam19	4.81	4.77	4.9	11.78	12.44	13.05
Rgs16	2.72	2.24	2.8	6.49	5.97	6.54
Spred2	7.62	8.52	8.3	15.32	15.07	16.22
Etv4	0.06	0.06	0.12	1.8	1.31	1.55
Cxcl10	6.9	6.63	5.83	16.76	15.67	17.26
Myc	33.82	29.32	30.25	51.1	50.03	54.71
Capg	15.27	13.69	16	24.95	22.04	23.37

## Sheet: B16-KTC  0.04μM
Inflammatory response
gene symbol	C1	C2	C3	KTC1	KTC2	KTC3
Serpine1	0	0.02	0	0.22	0.24	0.32
Sgms2	0.08	0.08	0.08	0.2	0.16	0.24
Nfkbia	10.91	10.02	9.79	16.08	16.06	15.47
Rgs16	2.72	2.24	2.8	6.49	5.97	6.54
Irak2	2.45	2.68	2.54	4.46	3.71	4.84
Pde4b	5.74	5.62	4.93	7.81	8.81	8.51
Axl	3.01	3.26	3.22	4.83	4.54	4.92
Ccl5	1.69	3.36	2.52	9.15	9.99	10.19
Cx3cl1	1.08	1.18	1.04	1.55	2.17	1.72
Cxcl10	6.9	6.63	5.83	16.76	15.67	17.26
Myc	33.82	29.32	30.25	51.1	50.03	54.71
P2rx7	7.5	7.32	7.19	9.9	10.96	10.37

## Sheet: B16-KTC   0.04μM
TNFα signaling via NF-κB
gene symbol	C1	C2	C3	KTC1	KTC2	KTC3
Ccnd1	43.03	41.12	41.52	70.38	71.17	69.7
Hes1	1.23	0.88	0.83	2.93	3.6	4.11
Pmepa1	0.25	0.37	0.29	0.72	0.75	0.79
Ccn1	16.3	14.54	16.14	37.5	41.45	42.8
Serpine1	0	0.02	0	0.22	0.24	0.32
Maff	0.78	0.82	0.71	1.99	1.97	1.81
Sgk1	2.36	1.84	2	3.46	3.48	3.41
Nfkb2	15.43	15.74	13.85	19.99	21.56	22.54
Fosb	1.29	0.38	0.43	5.83	8.56	1.19
Nr4a3	7.73	9.75	8.8	13.97	13.13	12.62
Zc3h12a	1.32	1.27	1.4	2.43	2.61	1.93
Nfkbia	10.91	10.02	9.79	16.08	16.06	15.47
Rhob	21.28	19.91	19.99	30.37	32.79	32.66
Tiparp	11.12	11.8	11.24	15.99	15.69	16.6
Jag1	2.81	2.59	2.8	3.9	3.6	3.87
Dusp4	34.84	36.61	34.19	48.69	51.07	50.43
Pnrc1	16.11	17.16	16.44	23.22	24.79	24.57
Relb	4.1	4.75	3.74	7.12	7.46	7.78
Nfkbie	6.6	6.68	6.04	12.93	13.17	14.09
Junb	4.11	4.55	4.57	5.41	5.91	6.31
Zfp36	2.77	2.51	2.98	3.85	4.04	4.57
Pde4b	5.74	5.62	4.93	7.81	8.81	8.51
Nr4a1	20.34	20.82	20.87	27.6	28.38	30.22
Ccl5	1.69	3.36	2.52	9.15	9.99	10.19
Cxcl10	6.9	6.63	5.83	16.76	15.67	17.26
Egr1	0.17	0.15	0.17	0.45	0.83	0.94
Myc	33.82	29.32	30.25	51.1	50.03	54.71
Dusp1	2.8	2.6	1.92	4.08	4.86	3.75
Irs2	2.24	2.26	2.56	4.62	4.54	4.48
Btg1	5.23	5.52	5.4	6.87	7.6	7.15
Klf2	0.83	1.06	0.67	2.37	2.53	1.84
Fos	1.71	1.8	1.71	5.98	9.07	3.6
Klf9	0.95	1.14	1.09	1.42	1.56	1.52

## Sheet: B16-KTC0.2μM
Chemokine signaling pathway
gene symbol	C1	C2	C3	KTC1	KTC2	KTC3
Ccl6	0	0	0	0.22	0.22	0.39
Ptk2b	1.37	1.42	1.49	2.37	2.08	2.03
Nfkbia	10.91	10.02	9.79	28.35	27.12	24.65
Cxcr3	0.23	0.05	0.23	1.95	1.7	1.8
Src	22.86	23.36	21.98	43.09	43.5	41.98
Gnb4	5.04	5.16	5.23	8.23	8.94	8.73
Ccl27b	0.3	0.45	0.3	0.37	0.93	0.69
Adcy7	10.31	10.61	10.11	24.18	23.98	24.16
Adcy6	9.42	9.9	10.66	15.71	16.34	15.68
Plcg2	0.91	1	1.18	1.3	1.71	1.76
Adcy1	0.02	0.03	0.02	0.05	0.09	0.05
Arrb1	4.78	4.97	4.56	7.32	7.58	7.1
Cxcl1	0.09	0.09	0.09	0.29	0.77	0.5
Ccl9	0	0	0	0.11	0.07	0.02
Ccl5	1.69	3.36	2.52	26.92	30.51	26.01
Cx3cl1	1.08	1.18	1.04	1.83	1.75	1.74
Plcb2	0.33	0.36	0.4	0.43	0.62	0.67
Gng11	22.25	22.1	23.59	47.07	50.78	52.97
Cxcl10	6.9	6.63	5.83	23.61	22.04	22.99
Shc3	0.1	0.06	0.13	0.37	0.31	0.25

## Sheet: B16-KTC 0.2μM
IL-2-STAT5 signaling
gene symbol	C1	C2	C3	KTC1	KTC2	KTC3
Lif	0.02	0.03	0	0.18	0.1	0.2
Ikzf2	0.41	0.48	0.42	0.58	0.65	0.83
Gsto1	34.42	34.77	37.22	56.3	52.98	58.2
Il4ra	0.23	0.16	0.18	0.35	0.33	0.39
Spry4	0.11	0.05	0.04	2.44	2.59	2.62
Maff	0.78	0.82	0.71	8.01	8.27	7.95
St3gal4	46.2	42.64	46.59	75.01	74.93	70.63
Ckap4	8.45	7.87	8.07	13.31	12.58	12.66
Rhob	21.28	19.91	19.99	60.96	58.66	58.57
Lrrc8c	6.25	6.23	6.92	9.54	9.91	9.16
Pim1	4.24	4.07	4.01	7.35	8.15	8.02
Smpdl3a	22.23	22.27	21.99	36.94	40.39	39.45
Irf6	0.24	0.24	0.06	0.95	0.94	0.76
Prnp	852.18	837.72	820.14	1380.34	1358.49	1354.58
Adam19	4.81	4.77	4.9	19.27	19.65	19.87
Tlr7	0.44	0.49	0.38	0.79	0.75	0.7
Syt11	4.82	4.84	5.02	7.36	7.81	7.47
Rgs16	2.72	2.24	2.8	9.71	10	9.9
Cish	0.87	0.87	0.83	2.04	1.79	1.74
Ahr	2.35	2.83	2.9	3.75	3.9	4.26
Ifitm3	34.68	31.72	33.49	48.58	48.45	50.69
Spred2	7.62	8.52	8.3	19.27	21.51	19.83
Etv4	0.06	0.06	0.12	2.57	3.09	3.52
Cxcl10	6.9	6.63	5.83	23.61	22.04	22.99
Myc	33.82	29.32	30.25	80.51	79.74	85.17
Igf1r	3.58	3.72	3.92	6.64	6.31	6.49
Il3ra	3.8	4.57	2.86	8.13	8.28	7.91
Etfbkmt	7.52	8.72	7.75	13.18	12.47	12.84
Capg	15.27	13.69	16	39.95	40.18	41.23
Dcps	86.25	84.89	88.71	124.78	129.34	129.92

## Sheet: B16-KTC  0.2μM
Inflammatory response
gene symbol	C1	C2	C3	KTC1	KTC2	KTC3
Lif	0.02	0.03	0	0.18	0.1	0.2
Il4ra	0.23	0.16	0.18	0.35	0.33	0.39
Serpine1	0	0.02	0	1.09	0.86	1.2
Nfkbia	10.91	10.02	9.79	28.35	27.12	24.65
Il15ra	0.37	0.52	0.24	0.8	0.77	0.98
Il18	1.59	1.62	2.02	2.98	3.73	3.81
Rgs16	2.72	2.24	2.8	9.71	10	9.9
Irak2	2.45	2.68	2.54	6.66	7.18	6.91
Pde4b	5.74	5.62	4.93	11.38	11.69	11.76
Axl	3.01	3.26	3.22	19.13	18.11	18.34
Ccl5	1.69	3.36	2.52	26.92	30.51	26.01
Cxcl10	6.9	6.63	5.83	23.61	22.04	22.99
Myc	33.82	29.32	30.25	80.51	79.74	85.17
P2rx7	7.5	7.32	7.19	16.97	18.85	16.56
Tlr2	0.07	0.09	0.07	0.22	0.34	0.25

## Sheet: B16-KTC   0.2μM
TNFα signaling via NF-κB
gene symbol	C1	C2	C3	KTC1	KTC2	KTC3
Ccnd1	43.03	41.12	41.52	93.08	94.99	95.21
Lif	0.02	0.03	0	0.18	0.1	0.2
Hes1	1.23	0.88	0.83	4.87	4.41	5.8
Birc3	0.18	0.23	0.1	0.82	0.69	1.02
Pmepa1	0.25	0.37	0.29	1.45	1.08	1.06
Ccn1	16.3	14.54	16.14	43.03	43.88	47.2
Serpine1	0	0.02	0	1.09	0.86	1.2
Maff	0.78	0.82	0.71	8.01	8.27	7.95
Nfkb2	15.43	15.74	13.85	29.06	30.4	30.6
Fosb	1.29	0.38	0.43	6.21	3	0.33
Nr4a3	7.73	9.75	8.8	17.79	16.5	17.39
Zc3h12a	1.32	1.27	1.4	3.34	3.16	3.73
Nfkbia	10.91	10.02	9.79	28.35	27.12	24.65
Rhob	21.28	19.91	19.99	60.96	58.66	58.57
Smad3	11.98	12.26	11.87	20.9	21.03	22.24
Klf4	0.73	0.43	0.67	1.74	0.87	0.94
Il15ra	0.37	0.52	0.24	0.8	0.77	0.98
Il18	1.59	1.62	2.02	2.98	3.73	3.81
Jag1	2.81	2.59	2.8	5.14	5.2	5.32
Dusp4	34.84	36.61	34.19	74.48	66.32	71.85
Pnrc1	16.11	17.16	16.44	33.48	28.22	29.95
Relb	4.1	4.75	3.74	11.53	13.05	11.17
Nfkbie	6.6	6.68	6.04	23.83	25.35	25
Junb	4.11	4.55	4.57	9.95	9.21	10.31
Cxcl1	0.09	0.09	0.09	0.29	0.77	0.5
Pde4b	5.74	5.62	4.93	11.38	11.69	11.76
Nr4a1	20.34	20.82	20.87	46.25	44.44	46.02
Ccl5	1.69	3.36	2.52	26.92	30.51	26.01
Cxcl10	6.9	6.63	5.83	23.61	22.04	22.99
Egr1	0.17	0.15	0.17	2.42	2.39	2.31
Egr2	0.03	0	0.03	0.12	0.14	0.22
Myc	33.82	29.32	30.25	80.51	79.74	85.17
Tnfaip3	0.23	0.21	0.19	0.93	0.95	0.79
Dusp1	2.8	2.6	1.92	6.18	4.88	5.31
Irs2	2.24	2.26	2.56	6.99	6.74	7.06
Btg1	5.23	5.52	5.4	10.22	9.53	9.68
Klf2	0.83	1.06	0.67	5.92	4.44	4.22
Bcl3	0.51	0.62	0.7	1.26	1.46	1.81
Fos	1.71	1.8	1.71	6.53	3.78	2.09
Klf9	0.95	1.14	1.09	2.21	2.14	2.03
Tlr2	0.07	0.09	0.07	0.22	0.34	0.25
