# Supplementary material for: A novel pan-PI3K inhibitor KTC1101 synergizes with anti-PD-1 therapy by targeting tumor suppression and immune activation
Source: Mol Cancer. 2024 Mar 14;23:54. doi: 10.1186/s12943-024-01978-0 (PMC10938783; doi:10.1186/s12943-024-01978-0)
Supplement: Supplementary file 20 — Supplementary Material 20. [file 12943_2024_1978_MOESM20_ESM.xlsx]

## Sheet: DEGs-bulk B16-KTC
DEGs of KTC1101 in B16 Tumors
gene symbol	baseMean	log2FoldChange	lfcSE	stat	pvalue	padj
Selenop	1566.13	0.868005	0.134238	6.46618	1.01e-10	1.16e-06
Mgll	3014.5	1.27873	0.200744	6.36995	1.89e-10	1.16e-06
Pltp	133.487	1.46109	0.244246	5.98202	2.2e-09	9.05e-06
Mcam	2616.74	-0.609378	0.105328	-5.78552	7.23e-09	1.98e-05
Ccl8	40.4019	2.45338	0.425366	5.7677	8.04e-09	1.98e-05
Cd74	265.288	1.51017	0.271625	5.55974	2.7e-08	5.27e-05
Ccl6	135.816	1.45783	0.263064	5.54173	2.99e-08	5.27e-05
Ajuba	1097.79	-0.689986	0.132966	-5.1892	2.11e-07	0.000325188
Irf2bp2	1844.79	-0.461568	0.0894495	-5.1601	2.47e-07	0.000337809
Igf2bp1	254.613	-1.13781	0.222991	-5.10249	3.35e-07	0.00041292
Aph1c	3372.06	0.560798	0.111642	5.0232	5.08e-07	0.000530633
H2-Ab1	121.558	1.66439	0.331558	5.01992	5.17e-07	0.000530633
F3	889.942	-0.580698	0.116881	-4.9683	6.75e-07	0.000639999
Maf	329.008	0.769835	0.155732	4.94333	7.68e-07	0.00065473
Tmem268	1318.11	0.633067	0.128254	4.93603	7.97e-07	0.00065473
C4b	1225.43	0.834032	0.170755	4.88437	1.04e-06	0.00079884
Ctsb	7588.12	0.495441	0.102433	4.83673	1.32e-06	0.000925957
Lifr	124.517	1.27415	0.263701	4.83179	1.35e-06	0.000925957
B4galt4	540.771	0.741676	0.154143	4.8116	1.5e-06	0.00097069
C1qc	171.319	1.62434	0.341308	4.75916	1.94e-06	0.0011973
Clec10a	22.0393	3.179	0.669768	4.74643	2.07e-06	0.00120609
Ctss	237.099	1.29803	0.273939	4.7384	2.15e-06	0.00120609
Tmsb4x	813.579	0.724961	0.154386	4.69577	2.66e-06	0.0013538
Ppfibp2	569.769	0.616976	0.131576	4.68911	2.74e-06	0.0013538
Boc	902.938	-0.681694	0.145506	-4.68498	2.8e-06	0.0013538
Slc24a5	11693.4	0.459402	0.0981619	4.68005	2.87e-06	0.0013538
H2-Aa	126.552	1.57173	0.336375	4.67254	2.97e-06	0.0013538
Noct	774.43	-0.574089	0.123047	-4.66559	3.08e-06	0.0013538
Tef	1659.57	0.415674	0.0907888	4.57848	4.68e-06	0.00198945
Cbr2	123.061	1.17291	0.258982	4.52893	5.93e-06	0.00243414
Map3k1	1699.5	-0.479501	0.106233	-4.51369	6.37e-06	0.00253153
H2-D1	1667.52	0.611668	0.136682	4.4751	7.64e-06	0.00293994
Oasl2	42.1317	1.79192	0.403479	4.44117	8.95e-06	0.00333972
Ccl9	95.2928	1.07364	0.242104	4.43463	9.22e-06	0.00334142
Tmem56	769.088	-0.600735	0.135851	-4.42201	9.78e-06	0.00344155
Cep170	2342.24	-0.500273	0.113697	-4.40005	1.08e-05	0.0037032
Timp3	787.346	0.485803	0.110566	4.39378	1.11e-05	0.00370862
Slc35f1	317.179	-1.05645	0.24137	-4.37688	1.2e-05	0.00390254
Wsb1	3008.29	-0.374457	0.0857688	-4.36589	1.27e-05	0.0039028
Lonrf1	1467.63	-0.445318	0.102005	-4.36567	1.27e-05	0.0039028
Lgals3	1220.47	0.512897	0.118167	4.34044	1.42e-05	0.00427216
B2m	3328.84	0.637101	0.147308	4.32496	1.53e-05	0.00447442
C1qb	196.237	1.56744	0.363976	4.30644	1.66e-05	0.00475259
Prkab2	507.9	-0.525922	0.123259	-4.26679	1.98e-05	0.00552216
Kcnh6	2030.51	-0.530657	0.124488	-4.26271	2.02e-05	0.00552216
Itm2b	2567.87	0.354819	0.0833627	4.25633	2.08e-05	0.00552216
Cd163	33.6311	3.33606	0.784358	4.25324	2.11e-05	0.00552216
Vegfa	5904.42	-0.481402	0.11353	-4.2403	2.23e-05	0.00572849
Tmem86a	154.906	0.85584	0.202603	4.22423	2.4e-05	0.00595422
Grn	4247.47	0.396343	0.0938662	4.22243	2.42e-05	0.00595422
Gm42102	10809	-0.347805	0.0827992	-4.20059	2.66e-05	0.00616456
Per1	1195.85	-0.817093	0.194632	-4.19814	2.69e-05	0.00616456
Soga1	1301.11	-0.466571	0.111177	-4.19664	2.71e-05	0.00616456
Pi16	17.07	6.54377	1.56188	4.18967	2.79e-05	0.00616456
Rassf1	697.923	-0.601672	0.143731	-4.1861	2.84e-05	0.00616456
Dennd2c	305.287	-0.648808	0.155005	-4.18572	2.84e-05	0.00616456
Tspan10	7539.48	0.410186	0.0980151	4.18493	2.85e-05	0.00616456
Ly6a	48.6852	2.0256	0.486077	4.16724	3.08e-05	0.006548
Ccn1	1612.36	-0.832223	0.200189	-4.1572	3.22e-05	0.00672639
Gpr157	235.795	0.835288	0.202153	4.13196	3.6e-05	0.00738426
Tmem51	1763.21	0.376024	0.0911719	4.12434	3.72e-05	0.00750779
Clcn3	2785.92	-0.390098	0.0948922	-4.11096	3.94e-05	0.00782817
Ccdc13	227.875	0.837734	0.20414	4.10372	4.07e-05	0.00794909
Usp31	840.118	-0.526942	0.128593	-4.09774	4.17e-05	0.00802989
Gm40514	4994.8	-0.338141	0.0829442	-4.07672	4.57e-05	0.00865575
Gsn	2350.39	0.410458	0.100857	4.06972	4.71e-05	0.00878492
Gm39972	10317.8	-0.317637	0.0783299	-4.05512	5.01e-05	0.00921258
Slc7a8	234.274	0.806714	0.19947	4.04429	5.25e-05	0.009418
Mfap4	19.1914	5.21015	1.28866	4.04307	5.28e-05	0.009418
LOC115490152	870.474	-0.438413	0.109176	-4.01564	5.93e-05	0.010194
Gjc1	486.806	-0.556077	0.138573	-4.01289	6e-05	0.010194
S1pr2	1008.82	-0.392809	0.0979204	-4.01151	6.03e-05	0.010194
Zfp609	2254.25	-0.399353	0.0995788	-4.01042	6.06e-05	0.010194
Gpx3	80.807	2.27962	0.568893	4.00711	6.15e-05	0.010194
Rsad2	448.486	0.869102	0.217015	4.00481	6.21e-05	0.010194
Nrap	19.8422	5.85253	1.46835	3.98579	6.73e-05	0.010901
H2-Eb1	100.724	1.64232	0.413654	3.97029	7.18e-05	0.0114839
Cd34	263.45	0.708425	0.179668	3.94298	8.05e-05	0.0127091
Ahr	352.487	-0.672591	0.170807	-3.93773	8.23e-05	0.0128257
Csf1r	152.571	1.49686	0.380935	3.92942	8.52e-05	0.0129739
Fam174b	3501.32	0.324123	0.082496	3.92896	8.53e-05	0.0129739
Serpinb2	17.0068	2.89086	0.73841	3.91498	9.04e-05	0.0134683
Brd1	1909.31	-0.366173	0.0935527	-3.91408	9.08e-05	0.0134683
Alas1	957.876	0.413705	0.106034	3.90162	9.56e-05	0.0139039
Gsta2	510.901	0.73565	0.188598	3.90063	9.59e-05	0.0139039
Ctdspl2	1110.3	-0.366609	0.0943038	-3.88753	0.000101269	0.0144986
Fam83f	62.1615	1.27115	0.32721	3.88483	0.000102401	0.0144986
Wfdc17	30.118	2.25406	0.582948	3.86666	0.000110334	0.0154442
Jun	1394.53	-0.477131	0.123642	-3.85897	0.000113865	0.0156816
Kmt2a	2285.1	-0.715842	0.185574	-3.85745	0.000114576	0.0156816
Ap1s2	1452.94	0.417154	0.108638	3.83985	0.000123111	0.0166646
Fosl2	799.821	-0.510799	0.133503	-3.82613	0.000130175	0.0174293
Gm2240	108.384	0.912719	0.239845	3.80545	0.000141548	0.0187482
C1qtnf3	18.5881	3.67816	0.97077	3.78891	0.000151308	0.0195507
Mgst1	251.938	0.64373	0.169906	3.78875	0.000151407	0.0195507
Fnbp1l	754.286	-0.403029	0.106455	-3.78591	0.00015315	0.0195507
Ric1	1280.96	-0.349617	0.0923788	-3.7846	0.000153955	0.0195507
Ucp2	271.754	0.892029	0.236125	3.77778	0.000158234	0.0198024
Ero1l	20277.8	-0.528471	0.139943	-3.77634	0.000159152	0.0198024
Cep295	837.038	-0.581643	0.154393	-3.76729	0.000165028	0.0203213
Srf	1834.83	-0.454895	0.120953	-3.76091	0.000169296	0.0203213
Rlim	5891.86	-0.309571	0.0823173	-3.7607	0.000169439	0.0203213
Smoc2	22.3419	3.78154	1.00605	3.75879	0.000170737	0.0203213
C1qa	168.075	1.60661	0.427567	3.75757	0.000171571	0.0203213
Ccn2	723.157	-0.650365	0.173253	-3.75385	0.000174139	0.020429
Ly6e	132.292	1.41728	0.378701	3.74249	0.000182207	0.0211739
Aar2	1150.18	0.355807	0.0953769	3.73053	0.000191074	0.0219499
Sbf2	2671.85	-0.341313	0.091536	-3.72873	0.000192449	0.0219499
Acta1	226.96	5.78228	1.55239	3.72476	0.000195505	0.0220939
Rif1	1800.91	-0.368391	0.0989889	-3.72153	0.000198016	0.0221742
Il4ra	111.372	0.817983	0.220861	3.70362	0.000212548	0.0235871
Fuca2	1568.07	0.318887	0.0863092	3.69471	0.000220141	0.0242115
Sspn	1569.71	0.332602	0.0901034	3.69133	0.000223083	0.024318
Ogt	3049.84	-0.430177	0.116638	-3.68814	0.000225897	0.0244088
Mgl2	17.3428	2.23713	0.608758	3.6749	0.000237943	0.0253658
Itprip	571.66	-0.483715	0.131662	-3.6739	0.000238873	0.0253658
Khnyn	728.56	-0.489298	0.133843	-3.65577	0.000256412	0.026798
Fcgr3	68.8926	1.16596	0.319115	3.65372	0.000258469	0.026798
H2-K1	604.912	0.560586	0.153446	3.6533	0.000258887	0.026798
Ifi27	1587.29	0.700001	0.191884	3.64804	0.000264253	0.0271256
Sfrp2	16.7619	4.5803	1.25849	3.63953	0.000273132	0.0275818
Celf1	4196.27	-0.289605	0.0795814	-3.63911	0.000273587	0.0275818
Lbh	7333.91	0.252181	0.0693302	3.63739	0.000275415	0.0275818
Homer1	801.034	-0.468051	0.128789	-3.63424	0.000278799	0.0276956
Top2a	11600.1	-0.37998	0.104685	-3.62974	0.000283708	0.0279577
Gm43305	6842	-0.266889	0.0736615	-3.62318	0.000291004	0.0284491
Smpdl3a	889.011	0.380307	0.105176	3.6159	0.000299304	0.0290302
Laptm5	149.581	1.11817	0.309513	3.61269	0.00030304	0.0291629
Bub1	2197.83	-0.337584	0.0937669	-3.60024	0.000317923	0.0302234
C2	2137.62	0.420466	0.116816	3.59939	0.000318967	0.0302234
Mb	9.27957	5.65269	1.57379	3.59177	0.000328438	NA
Zfp280c	643.657	-0.440684	0.122701	-3.59154	0.000328726	0.0309103
Sorbs3	4376.8	0.353814	0.0986454	3.58673	0.000334856	0.0311613
Scaf11	4158.49	-0.317867	0.0886867	-3.58416	0.00033817	0.0311613
Hmga2	544.955	-0.700107	0.195368	-3.58353	0.000338985	0.0311613
Dpt	27.2027	3.77833	1.05663	3.57583	0.000349119	0.031422
Wipf3	499.986	0.747137	0.209024	3.5744	0.000351032	0.031422
Jmjd6	2205.51	-0.423889	0.11859	-3.5744	0.000351035	0.031422
Mknk2	7318.06	0.460286	0.1288	3.57366	0.000352025	0.031422
Rnf217	570.623	-0.497744	0.139449	-3.56937	0.000357839	0.0317112
Psap	15889.9	0.326311	0.0915687	3.56357	0.000365846	0.0321892
Gm3776	1142.48	0.394086	0.110673	3.56081	0.000369715	0.0322989
Gnpda1	1671.2	0.417169	0.11735	3.55492	0.000378098	0.0327113
Hmcn1	1218.66	-0.709202	0.199563	-3.55377	0.000379747	0.0327113
Abhd18	713.518	-0.489358	0.137978	-3.54665	0.000390166	0.0333755
Ecm1	126.43	0.778676	0.219938	3.54043	0.000399469	0.0339356
Nfam1	19.2932	2.23829	0.632705	3.53766	0.000403692	0.0339792
Fam53b	7208.56	0.379441	0.107293	3.53648	0.0004055	0.0339792
Irf4	198.131	0.748455	0.211885	3.53236	0.000411865	0.0342794
Tnip1	1226.5	0.498139	0.141237	3.52696	0.000420354	0.0346123
Kcnk5	172.162	-0.942751	0.267352	-3.52625	0.000421485	0.0346123
Epb41l3	44.1622	-2.24407	0.636906	-3.5234	0.000426046	0.0347552
Ifit3	150.7	1.38784	0.395479	3.50928	0.000449321	0.0364127
Elk4	375.924	-1.11258	0.317566	-3.50345	0.000459269	0.0369757
Ptgds	6734.98	0.451798	0.129208	3.49666	0.000471118	0.0372746
Setd2	1719.88	-0.522898	0.149574	-3.49591	0.000472451	0.0372746
Npc2	3842.07	0.338015	0.0966944	3.4957	0.000472814	0.0372746
Apoe	8331.42	0.290911	0.0833079	3.49199	0.000479431	0.0372746
Ruvbl2	1725.98	-0.413514	0.118438	-3.4914	0.0004805	0.0372746
Ptprj	1484.85	-0.421547	0.120801	-3.4896	0.00048374	0.0372746
Plekhm2	3307.34	0.378456	0.10846	3.48937	0.000484165	0.0372746
Intu	994.647	-0.400828	0.115285	-3.47684	0.000507365	0.0380015
Cd63	13464.4	0.301858	0.0868375	3.47613	0.000508712	0.0380015
Sptssa	1959.64	0.317218	0.0912832	3.4751	0.000510666	0.0380015
Dnajc16	710.467	0.377678	0.108689	3.47483	0.000511168	0.0380015
Axin2	198.457	0.677011	0.194844	3.47463	0.000511557	0.0380015
Kat6a	1343.92	-0.386056	0.111116	-3.47434	0.000512116	0.0380015
Rbm12	1474.41	-0.309586	0.089157	-3.47236	0.000515898	0.0380529
Tet1	420.055	-0.539514	0.155467	-3.47029	0.000519904	0.0380798
Atr	938.94	-0.418063	0.120515	-3.46898	0.000522446	0.0380798
Adamts1	3580.58	-0.284723	0.0822021	-3.46369	0.000532818	0.0386074
Kdm3a	4614.36	-0.309524	0.0895318	-3.45714	0.000545939	0.0391033
Tmem170b	761.314	-0.486791	0.140809	-3.45711	0.000546012	0.0391033
Cep192	828.446	-0.492943	0.143171	-3.44303	0.000575233	0.0409579
Necap2	1545.8	0.297545	0.0865118	3.43935	0.000583107	0.04128
E2f7	421.691	-0.505316	0.147401	-3.42818	0.000607644	0.0427712
Gpc1	4054.53	0.410859	0.119989	3.42415	0.000616731	0.0431642
Irf9	306.786	0.573538	0.16771	3.41983	0.000626599	0.043607
Ak4	1512.44	-0.470514	0.137749	-3.41573	0.000636106	0.04402
Spp1	953.899	0.73016	0.214663	3.40142	0.000670359	0.0456448
Gas6	82.0035	1.76027	0.517724	3.40002	0.000673813	0.0456448
Prrc2c	5389.78	-0.59791	0.175858	-3.39995	0.00067397	0.0456448
Tgfbi	123.239	0.944056	0.277682	3.39978	0.000674408	0.0456448
Ubr3	1949.65	-0.28981	0.0853002	-3.39754	0.000679956	0.0457688
Tapbp	660.388	0.465638	0.137128	3.39564	0.000684685	0.0458367
Il1rl1	5.96686	4.9987	1.47351	3.39237	0.000692904	NA
Rnf19a	1277.94	-0.549111	0.161976	-3.39008	0.00069872	0.0464101
Gm39701	24256.1	-0.326315	0.0962788	-3.38927	0.000700785	0.0464101
Adamts15	6.69589	5.17211	1.52809	3.3847	0.000712573	NA
L3mbtl2	2928.97	0.387153	0.114394	3.38438	0.0007134	0.0469929
Lgals3bp	3313.18	0.337592	0.0997965	3.38281	0.000717492	0.047011
Tnpo1	5117.43	-0.305141	0.090523	-3.37086	0.000749328	0.0488371
Ddx17	9148.34	-0.231601	0.0687388	-3.36929	0.000753626	0.0488587
Tjp1	1986.9	-0.309822	0.0921101	-3.3636	0.000769332	0.0493791
F13a1	206.109	1.26166	0.375149	3.36309	0.000770745	0.0493791
Irgm1	600.428	0.694657	0.206617	3.36204	0.000773678	0.0493791
Tgfbr3	94.8054	0.936226	0.278625	3.36016	0.000778967	0.0494507
Tor3a	300.621	0.493764	0.147064	3.35747	0.000786591	0.0494507
Lamc3	100.872	1.344	0.400313	3.35738	0.000786843	0.0494507
Ubr5	3767.57	-0.413712	0.123325	-3.35466	0.000794631	0.0496866
Trpm1	7761.08	0.473387	0.141268	3.35098	0.000805265	0.0500972
Arid2	2297.92	-0.404336	0.120814	-3.34676	0.000817625	0.0506106
Npnt	736.408	0.462929	0.138606	3.33989	0.000838111	0.0516193
Cep135	1402.35	0.53814	0.161349	3.33525	0.000852241	0.0516297
Herc2	1473.54	-0.4655	0.139656	-3.33318	0.000858584	0.0516297
Csrp3	12.8506	5.21343	1.56453	3.33226	0.00086143	0.0516297
Mdga2	182.9	-0.857719	0.257425	-3.33191	0.000862507	0.0516297
Folr2	27.6446	1.88248	0.564997	3.33185	0.000862708	0.0516297
LOC115487832	6405.12	-0.31527	0.0946296	-3.33162	0.000863429	0.0516297
4931406C07Rik	1707.35	0.425743	0.127993	3.32629	0.000880106	0.0523727
Acadl	2041.49	0.304891	0.0918614	3.31904	0.00090329	0.0534939
Fat1	6022.29	-0.413664	0.12469	-3.31753	0.000908159	0.0535249
Irf7	37.6565	1.51181	0.456019	3.31524	0.00091565	0.0537094
Aplnr	66.186	1.39846	0.42262	3.30902	0.000936232	0.0546564
Cyba	62.9129	0.954745	0.289515	3.29774	0.000974653	0.056631
Dhx58	106.239	1.14564	0.347784	3.2941	0.000987374	0.0571008
Actn2	28.3017	2.80703	0.852759	3.2917	0.000995843	0.0572408
Ptch1	1081.44	-0.490439	0.149053	-3.29038	0.00100053	0.0572408
Naa16	337.137	-0.522732	0.158973	-3.28819	0.00100835	0.0572408
Kdm5b	1460.36	-0.334024	0.101583	-3.28818	0.00100838	0.0572408
Gstp2	1394.5	0.422145	0.128659	3.28111	0.00103399	0.0584253
Ints6	804.026	-0.380391	0.115996	-3.27934	0.00104049	0.0585237
Fnbp4	1333.72	-0.388769	0.119063	-3.26525	0.00109368	0.061236
Ctsd	14591.2	0.45423	0.139193	3.26332	0.00110116	0.061376
Dcaf1	1384.31	-0.329479	0.101167	-3.25679	0.00112678	0.0622103
Ttc12	465.077	0.439947	0.135096	3.25654	0.00112779	0.0622103
Vcl	2830.16	-0.319841	0.0982414	-3.25566	0.00113128	0.0622103
Srpx	6.20071	5.05845	1.55524	3.25252	0.00114387	NA
Setd5	5398.12	-0.273905	0.0842423	-3.2514	0.00114838	0.0628701
LOC115489121	7408.05	-0.336127	0.103449	-3.24921	0.00115726	0.0629431
Ifi205	10.9494	3.29923	1.0156	3.24855	0.00115994	0.0629431
Mex3a	1648.52	-0.434215	0.133868	-3.24359	0.00118032	0.0637683
Alkbh8	728.933	-0.451285	0.139355	-3.23838	0.0012021	0.0640631
Ifi207	33.286	1.68061	0.519017	3.23806	0.00120347	0.0640631
Atp2a1	48.8366	4.41036	1.36246	3.23707	0.00120764	0.0640631
Mical3	5406.64	0.325686	0.100634	3.23635	0.0012107	0.0640631
Pik3ip1	505.113	0.374898	0.115884	3.23512	0.00121593	0.0640631
Vsir	55.2949	1.33736	0.41342	3.23487	0.00121698	0.0640631
Stc1	401.923	-0.488359	0.151085	-3.23234	0.0012278	0.0643574
Ccne2	485.459	-0.505842	0.15662	-3.22974	0.00123901	0.0646703
Bdp1	902.31	-0.623954	0.193265	-3.2285	0.00124443	0.0646787
Bod1l	1510.44	-0.514365	0.159455	-3.22578	0.0012563	0.0650212
Ms4a6d	55.1556	1.14222	0.354268	3.22416	0.00126343	0.0651167
C3	97.05	1.79355	0.556941	3.22036	0.00128031	0.0657122
Pmel	101804	0.330525	0.102732	3.21734	0.00129383	0.0661303
C530008M17Rik	494.234	-0.406319	0.126369	-3.21533	0.00130293	0.0662522
Plxnc1	3531.94	0.613399	0.190908	3.21306	0.0013133	0.0662522
Stab1	465.675	0.708427	0.220553	3.21205	0.00131793	0.0662522
Spi1	35.7016	1.4424	0.44909	3.21183	0.00131892	0.0662522
Maff	217.021	-0.666992	0.207766	-3.21031	0.00132592	0.0662522
Mfsd5	1724.1	0.2892	0.0901004	3.20975	0.00132849	0.0662522
Ppp1r9a	1723.45	-0.576311	0.17969	-3.20725	0.0013401	0.0665619
Dnajc5	3717.9	-0.280099	0.0874071	-3.20453	0.00135281	0.0669235
Dock1	2194.23	-0.264901	0.0826945	-3.20337	0.00135827	0.0669247
Spred1	3162.82	-0.26425	0.0825283	-3.20193	0.0013651	0.0669932
Nup153	2342.74	-0.394346	0.123247	-3.19964	0.00137602	0.067261
Kdm2a	2170.23	-0.27774	0.0870538	-3.19044	0.00142055	0.0690798
Prtg	355.997	-0.569677	0.178602	-3.18965	0.00142444	0.0690798
Zfp106	6020.97	-0.354793	0.111406	-3.18468	0.00144915	0.0698107
Cdk12	1313.31	-0.327848	0.10296	-3.18421	0.00145151	0.0698107
Gpc3	7.6753	4.44812	1.39736	3.18323	0.0014564	NA
Znfx1	1442.74	0.339575	0.106677	3.18321	0.00145652	0.0698107
Bmf	242.455	0.647983	0.203699	3.18108	0.00146725	0.0698206
Plekha2	623.006	-0.482005	0.15153	-3.18092	0.00146806	0.0698206
Wbp1	774.601	0.377562	0.118898	3.17552	0.00149567	0.0708602
Ms4a6b	18.1225	2.04485	0.644345	3.17353	0.00150596	0.0708659
Xpo1	5147.86	-0.320176	0.100898	-3.17328	0.0015073	0.0708659
Fchsd2	781.585	-0.324654	0.102406	-3.17028	0.00152292	0.0713284
Slc37a1	1215.91	0.402261	0.12693	3.16915	0.00152886	0.0713352
Arid4b	636.394	-0.431223	0.136204	-3.166	0.00154552	0.0718405
Lmo7	647.505	-0.366188	0.11571	-3.16469	0.00155248	0.0718929
Apold1	3066.65	-0.584049	0.18474	-3.16147	0.00156975	0.0721732
Rad54b	379.869	-0.453065	0.143313	-3.16138	0.00157026	0.0721732
Filip1l	223.855	-0.663709	0.210292	-3.15614	0.00159874	0.0732093
Palm2	361.998	-0.435166	0.138059	-3.15203	0.00162139	0.0739716
Ms4a4d	3.76679	5.34009	1.69619	3.14829	0.00164229	NA
Abhd4	1067.11	0.335743	0.106664	3.14768	0.00164574	0.0748053
Dusp16	776.856	-0.33125	0.105325	-3.14504	0.00166066	0.0752058
Tbl2	1773.94	-0.437469	0.139149	-3.14389	0.00166716	0.0752237
Pde4b	540.966	-0.482379	0.153598	-3.14053	0.00168641	0.0755498
LOC115489127	10961.4	-0.305368	0.0972359	-3.14049	0.00168665	0.0755498
Cdc42ep1	381.201	-0.53415	0.170226	-3.13788	0.00170172	0.0759485
Nphp3	327.425	-0.508006	0.162059	-3.13469	0.00172035	0.0765028
Rc3h1	903.355	-0.396748	0.126865	-3.12731	0.00176411	0.0781667
Rsbn1	867.488	-0.409272	0.130932	-3.12583	0.00177302	0.0782799
Hs3st1	198.402	-0.767644	0.245817	-3.12282	0.00179124	0.0783775
Zfp652	272.939	-0.470154	0.15056	-3.1227	0.00179201	0.0783775
Dpysl3	325.983	0.544331	0.174335	3.12232	0.00179432	0.0783775
Trim33	1299.37	-0.338018	0.108356	-3.11951	0.00181151	0.0784484
Spg21	6098.33	0.233751	0.0749416	3.11911	0.00181398	0.0784484
Stat1	1093.24	0.443889	0.142321	3.11894	0.00181505	0.0784484
Sparcl1	7522.47	0.325209	0.104538	3.11092	0.00186506	0.0803281
Il10rb	2926.88	0.499786	0.160847	3.10721	0.00188864	0.0809487
Pik3r3	9537.81	0.337846	0.108751	3.10659	0.00189261	0.0809487
Steap3	1129.49	0.391745	0.126211	3.1039	0.0019099	0.081338
Ace	54.3178	1.30078	0.419185	3.10312	0.00191492	0.081338
Nid1	978.11	0.327093	0.105651	3.09597	0.00196169	0.0830184
Sap30	884.592	-0.449837	0.145342	-3.09502	0.00196796	0.0830184
Luzp1	2425.32	-0.348525	0.112673	-3.09325	0.00197977	0.0832315
Dgkd	1482.53	-0.276299	0.0893634	-3.09186	0.00198906	0.0833378
Dzip1l	740.763	-0.342693	0.111107	-3.08436	0.00203989	0.0851775
Acacb	646.673	0.557404	0.180884	3.08156	0.00205921	0.0856075
Camsap1	1216.01	-0.291545	0.0946313	-3.08085	0.00206409	0.0856075
Cpt1a	1030.68	0.450456	0.146334	3.07828	0.00208197	0.0860596
Ncapd3	1149.35	-0.416141	0.135434	-3.07265	0.00212166	0.0869379
Hsf4	255.811	0.626676	0.204019	3.07166	0.00212875	0.0869379
Atp6v0c	12044.8	0.31134	0.101395	3.07057	0.00213651	0.0869379
Igsf11	486.862	0.478093	0.155713	3.07034	0.00213814	0.0869379
Slc25a36	1926.79	-0.258419	0.0841675	-3.07029	0.00213851	0.0869379
Nab2	526.703	-0.444414	0.145208	-3.06054	0.00220939	0.0895239
Zfp275	1077.08	-0.331548	0.108478	-3.05638	0.00224029	0.0898584
Lum	43.7635	2.14397	0.701659	3.05557	0.00224635	0.0898584
Lrig2	551.809	-0.374064	0.122436	-3.05518	0.00224927	0.0898584
Tnnt3	41.1244	5.90228	1.93195	3.05509	0.00224992	0.0898584
Eva1a	186.893	0.900715	0.294878	3.05453	0.00225412	0.0898584
Stard9	422.996	-0.652434	0.21377	-3.05204	0.00227292	0.0900975
Zdhhc14	284.063	0.589166	0.193055	3.0518	0.00227475	0.0900975
Ncoa6	1528.75	-0.362074	0.118714	-3.04996	0.00228873	0.090361
Hspb8	17.4175	2.24653	0.736997	3.04823	0.00230197	0.0905931
Ms4a6c	32.1092	1.65262	0.543061	3.04316	0.00234105	0.0917797
Ednrb	182.196	0.614837	0.20209	3.0424	0.00234702	0.0917797
Retnla	4.57777	5.62113	1.84851	3.0409	0.00235873	NA
Zfp512b	742.514	-0.375762	0.12375	-3.03645	0.00239378	0.093312
Zeb2	2878.67	-0.366244	0.120674	-3.03499	0.00240547	0.0934718
Npc1	2601.66	0.38399	0.12665	3.03189	0.00243028	0.0941391
Pdpn	108.366	1.19815	0.395562	3.02898	0.00245379	0.0947518
Tyr	13993	0.262763	0.0867903	3.02757	0.00246531	0.0947971
Gbp3	50.8929	1.18931	0.392906	3.02695	0.00247036	0.0947971
Plekhm1	1818.89	0.42528	0.140577	3.02525	0.0024843	0.0948191
Nup107	1333.77	-0.279852	0.0925131	-3.025	0.00248633	0.0948191
Nup205	5839.17	-0.259722	0.0859036	-3.02342	0.00249938	0.0950227
Cfb	117.797	1.14135	0.377651	3.02224	0.00250914	0.0951003
Ctsh	146.672	0.919701	0.304582	3.01955	0.00253151	0.0956539
Enpp2	3323.42	0.553667	0.183665	3.01455	0.00257365	0.0969486
Atp8b2	687.96	-0.405	0.13447	-3.01182	0.00259683	0.0975237
Entpd1	64.3983	0.922371	0.306448	3.00988	0.00261352	0.0978523
Amdhd2	778.814	0.4324	0.143778	3.00742	0.00263474	0.0983477
Arsa	1145.22	0.331022	0.110123	3.00592	0.00264778	0.0984029
Kcnj13	33.947	2.2477	0.748198	3.00415	0.00266323	0.0984029
Sdad1	1556.72	-0.300005	0.099874	-3.00383	0.00266602	0.0984029
Il33	54.6763	1.23045	0.409661	3.00359	0.00266817	0.0984029
Kif14	1034.82	-0.35395	0.117919	-3.00164	0.00268529	0.0987386
R3hdm1	2722.19	-0.250097	0.0833849	-2.99931	0.00270595	0.0990019
Pbrm1	2144.22	-0.275774	0.0919549	-2.99902	0.00270853	0.0990019
Crebzf	1844.28	-0.37391	0.124815	-2.99572	0.00273801	0.0991542
Ccn3	12.9083	2.91161	0.972037	2.99537	0.00274108	0.0991542
Ash1l	1780.88	-0.606594	0.202594	-2.99413	0.00275229	0.0991542
C3ar1	79.8331	0.971893	0.324723	2.99299	0.00276256	0.0991542
Tcn2	1990.98	0.584679	0.195373	2.99262	0.00276591	0.0991542
Igf1r	842.097	-0.347903	0.116274	-2.99211	0.00277057	0.0991542
Cybb	48.1536	1.38916	0.464313	2.99186	0.0027728	0.0991542
Syde2	338.772	-0.445507	0.14893	-2.99139	0.00277709	0.0991542
Slfn2	29.495	1.32068	0.441772	2.98951	0.00279427	0.0994792
Glul	1508.52	0.317795	0.106387	2.98715	0.00281595	0.0995531
Nsun2	4417.42	-0.326332	0.109291	-2.98591	0.00282738	0.0995531
Hells	1983.37	-0.28478	0.0953911	-2.98539	0.00283213	0.0995531
Cd68	207.662	0.781517	0.26183	2.98482	0.00283745	0.0995531
Ier3	995.484	-0.393588	0.131878	-2.98449	0.00284054	0.0995531
St6gal1	4563.21	0.478642	0.160402	2.98402	0.00284484	0.0995531
Hk2	10009.1	-0.478229	0.160328	-2.98281	0.00285611	0.0996541
Gabpb2	1892.6	-0.417606	0.140043	-2.98198	0.0028639	0.0996541
Mphosph10	803.175	-0.335358	0.112567	-2.97919	0.00289007	0.100281
Gm21188	11.8802	2.14581	0.720528	2.97812	0.00290026	0.100352
LOC108167440	3088.59	-0.33193	0.111606	-2.97413	0.0029382	0.10138
Ip6k3	211.265	0.542052	0.182604	2.96846	0.00299298	0.102982
H2-DMb1	53.4605	1.24906	0.421076	2.96634	0.00301363	0.10326
Phactr1	370.661	-0.520493	0.175491	-2.96592	0.00301782	0.10326
Taf1	1956.99	-0.343973	0.116122	-2.96217	0.00305476	0.10403
Kcnq5	16.9135	-2.05594	0.694124	-2.96193	0.00305721	0.10403
Phrf1	1715.63	-0.262206	0.0886977	-2.95618	0.00311479	0.10533
Usp24	2395.45	-0.382602	0.129446	-2.95568	0.00311978	0.10533
Foxj3	1245.4	-0.28342	0.0958939	-2.95555	0.00312109	0.10533
Myc	1546.35	-0.399903	0.135393	-2.95366	0.00314035	0.105445
Pclaf	2193.09	-0.339556	0.114966	-2.95353	0.0031416	0.105445
Plbd1	19.9225	1.82696	0.618784	2.95249	0.00315219	0.105513
Pola1	1150.19	-0.301513	0.102196	-2.95032	0.00317442	0.105969
Trim27	1103.6	-0.272141	0.0924249	-2.94446	0.00323523	0.107707
Cpox	902.538	-0.306382	0.104125	-2.94245	0.00325631	0.107882
Adgre1	90.3371	1.29922	0.441704	2.94138	0.00326754	0.107882
Dpp7	774.842	0.440773	0.14986	2.94123	0.00326916	0.107882
Mpeg1	213.238	1.01119	0.34387	2.94062	0.00327553	0.107882
Cdyl	282.711	-0.474203	0.161519	-2.93591	0.00332575	0.109244
Lpar5	1060.73	0.310043	0.105674	2.93394	0.00334687	0.109356
Hvcn1	1348.3	0.352136	0.120022	2.93394	0.00334692	0.109356
Ly6c1	23.1842	1.97092	0.672179	2.93214	0.00336639	0.109702
Id2	1034.66	0.312363	0.106664	2.92848	0.00340627	0.110708
Cyp1b1	21.5721	2.81006	0.960302	2.92623	0.00343098	0.111218
Atm	1119.36	-0.313581	0.107232	-2.92431	0.0034522	0.111595
Gprc5b	234.595	0.492689	0.168525	2.92354	0.00346074	0.111595
Dusp11	2975	-0.216915	0.0742385	-2.92186	0.00347946	0.111807
Selenbp1	2551.54	-0.531839	0.182054	-2.92132	0.00348547	0.111807
Deptor	1813.99	-0.423388	0.144988	-2.92015	0.00349863	0.111938
Fstl1	571.719	0.811525	0.278061	2.91852	0.00351698	0.111978
Gzf1	1038.68	-0.321329	0.110104	-2.91842	0.00351805	0.111978
Six1	472.05	-0.450998	0.154733	-2.91469	0.00356044	0.112687
Map1lc3b	1763.7	0.24715	0.0848108	2.91413	0.00356683	0.112687
Igfbp5	31.7501	2.28888	0.785465	2.91405	0.00356778	0.112687
Wdr31	6276.62	-0.371333	0.127499	-2.91245	0.00358607	0.112975
Mlana	7798.32	0.269219	0.0924811	2.91107	0.00360196	0.113186
Cxcl14	10.1064	3.81238	1.31022	2.90972	0.00361748	NA
Htt	2313.04	-0.363026	0.124798	-2.90891	0.00362695	0.113681
Cwf19l2	2942.4	-0.264282	0.0909256	-2.90657	0.00365412	0.114233
Gjb1	77.5273	0.920229	0.316741	2.90531	0.0036689	0.114233
Gfm2	663.917	-0.367483	0.1265	-2.90501	0.00367236	0.114233
Tnks	995.574	-0.68083	0.234664	-2.9013	0.00371617	0.115225
Rab5b	3667.87	0.365664	0.126059	2.90073	0.00372296	0.115225
Anpep	60.8496	0.880946	0.303989	2.89796	0.00375602	0.115836
Trp53inp2	1920.12	0.59444	0.205225	2.89652	0.00377321	0.115836
Piga	162.295	-0.602095	0.207885	-2.89629	0.00377606	0.115836
Pole	1158.49	-0.322742	0.111447	-2.89593	0.00378034	0.115836
Tcp11l2	276.497	0.44238	0.152965	2.89203	0.00382763	0.116775
Ppfia1	2081.2	-0.241393	0.083479	-2.89166	0.00383216	0.116775
Adi1	2648.54	0.325476	0.11261	2.8903	0.00384872	0.116775
Pld4	41.5436	1.45239	0.502508	2.89029	0.00384888	0.116775
Lmln	359.013	-0.537689	0.186137	-2.88868	0.00386859	0.117084
Lpin1	822.26	0.463478	0.160502	2.88767	0.00388103	0.117173
Epb41l5	509.317	-0.372227	0.129013	-2.8852	0.0039117	0.117532
Padi2	2009.79	0.275726	0.0955666	2.88517	0.00391202	0.117532
Laptm4a	6456.7	0.245591	0.0851825	2.88312	0.0039376	0.118013
Cpxm1	22.6565	3.22966	1.12094	2.88121	0.00396146	0.11844
Lsp1	45.7082	1.6684	0.579608	2.8785	0.00399567	0.119174
Tnnc2	17.7099	7.57219	2.63198	2.877	0.00401478	0.119405
Ccdc137	907.554	-0.33049	0.114898	-2.87637	0.0040228	0.119405
Lyve1	13.963	2.17736	0.757377	2.87487	0.00404195	0.119435
Tnxb	84.0224	1.25507	0.436745	2.8737	0.004057	0.119435
Sdcbp	12297.1	0.251602	0.0875576	2.87356	0.00405874	0.119435
LOC115489096	2413.72	-0.334284	0.116343	-2.87326	0.0040626	0.119435
Mmp9	8.69085	2.92725	1.01977	2.87049	0.00409837	NA
Cthrc1	13.24	2.95433	1.02996	2.8684	0.00412558	0.120915
Adpgk	967.831	-0.28041	0.0977948	-2.86734	0.00413944	0.120915
Ccn5	9.63802	3.38444	1.18036	2.86729	0.00414008	NA
Gsta1	1521.56	0.37784	0.131784	2.86711	0.00414241	0.120915
Igf1	35.2305	1.71084	0.597125	2.86513	0.00416841	0.121386
Gask1b	1317.97	-0.404752	0.141364	-2.86319	0.00419397	0.121843
Sod3	19.7721	1.88665	0.659612	2.86025	0.00423306	0.122689
Alox5ap	36.191	1.30002	0.454755	2.85872	0.00425356	0.122994
Shisa5	787.378	0.344568	0.12062	2.85664	0.00428151	0.123303
Lgmn	1965.99	0.310214	0.108602	2.85643	0.00428429	0.123303
Mylk2	4.58331	4.60792	1.61335	2.85612	0.00428856	NA
Frmd4b	73.807	0.998987	0.349958	2.85459	0.00430929	0.123734
Bend4	631.377	-0.50296	0.17648	-2.84996	0.00437249	0.125203
Zfp292	740.014	-0.38304	0.13443	-2.84936	0.00438077	0.125203
Nfatc3	1342.09	-0.266495	0.0936346	-2.84611	0.00442564	0.126138
Dock7	2061.87	-0.302682	0.106383	-2.84521	0.00443827	0.126138
Oas2	48.7001	1.12191	0.394428	2.84439	0.0044496	0.126138
Dlc1	1122.85	-0.335332	0.117909	-2.844	0.00445511	0.126138
Kif15	915.167	-0.467234	0.164333	-2.84321	0.00446617	0.126138
Ifit1	71.3317	1.59667	0.561871	2.8417	0.00448738	0.126138
D830031N03Rik	311.1	-2.4413	0.859186	-2.84141	0.00449143	0.126138
Tnrc6a	1745.99	-0.40202	0.1415	-2.84113	0.00449542	0.126138
Pdk1	4003.45	-0.360641	0.126989	-2.83994	0.00451213	0.126319
Rcor1	3464.64	-0.247142	0.087069	-2.83846	0.00453315	0.12662
Gna13	2659.27	-0.26959	0.0950687	-2.83574	0.00457193	0.127164
Cdkn1a	4315.95	-0.360632	0.127178	-2.83565	0.00457328	0.127164
Pecam1	495.835	0.363415	0.128401	2.83031	0.00465026	0.128859
Cbl	2073.06	-0.473221	0.167253	-2.82937	0.00466394	0.128859
Fndc3c1	3795.65	-0.257713	0.0910887	-2.82926	0.00466561	0.128859
Peg10	1437.62	-0.408804	0.144628	-2.82658	0.00470478	0.129188
Mllt10	1362.36	-0.345828	0.12235	-2.82653	0.00470546	0.129188
Rcor2	513.892	-0.577865	0.20451	-2.82561	0.00471908	0.129188
Fcgr2b	143.608	0.844098	0.298745	2.82548	0.00472094	0.129188
Ckap5	4926.99	-0.280134	0.099167	-2.82487	0.00472996	0.129188
Rassf4	38.5578	1.24338	0.440517	2.82254	0.00476454	0.129844
Tpra1	1643.99	0.36706	0.130161	2.82005	0.00480168	0.130345
Rtp4	60.5534	0.941862	0.334007	2.81988	0.00480409	0.130345
LOC115489122	21599	-0.346429	0.122918	-2.81837	0.0048268	0.130674
Tab1	400.199	0.350538	0.124517	2.81519	0.00487483	0.131353
Maml3	155.148	-0.592582	0.210535	-2.81466	0.00488295	0.131353
Sec61a2	680.62	-0.371461	0.131977	-2.81459	0.00488389	0.131353
Sh3bgrl	1479.07	0.365874	0.130204	2.81001	0.00495401	0.132773
Vgll3	461.195	-1.45175	0.516805	-2.80908	0.00496829	0.132773
Nav1	4678.02	-0.249695	0.0888898	-2.80904	0.00496901	0.132773
S100b	1484.95	0.320637	0.114254	2.80636	0.00501048	0.132949
Brca2	751.007	-0.325282	0.115937	-2.80569	0.00502085	0.132949
Suz12	4637.21	-0.215465	0.0768013	-2.80548	0.00502412	0.132949
Slco2b1	23.808	1.5502	0.552578	2.8054	0.00502548	0.132949
Brip1	714.47	-0.354173	0.126259	-2.80513	0.00502959	0.132949
Thbs2	90.3228	1.58948	0.566807	2.80426	0.0050432	0.133024
Fam178b	103.074	-1.18382	0.423091	-2.79802	0.00514167	0.13509
Cald1	1306.47	-0.52906	0.189153	-2.79699	0.0051581	0.13509
Atp11b	1636.18	-0.260302	0.0930749	-2.79669	0.00516283	0.13509
Mitf	15408.1	-0.472196	0.168851	-2.79653	0.00516542	0.13509
Camsap2	1521.59	-0.380755	0.136232	-2.79491	0.0051914	0.135398
Hsdl2	762.126	0.607917	0.217572	2.7941	0.00520448	0.135398
Lpgat1	1359.58	-0.272688	0.0976171	-2.79345	0.00521492	0.135398
Pla2g7	29.848	1.64461	0.588818	2.79306	0.00522115	0.135398
Ticrr	508.238	-0.379918	0.136079	-2.7919	0.00523996	0.1356
Slc6a15	265.29	-0.783967	0.280938	-2.79054	0.00526203	0.135886
1700024J04Rik	228.643	0.498051	0.178782	2.7858	0.00533966	0.137336
Chn2	404.62	0.43369	0.155702	2.78539	0.00534631	0.137336
Natd1	957.064	0.399925	0.143596	2.78507	0.00535164	0.137336
Prpf3	771.144	-0.323205	0.116153	-2.78257	0.00539296	0.138109
Chpt1	1095.66	0.395102	0.142044	2.78154	0.00541016	0.138262
Fbxo42	1985.56	-0.242871	0.0873397	-2.78076	0.00542323	0.138309
Lratd2	818.496	0.525353	0.189123	2.77784	0.00547224	0.138781
Mapk8ip3	1328.83	-0.324151	0.116709	-2.77743	0.00547905	0.138781
Soat1	2409.54	-0.262293	0.0944523	-2.77699	0.00548656	0.138781
Gjb2	1210.65	0.427396	0.153907	2.77697	0.00548679	0.138781
Ptafr	22.3506	1.36906	0.493932	2.77176	0.00557547	0.140735
Mrc1	340.951	0.750531	0.27098	2.76969	0.00561089	0.141339
Smc5	979.707	-0.333281	0.120448	-2.76701	0.00565722	0.141975
Abl2	1560.96	-0.362916	0.131208	-2.76595	0.00567567	0.141975
Gli3	1126.26	-0.369446	0.133586	-2.7656	0.00568176	0.141975
Rest	1295.65	-0.366992	0.1327	-2.76558	0.00568222	0.141975
Acaa2	586.954	0.361502	0.130865	2.76241	0.00573769	0.143071
Nup210	5175.06	-0.221087	0.0800981	-2.76021	0.00577646	0.143746
Rrp1b	1299.05	-0.270173	0.0980254	-2.75615	0.00584859	0.145248
Csnk1g1	910.409	-0.332122	0.120545	-2.75517	0.00586614	0.145391
Atp6v0a1	4771.47	0.313922	0.114001	2.75369	0.00589282	0.145759
Baz2a	2445.85	-0.212517	0.0771962	-2.75295	0.00590608	0.145794
Cd300lg	95.6205	0.789631	0.287142	2.74997	0.00596005	0.146232
Ddx19b	818.372	-0.306219	0.111368	-2.7496	0.00596672	0.146232
Gpd1	1616.45	0.497367	0.180893	2.7495	0.00596854	0.146232
Tmem50b	591.55	0.32885	0.11961	2.74935	0.00597131	0.146232
Polr3g	362.994	-0.41259	0.150352	-2.74416	0.00606652	0.147597
2023-09-05	241.709	0.566389	0.206439	2.74362	0.00607663	0.147597
Smpd1	2449.38	0.520238	0.189679	2.74272	0.00609321	0.147597
Nfrkb	995.453	-0.268486	0.097913	-2.74209	0.006105	0.147597
Rnf5	336.458	0.386275	0.140875	2.74197	0.00610726	0.147597
Hcfc1r1	236.58	0.470536	0.171609	2.74192	0.0061082	0.147597
Oaf	187.687	0.493982	0.180193	2.74141	0.00611762	0.147597
Ahctf1	2032.02	-0.365626	0.133385	-2.74113	0.0061229	0.147597
Rnaset2a	1033.39	0.304132	0.111066	2.73831	0.00617558	0.148054
Akap9	1497.02	-0.327322	0.119535	-2.7383	0.00617574	0.148054
Ice1	1230.35	-0.379298	0.138522	-2.73818	0.00617794	0.148054
Oca2	736.473	0.557521	0.203691	2.7371	0.00619844	0.148257
Cmpk2	147.416	0.56895	0.208484	2.72899	0.00635289	0.150793
Eef1e1	732.368	-0.339135	0.124296	-2.72845	0.00636333	0.150793
Lrp6	5110.09	-0.395046	0.144793	-2.72834	0.00636534	0.150793
Thbs4	95.4648	4.85555	1.77994	2.72793	0.00637331	0.150793
Hivep2	1094.48	-0.447209	0.163942	-2.72784	0.00637506	0.150793
Arhgef37	557.43	0.585179	0.214532	2.72769	0.0063779	0.150793
Kirrel	3346.29	-0.268441	0.0986158	-2.72209	0.00648704	0.153079
Rora	670.317	-0.343848	0.126374	-2.72087	0.00651108	0.153255
Xdh	49.2413	1.16893	0.429737	2.72011	0.00652609	0.153255
Gucy2f	42.9021	1.15063	0.423138	2.71928	0.00654234	0.153255
Hilpda	882.889	-0.56399	0.207432	-2.71891	0.00654969	0.153255
Gtf3c4	1679.42	-0.273111	0.100487	-2.71787	0.00657031	0.153255
Rlf	1641.87	-0.316503	0.116469	-2.71749	0.00657789	0.153255
Pdgfra	40.3421	1.68108	0.618655	2.7173	0.00658159	0.153255
Atp7b	197.317	-0.582839	0.214555	-2.7165	0.00659759	0.153338
Ankrd17	2818.05	-0.36224	0.133424	-2.71496	0.00662838	0.153763
Huwe1	4794.25	-0.384502	0.141771	-2.71213	0.0066852	0.15479
Serping1	91.6793	1.44802	0.534082	2.71124	0.00670329	0.15479
Hspb7	12.7355	3.07622	1.13477	2.71089	0.00671031	0.15479
Ypel5	302.449	0.426369	0.1574	2.70883	0.00675216	0.155308
Ccr5	44.1167	0.982039	0.362572	2.70854	0.00675802	0.155308
Braf	1568.05	-0.266633	0.0984979	-2.707	0.00678949	0.155741
Taok3	390.26	0.375695	0.138831	2.70614	0.00680709	0.155855
Psmb8	39.2253	1.2467	0.460967	2.70454	0.00683991	0.156136
Kntc1	1129.04	-0.356548	0.131845	-2.70431	0.00684474	0.156136
Hint3	501.647	0.356962	0.132058	2.70308	0.00687011	0.156425
Dock11	687.18	-0.298687	0.110559	-2.7016	0.00690058	0.156716
Pds5a	4943.41	-0.280065	0.10368	-2.70123	0.00690833	0.156716
Scn1b	69.9918	1.24569	0.46146	2.69946	0.0069453	0.157265
Gpr146	552.709	0.391345	0.145036	2.69827	0.00697014	0.157399
Casc3	1296.73	-0.246676	0.0914308	-2.69795	0.00697678	0.157399
Mybpc2	9.28403	4.1169	1.52663	2.69673	0.00700244	NA
Rgs16	76.7277	-1.2177	0.451922	-2.6945	0.00704939	0.158747
Hadha	6105.97	0.230735	0.0857239	2.6916	0.00711094	0.159353
Oas1a	186.42	0.807038	0.299838	2.69158	0.0071115	0.159353
Nxf1	2401.47	-0.325745	0.121032	-2.69141	0.00711515	0.159353
Lbr	1939.27	-0.247524	0.0920145	-2.69006	0.00714402	0.159696
Ncf1	32.1165	1.53223	0.569714	2.68948	0.00715639	0.159696
Suco	1736.7	-0.236323	0.0879355	-2.68746	0.00719974	0.160117
Cd200	52.4301	0.931114	0.346475	2.68739	0.00720124	0.160117
Car3	40.3063	6.30533	2.34701	2.68653	0.00721982	0.160241
Tead1	1326.69	-0.444057	0.165377	-2.68511	0.00725062	0.160635
Nop58	3110	-0.256626	0.0957168	-2.68109	0.0073382	0.162257
Emsy	1002.44	-0.354837	0.132414	-2.67975	0.00736771	0.162257
Parp14	224.318	0.456131	0.170248	2.67922	0.00737935	0.162257
Slc2a1	4087.01	-0.298662	0.11148	-2.67907	0.0073828	0.162257
Nup188	2442.8	-0.221	0.0825072	-2.67856	0.00739405	0.162257
Atad5	908.813	-0.395216	0.147614	-2.67735	0.00742068	0.162257
S100a1	525.024	0.456763	0.170604	2.67732	0.00742126	0.162257
Zfand5	2293.16	0.24922	0.0930978	2.67697	0.00742923	0.162257
Ddx20	846.799	-0.340298	0.127203	-2.67523	0.00746776	0.162657
Atp11a	4898.17	-0.318067	0.118926	-2.67449	0.00748428	0.162657
Usp18	59.4047	1.25476	0.469182	2.67436	0.00748714	0.162657
Sinhcaf	1864.18	-0.290481	0.108725	-2.67171	0.00754664	0.163614
Hivep1	554.209	-0.361346	0.135283	-2.67104	0.00756164	0.163614
Dab2	409.445	0.482473	0.180659	2.67062	0.00757103	0.163614
Zmym4	952.944	-0.312958	0.117222	-2.66979	0.00758987	0.163734
Zfhx2	304.581	-0.495387	0.185646	-2.66846	0.00762001	0.164
Mylpf	57.1383	1.91441	0.717527	2.66807	0.00762883	0.164
Zfp395	458.274	-0.568247	0.213031	-2.66744	0.00764317	0.164022
Klhl41	18.2874	2.75764	1.03405	2.66683	0.00765705	0.164034
Cd209f	5.86793	4.03753	1.51436	2.66615	0.00767248	NA
Mfsd11	1162.56	0.351235	0.131775	2.66541	0.00768939	0.164441
Cep350	817.811	-0.454048	0.170494	-2.66313	0.00774173	0.164666
Pld3	801.527	0.415576	0.156146	2.66146	0.00778034	0.164666
Oasl1	18.7192	1.70677	0.641339	2.66126	0.0077848	0.164666
Insr	1015.52	-0.277206	0.104175	-2.66095	0.00779203	0.164666
Slc9a9	193.768	0.473962	0.178139	2.66064	0.00779933	0.164666
Aak1	340.021	-0.637285	0.239524	-2.66063	0.00779949	0.164666
Dram1	17.5237	1.81963	0.683999	2.66028	0.00780765	0.164666
Rad18	980.32	-0.303625	0.114149	-2.65991	0.00781623	0.164666
Wapl	1829.06	-0.287385	0.10805	-2.65973	0.00782025	0.164666
Cd5l	4.56277	4.60111	1.73184	2.65677	0.00788923	NA
Apod	16.8754	2.19238	0.825226	2.6567	0.007891	0.165308
Akap6	204.261	-0.51799	0.194993	-2.65646	0.00789667	0.165308
Ddit4	2043.56	-0.359433	0.135329	-2.65599	0.00790753	0.165308
Tap1	188.359	0.557301	0.209848	2.65574	0.00791353	0.165308
Fabp4	232.246	0.701361	0.264111	2.65555	0.00791781	0.165308
Myh1	149.437	5.29231	1.99481	2.65304	0.00797697	0.166261
Sntb2	422.189	-0.458266	0.172805	-2.65192	0.00800345	0.16636
Sun1	1886.95	-0.271885	0.102534	-2.65167	0.00800956	0.16636
Trib2	128.948	0.616318	0.23251	2.65072	0.00803207	0.16636
Mreg	1169.89	0.354736	0.133834	2.65056	0.00803575	0.16636
Aqp1	654.507	0.466713	0.176158	2.6494	0.00806343	0.166564
Herc1	1658.11	-0.426926	0.161233	-2.64789	0.00809965	0.166564
Ifi27l2a	16.962	1.75429	0.662539	2.64783	0.00810096	0.166564
Nfatc2	3695.02	0.269553	0.101804	2.64777	0.00810243	0.166564
Haus6	887.245	-0.275506	0.10407	-2.64732	0.00811322	0.166564
Edrf1	522.636	-0.333318	0.126253	-2.64009	0.00828848	0.169627
Phlpp2	370.171	-0.422139	0.159904	-2.63995	0.00829171	0.169627
Ankrd26	881.026	-0.371236	0.140662	-2.6392	0.00831012	0.169627
Ndufs8	985.118	0.304369	0.115339	2.6389	0.0083175	0.169627
Slfn5	95.8853	0.741752	0.281436	2.6356	0.00839884	0.17064
Zfp141	442.832	-0.353866	0.134281	-2.63527	0.00840696	0.17064
Atxn7	445.102	-0.348127	0.132123	-2.63488	0.00841679	0.17064
Hjurp	5899.56	-0.237862	0.0902826	-2.63464	0.00842258	0.17064
Col14a1	88.2988	1.44185	0.547876	2.6317	0.00849577	0.17184
Samd1	591.163	-0.332829	0.126542	-2.63018	0.00853392	0.172329
Abcd4	384.859	0.440721	0.167678	2.62838	0.00857921	0.172699
Fem1b	3593.92	-0.216216	0.0822635	-2.62834	0.00858027	0.172699
Gpr143	546.696	0.441903	0.168395	2.6242	0.00868531	0.174528
Mki67	7563.32	-0.432171	0.164812	-2.6222	0.00873635	0.174826
Ptcd3	2481.19	-0.231838	0.0884161	-2.62213	0.00873823	0.174826
Lpl	169.433	0.85034	0.324315	2.62195	0.00874272	0.174826
Zbtb20	176.703	-0.64473	0.24608	-2.62001	0.00879284	0.175543
Utp20	1230.84	-0.445595	0.170191	-2.6182	0.00883948	0.176189
Tet2	685.694	-0.43642	0.166789	-2.61659	0.0088812	0.176735
Zfp654	891.699	-0.286667	0.109746	-2.61208	0.00899927	0.178795
Siglec1	93.1605	1.13484	0.434847	2.60975	0.00906094	0.17973
Ect2	2269.25	-0.263688	0.10111	-2.60793	0.00910926	0.180398
Aif1l	674.195	0.316499	0.121418	2.60668	0.00914257	0.180767
Ubr1	1171.77	-0.301971	0.115993	-2.60337	0.00923135	0.182216
Zfp711	11.7338	-2.30602	0.88596	-2.60284	0.00924542	0.182216
Smg1	1708.73	-0.372268	0.143164	-2.60029	0.00931444	0.183271
Ecpas	2617.18	-0.204534	0.0786815	-2.59952	0.0093353	0.183271
Lats2	932.855	-0.378426	0.145592	-2.59922	0.00934356	0.183271
LOC115489132	6236.52	-0.314679	0.121111	-2.59827	0.00936945	0.183437
Srsf5	3779.21	-0.327189	0.125987	-2.59701	0.00940403	0.183437
Tpp2	2379.42	-0.204111	0.0785986	-2.59687	0.00940769	0.183437
Vps13b	1187.5	-0.267113	0.102865	-2.59673	0.00941159	0.183437
Eno3	1405.02	0.550162	0.211941	2.59583	0.00943624	0.183494
LOC115489126	1043.47	-0.445146	0.171537	-2.59504	0.00945798	0.183494
Snx3	3601.42	0.187946	0.0724268	2.59497	0.00945986	0.183494
Ifi211	25.1875	1.21342	0.467697	2.59445	0.00947411	0.183494
Blm	678.054	-0.335662	0.129431	-2.59336	0.00950431	0.18379
Zmynd19	1114.21	-0.232511	0.0896808	-2.59265	0.00952394	0.183881
1500009L16Rik	122.36	0.762731	0.294292	2.59175	0.00954902	0.184076
Myo18b	4.06015	5.44833	2.10338	2.59028	0.00958981	NA
Rab5c	3742.68	0.219949	0.0849163	2.59018	0.00959255	0.184627
Slit3	41.3447	1.50673	0.582316	2.58748	0.00966822	0.18536
Smc4	3828.83	-0.32984	0.127484	-2.58731	0.00967292	0.18536
Ifitm3	371.692	0.594406	0.229748	2.58721	0.00967578	0.18536
Chd1	1581.23	-0.42373	0.163829	-2.58642	0.009698	0.185497
Nipal3	1378.75	0.542187	0.209811	2.58417	0.00976137	0.186419
Trim71	57.234	-0.844655	0.327075	-2.58245	0.00981003	0.187059
Fut8	724.61	0.686154	0.265864	2.58085	0.00985582	0.187398
Clec4a1	22.1513	1.35289	0.524426	2.57976	0.00988701	0.187398
Mvp	353.166	0.343537	0.13317	2.57969	0.00988887	0.187398
Snta1	284.645	0.555532	0.215349	2.57968	0.0098893	0.187398
C1s1	89.8083	0.973056	0.377275	2.57917	0.00990388	0.187398
Mdn1	1271.94	-0.48641	0.188819	-2.57607	0.00999309	0.188796
Prdm5	357.105	-0.358892	0.139412	-2.57433	0.0100435	0.189011
Prpf40a	3573.6	-0.184424	0.071643	-2.5742	0.0100472	0.189011
Ubl7	1399.57	0.325607	0.126494	2.57409	0.0100505	0.189011
Cdk18	49.2311	-1.4813	0.575868	-2.57229	0.0101029	0.189684
Tnfrsf1b	68.0198	0.94318	0.366739	2.5718	0.0101171	0.189684
Fam184b	217.193	-0.67099	0.261244	-2.56844	0.0102157	0.191242
Cyp2j6	2616.52	0.250587	0.0976723	2.56559	0.0103	0.19248
Selplg	26.8412	1.21357	0.473151	2.56486	0.0103216	0.19248
Ptprd	55.1213	-1.34984	0.526331	-2.56463	0.0103287	0.19248
Gabarap	2200.39	0.244527	0.0954445	2.56198	0.0104076	0.193657
Ptx3	4.23867	4.49032	1.75301	2.5615	0.0104222	NA
Tcerg1	2308.08	-0.223284	0.0873854	-2.55516	0.0106139	0.197197
Med13	2516.64	-0.279991	0.109645	-2.55362	0.0106611	0.197513
Arl5b	1115.84	-0.264852	0.103719	-2.55356	0.0106629	0.197513
Smc2	1983.48	-0.227773	0.0892317	-2.55261	0.0106921	0.197755
Man1a	848.87	0.408986	0.160341	2.55073	0.0107498	0.198267
Nsd2	4896.76	-0.265348	0.104031	-2.55066	0.010752	0.198267
Aebp1	10425.5	0.230468	0.0903748	2.55014	0.010768	0.198267
Hexa	5315.67	0.212005	0.0833428	2.54376	0.0109665	0.20162
Nup155	1230.5	-0.303377	0.119404	-2.54075	0.0110615	0.202851
Egln1	4954.05	-0.385563	0.151761	-2.5406	0.0110664	0.202851
Akr1a1	10580.4	0.219826	0.0865893	2.53872	0.011126	0.203641
Glg1	3670.57	-0.21383	0.0843031	-2.53644	0.0111986	0.204408
Usp22	2338.1	-0.205883	0.0812082	-2.53525	0.0112367	0.204408
Nbea	900.408	-0.382595	0.150925	-2.535	0.0112448	0.204408
Myh3	49.8371	-1.92672	0.760074	-2.53491	0.0112476	0.204408
Pcyt1b	67.9914	-0.82861	0.326937	-2.53446	0.011262	0.204408
Tfap2a	843.685	-0.341682	0.134823	-2.53429	0.0112675	0.204408
Zfp991	911.292	0.357401	0.141096	2.53304	0.011308	0.20484
Thoc2	1425.93	-0.283342	0.111953	-2.53091	0.0113768	0.205784
Ckm	58.5915	1.4543	0.575313	2.52785	0.0114764	0.207282
E130308A19Rik	361.618	-0.334856	0.132504	-2.52714	0.0114995	0.207395
Pou2f1	722.995	-0.395555	0.156655	-2.525	0.0115698	0.208109
Dcn	82.1037	3.1318	1.24036	2.52491	0.0115729	0.208109
Rnf126	1394.14	-0.289198	0.114617	-2.52316	0.0116304	0.208785
LOC115489139	19876.8	-0.311681	0.123548	-2.52274	0.0116444	0.208785
Me3	2085.7	-0.302638	0.120084	-2.52022	0.0117281	0.209684
Hspg2	5236.66	-0.368536	0.146232	-2.52021	0.0117285	0.209684
Anks1	2219.13	0.318739	0.126667	2.51635	0.0118577	0.211685
Isg15	73.8814	1.17976	0.469092	2.51498	0.0119038	0.211825
Atp1b1	7.67809	2.71648	1.08041	2.51429	0.0119271	NA
Mafb	49.1192	0.827927	0.329393	2.51349	0.0119543	0.211825
Snn	633.101	0.367024	0.146086	2.51238	0.011992	0.211825
Pdlim3	12.8781	3.54861	1.41254	2.51222	0.0119973	0.211825
Islr	12.6528	2.12715	0.846721	2.51222	0.0119974	0.211825
Clec4a3	18.7098	1.43046	0.569488	2.51183	0.0120107	0.211825
Pik3ap1	38.2017	1.16109	0.462252	2.51182	0.0120109	0.211825
Col11a2	363.22	0.432355	0.172168	2.51124	0.0120308	0.211825
Tnik	469.473	-0.353123	0.140626	-2.51108	0.0120363	0.211825
Mmp19	30.8173	1.18065	0.470284	2.5105	0.0120559	0.211825
Heyl	47.5855	1.07318	0.42751	2.51031	0.0120625	0.211825
Mfsd12	375.027	0.401316	0.159906	2.5097	0.0120835	0.211825
Helz	1325.11	-0.282331	0.112506	-2.50948	0.0120908	0.211825
Polk	598.383	-0.347421	0.138471	-2.50899	0.0121077	0.211825
Scp2	1164.43	0.281795	0.112335	2.50853	0.0121235	0.211825
Rabac1	542.24	0.359679	0.143456	2.50723	0.012168	0.212302
Jmy	1408.58	-0.323628	0.129107	-2.50666	0.0121878	0.212346
Cdk7	898.167	-0.337741	0.134778	-2.50591	0.0122137	0.212497
Gm46911	1137.97	-0.25303	0.101055	-2.50389	0.0122836	0.213334
Rprd2	1027.31	-0.288966	0.115428	-2.50342	0.0122998	0.213334
Sypl	3404.39	0.204866	0.0818473	2.50302	0.0123137	0.213334
Ostf1	628.608	0.278968	0.111512	2.50169	0.0123601	0.213837
Rab27a	7664.62	0.259491	0.103761	2.50085	0.0123895	0.214044
Adamtsl4	530.792	0.460387	0.184182	2.49964	0.0124321	0.21448
Tmcc1	532.834	-0.304543	0.121986	-2.49654	0.0125412	0.216059
Zfp369	903.263	-0.322638	0.129288	-2.4955	0.0125778	0.216388
Taf4	695.137	-0.294539	0.118129	-2.49337	0.0126537	0.217227
Sgpl1	3246.88	0.317866	0.127514	2.49279	0.0126744	0.217227
Ralgapa2	984.696	-0.343397	0.137777	-2.49241	0.0126881	0.217227
Kpnb1	13560.8	-0.168079	0.0674432	-2.49215	0.0126971	0.217227
Pdk2	74.3504	0.855027	0.343278	2.49077	0.0127465	0.217769
Fancd2	1545.15	-0.267782	0.107585	-2.48903	0.0128093	0.218538
4932438A13Rik	819.866	-0.34457	0.138475	-2.48833	0.0128345	0.218666
Bcan	40.8244	-1.90652	0.76749	-2.4841	0.0129881	0.220976
Tcap	6.85433	3.19709	1.28719	2.48377	0.013	NA
Irgm2	167.656	0.918574	0.369896	2.48333	0.0130161	0.221121
Flnc	75.179	1.57443	0.634113	2.48288	0.0130325	0.221121
Dync2h1	282.765	-0.515618	0.207782	-2.48153	0.013082	0.221328
Frmd3	291.534	-0.509477	0.205328	-2.48128	0.013091	0.221328
Fundc1	1361.78	0.256528	0.103394	2.48108	0.0130986	0.221328
Gzmc	2.6749	4.84307	1.9545	2.4779	0.0132157	NA
Atp13a2	8487.97	0.251745	0.10161	2.47755	0.0132286	0.223053
Nup98	1547.25	-0.242915	0.0980759	-2.47681	0.0132562	0.223053
Msantd2	805.388	-0.469316	0.189501	-2.47658	0.0132647	0.223053
Ppp1r10	1054.92	0.393252	0.158857	2.47551	0.0133045	0.223053
Serpinf1	208.809	0.543534	0.219579	2.47534	0.0133108	0.223053
Psmb10	221.507	0.431597	0.174358	2.47534	0.0133108	0.223053
Odf2	1806.43	-0.274507	0.110916	-2.4749	0.0133274	0.223053
Dzip3	1131.91	-0.35133	0.142002	-2.47412	0.0133566	0.223053
Ldhb	7046.17	0.337504	0.136444	2.47357	0.0133771	0.223053
Dpf1	110.07	-0.700857	0.283353	-2.47344	0.0133817	0.223053
H2-T22	465.732	0.44562	0.180266	2.47202	0.0134351	0.22364
Ankrd37	241.319	-0.61084	0.247405	-2.46899	0.0135496	0.225013
Tpd52l1	1319	0.323627	0.131083	2.46887	0.0135541	0.225013
Bcorl1	442.59	-0.392575	0.159146	-2.46676	0.013634	0.22567
Egln2	747.349	0.272347	0.110411	2.46667	0.0136378	0.22567
Fbln1	2287.64	0.252752	0.102479	2.46638	0.0136487	0.22567
Kmt2b	1144.07	-0.272177	0.110409	-2.46516	0.0136954	0.225823
Hdac9	94.4999	-1.13503	0.460507	-2.46475	0.013711	0.225823
Mycbp2	1037.22	-0.402823	0.163437	-2.4647	0.0137129	0.225823
Vps13d	916.542	-0.495318	0.201027	-2.46394	0.0137419	0.225886
Adamts20	434.033	-0.4311	0.175023	-2.46311	0.0137738	0.225886
Zbed6	216.762	-1.72698	0.701166	-2.463	0.0137778	0.225886
Pcm1	3483.5	-0.29456	0.119636	-2.46213	0.0138115	0.225886
Arhgap11a	1873.04	-0.273789	0.111201	-2.4621	0.0138127	0.225886
Snx25	1175.86	-0.399881	0.162439	-2.46173	0.0138268	0.225886
Espl1	1468.41	-0.309986	0.125974	-2.46071	0.0138661	0.226133
Col3a1	2876.76	2.11964	0.861506	2.46039	0.0138786	0.226133
Mrc2	62.6467	1.12496	0.457508	2.45888	0.0139372	0.226789
Nrep	68.4852	1.18945	0.483863	2.45824	0.0139619	0.22689
Sesn2	456.527	-0.402188	0.163641	-2.45774	0.0139815	0.226909
Gpc6	427.816	-0.403697	0.164287	-2.45727	0.0139999	0.226909
Tnni2	14.9562	5.43462	2.21302	2.45575	0.0140591	0.227569
Peak1	589.696	-0.37724	0.153669	-2.45488	0.014093	0.227818
Arhgef12	6196.5	-0.328744	0.134084	-2.45177	0.0142157	0.22916
Usp37	1087.16	-0.305511	0.124624	-2.45146	0.014228	0.22916
Topbp1	3136.54	-0.323692	0.132063	-2.45103	0.0142446	0.22916
Snrnp200	5030.87	-0.20004	0.08162	-2.45087	0.014251	0.22916
Prpf4b	2994.27	-0.30989	0.126464	-2.45042	0.014269	0.22916
Bms1	3286.65	-0.19212	0.0784712	-2.44828	0.0143538	0.230044
Parp10	300.191	0.378299	0.154559	2.4476	0.014381	0.230044
Cyyr1	52.8191	0.867865	0.354638	2.44718	0.0143978	0.230044
Sec24b	985.831	-0.239858	0.098015	-2.44716	0.0143988	0.230044
Zfp488	274.807	-0.446475	0.182529	-2.44604	0.0144433	0.230202
Pygo1	926.523	-0.270199	0.110467	-2.44598	0.0144461	0.230202
Mcph1	547.929	-0.300203	0.122798	-2.4447	0.0144975	0.230723
Pstpip2	5.94121	2.59544	1.06174	2.44451	0.014505	NA
Glmp	2462.94	0.233502	0.0955649	2.44339	0.0145501	0.231263
9930021J03Rik	658.199	-0.330971	0.135576	-2.44122	0.0146376	0.232353
Akap12	256.32	-0.449719	0.184288	-2.44031	0.0146747	0.232642
Rhog	927.066	0.344876	0.141419	2.43869	0.0147408	0.233389
Wdr81	894.92	0.39499	0.162048	2.43749	0.0147896	0.233691
Zfp800	843.022	-0.274586	0.11266	-2.43729	0.0147978	0.233691
Fcna	6.3665	3.0804	1.26394	2.43714	0.014804	NA
Ehd2	303.315	0.483566	0.198533	2.4357	0.0148631	0.234423
Fap	11.9793	2.16279	0.888541	2.43409	0.0149293	0.234959
Nceh1	2073.95	0.2991	0.122887	2.43394	0.0149353	0.234959
Scn7a	7.19706	2.92025	1.19986	2.43382	0.0149404	NA
Sirpa	4873.34	0.206109	0.0846989	2.43344	0.0149563	0.234989
Map3k11	1969.16	0.235817	0.0970122	2.4308	0.0150655	0.236404
Rdm1	235.387	0.731291	0.300967	2.42981	0.0151069	0.236635
Reep5	995.263	0.421762	0.173599	2.42952	0.0151187	0.236635
Loxl1	47.9648	1.30721	0.538685	2.42668	0.0152379	0.238198
Foxo3	2418.22	-0.296847	0.122361	-2.42598	0.015267	0.238308
Spry1	299.405	-0.438966	0.181017	-2.42501	0.0153081	0.238308
Bcl2	546.823	-0.386361	0.159324	-2.425	0.0153083	0.238308
Tram1l1	12.2923	-2.68008	1.10538	-2.42458	0.0153263	0.238308
Bnip3l	4435.8	-0.239626	0.0988524	-2.42408	0.0153472	0.238308
Shisa2	45.649	-1.33626	0.551318	-2.42375	0.015361	0.238308
Themis2	16.3043	1.60105	0.660918	2.42246	0.0154158	0.238858
Nvl	1469.7	-0.234129	0.0967586	-2.41972	0.0155325	0.240363
Hsbp1	575.401	0.271079	0.112112	2.41794	0.0156086	0.24103
Timm22	716.034	0.276762	0.114468	2.4178	0.0156147	0.24103
Phc3	1084.66	-0.399157	0.165237	-2.41567	0.0157064	0.242077
Cpne2	679.496	0.513842	0.21277	2.41501	0.0157348	0.242077
Mcm7	3681.94	-0.20564	0.0851564	-2.41485	0.0157415	0.242077
Phldb1	1803.68	-0.373753	0.154922	-2.41252	0.0158428	0.243332
Nup160	1252.89	-0.250646	0.104031	-2.40933	0.0159817	0.244807
Asb2	358.124	0.541325	0.224684	2.40927	0.0159845	0.244807
Dnttip2	732.867	-0.250239	0.103879	-2.40895	0.0159985	0.244807
Clcn7	2051.02	0.295516	0.122756	2.40734	0.0160693	0.24517
Chd7	434.074	-0.462841	0.192323	-2.40658	0.0161025	0.24517
Lyz1	41.3391	1.41649	0.588662	2.40629	0.0161157	0.24517
Stx12	2710.43	0.267504	0.11117	2.40626	0.0161169	0.24517
Kdm2b	951.725	-0.249474	0.103695	-2.40584	0.0161354	0.24517
Tut4	1446.83	-0.288752	0.120028	-2.4057	0.0161417	0.24517
Ank2	962.482	-0.349638	0.145464	-2.4036	0.0162344	0.246275
Slc45a2	14174.1	0.362528	0.150907	2.40233	0.0162909	0.246827
Hmbox1	2096.37	-0.249563	0.10398	-2.4001	0.0163904	0.247656
Cd200r1	14.5794	1.46531	0.610581	2.39986	0.0164015	0.247656
Cmklr1	21.611	1.41548	0.58992	2.39945	0.0164198	0.247656
Bbs12	209.056	-0.507816	0.211651	-2.39931	0.016426	0.247656
Man1a2	1627.63	-0.247279	0.103137	-2.39758	0.0165039	0.248216
Ptms	2696.17	0.34828	0.145273	2.39742	0.016511	0.248216
Igf2bp3	522.982	-0.439606	0.183388	-2.39714	0.0165235	0.248216
Fermt3	58.847	0.843851	0.352146	2.39631	0.016561	0.248343
Arhgap20	29.8723	1.43068	0.597096	2.39606	0.0165723	0.248343
Tpr	5206.11	-0.247728	0.103554	-2.39226	0.0167451	0.250627
Kmt2e	2328.82	-0.276384	0.11562	-2.39044	0.0168281	0.251564
Rad54l2	1618.31	-0.261503	0.109433	-2.38961	0.0168663	0.251786
Cd209g	3.08628	5.05299	2.11467	2.3895	0.0168713	NA
Ykt6	2785.54	0.222215	0.0930233	2.38881	0.0169029	0.251786
Ezr	2703.89	0.217302	0.0909784	2.3885	0.0169173	0.251786
Aspn	82.5928	1.06086	0.444258	2.38794	0.0169431	0.251786
Sbno1	3804.83	-0.261931	0.109691	-2.3879	0.0169452	0.251786
Cd300ld4	7.59307	2.2092	0.9257	2.38652	0.0170087	NA
Mcmdc2	98.1283	-0.58478	0.245046	-2.38641	0.0170138	0.252272
Clec14a	28.2325	1.15052	0.482134	2.3863	0.0170189	0.252272
Ccdc15	465.448	-0.384168	0.161148	-2.38395	0.017128	0.253297
Wwtr1	1442.03	-0.221452	0.0928938	-2.38392	0.0171291	0.253297
Fam102a	289.055	0.417992	0.175382	2.38333	0.0171569	0.253404
Pea15a	923.356	0.228909	0.0960905	2.38223	0.0172083	0.25365
Gtf2e2	1523.86	-0.278493	0.116919	-2.38193	0.0172221	0.25365
Ube2o	1667.71	-0.267916	0.112492	-2.38165	0.0172354	0.25365
Trip13	568.19	-0.369234	0.155086	-2.38084	0.0172733	0.253905
Agrn	3475.04	-0.238652	0.100303	-2.3793	0.0173455	0.254541
Tpm2	96.0779	1.22244	0.513847	2.379	0.0173599	0.254541
Tmem251	632.955	0.361714	0.152128	2.37769	0.0174213	0.254541
Kdm6b	1415.18	-0.309391	0.130129	-2.37758	0.0174268	0.254541
Dis3	1246.75	-0.262291	0.110334	-2.37724	0.0174425	0.254541
LOC115489125	5290.9	-0.241844	0.101743	-2.37702	0.0174533	0.254541
Rbfox2	1513.99	-0.206808	0.0870167	-2.37665	0.0174708	0.254541
Ttll7	180.754	0.610434	0.256955	2.37565	0.0175181	0.254541
Mcm5	3099.14	-0.207278	0.0872563	-2.3755	0.0175251	0.254541
Ptpn9	1076.93	-0.265092	0.111611	-2.37514	0.0175424	0.254541
Sacs	349.692	-0.319382	0.134478	-2.37497	0.0175503	0.254541
Tns2	1187.49	-0.305259	0.128548	-2.37467	0.0175646	0.254541
Fry	227.971	-0.483281	0.2037	-2.37252	0.0176674	0.255731
Lmo2	24.0054	1.16073	0.489424	2.37163	0.0177098	0.256044
Vcam1	33.7801	1.19598	0.504792	2.36925	0.0178241	0.25724
Rarres2	17.2437	1.8725	0.790406	2.36904	0.0178343	0.25724
Naf1	693.183	-0.272682	0.115199	-2.36706	0.0179301	0.258319
C030002A05Rik	1363.54	-0.335883	0.142019	-2.36506	0.018027	0.259412
Creg1	1051.63	0.385653	0.163252	2.36231	0.0181613	0.26104
Csrnp2	882.39	0.44019	0.186463	2.36074	0.0182387	0.261563
Hspa8	52859.6	0.175308	0.0742639	2.36061	0.018245	0.261563
Itprid2	1449.08	-0.250745	0.106244	-2.36008	0.018271	0.261563
Slco2a1	23.8297	1.24364	0.527045	2.35964	0.0182927	0.261563
D630039A03Rik	29.7339	1.63215	0.691761	2.35941	0.0183039	0.261563
Grina	1574.25	0.337279	0.143026	2.35816	0.0183658	0.26187
Fam160a1	8.31132	1.97379	0.837076	2.35796	0.0183758	NA
Pnp	285.838	0.356784	0.151311	2.35796	0.0183759	0.26187
Gda	140.455	0.505402	0.214368	2.35764	0.0183916	0.26187
Dap	794.322	0.311787	0.132267	2.35726	0.0184104	0.26187
Map3k20	1124.78	-0.324836	0.13786	-2.35628	0.0184591	0.262259
Kpna4	2147.8	-0.232577	0.0987583	-2.35501	0.0185223	0.262854
Fcer1g	48.4423	1.02075	0.433792	2.3531	0.0186179	0.263907
Asph	1833.49	-0.265192	0.112838	-2.35021	0.0187629	0.265656
Ssu72	1757.81	0.225357	0.0959257	2.34929	0.0188091	0.265875
Esf1	932.62	-0.251464	0.10706	-2.34881	0.0188335	0.265875
Klf13	886.847	-0.356672	0.151878	-2.34841	0.0188537	0.265875
Ino80d	1173.59	-0.342844	0.146033	-2.34772	0.0188886	0.265875
Fam234a	964.585	0.296015	0.126096	2.34754	0.018898	0.265875
Shcbp1	982.798	-0.296628	0.126374	-2.34723	0.0189137	0.265875
Anln	3185.19	-0.271604	0.115729	-2.3469	0.0189303	0.265875
Timm29	892.929	-0.234289	0.0998536	-2.34632	0.0189598	0.265875
Tbc1d16	2651.16	0.269636	0.114931	2.34607	0.0189726	0.265875
Zfp592	609.739	-0.297239	0.12674	-2.34526	0.0190138	0.265888
H2-T24	217.321	-0.548723	0.233977	-2.3452	0.0190167	0.265888
Col8a1	133.959	0.760157	0.324209	2.34465	0.019045	0.265934
C130074G19Rik	47.703	0.89561	0.382105	2.34388	0.0190841	0.265934
Mex3d	541.409	-0.33826	0.144334	-2.34359	0.019099	0.265934
Mdm4	2438.38	-0.317294	0.135396	-2.34345	0.0191063	0.265934
Tspan11	4.06743	4.42846	1.8916	2.34112	0.0192262	NA
Hcls1	143.349	0.666285	0.28464	2.34079	0.0192428	0.267532
Vat1	10406.7	0.428924	0.183291	2.34013	0.0192771	0.267706
Itpr1	3827.3	-0.385595	0.164805	-2.3397	0.0192994	0.267714
Arhgap5	2600.83	-0.194751	0.0832788	-2.33854	0.019359	0.268239
Pla2g2e	287.642	0.485872	0.207981	2.33614	0.0194841	0.269581
Xrn2	2378.74	-0.211515	0.0905523	-2.33584	0.0194997	0.269581
Ncapg2	2742.89	-0.299342	0.128218	-2.33464	0.0195625	0.270147
Pcid2	891.294	-0.295702	0.126683	-2.33419	0.0195857	0.270164
Smg7	3239.6	-0.298772	0.128147	-2.33147	0.0197284	0.271828
Epsti1	9.54562	2.05614	0.882071	2.33103	0.0197517	NA
Plk4	1009.1	-0.274426	0.117766	-2.33026	0.0197922	0.272403
Ubn2	1793.75	-0.312309	0.13413	-2.32841	0.0198906	0.273451
Slc11a2	1240.74	0.34509	0.148239	2.32794	0.0199154	0.273487
Gm31493	6502.29	-0.308979	0.132775	-2.32708	0.0199609	0.273807
Eln	59.2084	2.55504	1.09865	2.32562	0.0200388	0.274485
Ndufb11	1181.61	0.232504	0.0999881	2.32532	0.0200549	0.274485
Wdr77	1585.91	-0.256826	0.110482	-2.3246	0.0200935	0.274708
Cnn2	1529.67	-0.35842	0.154229	-2.32395	0.0201281	0.274876
Cela1	114.138	0.547325	0.235573	2.32338	0.020159	0.274992
Lamc1	5081.59	-0.171081	0.0736536	-2.32278	0.0201907	0.275121
Aldh7a1	867.009	0.307356	0.132362	2.32209	0.0202283	0.2753
Dnajb2	570.282	0.268066	0.11546	2.32171	0.0202485	0.2753
Smpd2	294.824	0.351589	0.15148	2.32102	0.0202858	0.275502
Ints10	688.481	-0.307225	0.1324	-2.32043	0.0203179	0.275634
Cmya5	10.5229	1.9273	0.831024	2.31919	0.0203849	NA
Ppp1r3b	113.221	-0.551186	0.237791	-2.31795	0.0204523	0.277066
Zfp12	520.705	-0.28092	0.121209	-2.31765	0.0204684	0.277066
Ddx5	20919.6	-0.206113	0.0890103	-2.31561	0.0205797	0.278266
Cul4a	2322.06	-0.228004	0.0984927	-2.31493	0.0206169	0.278463
LOC115490174	542.369	-0.37688	0.162931	-2.31313	0.0207156	0.279491
Cd164	4161.27	0.210056	0.0908468	2.3122	0.0207667	0.279782
Fryl	1712.26	-0.325402	0.14075	-2.31191	0.0207827	0.279782
Mfap2	10.2329	1.7392	0.752314	2.3118	0.0207887	NA
Hhatl	50.9333	1.32871	0.575039	2.31064	0.0208525	0.280416
Mmp17	46.2675	-1.12179	0.485776	-2.30928	0.0209281	0.280748
Orai2	206.974	0.400321	0.173374	2.309	0.0209437	0.280748
Nom1	1004.74	-0.23183	0.100404	-2.30896	0.0209456	0.280748
Ildr2	8.1213	2.12108	0.919017	2.30799	0.0209998	NA
Atp5o	6188.23	0.202194	0.0876755	2.30617	0.0211013	0.282211
Kif21b	5370.34	-0.258078	0.111927	-2.30577	0.0211234	0.282211
Myl6	3819.96	0.201626	0.087444	2.30577	0.0211235	0.282211
Syncrip	5638.05	-0.164505	0.071385	-2.30447	0.0211962	0.282765
Il16	22.6643	1.18819	0.515662	2.30421	0.0212108	0.282765
Raph1	848.781	-0.274791	0.119284	-2.30367	0.0212412	0.282864
Ddx58	285.175	0.611624	0.265708	2.30187	0.0213428	0.28391
Slc13a3	8.86839	2.28113	0.99117	2.30145	0.0213662	NA
Clmp	7.85343	2.50315	1.08766	2.30142	0.0213679	NA
Shank1	3.0262	-4.01411	1.74486	-2.30053	0.0214181	NA
Zbtb46	153.791	-0.47281	0.205543	-2.3003	0.0214313	0.284779
Nes	943.724	-0.474698	0.206426	-2.2996	0.0214709	0.284999
Tap2	252.983	0.438492	0.190842	2.29767	0.0215805	0.286023
Agtrap	375.676	0.376578	0.163956	2.29682	0.0216289	0.286023
Slc11a1	57.9191	0.750702	0.326857	2.29673	0.0216343	0.286023
Itgbl1	7.49396	3.34367	1.45584	2.29672	0.0216347	NA
Lmod2	4.55369	4.59763	2.00196	2.29656	0.0216438	NA
Fbxw7	340.014	-0.356065	0.155057	-2.29635	0.0216556	0.286023
Ggt1	74.7	0.680675	0.296567	2.29518	0.0217226	0.286023
Adgrd1	10.1141	2.92289	1.27403	2.2942	0.0217793	NA
Sft2d1	510.588	0.276766	0.120648	2.29399	0.021791	0.286023
Dazap2	3083.76	0.197185	0.0859671	2.29372	0.0218065	0.286023
Bicd2	1562.92	-0.197828	0.086248	-2.29371	0.0218073	0.286023
Sema4d	246.147	-0.433305	0.188917	-2.29363	0.021812	0.286023
Ak3	2787.01	0.272028	0.118607	2.29352	0.0218182	0.286023
Zfp280d	784.834	-0.281894	0.122929	-2.29315	0.0218396	0.286023
Smarca5	3987.17	-0.260019	0.113413	-2.29268	0.0218665	0.286023
Plin2	1654.93	0.2581	0.112595	2.2923	0.0218884	0.286023
Nedd4l	3043.93	0.421225	0.183818	2.29153	0.0219328	0.286023
Mgat4b	6818.51	0.234247	0.102243	2.29107	0.0219593	0.286023
Clec4a2	16.6987	1.41811	0.61901	2.29093	0.0219676	0.286023
Nxpe4	86.6094	-0.650142	0.2838	-2.29085	0.0219722	0.286023
Mcm6	5567.63	-0.177101	0.0773152	-2.29064	0.0219844	0.286023
Cdh2	1262.09	-0.287341	0.125446	-2.29055	0.0219892	0.286023
Tmem254b	225.082	0.703283	0.307099	2.29009	0.0220163	0.286072
Prxl2a	610.614	0.318393	0.139141	2.28827	0.0221215	0.286942
Pparg	15.0743	1.36528	0.596678	2.28813	0.0221298	0.286942
Aoah	13.3358	1.76836	0.773402	2.28647	0.0222267	0.287692
Mybpc1	19.3532	5.21814	2.28231	2.28634	0.0222344	0.287692
Tgfb1	159.002	0.702538	0.307515	2.28456	0.0223387	0.288515
Naa15	3205.7	-0.210247	0.0920489	-2.28408	0.0223669	0.288515
Clec4n	46.349	1.18802	0.520138	2.28406	0.0223682	0.288515
Cad	4316.9	-0.199813	0.0875101	-2.28331	0.0224121	0.288667
Ifi204	36.109	1.01361	0.44397	2.28306	0.0224269	0.288667
Bfsp2	2941.33	0.280843	0.123089	2.28162	0.0225118	0.289271
Zfp462	533.83	-0.336092	0.147314	-2.28147	0.0225207	0.289271
Pole4	3025.13	0.200998	0.0881429	2.28036	0.0225863	0.289811
Crebbp	838.595	-0.375646	0.164782	-2.27966	0.0226279	0.290043
Zbtb26	505.798	-0.266741	0.117075	-2.27837	0.0227045	0.290424
Kdm5a	2447.65	-0.258852	0.113613	-2.27837	0.0227048	0.290424
Slf1	591.446	-0.26621	0.116865	-2.27793	0.0227308	0.290455
Bscl2	214.619	0.439479	0.193148	2.27535	0.0228848	0.291819
Rnh1	1033.44	0.266563	0.117178	2.27486	0.0229144	0.291819
Pirb	39.1963	1.01367	0.445616	2.27476	0.0229201	0.291819
Lox	121.351	2.57176	1.13066	2.27456	0.0229324	0.291819
Hip1	3117.58	-0.216024	0.0950076	-2.27376	0.0229805	0.292069
Fbn1	382.723	0.655632	0.288388	2.27344	0.0229996	0.292069
Clk3	980.01	-0.285856	0.125759	-2.27305	0.0230231	0.292069
Lrmp	28.7296	1.31109	0.5772	2.27147	0.0231188	0.292591
Atp6v1d	3106.82	0.23602	0.103911	2.27137	0.0231243	0.292591
Spag5	1307.37	-0.264944	0.116654	-2.27119	0.0231356	0.292591
Zfp982	14.7022	1.65564	0.729512	2.26952	0.023237	0.293348
Slc48a1	2076.86	0.260865	0.114948	2.26942	0.023243	0.293348
Ap4e1	812.101	-0.266121	0.117298	-2.26875	0.0232836	0.29356
Pms2	287.298	-0.33046	0.145698	-2.26812	0.023322	0.293743
Ankfn1	1868.16	-0.500868	0.220894	-2.26746	0.0233621	0.293948
Syne1	2238.61	-0.362715	0.160065	-2.26605	0.0234485	0.2944
Prickle1	2743.24	-0.285867	0.126183	-2.2655	0.0234821	0.2944
Cd300ld	14.3909	1.52624	0.673803	2.26511	0.0235058	0.2944
Gapvd1	2426.46	-0.221093	0.0976301	-2.2646	0.0235371	0.2944
Tspan7	622.694	0.24901	0.109959	2.26457	0.0235392	0.2944
Cilp	96.3174	4.28652	1.8931	2.26429	0.0235564	0.2944
Psmb9	31.4068	1.00332	0.443135	2.26414	0.0235654	0.2944
Cnot6l	1264.69	-0.221311	0.0977643	-2.26372	0.0235911	0.294423
Cd300ld3	16.9308	1.83733	0.811805	2.26326	0.0236196	0.29448
Kmt5a	2683.41	-0.188022	0.0831497	-2.26124	0.0237441	0.295317
Ctps	1196.3	-0.222287	0.0983223	-2.2608	0.0237717	0.295317
Tgfb3	297.743	0.44914	0.198703	2.26036	0.023799	0.295317
Phf11b	12.1898	1.70516	0.754406	2.26027	0.0238042	0.295317
Ncapg	1483.04	-0.214143	0.0947435	-2.26024	0.0238066	0.295317
Zbtb41	1820.29	-0.184412	0.0816303	-2.25912	0.0238762	0.295834
Axl	465.715	0.564783	0.250038	2.25879	0.0238963	0.295834
Ccdc85a	2.81208	3.8663	1.71196	2.25841	0.0239203	NA
Mfsd13a	313.856	0.48056	0.212883	2.2574	0.0239833	0.296613
Macf1	4174.27	-0.302509	0.134098	-2.25588	0.0240779	0.297478
Ifi209	11.1915	1.77826	0.78841	2.25551	0.0241016	0.297478
Gpsm3	371.266	0.298988	0.132625	2.2544	0.0241713	0.297875
Rara	648.434	-0.29062	0.128922	-2.25422	0.0241821	0.297875
Rpap3	790.46	-0.236208	0.104882	-2.25213	0.0243139	0.299199
Fyb	108.37	0.709902	0.315315	2.2514	0.02436	0.299468
AW551984	2.76132	4.89254	2.17349	2.25101	0.0243852	NA
Por	1275.28	0.241652	0.107358	2.2509	0.0243921	0.299563
Hcn1	780.646	0.531612	0.236248	2.25023	0.0244342	0.299782
Trim30c	2.94615	3.93901	1.75114	2.2494	0.0244873	NA
Gm10044	7.30209	1.92939	0.857899	2.24897	0.0245142	NA
Rev1	984.565	-0.319796	0.142283	-2.24762	0.0246007	0.301524
Cebpa	28.7797	1.155	0.514079	2.24674	0.024657	0.301913
Dcaf5	1168.01	-0.246848	0.109939	-2.24532	0.0247476	0.302562
Plcb4	705.134	-0.27433	0.122196	-2.245	0.0247679	0.302562
C2cd3	887.401	-0.253576	0.112964	-2.24476	0.0247836	0.302562
Wbp2	2974.76	0.203006	0.0905708	2.2414	0.025	0.304901
Suv39h2	287.728	-0.335771	0.149898	-2.24	0.0250911	0.305391
Timp1	102.602	0.668751	0.298565	2.23988	0.0250985	0.305391
Rgs10	226.234	0.391437	0.174777	2.23964	0.0251146	0.305391
Rnf213	2294.56	-0.429514	0.191872	-2.23854	0.0251857	0.305954
Taf5l	728.391	-0.24889	0.111209	-2.23804	0.0252183	0.306049
Nin	1746.23	-0.319085	0.142722	-2.23571	0.0253711	0.307599
Mdfi	1091.2	0.332682	0.148848	2.23504	0.0254149	0.307828
Rsf1	992.253	-0.228031	0.102062	-2.23423	0.0254679	0.308167
Pbxip1	1763.58	0.217298	0.0972987	2.23331	0.0255287	0.308599
Fbxl14	1120.4	-0.218914	0.0980428	-2.23284	0.0255597	0.308671
Tarsl2	15.9808	-2.02582	0.907559	-2.23216	0.0256045	0.308673
Ogn	23.179	1.55192	0.69538	2.23175	0.0256312	0.308673
Irf5	23.5232	1.07081	0.479819	2.2317	0.025635	0.308673
Zhx2	528.038	0.274422	0.123008	2.23094	0.0256854	0.308977
Mcmbp	1191.91	-0.199941	0.0896698	-2.22975	0.0257641	0.309342
Fis1	1044.53	0.237112	0.106342	2.22972	0.0257659	0.309342
Lpar1	5.58479	2.49291	1.11807	2.22965	0.0257708	NA
Slc9a1	948.187	0.280548	0.126004	2.22651	0.0259803	0.31129
Gpr160	6.77919	2.00863	0.902218	2.22633	0.0259921	NA
Cttnbp2nl	1345.29	-0.268464	0.120611	-2.22586	0.0260236	0.31129
Olfml1	133.972	0.601399	0.270246	2.22538	0.0260561	0.31129
Tdrkh	1298.12	-0.285741	0.128409	-2.22524	0.0260654	0.31129
Dock2	40.6006	0.955093	0.429245	2.22505	0.0260777	0.31129
Igsf9b	557.322	-0.350386	0.157522	-2.22437	0.0261238	0.31129
Mybbp1a	5248.46	-0.190494	0.0856582	-2.22388	0.0261565	0.31129
Arid4a	821.409	-0.398041	0.178999	-2.22371	0.0261679	0.31129
Tnfrsf11b	438.793	0.534485	0.240361	2.22368	0.0261703	0.31129
Flrt2	14.3101	1.70208	0.76549	2.22352	0.0261809	0.31129
Sgcb	839.749	0.242155	0.108938	2.22288	0.0262242	0.311293
Tsc22d2	799.567	-0.289385	0.130192	-2.22276	0.0262317	0.311293
Zdhhc2	2205.71	0.318913	0.143525	2.222	0.0262831	0.311603
Cdh9	8.25645	2.57851	1.16056	2.22179	0.0262974	NA
Mpp6	1923.36	-0.236326	0.106394	-2.22122	0.026336	0.311929
Cnot7	2182.24	-0.21344	0.0961426	-2.22004	0.0264162	0.312011
Gopc	1557.46	-0.227021	0.102261	-2.22001	0.0264181	0.312011
Eps8	20789.1	0.242179	0.109114	2.21952	0.0264516	0.312011
Ube2b	2848.32	0.218164	0.0982964	2.21945	0.0264562	0.312011
Zfp704	1068.02	-0.325313	0.146587	-2.21925	0.0264695	0.312011
Shtn1	12.5663	1.44871	0.653154	2.21802	0.0265535	0.312702
Os9	2897.23	0.20207	0.0911211	2.2176	0.0265822	0.312724
Pvalb	7.35263	2.65092	1.19551	2.2174	0.0265958	NA
Gm40525	1450.92	-0.358419	0.16165	-2.21725	0.0266062	0.312724
Psen2	3829.27	0.205653	0.0927704	2.2168	0.0266368	0.312752
Khdc3	23.9853	1.20614	0.544173	2.21647	0.0266594	0.312752
Narf	1293.12	0.200166	0.0903581	2.21526	0.0267425	0.313429
Pqlc3	179.792	0.402985	0.182124	2.21269	0.026919	0.315118
Adgre5	1243.55	0.451444	0.20405	2.21242	0.0269378	0.315118
Sgcg	535.198	0.264178	0.119431	2.21197	0.0269691	0.315185
Cbx5	6892.59	-0.307104	0.138926	-2.21056	0.0270662	0.31602
Ptprc	63.0783	0.943637	0.426987	2.20999	0.0271058	0.316183
Ccdc127	1095.73	-0.209298	0.0947464	-2.20904	0.027172	0.316615
Epha4	71.5907	0.738065	0.334174	2.20863	0.0272006	0.316615
Etv3	632.656	-0.282706	0.128017	-2.20835	0.0272199	0.316615
Rnf144b	25.3265	1.0925	0.495143	2.20644	0.0273535	0.317133
Bptf	2721.74	-0.3187	0.144455	-2.20622	0.0273684	0.317133
Tmem8	63.9697	0.707339	0.320625	2.20613	0.0273751	0.317133
Ppp1r37	1950.16	0.206062	0.0934131	2.20593	0.0273891	0.317133
Hps4	459.51	0.289996	0.13152	2.20496	0.027457	0.317133
Med13l	850.872	-0.256886	0.116509	-2.20486	0.0274642	0.317133
Oxsr1	1571.24	-0.192266	0.0872117	-2.20459	0.0274831	0.317133
Ppm1h	2990.13	0.2587	0.117351	2.2045	0.0274891	0.317133
Nsd3	1512.03	-0.311059	0.141128	-2.20409	0.0275182	0.317133
Hsd17b11	1136.09	0.310975	0.141093	2.20403	0.027522	0.317133
Smtnl2	229.39	-0.648363	0.294279	-2.20323	0.0275788	0.317274
Serinc3	2645.64	0.214879	0.0975335	2.20313	0.0275857	0.317274
Ubqln2	44.14	0.787214	0.357514	2.20191	0.0276716	0.317965
Elovl1	798.057	0.290997	0.13228	2.19986	0.0278169	0.319337
Mier2	479.651	-0.258566	0.117588	-2.19891	0.0278841	0.319558
Cdkn2c	722.549	0.272402	0.123884	2.19886	0.0278881	0.319558
Ntmt1	1190.58	0.220347	0.100325	2.19635	0.0280671	0.321311
Gatad2a	2167.84	-0.207712	0.0945927	-2.19586	0.0281023	0.321405
Sema7a	240.08	0.696496	0.317286	2.19517	0.0281514	0.321405
Uba2	2749.45	-0.223017	0.101596	-2.19514	0.0281536	0.321405
Tifab	13.2295	1.45108	0.661317	2.19423	0.028219	0.321714
Sgk2	17.1132	1.46558	0.667985	2.19403	0.0282329	0.321714
Plin3	3314.38	0.198487	0.0904838	2.19362	0.0282625	0.321754
Krt80	286.183	-0.552698	0.252263	-2.19096	0.0284544	0.32364
6030458C11Rik	973.382	-0.219509	0.100258	-2.18944	0.028565	0.324598
Smc3	3457.92	-0.214822	0.0981526	-2.18865	0.028622	0.324945
Epm2aip1	1022.57	-0.279518	0.127815	-2.1869	0.0287496	0.326094
Arpc5	5048.12	0.182006	0.0832556	2.18611	0.0288076	0.326314
Gpnmb	55390.8	0.294506	0.134729	2.18591	0.028822	0.326314
Myo1f	36.4304	0.973806	0.445606	2.18535	0.028863	0.326477
P2ry12	4.58426	3.00964	1.3773	2.18517	0.0288761	NA
C1d	863.605	0.21869	0.100148	2.18366	0.0289875	0.327184
Wdr3	1183	-0.28512	0.130591	-2.1833	0.0290136	0.327184
Syngr1	1969.88	0.346194	0.158569	2.18324	0.0290179	0.327184
Knl1	1110.76	-0.318206	0.145761	-2.18306	0.0290316	0.327184
Socs7	891.653	-0.245939	0.112695	-2.18235	0.0290841	0.327343
Ndrg4	313.553	0.680983	0.312071	2.18214	0.0290989	0.327343
Myo1e	1441.34	0.23343	0.107001	2.18157	0.029141	0.327517
Inafm2	587.34	-0.277375	0.127259	-2.17961	0.0292862	0.328849
Gxylt1	1322.34	-0.299584	0.13753	-2.17832	0.0293825	0.32963
Bhlhe40	7659.48	-0.293417	0.134753	-2.17744	0.0294475	0.329899
Mgarp	27.7303	-1.62222	0.74507	-2.17727	0.0294601	0.329899
Supt3	309.062	0.349172	0.160401	2.17687	0.02949	0.329934
Nisch	6460.28	-0.181709	0.0835223	-2.17557	0.0295872	0.330713
Olfml3	57.1417	0.870957	0.400399	2.17522	0.0296133	0.330713
Oas3	7.3326	1.93558	0.889834	2.17522	0.0296137	NA
Tmx1	3405.91	0.198916	0.0914756	2.17452	0.0296659	0.331001
Fbxo8	679.805	0.279105	0.128403	2.17366	0.0297304	0.331194
Fbxo32	114.343	0.640227	0.294552	2.17356	0.0297382	0.331194
Map2k2	2376.42	0.175789	0.0808932	2.1731	0.029773	0.331194
Dmtf1	998.827	-0.250206	0.115151	-2.17285	0.0297916	0.331194
Xaf1	93.9339	0.74778	0.344202	2.1725	0.0298176	0.331194
Nav3	967.032	-0.398324	0.18341	-2.17177	0.0298731	0.331511
Slc37a2	336.186	0.509338	0.234567	2.17139	0.0299016	0.331529
Tyrobp	28.9616	1.04922	0.483369	2.17063	0.0299589	0.331865
Mylk4	2.784	3.85213	1.77466	2.17063	0.029959	NA
Ncaph	1604.24	-0.248743	0.114634	-2.16988	0.0300156	0.332194
Hmgxb4	649.408	-0.257607	0.118769	-2.16897	0.0300852	0.332428
Pitpna	2935.41	0.200279	0.0923417	2.16889	0.0300907	0.332428
Col9a2	64.7029	0.622786	0.287239	2.16818	0.0301452	0.332634
Plac8	16.9112	1.83098	0.84483	2.16727	0.0302143	0.332634
Zfand3	2335.66	0.263409	0.121581	2.16652	0.0302711	0.332634
Bdh1	930.033	0.545251	0.251674	2.1665	0.0302732	0.332634
Pold3	824.398	-0.22909	0.105754	-2.16625	0.0302924	0.332634
Tmem104	687.713	0.315682	0.145748	2.16595	0.0303152	0.332634
Med26	248.848	-0.409821	0.189231	-2.16572	0.0303326	0.332634
Ccdc80	70.4897	0.871259	0.402328	2.16554	0.0303461	0.332634
Selenow	930.378	0.325173	0.150175	2.1653	0.0303647	0.332634
D10Wsu102e	1061.35	-0.229336	0.105923	-2.16511	0.0303794	0.332634
Gm4951	5.26486	2.39471	1.10717	2.16291	0.0305477	NA
Arl6ip4	805.57	0.232094	0.107345	2.16214	0.0306073	0.334828
Ppat	1642.63	-0.19886	0.0919883	-2.16179	0.0306341	0.334828
Fig4	618.867	0.284407	0.131642	2.16046	0.0307369	0.335653
Rasa4	64.8556	0.658848	0.305008	2.1601	0.030765	0.335662
P3h3	1031.35	-0.37829	0.175165	-2.15962	0.030802	0.335729
Gm11992	26.1018	1.28551	0.595332	2.15932	0.0308256	0.335729
Mfsd4a	514.319	-0.39953	0.185105	-2.1584	0.0308967	0.335866
Dusp7	557.588	-0.284534	0.131842	-2.15813	0.0309174	0.335866
Mpc1	1574.14	0.209121	0.0969005	2.1581	0.03092	0.335866
Tmem116	169.643	0.47904	0.222189	2.156	0.0310838	0.337349
Zic2	312.495	-0.362893	0.168461	-2.15417	0.0312272	0.338533
Pvr	914.76	-0.344521	0.159965	-2.15373	0.0312612	0.338533
Crtc2	559.376	-0.285128	0.132417	-2.15327	0.0312976	0.338533
Edil3	420.743	-0.541418	0.251448	-2.1532	0.0313029	0.338533
Car12	59.5692	-2.55998	1.1892	-2.15269	0.0313433	0.338673
Fgl2	29.5332	0.942494	0.438066	2.15149	0.0314377	0.339146
Rnf111	1026.06	-0.291212	0.135357	-2.15143	0.0314421	0.339146
Prkd3	994.93	-0.250049	0.116285	-2.15032	0.03153	0.339795
Epm2a	144.826	-0.529751	0.246485	-2.14922	0.0316172	0.340438
Zxdb	461.401	-0.285962	0.133136	-2.14789	0.0317228	0.341196
Lrp4	408.307	-0.289676	0.134886	-2.14756	0.0317485	0.341196
Ipo11	2018.61	-0.188802	0.0879258	-2.14728	0.0317707	0.341196
Postn	608.937	1.55978	0.726655	2.14652	0.0318313	0.341549
Bace2	4678.37	0.244737	0.114037	2.14612	0.0318631	0.341593
Fam117b	1145.9	-0.259496	0.120979	-2.14496	0.0319562	0.341693
Xpo4	1104.34	-0.313049	0.145951	-2.14489	0.0319613	0.341693
Ufc1	1039.89	0.234068	0.109146	2.14453	0.0319905	0.341693
Aspm	1524.19	-0.310008	0.144593	-2.144	0.0320329	0.341693
Nudt3	2594.98	0.195396	0.0911418	2.14387	0.0320436	0.341693
Dnhd1	173.28	-0.64805	0.302341	-2.14344	0.0320776	0.341693
Fam71f1	107.041	-0.604448	0.282015	-2.14332	0.0320877	0.341693
Nudt9	1665.25	0.287039	0.133942	2.143	0.0321127	0.341693
Rbm27	878.949	-0.270422	0.126214	-2.14256	0.0321481	0.341693
Inka2	119.56	-0.479814	0.223946	-2.14254	0.0321499	0.341693
Tmbim6	7119.33	0.191327	0.0893415	2.14153	0.0322316	0.342055
Myl1	33.0426	4.21339	1.96756	2.14143	0.0322394	0.342055
Zfp639	568.541	-0.339948	0.15881	-2.14059	0.032307	0.342199
Exosc8	629.163	-0.283769	0.132567	-2.14057	0.0323086	0.342199
Exosc10	1497.53	-0.181648	0.0848943	-2.13969	0.0323797	0.342474
U2surp	2554.67	-0.219094	0.102401	-2.13956	0.0323905	0.342474
Gls	3759.01	-0.162263	0.0758516	-2.13922	0.032418	0.342474
Tnc	548.08	0.573699	0.26824	2.13875	0.032456	0.342582
Whamm	280.818	-0.347295	0.162602	-2.13587	0.0326902	0.344759
Tulp4	1894.02	-0.249274	0.116757	-2.13497	0.0327632	0.345233
Pum1	1636.46	-0.194707	0.091266	-2.1334	0.032892	0.346293
Srpx2	14.4841	1.54017	0.722271	2.1324	0.0329742	0.346494
Gatad2b	1849.6	-0.289423	0.135762	-2.13185	0.0330193	0.346494
Baz2b	624.985	-0.332991	0.156223	-2.13151	0.0330472	0.346494
Smap2	680.854	0.266631	0.125123	2.13095	0.0330935	0.346494
Cwc22	985.78	-0.220116	0.103303	-2.13078	0.0331071	0.346494
Cep290	505.778	-0.321776	0.151032	-2.13051	0.0331296	0.346494
Macroh2a1	2686.52	-0.196666	0.0923297	-2.13004	0.0331687	0.346494
Lpcat3	1547.56	0.354198	0.166294	2.12995	0.0331755	0.346494
Extl1	892.437	0.247301	0.116134	2.12945	0.033217	0.346494
Rad54l	476.907	-0.309352	0.145284	-2.1293	0.0332298	0.346494
Rnase4	67.8432	1.23723	0.581076	2.1292	0.0332376	0.346494
Zfp146	1193.88	-0.25843	0.121421	-2.12838	0.0333059	0.346494
Ugt1a7c	19.7642	1.54265	0.724998	2.1278	0.0333535	0.346494
Zfp236	945.591	-0.309636	0.145531	-2.12763	0.0333679	0.346494
Mtch1	3976.07	0.29776	0.139985	2.12709	0.0334127	0.346494
Laptm4b	2061.46	0.234202	0.110115	2.12688	0.0334301	0.346494
Tmem33	2536.28	0.190046	0.0893551	2.12687	0.0334311	0.346494
Nsmaf	489.416	-0.253749	0.119349	-2.12612	0.0334933	0.346494
Golga4	2554.14	-0.268672	0.126369	-2.12609	0.0334959	0.346494
Ppid	2219.03	-0.235628	0.110828	-2.12606	0.0334979	0.346494
Atad2	3361.68	-0.230783	0.108552	-2.12602	0.0335018	0.346494
Hbp1	1510.03	0.247063	0.116291	2.12453	0.0336258	0.347191
Trim44	2929.81	-0.234108	0.110203	-2.12435	0.0336413	0.347191
Mdm2	1943.29	-0.185423	0.0872907	-2.1242	0.0336537	0.347191
Zfp451	909.468	-0.337708	0.159026	-2.12361	0.0337027	0.347406
Dnm3	3.47775	3.21613	1.51455	2.1235	0.0337124	NA
Ippk	312.282	-0.341245	0.160861	-2.12136	0.0338912	0.349057
Sik2	909.706	-0.24481	0.115442	-2.12063	0.0339529	0.349393
Mrps18a	602.228	0.26922	0.126972	2.1203	0.0339806	0.349393
Gfod1	189.529	-0.460026	0.217105	-2.11891	0.034098	0.350039
Wdr5	1315.7	-0.195315	0.0921782	-2.11888	0.0341002	0.350039
Pigq	2227.47	0.17923	0.0846272	2.11788	0.0341852	0.350606
Tatdn2	1424.41	-0.213258	0.100719	-2.11735	0.03423	0.350606
Ppp2r5b	255.623	0.339131	0.160177	2.11722	0.0342409	0.350606
Ppp1r26	333.262	-0.305174	0.144212	-2.11615	0.0343319	0.35092
Wdr91	943.51	0.245087	0.115821	2.11608	0.0343377	0.35092
Kmt2c	781.334	-0.421439	0.199181	-2.11586	0.034357	0.35092
Rnf149	1224.14	0.205579	0.0971988	2.11504	0.0344267	0.351134
G2e3	2014.36	-0.221048	0.104519	-2.1149	0.0344383	0.351134
Zfp24	2048.03	0.197157	0.0932399	2.11451	0.034472	0.351134
Tapt1	2825.05	0.200525	0.0948531	2.11406	0.0345106	0.351134
Nkain1	555.401	0.386102	0.182646	2.11394	0.0345205	0.351134
Lrrk1	780.596	-0.293365	0.138824	-2.11322	0.0345816	0.351466
Tmcc3	621.763	0.476685	0.225661	2.11239	0.0346529	0.3519
Tanc2	433.133	-0.380013	0.179984	-2.11137	0.0347403	0.352484
Xrn1	717.494	-0.270464	0.128138	-2.11072	0.0347963	0.352484
Chst3	8.38732	-1.86034	0.881408	-2.11065	0.0348024	NA
Fkbp14	538.727	0.343221	0.162633	2.11041	0.0348234	0.352484
Anapc1	4538.02	-0.197212	0.0934482	-2.11039	0.0348249	0.352484
Phtf2	604.363	-0.245281	0.116249	-2.10997	0.0348612	0.352562
Spcs3	2630.51	-0.208885	0.0990169	-2.10959	0.0348935	0.352599
Amigo2	4.78446	2.60368	1.23521	2.10789	0.0350409	NA
Sash3	12.7288	1.37699	0.65367	2.10655	0.035157	0.354763
Ankrd27	824.846	-0.218407	0.103685	-2.10645	0.0351653	0.354763
Gstp1	8013.36	0.234971	0.111594	2.10558	0.0352405	0.354873
Pik3r5	23.8704	1.05467	0.500926	2.10543	0.0352537	0.354873
Car9	3759.65	-0.220434	0.104703	-2.10533	0.0352626	0.354873
Maf1	1182.18	0.209975	0.0999509	2.10078	0.03566	0.35858
Npat	989.854	-0.241536	0.115056	-2.09929	0.0357909	0.359603
Gmps	2742.8	-0.198486	0.0945693	-2.09884	0.0358312	0.359713
Rbl1	1477.28	-0.212835	0.101461	-2.0977	0.0359318	0.36043
Abcd1	295.914	0.36326	0.173218	2.09713	0.0359824	0.360524
Sf3b1	11094.4	-0.187657	0.0894914	-2.09693	0.0359997	0.360524
Angptl4	77.0325	0.622611	0.296989	2.09641	0.0360457	0.360691
Alyref	1421.86	-0.221637	0.105752	-2.09583	0.0360977	0.360811
Mcm8	509.251	-0.245833	0.117308	-2.09562	0.0361163	0.360811
Dpep1	7.69993	2.23641	1.06741	2.09517	0.0361556	NA
Mef2d	2662.98	-0.177647	0.0848371	-2.09398	0.0362617	0.361971
Renbp	1831.72	0.241478	0.115347	2.09348	0.0363062	0.362047
Nelfa	594.36	-0.23985	0.114583	-2.09324	0.0363281	0.362047
Phip	1361.81	-0.219826	0.105079	-2.09201	0.0364378	0.362687
Stk40	658.357	-0.238049	0.113798	-2.09186	0.0364512	0.362687
Dagla	327.511	-0.370884	0.177444	-2.09015	0.0366047	0.36392
Lyz2	629.956	1.27499	0.610164	2.08958	0.0366555	0.364131
Mnt	1254.41	0.32173	0.154039	2.08862	0.0367417	0.364367
Gcfc2	515.051	-0.285101	0.136517	-2.08839	0.0367623	0.364367
Myd88	182.527	0.41434	0.198422	2.08818	0.0367816	0.364367
Naglu	3669.97	0.260156	0.124596	2.088	0.0367976	0.364367
Nipsnap3b	311.475	0.371245	0.177838	2.08754	0.0368393	0.364487
Marco	10.1398	2.51051	1.2028	2.08722	0.0368681	NA
Adat1	227.872	-0.388413	0.186173	-2.0863	0.0369516	0.365144
Nr4a2	65.3125	-0.607943	0.291418	-2.08615	0.036965	0.365144
Gng7	556.425	0.270816	0.129848	2.08564	0.0370116	0.365311
Dusp18	876.316	0.239075	0.11467	2.0849	0.0370788	0.365418
Ankrd10	855.741	-0.359918	0.172656	-2.0846	0.0371052	0.365418
Galnt17	4.88381	3.75971	1.80357	2.08459	0.0371066	NA
Medag	15.7864	1.62431	0.77922	2.08454	0.0371114	0.365418
Rnaset2b	999.482	0.242527	0.116379	2.08395	0.0371647	0.365651
Appl1	745.938	-0.215449	0.103442	-2.0828	0.0372697	0.366154
Gnl3	1284.09	-0.268997	0.129167	-2.08256	0.0372918	0.366154
Il11ra1	379.616	0.28633	0.1375	2.08239	0.0373064	0.366154
Maged2	438.934	0.299754	0.143968	2.08208	0.0373347	0.366154
Dpp4	5.41246	2.44272	1.17404	2.08062	0.0374688	NA
Rbm39	5371.12	-0.24192	0.116312	-2.07992	0.037533	0.367536
Nfyb	689.078	-0.25211	0.121213	-2.07989	0.0375353	0.367536
Larp1	6475.21	-0.188529	0.0906607	-2.0795	0.0375717	0.3676
Nlrc5	180.898	0.479241	0.230548	2.0787	0.0376445	0.367961
Pwwp2a	709.216	-0.266361	0.128154	-2.07845	0.0376683	0.367961
Nos3	47.0555	0.775017	0.373134	2.07705	0.0377969	0.368432
Nemp1	851.242	-0.239602	0.115362	-2.07696	0.0378053	0.368432
Angel1	235.625	0.429966	0.20703	2.07683	0.0378172	0.368432
Tm6sf1	45.3879	0.829805	0.399593	2.07662	0.0378362	0.368432
Mc1r	2852.2	0.278913	0.134356	2.07592	0.037901	0.36849
Trim30d	12.9135	1.40536	0.677063	2.07567	0.0379247	0.36849
Mpp1	491.342	0.318906	0.153655	2.07547	0.0379431	0.36849
Ablim3	13.7064	1.61873	0.780053	2.07516	0.0379719	0.36849
Cttnbp2	145.919	0.615881	0.296818	2.07494	0.0379918	0.36849
Uap1l1	3243.45	0.234504	0.113067	2.07402	0.0380772	0.369028
Ptgis	6.06709	2.32644	1.12239	2.07276	0.0381945	NA
Elavl1	2545.98	-0.188086	0.0907451	-2.07268	0.0382021	0.369947
Cflar	1984.92	0.266627	0.128663	2.07229	0.0382388	0.370012
Zfp217	1082.79	-0.282429	0.136365	-2.07113	0.0383464	0.370493
Dennd4b	532.503	-0.333002	0.160784	-2.07111	0.0383487	0.370493
E2f3	1163.72	-0.283271	0.136837	-2.07013	0.0384401	0.370914
Fam186b	146.672	-0.448463	0.216653	-2.06996	0.0384558	0.370914
Rfc1	2543.53	-0.236711	0.114371	-2.06968	0.0384825	0.370914
Mdh1	4929.91	0.270463	0.130724	2.06896	0.0385498	0.371197
Hpcal1	288.151	0.346513	0.167501	2.06872	0.0385721	0.371197
Slc25a35	194.658	0.454354	0.219698	2.06809	0.0386317	0.371479
Brpf1	1524.61	-0.179385	0.0867994	-2.06666	0.0387661	0.371791
Mxi1	1615.01	-0.287124	0.138942	-2.06651	0.0387805	0.371791
Atp8b3	37.1939	0.866591	0.419371	2.06641	0.0387899	0.371791
Cplane1	717.649	-0.30234	0.146335	-2.06608	0.0388212	0.371791
Mgp	89.0202	0.653288	0.316217	2.06594	0.0388338	0.371791
Aurkb	1730.75	-0.193284	0.0935625	-2.06582	0.0388452	0.371791
Cog3	634.019	-0.245762	0.119007	-2.0651	0.0389131	0.372152
Kif11	2706.21	-0.239815	0.116209	-2.06366	0.0390502	0.373164
Bgn	718.82	0.981789	0.475823	2.06335	0.0390795	0.373164
Ccp110	670.931	-0.304662	0.147737	-2.06219	0.03919	0.373634
Hipk2	2050.37	-0.194951	0.0945488	-2.0619	0.0392169	0.373634
Nr4a1	2107.44	-0.296076	0.143613	-2.06163	0.039243	0.373634
Amotl1	4842.86	-0.18703	0.0907229	-2.06156	0.0392501	0.373634
Mynn	603.145	-0.288917	0.140182	-2.06102	0.0393015	0.373835
Tmem106a	124.254	0.501261	0.243308	2.06019	0.0393804	0.374296
Socs6	824.5	0.219866	0.106751	2.05962	0.0394348	0.374325
Nktr	4383.97	-0.296133	0.143787	-2.05952	0.0394442	0.374325
Aox1	159.351	0.414733	0.201523	2.05799	0.0395907	0.375282
Wee1	763.356	-0.21325	0.103628	-2.05783	0.039606	0.375282
Tmem161b	518.812	-0.26606	0.129338	-2.05709	0.0396773	0.375669
Mcm3	4176.65	-0.158634	0.077166	-2.05576	0.0398061	0.376035
Zcchc14	860.403	-0.215708	0.104939	-2.05557	0.0398242	0.376035
Otud4	2274.37	-0.340908	0.165855	-2.05545	0.0398353	0.376035
Hoxb9	17.107	-1.58389	0.770592	-2.05542	0.0398381	0.376035
Ddi2	730.479	-0.263572	0.128297	-2.0544	0.0399374	0.376497
Trpv4	24.9143	0.968077	0.471248	2.05428	0.0399481	0.376497
Trdn	2.43619	4.71178	2.29411	2.05386	0.0399891	NA
Rapgef4	2064.17	0.296546	0.144442	2.05305	0.0400674	0.377332
Ces2g	3.91901	3.41089	1.66164	2.05273	0.0400986	NA
Ccm2	895.216	0.240882	0.117378	2.05219	0.0401515	0.377633
Ctif	295.803	0.346854	0.169025	2.05209	0.0401607	0.377633
Tmem182	3.09969	4.01682	1.95891	2.05054	0.0403118	NA
Zmym2	1309.37	-0.224012	0.10925	-2.05045	0.0403203	0.378792
Slc41a3	77.8664	0.619753	0.30229	2.0502	0.0403454	0.378792
Plekho1	758.089	-0.326235	0.159162	-2.04971	0.0403931	0.378951
Mtrex	2310.36	-0.210892	0.102926	-2.04897	0.0404646	0.379333
Prelp	55.8822	0.853929	0.416893	2.04832	0.0405287	0.379462
LOC115488623	17.5461	-1.16176	0.567207	-2.0482	0.0405401	0.379462
Fam160b1	838.69	-0.236889	0.11571	-2.04726	0.0406326	0.379955
Gfap	100.152	0.541205	0.264384	2.04704	0.0406543	0.379955
Mga	765.163	-0.249931	0.12212	-2.0466	0.0406977	0.380071
Prnd	47.1772	-0.811742	0.396816	-2.04564	0.0407918	0.380662
Wdtc1	741.022	0.255125	0.12475	2.0451	0.0408452	0.380721
Rtn3	2859.71	0.189226	0.0925334	2.04495	0.04086	0.380721
Micu1	926.972	0.240755	0.117789	2.04395	0.0409585	0.381351
Trim39	592.105	-0.339598	0.166256	-2.04262	0.04109	0.382286
Zfp948	382.469	-0.31126	0.152407	-2.04229	0.0411227	0.382302
Gan	66.8229	-0.648985	0.317988	-2.04091	0.0412598	0.38325
Slc30a9	2757.39	-0.16032	0.0785638	-2.04064	0.041287	0.38325
Atxn2	1419.71	-0.196022	0.0960849	-2.04009	0.0413412	0.383294
Mpv17l2	373.48	0.300213	0.147175	2.03984	0.0413667	0.383294
Dse	469.107	-0.271357	0.133041	-2.03965	0.041385	0.383294
Otos	13.0083	1.51209	0.741741	2.03856	0.0414935	0.38401
Ttbk1	1194.6	0.400012	0.196428	2.03643	0.0417073	0.385369
Pdcl	1194.87	0.212671	0.104451	2.03608	0.0417425	0.385369
Scara3	7.04426	2.31366	1.13639	2.03596	0.0417541	NA
Chd8	1974.11	-0.252963	0.124253	-2.03586	0.0417641	0.385369
Wtip	374.895	-0.361271	0.177458	-2.03581	0.0417698	0.385369
Nubp2	757.039	0.244288	0.120011	2.03554	0.0417968	0.385369
Adgrg1	2430.58	0.310792	0.152755	2.03458	0.0418933	0.385534
Ptgr1	17.339	1.35062	0.663975	2.03414	0.0419378	0.385534
Pip5k1a	1057.43	-0.199046	0.0978538	-2.03412	0.0419397	0.385534
Gls2	60.8962	-0.692325	0.340472	-2.03343	0.0420095	0.385534
Lamtor4	287.529	0.316842	0.155845	2.03306	0.0420463	0.385534
Grb10	113.495	0.481349	0.236768	2.033	0.0420523	0.385534
Dgki	247.075	-0.689331	0.339078	-2.03296	0.0420567	0.385534
Arl13b	448.758	-0.25507	0.125486	-2.03266	0.0420871	0.385534
Tsr1	1707.71	-0.234316	0.115281	-2.03257	0.0420963	0.385534
Prkcz	156.025	-0.530444	0.261088	-2.03167	0.0421871	0.386078
Sav1	1697.63	-0.197515	0.0972958	-2.03005	0.0423514	0.387294
Ep400	2062.67	-0.239504	0.118045	-2.02892	0.0424664	0.388057
Nrf1	965.672	-0.201278	0.0992349	-2.0283	0.0425295	0.388345
Pold1	1215.29	-0.188986	0.0931895	-2.02798	0.0425624	0.388358
Cyp2j9	66.1566	0.582147	0.28715	2.02733	0.0426291	0.388482
Gyg	3337.56	0.250309	0.123485	2.02704	0.0426585	0.388482
Ubb	20856.9	0.184643	0.0911046	2.02672	0.0426915	0.388482
Rcsd1	133.483	0.580552	0.286508	2.02631	0.0427334	0.388482
Ddx42	3066.39	-0.155872	0.0769491	-2.02565	0.0428011	0.388482
Ftl1	40815.8	0.241269	0.119129	2.02528	0.0428386	0.388482
Supt20	954.061	-0.302883	0.149571	-2.02501	0.0428664	0.388482
Fam118a	364.484	-0.280308	0.138446	-2.02467	0.0429012	0.388482
Jag1	310.833	-0.479236	0.236745	-2.02427	0.0429426	0.388482
Rapgef1	4897.51	-0.177167	0.0875297	-2.02407	0.0429625	0.388482
Tmem19	830.584	0.243009	0.120062	2.02403	0.0429673	0.388482
Dbf4	1174.24	-0.203526	0.100563	-2.02386	0.0429846	0.388482
Cxcl16	22.1341	1.19346	0.5897	2.02385	0.042986	0.388482
Urb2	543.597	-0.305052	0.150787	-2.02306	0.0430668	0.388708
Smtnl1	3.63031	2.62728	1.29868	2.02304	0.0430686	NA
Dkc1	1395.41	-0.282113	0.139486	-2.02251	0.0431235	0.388708
Atxn1l	1256.4	-0.187851	0.0928952	-2.02219	0.0431571	0.388708
Tlr2	21.1149	0.985035	0.487129	2.02212	0.0431638	0.388708
Dennd4c	581.338	-0.286128	0.141502	-2.02207	0.0431687	0.388708
Plpp1	262.542	0.317257	0.156929	2.02166	0.0432111	0.388806
Sik1	851.099	-0.300619	0.148727	-2.02127	0.0432513	0.388883
Lilr4b	27.4306	1.09282	0.540894	2.02039	0.043343	0.389215
Trim26	718.652	0.248234	0.122869	2.02031	0.0433515	0.389215
Bcl2l2	614.198	-0.240014	0.118854	-2.01941	0.0434447	0.389768
Dnmt1	7567.93	-0.254947	0.126306	-2.01848	0.0435413	0.390285
Chek1	797.359	-0.236331	0.117097	-2.01825	0.0435657	0.390285
Zfp382	400.115	-0.288588	0.14306	-2.01725	0.0436693	0.390896
Arhgef18	683.211	-0.211959	0.105087	-2.01698	0.0436974	0.390896
Pask	324.129	-0.319189	0.15841	-2.01496	0.043909	0.392504
Vps51	515.697	0.234392	0.116426	2.01322	0.0440916	0.393851
Selp	4.58746	2.54015	1.26183	2.01306	0.0441082	NA
Pds5b	1898.82	-0.209803	0.104241	-2.01267	0.0441489	0.394077
Cfp	86.8063	0.680045	0.337933	2.01237	0.0441811	0.394079
Gtf2h1	3406.99	-0.186236	0.0925822	-2.01158	0.0442647	0.394277
Iqcg	276.457	0.374093	0.185973	2.01155	0.0442673	0.394277
Pik3r1	737.068	-0.29953	0.149007	-2.01017	0.0444132	0.39529
Itgb2	429.272	0.388945	0.193576	2.00926	0.0445096	0.395862
1110038F14Rik	398.312	0.294937	0.146828	2.00872	0.0445669	0.396086
Colec12	26.718	1.16243	0.578833	2.00823	0.0446192	0.396265
Klhl23	357.093	-0.288004	0.143514	-2.0068	0.0447707	0.397324
Atg101	378.559	0.286418	0.142847	2.00507	0.0449556	0.398504
Mier3	591.694	-0.249275	0.124354	-2.00456	0.0450101	0.398504
Bcar1	1133.51	-0.235492	0.117519	-2.00387	0.0450843	0.398504
Mrap	41.6105	0.978202	0.488189	2.00374	0.0450981	0.398504
Nipsnap2	1752.02	0.209818	0.104717	2.00367	0.0451054	0.398504
Rab3il1	138.437	0.443915	0.221604	2.00319	0.0451574	0.398504
Arih2	1263.73	-0.184144	0.0919275	-2.00314	0.0451621	0.398504
Gtf3c6	1070.11	0.212815	0.106241	2.00314	0.0451624	0.398504
Kank4	42.1974	-1.04709	0.522964	-2.00222	0.045261	0.398916
Ctns	550.835	0.276192	0.137951	2.0021	0.0452739	0.398916
Abce1	4349.39	-0.167336	0.0836026	-2.00157	0.0453311	0.399036
Fuca1	1176.96	0.227545	0.113695	2.00137	0.0453524	0.399036
Sqstm1	21795.4	0.244526	0.122236	2.00044	0.0454524	0.399631
LOC115488290	26.0546	0.936081	0.468203	1.99931	0.0455753	0.400426
Cops9	694.61	0.335586	0.167937	1.99828	0.0456859	0.400832
Tfeb	498.865	0.391271	0.195804	1.99828	0.0456867	0.400832
Pan3	880.45	-0.340882	0.170627	-1.99782	0.0457359	0.400978
Trim72	3.09238	4.01341	2.00939	1.99733	0.0457894	NA
Pdzk1ip1	14.1762	1.41056	0.706605	1.99625	0.0459063	0.401992
Sike1	600.928	-0.229951	0.115205	-1.996	0.0459335	0.401992
Gabarapl1	1796.78	0.23409	0.117293	1.99577	0.0459589	0.401992
Csde1	7154.46	-0.222498	0.111496	-1.99556	0.0459821	0.401992
Cpq	50.5621	0.764265	0.383654	1.99207	0.0463633	0.404982
Eif2ak4	603.602	-0.215811	0.108371	-1.9914	0.0464365	0.404982
Leprot	920.449	0.194303	0.0976022	1.99077	0.0465065	0.404982
Phf13	364.336	-0.314667	0.158075	-1.99062	0.0465226	0.404982
Idh1	1818.19	0.253364	0.127284	1.99054	0.0465312	0.404982
Trim63	794.288	0.265467	0.13341	1.98987	0.0466057	0.404982
Zbed4	1036	-0.207462	0.10427	-1.98966	0.0466279	0.404982
Hs1bp3	1248.54	0.253514	0.127451	1.9891	0.04669	0.404982
Ikzf1	17.2533	1.13563	0.570942	1.98905	0.046696	0.404982
Ly86	15.9558	1.56272	0.785676	1.98901	0.0466999	0.404982
Zfp568	620.137	-0.303563	0.152627	-1.98892	0.0467102	0.404982
I830077J02Rik	3.80948	2.70442	1.36025	1.98818	0.0467914	NA
Rnf150	19.8562	1.12954	0.568217	1.98787	0.0468256	0.404982
Aqr	2080.46	-0.159925	0.0804638	-1.98754	0.0468631	0.404982
Dgat1	572.324	0.288175	0.145008	1.9873	0.0468891	0.404982
Lima1	5125.42	0.182911	0.0920415	1.98726	0.0468932	0.404982
Tmem74b	56.27	-0.74387	0.374358	-1.98705	0.0469164	0.404982
Cd209a	3.76994	2.6921	1.35517	1.98654	0.0469733	NA
Ube2t	220.259	-0.337032	0.169668	-1.98642	0.0469864	0.404982
Fmn1	2675.6	-0.258082	0.129926	-1.98638	0.0469914	0.404982
Trio	2059.22	-0.326249	0.164246	-1.98635	0.0469947	0.404982
Chst11	30.1188	-0.855945	0.430957	-1.98615	0.0470166	0.404982
Tgfb2	74.6751	-0.999723	0.503353	-1.98613	0.0470192	0.404982
Reps2	5.92607	2.28616	1.15118	1.98593	0.0470415	NA
Zfp354c	318.589	-0.358114	0.180332	-1.98586	0.0470491	0.404982
Polq	473.091	-0.501449	0.252545	-1.98558	0.0470802	0.404982
Tmem255a	92.7562	0.680737	0.342923	1.9851	0.0471335	0.405081
Msr1	84.884	0.664048	0.334553	1.98488	0.0471575	0.405081
Klf9	381.781	0.320947	0.161742	1.98431	0.0472211	0.405345
Gbp7	102.158	0.750177	0.378418	1.9824	0.0474341	0.406876
Chac1	526.698	-0.413655	0.208693	-1.98212	0.0474656	0.406876
Hmga1b	2.27447	4.61269	2.32721	1.98207	0.0474714	NA
P2ry1	6.88552	-2.07435	1.04658	-1.98202	0.0474768	NA
Crip1	32.2382	0.792479	0.399929	1.98155	0.0475297	0.407143
Tfdp1	2878.3	-0.286866	0.144855	-1.98037	0.0476617	0.407989
Tbkbp1	484.824	-0.314762	0.158969	-1.98002	0.047701	0.408042
Tomm40l	604.444	0.250131	0.126418	1.97861	0.0478601	0.409119
Parpbp	695.221	-0.219929	0.111179	-1.97815	0.0479118	0.409277
Pgm5	4.78917	2.22497	1.12483	1.97805	0.0479227	NA
Prss12	600.768	0.408654	0.206629	1.97772	0.0479606	0.40941
Nedd4	33116.2	-0.221179	0.111854	-1.97739	0.047998	0.409446
Lhfp	219.931	-0.40596	0.205359	-1.97683	0.0480606	0.409696
Bst2	509.249	0.291216	0.147358	1.97625	0.0481264	0.409757
Rock2	3867.82	-0.290185	0.146841	-1.97618	0.0481343	0.409757
Nubp1	1062.93	0.264726	0.134018	1.9753	0.0482338	0.410321
Glce	513.744	-0.297067	0.150452	-1.97449	0.0483261	0.410822
Lrrc40	612.933	-0.222553	0.112761	-1.97368	0.0484183	0.411278
Uspl1	879.166	-0.198634	0.100654	-1.97343	0.0484465	0.411278
Bcam	36.5124	0.799311	0.405207	1.9726	0.0485413	0.411667
Cbs	13.1024	-1.66321	0.843224	-1.97244	0.0485592	0.411667
Pogz	1213.47	-0.276243	0.140106	-1.97167	0.0486474	0.411964
Frk	371.874	0.30071	0.152525	1.97155	0.0486611	0.411964
Iffo2	736.342	-0.284655	0.144426	-1.97095	0.0487298	0.412262
Rrp8	510.489	-0.276644	0.140438	-1.96987	0.0488535	0.413025
Tmem154	18.4925	1.09306	0.555113	1.96907	0.0489452	0.413046
Taf3	421.872	-0.254611	0.129337	-1.96859	0.0489999	0.413046
Rhbdd2	573.361	0.225516	0.114569	1.96839	0.0490235	0.413046
Phf12	1296.17	-0.236094	0.119978	-1.96781	0.0490893	0.413046
Cul5	1287.97	-0.203884	0.103629	-1.96744	0.0491329	0.413046
Hapln1	2159.97	-0.866448	0.440415	-1.96735	0.0491432	0.413046
Ccdc18	121.438	-0.466631	0.237199	-1.96726	0.0491537	0.413046
Zbtb21	633.852	-0.267644	0.136051	-1.96724	0.0491557	0.413046
Cemip	39.51	0.947562	0.481676	1.96722	0.0491578	0.413046
Trmt6	1065.23	-0.181672	0.0923688	-1.96681	0.0492049	0.413145
P4ha2	1510.72	-0.280837	0.142808	-1.96654	0.0492366	0.413145
Gm15093	3.23083	5.11576	2.60145	1.9665	0.0492411	NA
Nudt14	492.395	0.241042	0.122644	1.96538	0.0493698	0.413608
Fmod	7.03341	2.31369	1.17754	1.96484	0.0494326	NA
Mef2c	1420.85	-0.396317	0.201706	-1.96483	0.0494344	0.413608
Zdhhc17	1293.85	-1.39414	0.709777	-1.9642	0.0495072	0.413608
Wdr7	783.801	0.279855	0.142498	1.96392	0.0495391	0.413608
Thy1	138.707	0.594649	0.302869	1.96339	0.0496008	0.413608
Fam167b	20.1028	0.985052	0.50183	1.96292	0.0496553	0.413608
Tcf3	1637.47	-0.223433	0.113837	-1.96274	0.0496765	0.413608
Uba6	461.197	-0.263917	0.134473	-1.9626	0.0496925	0.413608
Arid1a	3312.41	-0.222707	0.113476	-1.96259	0.049694	0.413608
Sec11c	790.194	0.220107	0.112154	1.96254	0.0496991	0.413608
Cndp2	767.721	0.242767	0.123708	1.96241	0.0497144	0.413608
Phyh	32.3668	-1.55061	0.790205	-1.96229	0.049729	0.413608
Podxl2	88.3619	0.614893	0.313448	1.96171	0.0497963	0.413608
Ccnl2	1331.76	-0.230642	0.117581	-1.96156	0.0498136	0.413608
Cp	361.846	-0.634034	0.323242	-1.96149	0.0498223	0.413608
Ep300	1684.66	-0.226807	0.115634	-1.96143	0.049829	0.413608
Plod2	7131.44	-0.162971	0.0832337	-1.95799	0.0502314	0.416667
Slfn9	897.655	-0.242934	0.124093	-1.95768	0.0502681	0.416688
Selenbp2	198.034	-0.480231	0.245343	-1.95739	0.0503016	0.416688
A4galt	8.62681	1.70641	0.87199	1.95691	0.0503576	NA
Golga3	1023.9	-0.207885	0.106262	-1.95634	0.0504254	0.417296
Ryr1	23.2839	1.29362	0.661305	1.95616	0.0504462	0.417296
Gk5	194.838	-0.39403	0.201457	-1.9559	0.0504766	0.417296
Tmem151b	33.4117	1.60546	0.821285	1.95482	0.0506043	0.417343
Gart	3903.33	-0.181061	0.0926542	-1.95416	0.0506819	0.417343
Abcc1	2090.67	-0.173372	0.088722	-1.9541	0.0506889	0.417343
Dynlt1b	888.932	0.213	0.109019	1.95379	0.0507263	0.417343
Cavin2	703.24	0.400706	0.205101	1.9537	0.0507369	0.417343
Atrx	6739.03	-0.19382	0.0992106	-1.95362	0.0507463	0.417343
Ppp1r15b	4743.25	-0.165766	0.0848527	-1.95357	0.0507522	0.417343
Tlr13	33.824	1.09662	0.561392	1.9534	0.0507725	0.417343
Atf6	3844.6	0.271321	0.138906	1.95327	0.0507872	0.417343
Spats2	1224.79	-0.191975	0.0983092	-1.95277	0.0508469	0.417555
Qser1	2424.55	-0.181461	0.0929401	-1.95245	0.0508845	0.417585
Sec14l1	2270.95	0.23903	0.12246	1.9519	0.0509501	0.417845
Ndufv2	2389.01	0.208176	0.106728	1.95053	0.0511132	0.418178
Slc10a1	3.47548	2.55301	1.30911	1.95018	0.0511541	NA
Cox4i1	6062.32	0.200372	0.102755	1.94999	0.0511771	0.418178
Chmp6	1767.95	0.192545	0.0987436	1.94995	0.0511827	0.418178
Rhbdf1	769.853	-0.210769	0.108094	-1.94987	0.0511913	0.418178
Adgrl2	3980.4	-0.239302	0.12273	-1.94982	0.0511973	0.418178
Stx11	107.306	0.457462	0.234669	1.94939	0.0512483	0.418178
Ctsc	603.631	0.301791	0.154816	1.94936	0.0512527	0.418178
Nek1	872.369	-0.215603	0.110642	-1.94865	0.051337	0.418178
Vipas39	1210.61	0.23609	0.121177	1.94831	0.0513778	0.418178
Bcat1	1677.43	0.226848	0.116434	1.9483	0.0513796	0.418178
Srsf2	8501.05	-0.152343	0.0781952	-1.94824	0.0513859	0.418178
Epop	246	-0.414528	0.212781	-1.94814	0.0513981	0.418178
Slc29a3	405.875	0.312357	0.160401	1.94734	0.0514937	0.418679
Hspb1	32.9958	1.28244	0.658945	1.9462	0.0516311	0.419248
Emilin2	62.9333	0.75481	0.387839	1.94619	0.0516316	0.419248
Champ1	913.303	-0.211436	0.108684	-1.94542	0.0517247	0.419666
Abhd12	1207.83	0.31025	0.1595	1.94513	0.0517587	0.419666
Marcks	4099.59	0.17891	0.0920004	1.94467	0.0518149	0.419666
Ccr2	51.2632	0.86	0.442244	1.94463	0.0518195	0.419666
Cmbl	151.309	0.43013	0.221321	1.94347	0.0519592	0.420364
Zfp385a	117.63	0.610777	0.314291	1.94335	0.0519739	0.420364
Dbp	51.4548	0.746262	0.384398	1.94138	0.0522121	0.421963
Il10ra	20.9123	1.29177	0.665464	1.94115	0.0522401	0.421963
Clip4	2.11165	4.50568	2.32169	1.94069	0.0522961	NA
Abcc3	10.8604	1.60184	0.826032	1.9392	0.0524769	0.423211
Col5a2	431.237	0.946156	0.487994	1.93887	0.0525176	0.423211
Lca5	269.451	-0.369771	0.19072	-1.93882	0.0525236	0.423211
Zfp967	248.765	-0.529946	0.273436	-1.9381	0.0526114	0.423211
Tmem100	3.11305	3.04505	1.57117	1.93808	0.0526136	NA
Unc13a	282.706	-0.298988	0.154295	-1.93776	0.0526521	0.423211
B230219D22Rik	2994.23	-0.187984	0.0970161	-1.93766	0.0526652	0.423211
Med28	1142.09	0.179112	0.0924382	1.93763	0.0526678	0.423211
Tlr8	22.2584	1.25621	0.648404	1.93739	0.0526972	0.423211
Gm40814	36.8711	-0.946876	0.488751	-1.93734	0.0527038	0.423211
Prkd1	2.30985	3.56312	1.83993	1.93655	0.0527998	NA
Gpatch1	341.466	-0.287366	0.148423	-1.93613	0.0528522	0.424026
Tspo	725.954	0.247066	0.12762	1.93595	0.0528742	0.424026
BC055324	637.537	-0.228706	0.118184	-1.93517	0.05297	0.424518
Ppan	651.095	-0.257828	0.133348	-1.9335	0.0531747	0.425882
Nipbl	788.944	-0.265945	0.137594	-1.93282	0.0532584	0.426007
Baz1a	2132.84	-0.299641	0.155039	-1.93268	0.0532758	0.426007
Eci1	1067.48	0.248442	0.128614	1.93169	0.0533973	0.426007
Utp15	1084.86	-0.229546	0.118837	-1.93161	0.0534082	0.426007
Cacnb3	172.091	0.615202	0.318507	1.93152	0.0534193	0.426007
Plek	98.2483	0.482583	0.249852	1.93148	0.0534241	0.426007
Slc16a1	2653.81	-0.227215	0.117642	-1.93141	0.0534324	0.426007
Kbtbd2	1734.36	-0.168469	0.0872673	-1.93049	0.0535457	0.426517
Ktn1	2655.36	-0.155064	0.0803315	-1.9303	0.0535691	0.426517
Ubtd1	327.948	0.327878	0.16988	1.93005	0.0536003	0.426517
Obsl1	1122.5	-0.23387	0.121191	-1.92976	0.0536361	0.426527
Brwd3	1536.4	-0.170626	0.0884361	-1.92937	0.0536854	0.426643
Asdurf	10.0735	-1.89322	0.98156	-1.92878	0.053758	NA
Gpam	822.279	-0.223565	0.116005	-1.9272	0.0539546	0.428506
Psen1	1977.3	0.211407	0.109761	1.92607	0.0540955	0.429213
Edem2	903.602	0.235859	0.122479	1.92571	0.0541401	0.429213
Dedd	707.66	-0.204407	0.10615	-1.92565	0.0541481	0.429213
Cotl1	2892.42	0.289721	0.150479	1.92533	0.0541884	0.429256
Fbn2	14.1883	1.50288	0.781158	1.92392	0.0543652	0.430379
Gltp	647.475	0.222064	0.115459	1.92331	0.0544417	0.430708
Lgi2	5.88235	2.58678	1.3456	1.9224	0.0545558	NA
Ankhd1	1390.72	-0.2922	0.152023	-1.92207	0.0545968	0.431437
Saa3	16.5798	1.96951	1.02481	1.92183	0.0546278	0.431437
Atp5g3	7995.29	0.221845	0.11544	1.92174	0.0546388	0.431437
Magi3	328.97	-0.269316	0.140217	-1.9207	0.0547694	0.432191
Gpr34	4.40406	2.94791	1.53725	1.91765	0.0551553	NA
Pdgfrl	4.57931	2.53735	1.32346	1.9172	0.055212	NA
Ddrgk1	1301.83	0.204848	0.106871	1.91679	0.0552649	0.435821
Spsb2	118.222	0.410078	0.214104	1.91532	0.0554514	0.437012
Cep83	679.384	-0.213712	0.111617	-1.91469	0.0555321	0.437368
Slbp	1660.41	-0.19766	0.10329	-1.91364	0.0556666	0.437932
Lmcd1	16.3096	1.36994	0.715937	1.91349	0.0556849	0.437932
Sf3b3	5532.49	-0.166958	0.0872622	-1.91329	0.0557103	0.437932
N4bp2	343.667	-0.311272	0.162772	-1.91232	0.0558351	0.438633
Tmcc2	2724.97	0.24061	0.125887	1.91132	0.055963	0.439357
Cd52	11.5895	1.28427	0.67237	1.91007	0.0561244	0.439946
Stat5a	723.708	0.251799	0.131837	1.90994	0.0561415	0.439946
Zbtb44	739.502	-0.192955	0.101054	-1.90942	0.0562075	0.439946
Cyp27a1	2.96673	2.96385	1.55265	1.9089	0.0562752	NA
Sdc4	1441.51	-0.190951	0.100034	-1.90885	0.0562811	0.439946
Dusp8	146.558	-0.467669	0.245014	-1.90875	0.056295	0.439946
Plpp3	213.639	0.318075	0.166671	1.9084	0.0563398	0.439946
Tmem176b	1477.4	0.23878	0.125121	1.9084	0.05634	0.439946
Exosc7	450.421	-0.237837	0.124628	-1.90837	0.0563429	0.439946
Zc3h13	1148.67	-0.221989	0.116331	-1.90825	0.0563594	0.439946
Slc16a2	24.4543	0.880297	0.461687	1.9067	0.0565601	0.441212
Ndrg2	396.87	1.02354	0.53692	1.90633	0.056608	0.441212
Dad1	1131.87	0.187192	0.0982038	1.90616	0.0566291	0.441212
Wdhd1	910.661	-0.25557	0.13413	-1.90539	0.0567297	0.441717
Lrrc2	2.1114	4.50544	2.36526	1.90484	0.0568006	NA
Usp42	700.127	-0.236417	0.124139	-1.90444	0.0568524	0.442155
Erbb3	1938.82	-0.233289	0.122502	-1.90436	0.0568627	0.442155
Tmem47	42.1248	0.679282	0.356742	1.90413	0.0568936	0.442155
Zfp260	1018.28	-0.236563	0.124315	-1.90293	0.0570498	0.442264
Sh3pxd2a	2304.42	-0.164751	0.0865825	-1.90282	0.0570643	0.442264
Unc13d	74.2853	0.64243	0.337667	1.90256	0.0570985	0.442264
Traf1	12.073	1.37162	0.720969	1.90247	0.0571103	0.442264
Pcdhga3	21.5912	0.98332	0.516887	1.90239	0.0571205	0.442264
Kifc3	2144.57	0.250995	0.131938	1.90237	0.0571231	0.442264
Dock5	1324.39	-0.202536	0.10653	-1.90122	0.0572736	0.443106
Nras	2196.73	-0.200971	0.105727	-1.90085	0.0573221	0.443106
Phf10	1655.31	-0.179472	0.0944235	-1.90071	0.0573398	0.443106
Tent4a	912.142	-0.244115	0.128463	-1.90028	0.0573969	0.443167
Upf1	2809.11	-0.214166	0.112713	-1.9001	0.0574196	0.443167
Disp1	735.859	0.30523	0.160675	1.89967	0.0574759	0.443324
Col10a1	18.5909	-1.53868	0.810352	-1.89878	0.0575932	0.443951
Col1a2	2154.78	1.32	0.695596	1.89766	0.0577414	0.444221
H2-Ke6	225.279	0.337461	0.177835	1.89761	0.0577479	0.444221
Htra2	1142.91	-0.212407	0.111941	-1.89748	0.057764	0.444221
Gys1	3042.46	-0.32509	0.171334	-1.89741	0.0577743	0.444221
Suclg2	4320.56	0.147662	0.0778338	1.89715	0.0578085	0.444221
Caml	296.799	-0.321959	0.169778	-1.89636	0.0579131	0.444223
Fam49a	743.713	0.310396	0.163682	1.89634	0.0579153	0.444223
Tbx15	239.804	-0.486774	0.256693	-1.89633	0.057917	0.444223
Gtpbp4	1372.6	-0.176461	0.0930976	-1.89544	0.0580339	0.444452
Prdx1	16967.8	0.150878	0.07962	1.89498	0.0580952	0.444452
Mcm10	1110.37	-0.185872	0.0980886	-1.89494	0.0581008	0.444452
Map3k8	28.5684	0.79296	0.418521	1.89467	0.0581358	0.444452
Gpsm1	768.008	-0.250875	0.132418	-1.89457	0.0581492	0.444452
Zfp185	21.7787	-0.946363	0.499541	-1.89446	0.0581634	0.444452
Eif2b2	1280.76	0.179856	0.0949589	1.89404	0.0582192	0.444603
Ccnt2	804.999	-0.273708	0.144556	-1.89343	0.0583006	0.444698
Arhgap18	1157.92	0.287741	0.151971	1.89339	0.0583056	0.444698
Fam129c	118.917	-0.447607	0.236549	-1.89224	0.0584596	0.444698
Zfp329	263.08	-0.360291	0.190419	-1.8921	0.0584783	0.444698
Atxn7l3	1710.8	-0.163423	0.0863717	-1.89209	0.0584787	0.444698
Rbm33	2030.02	-0.233508	0.123415	-1.89206	0.058483	0.444698
Ercc5	685.665	-0.254225	0.134365	-1.89205	0.0584844	0.444698
Zbtb10	433.453	-0.305611	0.161595	-1.89122	0.058595	0.445263
Mtmr4	1507.25	-0.231463	0.122406	-1.89095	0.058631	0.445263
Smyd1	2.27363	4.61201	2.43936	1.89066	0.0586693	NA
Alpk2	2.27363	4.61201	2.43936	1.89066	0.0586693	NA
Elovl5	1829.49	0.219205	0.11596	1.89035	0.0587112	0.445597
Ddx25	270.271	-0.418344	0.221369	-1.8898	0.0587847	0.44588
Oas1g	60.0997	0.678839	0.359292	1.88938	0.0588408	0.446031
Mars2	276.954	-0.360259	0.190782	-1.88832	0.0589823	0.446782
Usp47	2189.15	-0.149539	0.0792103	-1.88787	0.0590431	0.446782
Arhgef39	229.83	-0.299572	0.158686	-1.88783	0.0590487	0.446782
Clk2	701.261	-0.273813	0.145082	-1.88729	0.0591215	0.447059
Zfyve16	556.191	-0.23432	0.124221	-1.88631	0.0592527	0.447776
Scly	3167.33	0.223543	0.118528	1.886	0.0592954	0.447824
Mkln1	2181.15	-0.162864	0.0863986	-1.88504	0.0594249	0.448527
Calm1	10705.5	0.159457	0.0846139	1.88453	0.0594939	0.448773
Klc4	543.646	0.262084	0.139143	1.88356	0.0596241	0.44948
Fbln2	116.207	1.74229	0.925309	1.88292	0.0597108	0.449587
Sec14l2	319.683	0.30805	0.163602	1.88292	0.0597114	0.449587
Rbm15b	854.18	-0.258933	0.137554	-1.88241	0.05978	0.449665
Ptgs2	15.1744	1.46449	0.778031	1.8823	0.0597948	0.449665
Ltbp2	19.5241	1.65598	0.880175	1.88142	0.0599151	0.450296
Elp1	1160.92	-0.178652	0.0949925	-1.8807	0.0600131	0.450757
Tmed10	7512.16	0.146737	0.0780441	1.88018	0.0600832	0.450864
B3galnt2	476.127	-0.271922	0.144635	-1.88005	0.0601006	0.450864
Nrros	851.142	-0.264221	0.140585	-1.87944	0.0601844	0.451182
Siah2	391.574	-0.3114	0.165722	-1.87905	0.0602381	0.451182
Spidr	1133.75	-0.207163	0.110259	-1.87888	0.0602615	0.451182
4833420G17Rik	602.065	-0.366564	0.195119	-1.87867	0.0602894	0.451182
Pnrc1	850.019	-0.265737	0.141472	-1.87838	0.0603292	0.451205
Bnip3	6573.84	-0.352399	0.187646	-1.878	0.0603809	0.451318
Hipk1	1930.93	-0.238172	0.126921	-1.87654	0.0605813	0.452314
Rasgrp4	18.2768	1.00686	0.536562	1.87649	0.0605876	0.452314
Myoz2	2.92313	4.974	2.65204	1.87554	0.0607185	NA
Dhrs4	396.337	0.278057	0.148264	1.87542	0.0607351	0.453141
Sema5b	37.1125	0.750454	0.400312	1.87467	0.060838	0.453634
Ift140	593.59	0.220428	0.117625	1.87399	0.0609315	0.453932
Mapk1ip1l	3441.14	-0.138501	0.0739125	-1.87385	0.0609518	0.453932
Polg	1723.32	-0.173013	0.0923639	-1.87317	0.0610454	0.454355
Sall4	8.90514	1.92399	1.02733	1.8728	0.0610954	NA
Atp5g2	2640.24	0.148137	0.079114	1.87245	0.061144	0.454668
Cfap410	389.127	0.30731	0.164149	1.87214	0.0611868	0.454668
Ttc7	675.386	0.204179	0.109077	1.87187	0.0612246	0.454668
Atp1a3	74.4944	1.04739	0.559572	1.87176	0.0612396	0.454668
Klhl24	2438.11	0.316881	0.169333	1.87135	0.061296	0.454668
Kif22	958.352	-0.255888	0.136746	-1.87126	0.061309	0.454668
Tbk1	776.003	-0.213072	0.113911	-1.87051	0.0614127	0.455163
Ccnt1	1388.77	-0.190087	0.101638	-1.87024	0.0614511	0.455174
Cdc40	1784.09	0.178194	0.095335	1.86914	0.061604	0.456033
Rgmb	1412.36	-0.26295	0.140711	-1.86872	0.0616615	0.456184
Clec3b	3.58519	3.27195	1.75118	1.86843	0.0617021	NA
Xylt2	544.873	-0.27013	0.144627	-1.86777	0.061794	0.456235
Stard3	566.098	0.226039	0.121037	1.86751	0.0618299	0.456235
Eva1c	59.9987	0.724068	0.387773	1.86725	0.061867	0.456235
Cdk8	1213.31	-0.184222	0.0986661	-1.86713	0.0618833	0.456235
Abca1	188.472	0.383077	0.205169	1.86712	0.0618841	0.456235
Hmgcr	5574.04	-0.301074	0.161283	-1.86674	0.0619375	0.456235
Cd300a	24.1316	1.03613	0.55509	1.86659	0.0619588	0.456235
Naa25	1232.72	-0.186336	0.0998397	-1.86636	0.0619914	0.456235
C5ar1	42.4051	0.771808	0.413575	1.86619	0.062015	0.456235
Itgam	78.9968	0.722108	0.386978	1.86602	0.0620388	0.456235
Ppp1r21	705.726	0.257292	0.13792	1.86552	0.0621081	0.456472
Supt16	3096.26	-0.222113	0.119124	-1.86455	0.0622449	0.457205
Pdcd11	2061.27	-0.183953	0.0987167	-1.86344	0.0623998	0.457888
Ank	315.917	0.322417	0.17303	1.86336	0.0624123	0.457888
Cd19	3.36814	-2.53719	1.36201	-1.86283	0.062486	NA
Utp25	529.661	-0.231151	0.124106	-1.86254	0.0625274	0.458365
Rangrf	17.3709	1.71818	0.922706	1.86212	0.0625868	0.458365
Sema4f	179.57	0.426566	0.229078	1.8621	0.062589	0.458365
Pde12	459.239	-0.228369	0.12267	-1.86165	0.0626525	0.458558
Maml1	1067.63	-0.206112	0.110761	-1.86088	0.0627613	0.458945
Brd3	1659.34	-0.2662	0.143078	-1.86053	0.0628103	0.458945
Ap2m1	6090.41	0.153919	0.0827385	1.8603	0.0628426	0.458945
Zfp534	201.411	0.38902	0.209126	1.86022	0.0628544	0.458945
Nudt16l1	2295.28	0.23767	0.127799	1.85972	0.0629251	0.459189
Pip4k2b	1003.88	-0.224661	0.120842	-1.85913	0.0630094	0.459354
Pwwp3b	60.6999	-0.649217	0.349223	-1.85903	0.0630223	0.459354
Zdhhc21	937.252	-0.237413	0.127748	-1.85845	0.0631048	0.459416
Far2	63.4711	-0.554749	0.298501	-1.85845	0.0631053	0.459416
Zyx	1348.89	-0.221676	0.119306	-1.85805	0.0631621	0.459552
Gprasp1	158.618	-0.410389	0.220902	-1.85779	0.0631987	0.459552
Nsun6	265.988	-0.32487	0.174919	-1.85727	0.0632731	0.459822
Cep68	1057.09	-0.227875	0.122716	-1.85692	0.063322	0.459906
Ints2	1253.82	-0.224038	0.120707	-1.85606	0.0634455	0.460532
Mctp1	25.4454	1.05334	0.567803	1.85511	0.06358	0.461236
Kif24	240.053	-0.346331	0.186923	-1.8528	0.0639109	0.463363
Pakap	661.708	-0.312252	0.168605	-1.85198	0.0640294	0.463772
Anxa6	2561.81	0.251619	0.135873	1.85187	0.0640441	0.463772
Procr	198.639	0.482302	0.260478	1.8516	0.0640831	0.463772
Plac9b	22.5761	1.23487	0.667021	1.85132	0.0641228	0.463772
Rgs8	3.02203	-3.04069	1.64273	-1.851	0.0641693	NA
Prdm2	928.038	-0.178885	0.0966488	-1.85088	0.0641869	0.463772
Tm7sf3	4002.75	0.163726	0.0884603	1.85084	0.0641931	0.463772
Dck	966.149	-0.186745	0.100923	-1.85037	0.0642609	0.46399
Vhl	1289.7	-0.250969	0.135681	-1.8497	0.0643562	0.464178
Cdk13	1286.94	-0.182537	0.0986869	-1.84966	0.0643624	0.464178
Alms1	654.862	-0.325277	0.175923	-1.84897	0.0644617	0.464622
Cenpf	2151.38	-0.269468	0.14579	-1.84833	0.0645549	0.465022
Bhlhe41	3966.48	0.209883	0.113622	1.8472	0.0647178	0.465923
Obscn	140.494	0.874308	0.473492	1.84651	0.0648178	0.466156
Med1	1857.88	-0.269131	0.145755	-1.84646	0.0648259	0.466156
Fbxo2	23.971	1.15553	0.625903	1.84618	0.0648662	0.466174
Slc22a23	22.69	0.944812	0.511874	1.84579	0.0649229	0.46629
Mettl24	145.706	0.424543	0.230036	1.84555	0.0649581	0.46629
Prpf8	10327	-0.164442	0.0891627	-1.84429	0.0651405	0.467286
Khdc4	1387.45	-0.214636	0.116392	-1.84407	0.0651728	0.467286
Fndc1	12.357	5.16305	2.80093	1.84333	0.0652808	0.46776
Ifit3b	38.9146	1.10885	0.601682	1.84291	0.0653416	0.46776
Hnrnpu	16718.8	-0.166013	0.0900857	-1.84284	0.0653527	0.46776
Ifi35	215.265	0.480831	0.261056	1.84187	0.0654946	0.468094
Dhx36	2272.13	-0.194596	0.10571	-1.84085	0.0656435	0.468094
Hoxa1	95.78	-0.450158	0.244558	-1.8407	0.065665	0.468094
Zbtb18	612.565	-0.229525	0.124703	-1.84057	0.0656852	0.468094
Cdh5	471.384	0.258878	0.140657	1.84049	0.0656956	0.468094
Wnk1	5780.67	-0.222824	0.121088	-1.84019	0.065741	0.468094
Ago2	5757.24	-0.37356	0.203008	-1.84012	0.06575	0.468094
Prc1	2392.73	-0.246388	0.133911	-1.83994	0.0657768	0.468094
Cebpg	1177.95	-0.23684	0.12874	-1.83967	0.065816	0.468094
Mysm1	605.926	-0.271068	0.147345	-1.83967	0.0658162	0.468094
Epg5	499.421	-0.300484	0.163336	-1.83966	0.0658174	0.468094
Dars	4016.75	-0.206723	0.112395	-1.83925	0.0658778	0.468121
Bst1	12.887	1.21829	0.662432	1.83912	0.0658972	0.468121
Cep85l	196.64	-0.351433	0.191115	-1.83886	0.0659363	0.468129
Rps19bp1	361.337	0.243796	0.132721	1.83691	0.0662236	0.469758
Slc25a23	600.498	0.334841	0.182298	1.83678	0.0662421	0.469758
Mapk8	398.982	-0.244845	0.133339	-1.83625	0.0663202	0.469894
Cdk6	740.122	-0.233541	0.127207	-1.83592	0.0663702	0.469894
Slc2a3	448.222	-0.348625	0.189902	-1.83582	0.0663846	0.469894
Impdh1	511.708	-0.322039	0.175439	-1.83562	0.0664138	0.469894
Eefsec	2283.91	0.157742	0.0859549	1.83518	0.0664797	0.47009
Rsrc2	1554.98	-0.207702	0.11321	-1.83466	0.0665568	0.470113
Pcdhga12	22.0754	1.07896	0.588103	1.83464	0.0665592	0.470113
Gfpt2	162.572	0.390143	0.21279	1.83347	0.0667332	0.471071
B430306N03Rik	4.62978	2.55864	1.3959	1.83297	0.0668075	NA
Rfx7	2053.18	-0.246766	0.134644	-1.83273	0.066843	0.471545
Dhrs1	388.695	0.273788	0.14942	1.83233	0.0669019	0.471545
Stx17	553.186	-0.209516	0.114355	-1.83215	0.0669296	0.471545
Gm46696	33.4791	-0.85944	0.46913	-1.83199	0.0669534	0.471545
Usf3	1313.68	-0.269683	0.147231	-1.8317	0.0669957	0.471573
Slc8b1	172.234	0.349213	0.190734	1.83089	0.0671166	0.471853
Tnfsf12	34.3631	0.720723	0.393682	1.83073	0.0671416	0.471853
Bhlhb9	585.03	-0.205585	0.112301	-1.83067	0.0671504	0.471853
Cd300c2	11.7289	1.4157	0.773588	1.83005	0.0672426	0.472232
Syne2	8455.1	-0.273713	0.149588	-1.82978	0.0672826	0.472244
Cript	818.013	0.2109	0.11529	1.82931	0.0673534	0.472267
Slc38a7	940.447	0.266331	0.145596	1.82925	0.0673626	0.472267
Nanos1	121.698	-0.451422	0.246877	-1.82853	0.0674694	0.472747
Atp6v0e	1021.4	0.221204	0.121007	1.82802	0.0675465	0.473017
Rac2	25.8603	0.923172	0.505297	1.82699	0.0677013	0.473656
Prr14l	1058.07	-0.285943	0.156544	-1.8266	0.0677604	0.473656
Chd6	1865.1	-0.340299	0.186307	-1.82655	0.0677671	0.473656
Dctn3	648.029	0.250986	0.137422	1.82639	0.0677914	0.473656
Xylt1	92.4622	-0.597514	0.327299	-1.82559	0.067912	0.473812
Dmxl2	5501.08	-0.254318	0.139326	-1.82535	0.0679489	0.473812
Sesn1	264.037	0.281167	0.154039	1.82529	0.0679573	0.473812
Rab11b	1598.05	0.164382	0.0900713	1.82502	0.0679976	0.473812
Rad51ap1	640.38	-0.216316	0.118531	-1.82497	0.0680061	0.473812
Gpr17	39.1013	-2.50011	1.37131	-1.82315	0.0682802	0.475452
S100a6	102.084	0.468772	0.257163	1.82286	0.0683246	0.475493
Gfra2	2.79582	2.86927	1.57423	1.82265	0.0683559	NA
LOC115486940	19.2341	-0.940061	0.51583	-1.82242	0.0683907	0.475684
Slc18b1	439.898	0.257666	0.141407	1.82216	0.0684307	0.475694
Srrm1	3481.82	-0.136628	0.0750094	-1.82148	0.0685343	0.476145
Tomm70a	4334.44	-0.157167	0.0863101	-1.82096	0.0686134	0.476426
Vav1	29.9475	0.865271	0.475341	1.82032	0.0687108	0.476567
Lilrb4a	76.3343	0.626128	0.344013	1.82007	0.068748	0.476567
Btaf1	1208.46	-0.262871	0.144441	-1.81992	0.0687713	0.476567
Wdr43	2324.7	-0.171401	0.0941906	-1.81972	0.0688013	0.476567
Fkbp9	12584.9	-0.177804	0.0977343	-1.81926	0.0688712	0.476567
Stpg1	59.3092	0.734349	0.403677	1.81915	0.0688883	0.476567
Eml4	1323.88	-0.235995	0.129736	-1.81905	0.0689045	0.476567
Polr3a	560.705	-0.215904	0.118729	-1.81845	0.0689954	0.476927
Sp100	89.3848	0.508221	0.279534	1.8181	0.0690486	0.477028
2310034P14Rik	19.5758	0.928156	0.510701	1.81742	0.0691534	0.477227
Naaa	111.581	0.437313	0.240625	1.81741	0.0691548	0.477227
Capns1	2129.36	0.207211	0.114056	1.81675	0.0692554	0.477416
Sfxn1	2113.89	-0.155959	0.0858466	-1.81672	0.0692598	0.477416
Col1a1	2660.44	1.14465	0.630172	1.8164	0.0693088	0.477486
Skint2	3.71663	3.31867	1.82738	1.81609	0.0693571	NA
Gm2506	5.88641	-2.03694	1.12218	-1.81517	0.0694974	NA
Tcf20	1535.31	-0.229455	0.126421	-1.81501	0.0695222	0.478413
Aff4	4703.07	-0.248672	0.137049	-1.81447	0.0696053	0.478413
Pomk	1148.06	0.185825	0.102414	1.81446	0.0696075	0.478413
Csad	532.202	0.22158	0.122125	1.81437	0.0696205	0.478413
Kcnn4	283.785	0.516595	0.284741	1.81426	0.0696375	0.478413
Slc16a6	465.707	-0.314649	0.173524	-1.81328	0.0697879	0.478468
Ubp1	2349.32	-0.210324	0.115992	-1.81326	0.0697917	0.478468
Rab11fip5	98.6906	0.454628	0.250727	1.81324	0.0697947	0.478468
Msl1	1914.37	-0.196408	0.108326	-1.81312	0.0698126	0.478468
LOC115485680	69.6718	-0.499514	0.275526	-1.81295	0.0698398	0.478468
Zc3h11a	4362.69	-0.191917	0.105878	-1.81262	0.0698898	0.478545
Adam9	6857.04	-0.194211	0.107169	-1.8122	0.0699554	0.478728
Gnaq	1244.4	-0.232426	0.128321	-1.81129	0.0700955	0.47932
Eaf1	1688.8	-0.180055	0.0994199	-1.81106	0.0701316	0.47932
Fnip2	1935.39	0.222514	0.122885	1.81075	0.0701791	0.47932
Zbtb42	189.768	0.352708	0.194816	1.81047	0.0702233	0.47932
Armc8	741.852	-0.202568	0.111892	-1.81038	0.0702364	0.47932
Fam136a	1417.16	-0.201633	0.111407	-1.80988	0.0703141	0.479559
Tln2	1296.61	-0.215148	0.11889	-1.80964	0.0703514	0.479559
Bag4	838.413	-0.213775	0.118164	-1.80914	0.0704286	0.479559
Ubald1	446.013	-0.33176	0.183381	-1.80913	0.0704301	0.479559
Ttll4	1704.43	-0.330083	0.182477	-1.8089	0.0704661	0.479559
Spag9	2684.74	-0.208986	0.115561	-1.80844	0.0705378	0.479781
Nfx1	1835.04	-0.248932	0.137678	-1.80808	0.0705941	0.4799
Picalm	3563.57	-0.203798	0.112808	-1.80659	0.0708261	0.481211
Ston2	2.95691	2.96392	1.64104	1.80613	0.0708985	NA
Bad	250.696	0.291969	0.161658	1.80609	0.0709047	0.481479
Usp7	4018	-0.209254	0.115893	-1.80558	0.0709833	0.481669
Trim65	147.552	-0.420865	0.233113	-1.80541	0.0710108	0.481669
Slc16a10	11.8081	1.42896	0.791657	1.80503	0.0710706	0.481809
Lzic	719.151	-0.216908	0.1202	-1.80456	0.071143	0.482035
Rhobtb1	177.943	-0.422197	0.23405	-1.80388	0.0712503	0.482302
Ahi1	967.673	-0.25413	0.140899	-1.80364	0.0712883	0.482302
Cipc	1876.82	0.168159	0.0932388	1.80353	0.0713042	0.482302
Fbxo40	18.8234	1.18914	0.659445	1.80325	0.0713494	0.482302
Oxct1	11282.4	0.241042	0.133685	1.80306	0.0713782	0.482302
Mecp2	1131.67	-0.217428	0.120655	-1.80206	0.0715354	0.482955
Fam126a	679.564	-0.257748	0.143066	-1.80161	0.0716073	0.482955
Zbtb11	899.222	-0.27858	0.154676	-1.80106	0.0716942	0.482955
Hrct1	13.7295	-1.14004	0.632996	-1.80102	0.0717001	0.482955
L1cam	396.74	-0.513785	0.285318	-1.80075	0.0717427	0.482955
Pnpla8	1497.11	0.179071	0.099446	1.80069	0.0717524	0.482955
Man2b2	1664.25	0.210508	0.116916	1.8005	0.0717814	0.482955
Ccl11	3.81452	2.21773	1.23196	1.80017	0.0718339	NA
Rapgef2	6392.46	-0.352278	0.195694	-1.80015	0.0718371	0.482955
Ubfd1	1048.6	-0.174279	0.09682	-1.80003	0.0718551	0.482955
Kcnk6	14.081	1.14395	0.635543	1.79996	0.0718669	0.482955
Gm6958	224.485	-0.487464	0.270926	-1.79925	0.0719793	0.48314
Rgs12	876.99	-0.221786	0.123275	-1.79912	0.0719992	0.48314
Osmr	36.3787	0.707088	0.393074	1.79887	0.0720393	0.48314
Chchd7	126.17	0.436245	0.242538	1.79866	0.0720719	0.48314
Pde2a	129.052	0.444342	0.247081	1.79837	0.072119	0.48314
Kif23	1656.35	-0.295566	0.1644	-1.79785	0.0722012	0.48314
Fxr1	3279.35	-0.154712	0.0860581	-1.79776	0.0722153	0.48314
Tada2b	808.993	-0.17873	0.0994232	-1.79766	0.0722302	0.48314
Irf8	46.1513	0.640681	0.356418	1.79756	0.0722474	0.48314
Clasp2	2032.19	-0.263279	0.146511	-1.79699	0.0723375	0.48348
Ergic3	1937.15	0.168094	0.0935649	1.79655	0.0724065	0.483679
Chd2	807.653	-0.20819	0.115935	-1.79574	0.0725353	0.484276
Bambi	209.744	0.339665	0.189199	1.79528	0.0726096	0.48451
Pkn2	1893.65	-0.145035	0.0808042	-1.79489	0.0726711	0.48455
Nr2c2	1432.93	-0.398945	0.222322	-1.79444	0.0727423	0.48455
Ube2h	3161.93	0.184522	0.102859	1.79394	0.0728233	0.48455
Ipp	299.614	-0.263983	0.147179	-1.79362	0.0728746	0.48455
Gnai2	4865.31	0.151828	0.0846553	1.79349	0.0728953	0.48455
Actn3	16.7299	1.81025	1.00939	1.79341	0.0729081	0.48455
Rufy2	663.201	-0.203948	0.113729	-1.79327	0.0729292	0.48455
Sdc2	649.359	0.248426	0.138533	1.79327	0.0729303	0.48455
Trim34a	43.1854	0.738126	0.411756	1.79263	0.0730319	0.484917
Nagk	593.332	0.211769	0.118148	1.7924	0.0730685	0.484917
Usp38	806.279	-0.18868	0.105285	-1.79209	0.0731191	0.484917
Add2	3.04189	-3.03221	1.69212	-1.79196	0.0731394	NA
2310022B05Rik	983.018	-0.263108	0.146829	-1.79194	0.073143	0.484917
Pgam5	779.593	-0.200223	0.111827	-1.79047	0.0733788	0.485974
Mfap5	28.8866	3.19147	1.78259	1.79036	0.0733963	0.485974
Kif1b	1535.3	-0.217378	0.121426	-1.79021	0.0734208	0.485974
Tipin	1184.89	-0.218515	0.122098	-1.78966	0.0735087	0.486264
Ccng2	934.02	-0.248941	0.139116	-1.78944	0.0735436	0.486264
Rcan3	1224.11	0.160736	0.0898465	1.78901	0.0736133	0.486464
Snca	2511.1	0.296182	0.165617	1.78835	0.0737194	0.486904
Imp4	1178.91	-0.185691	0.103864	-1.78782	0.0738052	0.487033
Chmp3	2452.23	0.142364	0.0796337	1.78774	0.073818	0.487033
Tmem242	1091.78	0.192948	0.107947	1.78743	0.073868	0.487101
Kdm4b	1782.56	-0.198707	0.111201	-1.78692	0.0739508	0.487221
Rab1b	1813.71	0.171243	0.0958423	1.78672	0.0739831	0.487221
Fgd5	71.2939	0.529641	0.296456	1.78657	0.0740066	0.487221
Tgfa	254.107	0.624657	0.349687	1.78633	0.0740455	0.487221
Qsox2	1367.17	-0.183246	0.102607	-1.7859	0.0741162	0.487221
Mmp3	40.0373	2.4903	1.39455	1.78574	0.0741416	0.487221
Ear2	5.44144	1.85369	1.03806	1.78573	0.0741436	NA
Myl12b	1129.96	0.184037	0.10308	1.78538	0.0741996	0.487221
Trem2	27.826	0.887129	0.49689	1.78536	0.0742025	0.487221
Stac3	5.92775	1.76523	0.988952	1.78495	0.0742693	NA
Mcm4	2636.58	-0.224468	0.12578	-1.78461	0.0743238	0.487757
Chuk	1549.19	-0.184416	0.103378	-1.78391	0.0744382	0.488166
Nexn	188.33	-0.381214	0.213716	-1.78374	0.0744653	0.488166
Myh4	5.90508	2.26955	1.27282	1.78309	0.0745713	NA
Tbx18	8.61289	1.40783	0.789792	1.78253	0.0746623	NA
Clcn5	1239.58	-0.249495	0.13999	-1.78224	0.0747103	0.489038
Tpcn1	1285.89	0.218426	0.122558	1.78222	0.0747129	0.489038
Fam13a	54.0629	0.703844	0.39497	1.78202	0.0747461	0.489038
Vps26c	1988.92	0.1726	0.0968679	1.78181	0.0747808	0.489038
Uvssa	476.994	-0.34015	0.190913	-1.78171	0.0747968	0.489038
Kctd16	118.166	-0.518891	0.291407	-1.78064	0.0749713	0.489841
Uggt2	382.62	-0.385092	0.216287	-1.78047	0.0749992	0.489841
Ing2	312.672	-0.289603	0.162709	-1.77988	0.0750964	0.49009
Usp48	1461.24	-0.204283	0.114782	-1.77975	0.0751168	0.49009
Dnajc22	282.615	0.329958	0.185522	1.77854	0.075316	0.490818
Ppp1r3e	106.4	-0.420015	0.23617	-1.77845	0.0753307	0.490818
Ercc6l2	1089.8	-0.243807	0.137109	-1.7782	0.0753711	0.490818
Cdkn2aipnl	2467.29	0.154808	0.0870651	1.77807	0.0753916	0.490818
Tubgcp2	901.485	-0.222942	0.1254	-1.77786	0.0754277	0.490818
Ttc37	737.567	-0.281763	0.158549	-1.77714	0.0755459	0.491328
Pnkd	873.904	0.216453	0.121822	1.77679	0.0756027	0.491437
Cpxm2	6.19882	2.67474	1.50546	1.77669	0.0756196	NA
Skil	803.516	-0.232311	0.13078	-1.77635	0.0756747	0.491646
Ptgfrn	36.4504	1.06634	0.600677	1.77523	0.0758596	0.492587
[truncated: 12,587 more rows]
