# Supplementary material for: A novel pan-PI3K inhibitor KTC1101 synergizes with anti-PD-1 therapy by targeting tumor suppression and immune activation
Source: Mol Cancer. 2024 Mar 14;23:54. doi: 10.1186/s12943-024-01978-0 (PMC10938783; doi:10.1186/s12943-024-01978-0)
Supplement: Supplementary file 21 — Supplementary Material 21. [file 12943_2024_1978_MOESM21_ESM.xlsx]

## Sheet: GSEA-GO-bulk B16-KTC
GSEA of KTC1101 in B16 Tumors
ONTOLOGY	ID	Description	setSize	enrichmentScore	NES	pvalue	p.adjust	qvalue	rank	leading_edge	core_enrichment
CC	GO:0030016	myofibril	30	0.865895	2.04551	1e-10	1.55917e-08	1.30614e-08	116	tags=60%, list=8%, signal=57%	21925/21957/18175/11459/74376/21953/17879/13009/93677/11937/17901/53318/21393/11472/228003/68678/226041/76469
CC	GO:0030017	sarcomere	28	0.870104	2.03458	1e-10	1.55917e-08	1.30614e-08	100	tags=57%, list=7%, signal=54%	21925/21957/18175/11459/74376/21953/17879/13009/93677/11937/53318/21393/11472/228003/68678/226041
CC	GO:0005615	extracellular space	169	0.671947	1.73089	1e-10	1.55917e-08	1.30614e-08	410	tags=68%, list=27%, signal=56%	74116/57262/76293/235130/17082/21828/20319/19288/214425/57266/64074/81799/22403/56264/13179/14133/68588/17395/18133/18788/16948/13717/20344/17167/20307/19223/14264/219151/16011/14778/100034251/11815/14089/17022/26968/12825/20657/71660/66857/12266/14456/16000/399558/27226/12262/12259/12260/50706/18295/68792/16149/20564/18830/20305/12715/12258/12818/17110/16949/11421/13040/17105/81877/58809/77125/2…
BP	GO:0006952	defense response	214	0.663059	1.71831	1e-10	1.55917e-08	1.30614e-08	351	tags=57%, list=23%, signal=51%	13009/17082/14940/11801/19288/434219/57266/81799/93671/226695/17312/14133/18133/20344/17167/20307/13482/19223/100034251/13479/11815/246727/71660/382551/231507/12266/23962/236312/27052/16000/231655/226691/16985/14961/27226/14969/12262/12259/230787/15957/14960/12260/17084/17969/54123/16149/12978/57781/20305/104759/12258/20375/73149/26888/17110/14747/209387/13058/15959/19204/19016/269799/11690/13040…
CC	GO:0005576	extracellular region	223	0.658496	1.70998	1e-10	1.55917e-08	1.30614e-08	364	tags=57%, list=24%, signal=50%	74116/57262/76293/235130/17082/21828/11801/20319/19288/214425/57266/64074/56429/81799/22403/223272/93671/56264/103967/13179/14133/68588/17395/18133/18788/16948/13717/20344/17167/20307/13482/19223/14264/219151/16011/14778/100034251/11815/14089/17022/26968/12825/20657/71660/66857/12266/27052/14456/17150/16000/399558/27226/12262/12259/21826/12260/17084/50706/18295/68792/260301/16149/20564/18830/2030…
BP	GO:0009607	response to biotic stimulus	190	0.654088	1.69198	1e-10	1.55917e-08	1.30614e-08	392	tags=60%, list=26%, signal=51%	12350/51795/14940/76757/19288/14734/434219/57266/226695/14133/20272/17167/20307/13482/100034251/14089/110454/246727/71660/382551/231507/12266/23962/236312/76933/231655/226691/14961/14969/12262/12259/15957/14960/12260/17084/17969/54123/16149/12978/20305/104759/212937/12258/20375/73149/26888/17110/209387/13058/15959/19204/19016/269799/20556/11421/17105/24110/58809/77125/381308/66102/55932/56620/100…
BP	GO:0006955	immune response	195	0.648589	1.67835	1e-10	1.55917e-08	1.30614e-08	349	tags=56%, list=23%, signal=49%	70192/17082/14940/11801/19288/69142/434219/57266/226695/14133/170786/17167/20307/13482/100034251/74039/12825/246727/71660/382551/12266/23962/236312/14456/231655/226691/14961/14969/12262/12259/230787/15957/14960/12260/17084/17969/54123/16149/12978/20305/104759/12258/20375/73149/26888/14747/209387/13058/15959/74131/19204/19016/269799/74048/20556/13733/13040/14999/58809/77125/381308/66102/55932/5662…
BP	GO:0043207	response to external biotic stimulus	187	0.646428	1.67116	1e-10	1.55917e-08	1.30614e-08	392	tags=59%, list=26%, signal=50%	12350/14940/76757/19288/14734/434219/57266/226695/14133/20272/17167/20307/13482/100034251/110454/246727/71660/382551/231507/12266/23962/236312/76933/231655/226691/14961/14969/12262/12259/15957/14960/12260/17084/17969/54123/16149/12978/20305/104759/212937/12258/20375/73149/26888/17110/209387/13058/15959/19204/19016/269799/20556/11421/17105/24110/58809/77125/381308/66102/55932/56620/100038882/14079…
BP	GO:0051707	response to other organism	187	0.646428	1.67116	1e-10	1.55917e-08	1.30614e-08	392	tags=59%, list=26%, signal=50%	12350/14940/76757/19288/14734/434219/57266/226695/14133/20272/17167/20307/13482/100034251/110454/246727/71660/382551/231507/12266/23962/236312/76933/231655/226691/14961/14969/12262/12259/15957/14960/12260/17084/17969/54123/16149/12978/20305/104759/212937/12258/20375/73149/26888/17110/209387/13058/15959/19204/19016/269799/20556/11421/17105/24110/58809/77125/381308/66102/55932/56620/100038882/14079…
BP	GO:0044419	biological process involved in interspecies interaction between organisms	210	0.642806	1.66564	1e-10	1.55917e-08	1.30614e-08	349	tags=52%, list=23%, signal=47%	12350/70192/14940/76757/19288/14734/69142/434219/57266/226695/17312/14133/20272/170786/17167/20307/13482/100034251/216864/110454/246727/71660/382551/231507/12266/23962/236312/14456/76933/231655/226691/14961/14969/12262/12259/15957/14960/12260/17084/17969/54123/16149/12978/20305/104759/212937/12258/20375/73149/26888/17069/17110/209387/13058/15959/19204/19016/269799/20556/11421/17105/24110/58809/77…
BP	GO:0009605	response to external stimulus	314	0.606793	1.57932	1e-10	1.55917e-08	1.30614e-08	394	tags=51%, list=26%, signal=48%	12350/13009/17082/21828/14940/76757/20319/19288/14734/434219/57266/64074/81799/226695/21393/14133/70839/17395/20272/18133/16948/17167/14745/20307/13482/19223/100034251/13479/110454/246727/71660/382551/231507/12266/23962/236312/27052/14456/76933/16000/231655/18595/226691/16985/14961/27226/14969/12262/12259/15957/14960/12260/17084/50706/17969/54123/16149/20564/12978/57781/20305/104759/212937/12258/…
BP	GO:0002376	immune system process	307	0.601271	1.56543	1e-10	1.55917e-08	1.30614e-08	355	tags=46%, list=23%, signal=44%	17189/70192/17082/21828/14940/11801/19288/69142/434219/57266/226695/14133/70839/17395/18133/170786/16948/20344/17167/20307/13482/100034251/74039/13479/11815/114332/100039795/12825/246727/71660/382551/12266/23962/236312/14456/16000/231655/226691/14961/27226/14969/12262/12259/230787/15957/14960/12260/17084/17969/217305/54123/16149/12978/57781/20305/104759/12258/20375/73149/26888/14747/209387/13058/…
CC	GO:0071944	cell periphery	488	0.556219	1.45139	1.34217e-10	1.9317e-08	1.61821e-08	365	tags=39%, list=24%, signal=44%	66607/76293/235130/70192/17082/21828/76757/11801/19288/14734/214425/69142/381339/434246/64074/56429/22403/223272/93671/103967/17312/13179/14133/70839/68588/17395/243277/20272/18133/18788/11472/228003/11931/170786/19293/105827/19201/12565/16948/13717/20344/17167/71566/14745/13482/19223/14264/219151/194590/114644/100040591/74039/216864/13479/226041/100043123/114332/14089/17022/12825/69774/110454/71…
CC	GO:0043292	contractile fiber	34	0.833588	1.98039	3.309e-10	4.42225e-08	3.70459e-08	116	tags=53%, list=8%, signal=50%	21925/21957/18175/11459/74376/21953/17879/13009/93677/11937/17901/53318/21393/11472/228003/68678/226041/76469
CC	GO:0099081	supramolecular polymer	99	0.699787	1.77586	7.09817e-10	8.30042e-08	6.9534e-08	131	tags=28%, list=9%, signal=28%	21925/21957/18175/11459/74376/21953/17879/13009/76293/93677/11937/17901/233199/53318/103967/21393/13179/11472/228003/68678/19201/13717/71566/226041/17022/12825/76469/17150
CC	GO:0099512	supramolecular fiber	99	0.699787	1.77586	7.09817e-10	8.30042e-08	6.9534e-08	131	tags=28%, list=9%, signal=28%	21925/21957/18175/11459/74376/21953/17879/13009/76293/93677/11937/17901/233199/53318/103967/21393/13179/11472/228003/68678/19201/13717/71566/226041/17022/12825/76469/17150
BP	GO:0098542	defense response to other organism	140	0.655103	1.68118	1.16926e-09	1.28688e-07	1.07804e-07	415	tags=66%, list=27%, signal=53%	14940/19288/434219/57266/226695/14133/17167/20307/13482/100034251/246727/71660/382551/231507/12266/23962/236312/231655/226691/14961/14969/12262/12259/15957/14960/12260/17084/17969/54123/16149/12978/20305/104759/12258/20375/73149/26888/17110/209387/13058/15959/19016/269799/17105/58809/77125/381308/66102/55932/56620/100038882/140792/83490/80861/14962/246728/20308/27056/22177/14127/15951/17476/24088…
BP	GO:0051146	striated muscle cell differentiation	55	0.766048	1.89954	2.86112e-09	2.97397e-07	2.49135e-07	178	tags=44%, list=12%, signal=40%	74116/21957/18175/11459/74376/13009/235130/244810/228785/93677/381339/434246/21393/18133/11472/228003/20307/16011/226041/16000/18595/68794/12978/12818
BP	GO:0042692	muscle cell differentiation	72	0.717538	1.81079	4.61327e-09	4.54286e-07	3.80563e-07	187	tags=38%, list=12%, signal=35%	74116/21957/18175/11459/74376/13009/235130/244810/228785/93677/381339/434246/21393/18133/11472/228003/16948/20307/16011/226041/12266/16000/18595/68794/12978/12818/23796
BP	GO:0061061	muscle structure development	102	0.682674	1.73472	8.60645e-09	8.05133e-07	6.74474e-07	187	tags=34%, list=12%, signal=32%	74116/21957/18175/11459/74376/13009/235130/244810/228785/93677/381339/434246/57266/53318/21393/18133/11472/228003/68678/16948/13717/20307/16011/226041/12825/17907/12266/16000/18595/68794/12978/212937/12818/17069/23796
BP	GO:0002682	regulation of immune system process	207	0.607332	1.57226	1.3629e-08	1.21428e-06	1.01722e-06	360	tags=50%, list=24%, signal=44%	17082/21828/11801/434219/57266/226695/14133/70839/17395/18133/170786/16948/20344/13482/74039/11815/114332/100039795/12825/246727/71660/382551/12266/236312/14456/16000/231655/226691/14961/27226/14969/12262/12259/230787/14960/12260/17969/54123/16149/12978/57781/12258/20375/14747/209387/74131/19204/19016/74048/14999/77125/381308/22329/55932/16170/56620/100038882/14131/140792/83490/16909/12606/80861/…
BP	GO:0045087	innate immune response	119	0.657926	1.68125	1.77825e-08	1.51232e-06	1.2669e-06	415	tags=67%, list=27%, signal=53%	14940/19288/434219/226695/14133/17167/20307/13482/100034251/246727/71660/382551/12266/23962/236312/231655/226691/14961/14969/12262/12259/15957/14960/12260/17084/17969/54123/16149/12978/20305/104759/12258/20375/73149/26888/209387/13058/15959/19016/269799/381308/66102/55932/56620/100038882/140792/83490/80861/14962/246728/20308/27056/22177/14127/15951/17476/24088/17916/50908/13057/54396/58185/246730…
BP	GO:0002684	positive regulation of immune system process	148	0.640636	1.64682	2.79144e-08	2.27078e-06	1.90227e-06	352	tags=55%, list=23%, signal=47%	17082/21828/11801/434219/57266/226695/14133/70839/17395/170786/20344/13482/74039/114332/246727/71660/382551/12266/236312/14456/16000/231655/226691/14961/27226/14969/12262/12259/230787/14960/12260/54123/16149/12978/12258/20375/14747/209387/74131/19204/74048/14999/77125/381308/22329/55932/16170/56620/14131/140792/83490/12606/80861/14962/22778/16792/20308/27056/22177/14127/15951/24088/17916/50908/12…
BP	GO:0032103	positive regulation of response to external stimulus	82	0.695854	1.75548	3.7006e-08	2.88493e-06	2.41675e-06	344	tags=67%, list=23%, signal=55%	17082/21828/434219/57266/64074/226695/70839/14745/13482/246727/71660/382551/12266/236312/14456/231655/18595/226691/27226/17084/54123/16149/12978/20375/14747/209387/11690/13040/77125/381308/55932/16170/56620/14131/140792/83490/12606/80861/22177/14127/15951/24088/12774/12267/63873/13057/54396/58185/16956/246730/229900/16364/21803/11770/15944
BP	GO:0032101	regulation of response to external stimulus	137	0.63681	1.63328	6.55424e-08	4.90519e-06	4.10916e-06	392	tags=59%, list=26%, signal=48%	17082/21828/434219/57266/64074/81799/226695/70839/18133/14745/13482/19223/246727/71660/382551/12266/236312/27052/14456/16000/231655/18595/226691/27226/17084/17969/54123/16149/12978/57781/12258/20375/14747/209387/19016/11690/13040/23945/77125/381308/55932/16170/56620/100038882/14131/140792/83490/12606/80861/22177/14127/15951/24088/12774/17916/12267/63873/13057/21938/14190/17470/54396/58185/16956/1…
BP	GO:0006950	response to stress	462	0.532672	1.39069	1.80209e-07	1.29681e-05	1.08636e-05	351	tags=35%, list=23%, signal=38%	12350/17189/13009/51795/17082/21828/14940/111241/11801/20319/19288/11937/434246/434219/57266/64074/81799/93671/226695/21393/17312/14133/70839/17395/18133/13078/11931/20344/17167/20307/13482/19223/14778/100034251/80888/13479/11815/12825/246727/20657/71660/382551/231507/12266/23962/236312/27052/14456/16000/231655/18595/226691/16985/14961/27226/14969/12262/12259/230787/15957/14960/12260/17084/17969/…
BP	GO:0055001	muscle cell development	35	0.787869	1.87704	2.3118e-07	1.60199e-05	1.34201e-05	178	tags=49%, list=12%, signal=44%	74116/21957/18175/11459/74376/13009/93677/381339/21393/11472/228003/16948/226041/16000/18595/68794/12818
BP	GO:0050776	regulation of immune response	123	0.63173	1.6158	3.24072e-07	2.16549e-05	1.81407e-05	349	tags=58%, list=23%, signal=48%	17082/11801/434219/226695/14133/13482/74039/12825/246727/382551/12266/236312/231655/226691/14961/14969/12262/12259/230787/14960/12260/17969/54123/16149/12258/20375/14747/209387/74131/19204/19016/74048/14999/77125/381308/55932/56620/100038882/14131/140792/83490/80861/14962/16792/22177/14127/15951/24088/17916/50908/12267/13057/19264/21938/14190/17470/13036/54396/58185/14130/12268/16190/246730/13601…
CC	GO:0099080	supramolecular complex	147	0.620378	1.59449	4.00323e-07	2.58277e-05	2.16363e-05	131	tags=20%, list=9%, signal=20%	21925/21957/18175/11459/74376/21953/17879/13009/76293/93677/11937/17901/233199/434219/53318/103967/21393/13179/11472/228003/68678/19201/13717/71566/226041/17022/12825/76469/17150
BP	GO:0030239	myofibril assembly	15	0.874431	1.90643	4.65533e-07	2.80972e-05	2.35375e-05	152	tags=73%, list=10%, signal=67%	21957/18175/11459/13009/93677/21393/11472/228003/226041/18595/68794
BP	GO:0055002	striated muscle cell development	15	0.874431	1.90643	4.65533e-07	2.80972e-05	2.35375e-05	152	tags=73%, list=10%, signal=67%	21957/18175/11459/13009/93677/21393/11472/228003/226041/18595/68794
CC	GO:0009986	cell surface	115	0.635082	1.62046	5.83814e-07	3.41349e-05	2.85953e-05	389	tags=63%, list=26%, signal=50%	235130/70192/17082/11801/14734/69142/22403/223272/93671/17312/70839/170786/20344/14745/13482/74039/216864/14089/110454/17067/14276/12266/18595/14961/14969/14960/68792/16149/12978/57781/73149/26888/269799/74048/11421/13733/13040/16880/14726/22329/56620/14131/66864/17534/22177/14127/18733/24088/12774/12111/63873/19264/21814/17470/12495/16790/16956/14130/16190/57278/17533/13838/12490/21803/20361/120…
BP	GO:0006954	inflammatory response	106	0.638895	1.62432	9.17368e-07	5.2012e-05	4.35713e-05	396	tags=65%, list=26%, signal=52%	13009/17082/11801/81799/93671/17312/18133/20344/20307/19223/13479/11815/71660/12266/27052/16000/27226/12259/230787/17084/17969/12978/57781/20305/104759/14747/13058/19204/19016/11690/13040/23945/77125/22329/16170/14131/83490/12606/20308/27056/22177/14127/24088/12774/12267/63873/13057/21938/17470/54396/16956/14130/16190/12514/13601/18173/192187/21803/11770/20361/15944/14598/21857/13618/14964/21923/…
BP	GO:0031347	regulation of defense response	105	0.637796	1.62118	1.94718e-06	0.000107152	8.97634e-05	392	tags=63%, list=26%, signal=50%	17082/434219/81799/226695/18133/13482/19223/246727/382551/12266/236312/27052/16000/231655/226691/17969/54123/16149/12978/57781/12258/20375/209387/19016/11690/13040/23945/77125/381308/55932/16170/56620/100038882/14131/140792/83490/12606/80861/22177/14127/15951/24088/12774/17916/63873/13057/21938/14190/17470/54396/58185/16956/14130/246730/229900/16364/21803/11770/20361/15944/14598/13618/14964/21923…
BP	GO:0050896	response to stimulus	811	0.494428	1.29248	2.04647e-06	0.000109399	9.16451e-05	360	tags=30%, list=24%, signal=49%	74116/12350/17189/13009/76293/51795/70192/17082/21828/14940/76757/111241/228785/11801/20319/19288/14734/11937/214425/69142/434246/434219/57266/64074/81799/22403/223272/93671/226695/21393/17312/13179/14133/70839/68588/17395/243277/20272/18133/13078/11472/11931/170786/68678/16948/20344/17167/14745/20307/13482/19223/16011/14778/100034251/80888/74039/13479/11815/14089/100039795/12825/69774/110454/718…
CC	GO:0031674	I band	18	0.842801	1.8723	2.53546e-06	0.000131773	0.000110389	100	tags=50%, list=7%, signal=47%	18175/74376/13009/11937/53318/21393/11472/68678/226041
BP	GO:0003012	muscle system process	65	0.687935	1.72702	3.20066e-06	0.000161849	0.000135584	219	tags=42%, list=14%, signal=37%	21925/74116/21957/21953/17879/109272/13009/228785/93677/11937/17901/233199/434246/21393/11472/11931/16011/76469/17907/16000/17969/212937/12818/19204/19016/20266/22004
CC	GO:0009897	external side of plasma membrane	61	0.68826	1.72199	4.0029e-06	0.00019709	0.000165106	389	tags=77%, list=26%, signal=60%	70192/17082/69142/93671/17312/70839/170786/20344/216864/110454/17067/14276/18595/14961/14969/14960/16149/57781/73149/26888/269799/74048/11421/13733/16880/14726/22329/56620/14131/66864/14127/18733/24088/12774/19264/21814/12495/16790/14130/16190/12490/20361/12010/14964/21838/21452/14972
BP	GO:0050778	positive regulation of immune response	101	0.632108	1.60422	5.16038e-06	0.000247566	0.00020739	376	tags=60%, list=25%, signal=49%	11801/434219/226695/14133/13482/74039/246727/382551/12266/236312/231655/226691/14961/14969/12262/12259/230787/14960/12260/54123/16149/12258/20375/14747/209387/74131/19204/14999/77125/381308/55932/56620/14131/140792/83490/80861/14962/16792/22177/14127/15951/24088/50908/12267/13057/19264/54396/58185/12268/16190/246730/18173/229900/16364/23880/21803/15944/18636/12010/14964/21838
BP	GO:0006936	muscle contraction	46	0.71911	1.76372	5.57931e-06	0.000260972	0.000218621	219	tags=43%, list=14%, signal=38%	21925/21957/21953/17879/109272/13009/228785/93677/11937/17901/233199/21393/11472/11931/17907/17969/212937/19204/20266/22004
BP	GO:0031349	positive regulation of defense response	64	0.677144	1.69981	5.80703e-06	0.000264999	0.000221994	344	tags=67%, list=23%, signal=54%	17082/434219/226695/13482/246727/382551/12266/236312/231655/226691/54123/16149/12978/20375/209387/11690/13040/77125/381308/55932/16170/56620/14131/140792/83490/12606/80861/22177/14127/15951/24088/12774/63873/13057/54396/58185/16956/246730/229900/16364/21803/11770/15944
CC	GO:0000793	condensed chromosome	36	-0.517005	-2.35147	7.96521e-06	0.000354831	0.000297248	720	tags=97%, list=48%, signal=52%	20877/26914/54392/13006/14211/12649/381280/269966/108989/215387/59015/93762/54141/211651/66923/103468/75786/76044/12419/76464/103573/235559/12190/70099/226026/12144/12235/208628/226747/51869/12914/21973/77044/78658/17345
BP	GO:0002253	activation of immune response	69	0.670609	1.6869	9.01567e-06	0.000392287	0.000328625	349	tags=64%, list=23%, signal=51%	11801/434219/226695/14133/74039/246727/382551/12266/236312/231655/226691/12262/12259/230787/12260/54123/12258/14747/209387/381308/55932/56620/140792/83490/80861/14962/16792/22177/14127/15951/24088/50908/12267/13057/19264/54396/58185/12268/246730/229900/16364/23880/15944/18636
BP	GO:0009617	response to bacterium	100	0.631411	1.60145	9.95408e-06	0.000423275	0.000354584	389	tags=64%, list=26%, signal=51%	12350/76757/14734/434219/226695/20272/100034251/110454/246727/71660/231507/12266/15957/17084/17969/212937/20375/17110/209387/15959/19204/20556/11421/17105/24110/58809/66102/55932/100038882/140792/80861/14962/246728/27056/14127/15951/17476/16912/24088/17916/13057/21938/54396/67896/16956/14130/246730/12514/18127/18173/17533/229900/14858/192187/11770/15944/245386/56615/12010/13618/14964/22169/26362/…
BP	GO:0048584	positive regulation of response to stimulus	278	0.54082	1.40697	1.02121e-05	0.000424595	0.00035569	360	tags=41%, list=24%, signal=38%	51795/17082/21828/11801/20319/14734/434219/57266/64074/81799/226695/13179/14133/70839/17395/18133/13078/20344/14745/20307/13482/19223/16011/74039/12825/246727/71660/382551/12266/236312/14456/16000/231655/18595/226691/14961/27226/14969/12262/12259/230787/14960/12260/17084/54123/16149/12978/20305/12258/20375/14747/209387/74131/19204/19016/74048/11690/13040/14999/77125/381308/66991/55932/16170/56620…
BP	GO:0060537	muscle tissue development	66	0.661229	1.65853	1.15549e-05	0.000459006	0.000384517	182	tags=30%, list=12%, signal=28%	74116/18175/11459/74376/13009/244810/228785/21393/11472/228003/16948/13717/16011/226041/12825/17907/16000/18595/12818/17069
CC	GO:0030312	external encapsulating structure	89	0.637712	1.61393	1.17757e-05	0.000459006	0.000384517	364	tags=61%, list=24%, signal=49%	76293/235130/21828/19288/14734/214425/64074/56429/22403/13179/14133/68588/17395/18133/16948/13717/17167/14264/219151/17022/12825/20657/71660/17150/16000/21826/50706/18295/68792/12258/12818/23928/16949/74145/81877/16170/58223/140792/66864/66695/12111/21810/14190/12495/67896/116847/13601/12837/21803/21857/14118/17313/12840/57875
CC	GO:0031012	extracellular matrix	89	0.637712	1.61393	1.17757e-05	0.000459006	0.000384517	364	tags=61%, list=24%, signal=49%	76293/235130/21828/19288/14734/214425/64074/56429/22403/13179/14133/68588/17395/18133/16948/13717/17167/14264/219151/17022/12825/20657/71660/17150/16000/21826/50706/18295/68792/12258/12818/23928/16949/74145/81877/16170/58223/140792/66864/66695/12111/21810/14190/12495/67896/116847/13601/12837/21803/21857/14118/17313/12840/57875
BP	GO:0055007	cardiac muscle cell differentiation	26	0.774817	1.80143	1.39818e-05	0.000523199	0.000438293	178	tags=42%, list=12%, signal=38%	74116/18175/74376/13009/244810/228785/21393/11472/16000/18595/12818
BP	GO:0031032	actomyosin structure organization	38	0.72827	1.75286	1.39507e-05	0.000523199	0.000438293	152	tags=37%, list=10%, signal=34%	21957/18175/11459/74376/13009/93677/21393/11472/228003/13717/14745/226041/18595/68794
CC	GO:0000228	nuclear chromosome	38	-0.502376	-2.37471	1.43469e-05	0.000526333	0.000440918	772	tags=97%, list=51%, signal=49%	17215/17219/18971/26914/17220/17218/54392/13006/14211/67967/268448/12649/75560/215387/93762/235134/72895/69188/56306/76044/18968/18973/235559/12190/70099/12144/227195/21973/238247/20174/78658/12648/108155/94246/60406/52463/15364
BP	GO:0060326	cell chemotaxis	48	0.692921	1.70396	1.54508e-05	0.000555933	0.000465715	272	tags=58%, list=18%, signal=49%	21828/57266/64074/17395/18133/16948/14745/20307/13482/13479/71660/14456/18595/27226/16149/12978/20305/20375/14747/22329/66102/16170/14131/20308/14127/12774/12267/63873
BP	GO:0050900	leukocyte migration	59	0.679801	1.69681	1.61377e-05	0.00056969	0.000477239	376	tags=69%, list=25%, signal=54%	21828/57266/70839/17395/18133/20344/20307/13482/13479/11815/114332/71660/14456/27226/16149/12978/57781/20305/20375/14747/19204/77125/20345/22329/66102/16170/14131/20308/14127/24088/17916/12267/63873/17470/13601/20750/12490/21803/319655/13618/21838
CC	GO:0098552	side of membrane	82	0.643926	1.62448	1.69967e-05	0.000588903	0.000493334	309	tags=56%, list=20%, signal=47%	70192/17082/14734/69142/93671/17312/70839/170786/20344/216864/13479/226041/110454/17067/14276/18595/14961/14969/14960/17969/16149/57781/73149/26888/17069/269799/74048/11421/13733/16880/14726/22329/56620/58223/14131/66864/14127/18733/24088/12774/19264/21814/12495/16790/14130/16190
CC	GO:0015629	actin cytoskeleton	62	0.677688	1.69419	2.23568e-05	0.000760538	0.000637116	152	tags=31%, list=10%, signal=29%	21925/21957/11459/74376/21953/17879/93677/17901/53318/22403/29818/11472/19293/68678/19201/226041/17907/319713/68794
BP	GO:0006935	chemotaxis	60	0.667094	1.66683	2.46065e-05	0.000793773	0.000664957	273	tags=55%, list=18%, signal=47%	21828/57266/64074/70839/17395/18133/16948/14745/20307/13482/13479/71660/14456/18595/16985/27226/16149/20564/12978/20305/20375/14747/19204/22329/66102/16170/14131/20308/14127/12774/12267/63873/94176
BP	GO:0042330	taxis	60	0.667094	1.66683	2.46065e-05	0.000793773	0.000664957	273	tags=55%, list=18%, signal=47%	21828/57266/64074/70839/17395/18133/16948/14745/20307/13482/13479/71660/14456/18595/16985/27226/16149/20564/12978/20305/20375/14747/19204/22329/66102/16170/14131/20308/14127/12774/12267/63873/94176
CC	GO:0062023	collagen-containing extracellular matrix	77	0.645184	1.6336	2.39238e-05	0.000793773	0.000664957	364	tags=64%, list=24%, signal=51%	76293/235130/21828/14734/214425/64074/56429/13179/14133/17395/18133/16948/13717/14264/219151/17022/12825/20657/71660/17150/16000/21826/50706/18295/68792/12258/12818/23928/16949/74145/81877/16170/140792/66864/66695/12111/21810/14190/12495/67896/116847/13601/12837/21803/21857/14118/17313/12840/57875
BP	GO:0051321	meiotic cell cycle	35	-0.494834	-2.24806	2.83301e-05	0.000898401	0.000752606	531	tags=97%, list=35%, signal=64%	22187/17215/17219/17220/17218/13006/14211/215387/211651/24127/77053/16337/230700/72634/19366/105988/12316/11920/235559/12190/28114/70099/18861/64707/16001/237911/69716/21973/78658/17345/623474/12448/240697/15364
BP	GO:0006941	striated muscle contraction	28	0.759679	1.77637	2.93698e-05	0.000915849	0.000767222	71	tags=32%, list=5%, signal=31%	21925/21957/21953/13009/228785/11937/17901/21393/11931
BP	GO:0007059	chromosome segregation	49	-0.429118	-1.92341	3.75537e-05	0.00115185	0.000964926	720	tags=92%, list=48%, signal=50%	20877/80912/17222/54392/13006/93760/14211/381280/16551/108989/215387/93762/13605/54141/211651/77053/230376/66923/106042/218914/234069/76044/58186/105988/12316/11920/230936/76464/12190/70099/226026/12235/381293/237911/208628/69716/21973/77044/78658/17345/70799/12448/240697/668880/29861
BP	GO:0006403	RNA localization	31	-0.520842	-2.39599	4.87132e-05	0.0014467	0.00121193	661	tags=100%, list=44%, signal=57%	50912/76895/227699/54563/21681/269966/192160/108989/59015/55989/103468/75786/245474/331401/234069/170762/234733/11920/103573/53319/28114/15194/226747/218210/170676/245000/140488/235626/21951/140486
BP	GO:0010927	cellular component assembly involved in morphogenesis	22	0.775754	1.761	4.83386e-05	0.0014467	0.00121193	152	tags=50%, list=10%, signal=46%	21957/18175/11459/13009/93677/21393/11472/228003/226041/18595/68794
BP	GO:0030595	leukocyte chemotaxis	34	0.72341	1.71864	6.06402e-05	0.00177278	0.00148509	272	tags=65%, list=18%, signal=54%	21828/57266/17395/18133/20307/13482/13479/71660/14456/27226/16149/12978/20305/20375/14747/66102/16170/14131/20308/14127/12267/63873
BP	GO:0002685	regulation of leukocyte migration	40	0.699845	1.68995	7.48542e-05	0.00215465	0.00180499	282	tags=60%, list=19%, signal=50%	21828/57266/70839/17395/18133/20344/13482/11815/114332/71660/14456/27226/16149/12978/57781/20375/14747/19204/77125/24088/17916/12267/63873/17470
BP	GO:0051236	establishment of RNA localization	27	-0.533598	-2.36161	8.19447e-05	0.00232301	0.00194602	661	tags=93%, list=44%, signal=53%	227699/54563/21681/269966/192160/108989/59015/103468/331401/234069/170762/234733/11920/103573/53319/28114/15194/226747/218210/170676/245000/140488/235626/21951/140486
CC	GO:0030018	Z disc	16	0.820413	1.80952	9.87725e-05	0.00275826	0.00231064	100	tags=44%, list=7%, signal=41%	18175/74376/13009/53318/21393/11472/226041
BP	GO:0055013	cardiac muscle cell development	17	0.805307	1.78007	0.000109624	0.00301627	0.00252678	178	tags=53%, list=12%, signal=47%	74116/18175/74376/13009/21393/11472/16000/18595/12818
BP	GO:0050921	positive regulation of chemotaxis	22	0.761784	1.72929	0.000128952	0.00349666	0.00292921	272	tags=73%, list=18%, signal=61%	21828/57266/64074/70839/14745/71660/14456/18595/27226/16149/12978/20375/14747/16170/12267/63873
BP	GO:0032259	methylation	29	-0.499069	-2.26735	0.000162259	0.00433695	0.00363314	738	tags=97%, list=49%, signal=50%	66926/67956/140858/116848/52615/24116/13433/93762/107823/75410/72895/69188/101867/15201/234135/109263/28114/64707/70779/238247/231051/108155/94246/67667/235626/52463/192195/214162
CC	GO:0043073	germ cell nucleus	18	-0.594321	-2.23251	0.000170825	0.0045016	0.00377107	451	tags=100%, list=30%, signal=71%	209361/13433/13046/228980/20525/58186/104263/235559/12144/12572/81702/69716/21973/78658/245000/654824/15364
MF	GO:0003729	mRNA binding	27	-0.513477	-2.27256	0.000174458	0.00453349	0.00379779	750	tags=100%, list=50%, signal=51%	56403/81898/15568/73158/80912/20239/13207/93686/21681/67040/269966/192160/108989/30877/331401/69639/13046/19401/53319/237400/381305/170676/140488/219094/12457/140486
CC	GO:0005581	collagen trimer	18	0.783576	1.74073	0.00017719	0.00454141	0.00380441	178	tags=72%, list=12%, signal=64%	81799/13179/14133/68588/16948/17167/219151/17022/12825/12262/12259/12260/12818
BP	GO:0034097	response to cytokine	109	0.590855	1.50324	0.000189696	0.00479623	0.00401788	352	tags=51%, list=23%, signal=42%	17082/226695/16948/20344/20307/12825/246727/23962/236312/14456/231655/226691/16985/14961/14969/15957/14960/54123/16149/20564/12978/20305/20375/15959/19016/16880/77125/381308/66102/55932/16170/100038882/12606/246728/16792/20308/27056/14127/18733/15951/24088/12774/19264/54396/16190/246730/13601/18173/17533/229900/327959/20750/11770/15944/21857/15163
CC	GO:1990904	ribonucleoprotein complex	54	-0.383925	-1.79992	0.000213745	0.00533223	0.0044669	758	tags=89%, list=50%, signal=46%	22187/15481/11834/56403/50912/56194/81898/15568/73158/213895/20239/320632/13207/72198/52615/27103/80744/21681/67040/69956/67459/104662/269966/192160/99480/55989/244672/72462/234344/245474/330361/269470/13046/226517/12419/75710/19134/103573/70767/67973/21973/233833/20174/107817/70683/100019/13853/140486
BP	GO:0051028	mRNA transport	23	-0.547137	-2.22762	0.000219632	0.00539479	0.0045193	661	tags=96%, list=44%, signal=55%	227699/54563/21681/269966/192160/108989/59015/103468/331401/234069/170762/234733/103573/53319/28114/15194/226747/170676/140488/235626/21951/140486
BP	GO:0097529	myeloid leukocyte migration	37	0.69905	1.67115	0.000222019	0.00539479	0.0045193	282	tags=62%, list=19%, signal=52%	21828/70839/17395/18133/20307/13482/13479/71660/27226/16149/12978/57781/20305/20375/14747/14131/20308/14127/24088/17916/12267/63873/17470
BP	GO:0002218	activation of innate immune response	35	0.702383	1.67338	0.000248681	0.00596517	0.00499712	344	tags=71%, list=23%, signal=56%	434219/226695/246727/382551/236312/231655/226691/54123/209387/381308/55932/56620/140792/83490/80861/22177/15951/24088/13057/54396/58185/246730/229900/16364/15944
BP	GO:0002687	positive regulation of leukocyte migration	29	0.71587	1.67951	0.000271005	0.00603631	0.00505672	272	tags=62%, list=18%, signal=52%	21828/57266/70839/17395/20344/114332/71660/14456/27226/16149/12978/20375/14747/19204/24088/17916/12267/63873
BP	GO:0048738	cardiac muscle tissue development	38	0.690454	1.66184	0.000269843	0.00603631	0.00505672	182	tags=32%, list=12%, signal=28%	74116/18175/74376/13009/244810/228785/21393/11472/16000/18595/12818/17069
BP	GO:0014706	striated muscle tissue development	42	0.682938	1.65484	0.000268462	0.00603631	0.00505672	182	tags=33%, list=12%, signal=30%	74116/18175/74376/13009/244810/228785/21393/11472/16948/226041/16000/18595/12818/17069
MF	GO:0008092	cytoskeletal protein binding	105	0.592111	1.50506	0.000257984	0.00603631	0.00505672	77	tags=17%, list=5%, signal=17%	21925/21957/18175/74376/21953/17879/109272/13009/228785/93677/233199/53318/103967/21393/29818/11472/68678/19201
BP	GO:0007155	cell adhesion	159	0.547775	1.41117	0.000266582	0.00603631	0.00505672	394	tags=48%, list=26%, signal=40%	76293/21828/233199/64074/56429/22403/223272/70839/18133/13078/11472/11931/170786/105827/12565/20344/13482/226041/11815/114332/14089/100039795/12825/14276/14456/16000/399558/18595/14961/14969/21826/14960/50706/68792/16149/57781/20375/12818/74131/19204/23928/74048/81877/14999/20345/14726/22329/20612/16792/12774/17916/63873/21810/19264/14190/17470/67896/108101/16190/57278/12837/13838/20750/192187/12…
CC	GO:0005886	plasma membrane	416	0.489213	1.27536	0.000266582	0.00603631	0.00505672	354	tags=34%, list=23%, signal=36%	66607/70192/17082/76757/11801/14734/69142/381339/434246/22403/223272/93671/103967/17312/14133/70839/243277/20272/18788/11472/228003/11931/170786/105827/19201/12565/20344/17167/71566/14745/13482/19223/194590/114644/100040591/74039/216864/13479/226041/100043123/114332/14089/69774/110454/71862/17067/246727/76469/14276/382551/16000/399558/18595/16985/14961/73656/14969/68794/14960/101488/68792/17969/2…
BP	GO:0071345	cellular response to cytokine stimulus	94	0.600387	1.51917	0.000276524	0.00608679	0.00509901	352	tags=52%, list=23%, signal=43%	17082/226695/16948/20344/20307/246727/23962/236312/14456/231655/226691/16985/14961/15957/54123/16149/20564/12978/20305/20375/15959/19016/16880/77125/381308/55932/16170/100038882/12606/246728/16792/20308/27056/14127/18733/15951/24088/12774/19264/54396/16190/246730/13601/17533/229900/20750/11770/15944/15163
BP	GO:0140013	meiotic nuclear division	23	-0.541021	-2.20272	0.000284976	0.00619988	0.00519375	531	tags=83%, list=35%, signal=54%	211651/77053/230700/72634/19366/105988/12316/11920/235559/12190/70099/64707/237911/69716/21973/78658/623474/12448/240697
BP	GO:0019221	cytokine-mediated signaling pathway	47	0.666154	1.63545	0.000298697	0.00642371	0.00538125	318	tags=64%, list=21%, signal=52%	17082/20307/246727/23962/14456/231655/54123/16149/20564/12978/20305/20375/19016/16880/77125/16170/100038882/12606/246728/16792/20308/27056/14127/18733/12774/19264/54396/16190/246730/13601
CC	GO:0098687	chromosomal region	44	-0.413044	-1.99355	0.000319251	0.00663688	0.00555983	724	tags=93%, list=48%, signal=50%	18971/20877/26914/54392/13006/21681/12649/381280/269966/108989/219150/59015/13433/93762/54141/77053/66923/103468/75786/331401/15201/229542/12419/11920/76464/103573/12190/70099/226026/12144/64707/12235/208628/226747/51869/12914/21973/77044/78658/17345/21951
MF	GO:0038023	signaling receptor activity	78	0.607095	1.53732	0.000317341	0.00663688	0.00555983	332	tags=56%, list=22%, signal=46%	17082/434219/70839/243277/14745/74039/100043123/114332/71862/14276/382551/18595/14969/217305/16149/12978/57781/14747/209387/23796/19204/19016/13733/16880/56620/14131/140792/245650/17534/14127/18733/24088/12774/12267/63873/21938/21814/13036/14130/269604/16190/52685/17533/13838
MF	GO:0060089	molecular transducer activity	78	0.607095	1.53732	0.000317341	0.00663688	0.00555983	332	tags=56%, list=22%, signal=46%	17082/434219/70839/243277/14745/74039/100043123/114332/71862/14276/382551/18595/14969/217305/16149/12978/57781/14747/209387/23796/19204/19016/13733/16880/56620/14131/140792/245650/17534/14127/18733/24088/12774/12267/63873/21938/21814/13036/14130/269604/16190/52685/17533/13838
BP	GO:0022613	ribonucleoprotein complex biogenesis	43	-0.421864	-2.03622	0.000347698	0.00714882	0.00598868	746	tags=91%, list=49%, signal=47%	24015/50912/81898/18432/213895/320632/72198/99375/67040/433864/67459/104662/99480/66580/55989/70465/72662/72462/234344/101867/75786/245474/69639/330361/269470/13046/231452/382038/11920/72193/103573/70767/67973/53975/20174/245000/70683/320790/100019
BP	GO:0050657	nucleic acid transport	25	-0.529616	-2.16567	0.000384892	0.00774336	0.00648674	661	tags=92%, list=44%, signal=53%	227699/54563/21681/269966/192160/108989/59015/103468/331401/234069/170762/234733/103573/53319/28114/15194/226747/218210/170676/140488/235626/21951/140486
BP	GO:0050658	RNA transport	25	-0.529616	-2.16567	0.000384892	0.00774336	0.00648674	661	tags=92%, list=44%, signal=53%	227699/54563/21681/269966/192160/108989/59015/103468/331401/234069/170762/234733/103573/53319/28114/15194/226747/218210/170676/140488/235626/21951/140486
BP	GO:0055006	cardiac cell development	21	0.754886	1.70106	0.000399564	0.00795303	0.00666239	178	tags=43%, list=12%, signal=38%	74116/18175/74376/13009/21393/11472/16000/18595/12818
CC	GO:0000118	histone deacetylase complex	19	-0.564845	-2.12569	0.000447606	0.00881548	0.00738488	626	tags=95%, list=41%, signal=56%	268448/75560/217864/72895/69188/228913/229542/56306/12419/104263/238247/20174/108155/94246/60406/52463/104383/79221
BP	GO:0035051	cardiocyte differentiation	34	0.691662	1.64321	0.000530583	0.0103408	0.0086627	136	tags=29%, list=9%, signal=27%	74116/18175/74376/13009/244810/228785/21393/11472/16000/18595
MF	GO:0030545	signaling receptor regulator activity	38	0.677957	1.63176	0.000561214	0.0107146	0.00897581	355	tags=68%, list=23%, signal=54%	57262/21828/20319/57266/22403/18133/20307/13482/110454/17067/14456/16000/399558/18295/20305/17069/77125/66102/16170/20308/77037/20750/21803/20361/21857/14118
MF	GO:0003779	actin binding	52	0.641496	1.58525	0.000560838	0.0107146	0.00897581	219	tags=35%, list=14%, signal=31%	21925/21957/18175/74376/21953/17879/13009/93677/233199/53318/11472/19201/16985/319713/68794/71653/11421/22004
BP	GO:0001816	cytokine production	121	0.561316	1.43523	0.000599908	0.0113377	0.00949774	389	tags=55%, list=26%, signal=45%	17082/81799/13078/74039/11815/17022/12825/246727/12266/14456/16000/50706/217305/54123/16149/12978/57781/104759/14747/13058/74131/19204/19016/74048/77125/55932/16170/56620/100038882/14131/80861/20612/246728/16792/27056/22177/14127/24088/12774/12267/63873/13057/19264/21938/17470/54396/58185/16956/14130/16190/246730/17132/18173/229900/16364/327959/12490/21803/11770/20361/15944/12010/217410/14964/163…
MF	GO:0016706	2-oxoglutarate-dependent dioxygenase activity	17	-0.577611	-2.15334	0.000656155	0.0118642	0.0099388	591	tags=94%, list=39%, signal=58%	30841/214899/65973/225876/18452/216850/104263/75605/14789/112405/229675/107817/214133/67667/52463/16922
BP	GO:0050920	regulation of chemotaxis	33	0.697327	1.64906	0.000638404	0.0118642	0.0099388	272	tags=55%, list=18%, signal=46%	21828/57266/64074/70839/18133/14745/13482/71660/14456/18595/27226/16149/12978/20375/14747/16170/12267/63873
BP	GO:0030198	extracellular matrix organization	60	0.619491	1.54789	0.000659472	0.0118642	0.0099388	230	tags=38%, list=15%, signal=34%	76293/235130/20319/19288/64074/56429/17395/13078/16948/13717/13482/219151/14089/12825/399558/18595/50706/12818/16949/13040/81877/14726/58223
BP	GO:0043062	extracellular structure organization	60	0.619491	1.54789	0.000659472	0.0118642	0.0099388	230	tags=38%, list=15%, signal=34%	76293/235130/20319/19288/64074/56429/17395/13078/16948/13717/13482/219151/14089/12825/399558/18595/50706/12818/16949/13040/81877/14726/58223
BP	GO:0045229	external encapsulating structure organization	60	0.619491	1.54789	0.000659472	0.0118642	0.0099388	230	tags=38%, list=15%, signal=34%	76293/235130/20319/19288/64074/56429/17395/13078/16948/13717/13482/219151/14089/12825/399558/18595/50706/12818/16949/13040/81877/14726/58223
BP	GO:0001819	positive regulation of cytokine production	70	0.604104	1.52121	0.000667352	0.0118916	0.00996178	343	tags=59%, list=23%, signal=47%	17082/81799/13078/74039/17022/246727/12266/50706/54123/16149/12978/13058/74131/19204/77125/16170/56620/100038882/14131/80861/246728/16792/27056/22177/14127/24088/12774/12267/63873/13057/19264/17470/58185/16956/16190/246730/18173/16364/12490/21803/20361
BP	GO:0051239	regulation of multicellular organismal process	375	0.488761	1.27414	0.000682336	0.0120439	0.0100894	372	tags=37%, list=25%, signal=37%	21925/74116/21957/13009/17082/21828/228785/20319/11937/64074/81799/13179/17395/18133/13078/11931/170786/68678/105827/16948/20344/13482/19223/16011/74039/11815/17022/100039795/246727/76469/231507/12266/14456/17150/16000/399558/18595/14961/14969/12262/230787/21826/14960/50706/68792/17969/217305/54123/16149/12978/57781/104759/212937/71653/12258/20375/12818/14747/23796/13058/74131/19204/19016/74048/1…
CC	GO:0001673	male germ cell nucleus	15	-0.619662	-2.20083	0.000693123	0.0121189	0.0101522	451	tags=87%, list=30%, signal=61%	13046/228980/58186/104263/235559/12144/12572/81702/69716/21973/245000/654824/15364
BP	GO:1903046	meiotic cell cycle process	28	-0.486851	-2.15695	0.00070994	0.0121189	0.0101522	790	tags=100%, list=52%, signal=49%	22187/17215/17219/17220/17218/14211/215387/211651/77053/230700/72634/19366/105988/12316/11920/235559/12190/28114/70099/64707/237911/69716/21973/78658/623474/12448/240697
BP	GO:0045088	regulation of innate immune response	57	0.635114	1.57914	0.000716252	0.0121189	0.0101522	344	tags=60%, list=23%, signal=48%	434219/226695/13482/246727/382551/236312/231655/226691/17969/54123/16149/12258/20375/209387/19016/381308/55932/56620/100038882/140792/83490/80861/22177/15951/24088/17916/13057/54396/58185/246730/229900/16364/21803/15944
BP	GO:0097435	supramolecular fiber organization	104	0.574386	1.45989	0.000711234	0.0121189	0.0101522	222	tags=27%, list=15%, signal=25%	21957/18175/11459/13009/76293/76757/93677/20319/56429/53318/21393/13078/11472/228003/19201/16948/13717/14745/226041/12825/18595/68794/71653/12818/16949/81877/22004/66991
BP	GO:0032501	multicellular organismal process	707	0.466382	1.21751	0.000718971	0.0121189	0.0101522	356	tags=29%, list=24%, signal=42%	21925/74116/21957/18175/17189/74376/21953/17879/109272/13009/17082/244810/21828/76757/228785/93677/20319/19288/14734/11937/17901/233199/434246/64074/81799/53318/103967/21393/17312/13179/29818/70839/68588/17395/20272/18133/13078/11472/11931/170786/68678/105827/12565/16948/13717/20344/17167/71566/14745/13482/19223/16011/74039/11815/14089/17022/100039795/12825/246727/76469/17907/20657/14276/71660/23…
BP	GO:0098813	nuclear chromosome segregation	41	-0.421752	-2.03364	0.000757959	0.012662	0.0106072	720	tags=93%, list=48%, signal=50%	20877/17222/54392/13006/93760/14211/16551/108989/215387/93762/13605/54141/211651/77053/66923/106042/218914/234069/76044/105988/12316/11920/230936/76464/12190/70099/12235/381293/237911/208628/69716/21973/77044/78658/70799/12448/240697/29861
BP	GO:0010466	negative regulation of peptidase activity	23	0.725197	1.65607	0.000778044	0.0128825	0.0107919	176	tags=39%, list=12%, signal=35%	74116/20319/14734/17395/18788/13479/14456/16000/12258
BP	GO:0090257	regulation of muscle system process	36	0.680337	1.62459	0.000802796	0.0130907	0.0109663	192	tags=36%, list=13%, signal=32%	21925/74116/21957/228785/11937/11931/16011/76469/16000/17969/212937/19204/19016
BP	GO:0002252	immune effector process	90	0.583021	1.47512	0.000804615	0.0130907	0.0109663	392	tags=58%, list=26%, signal=45%	14940/11801/19288/14133/13482/12266/14961/12262/12259/12260/17969/54123/16149/12258/20375/74131/19204/74048/20556/11421/14999/77125/14131/80861/14962/16792/27056/22177/14127/18733/24088/17916/50908/94176/19264/21938/14190/13036/58185/14130/12268/16190/18173/16364/21803/20361/18636/12010/14964/26362/14972/21354
BP	GO:0002833	positive regulation of response to biotic stimulus	46	0.653367	1.60248	0.000832188	0.0134226	0.0112444	344	tags=63%, list=23%, signal=50%	434219/226695/13482/246727/382551/236312/231655/226691/17084/54123/16149/20375/209387/381308/55932/56620/140792/83490/80861/22177/15951/24088/13057/54396/58185/246730/229900/16364/15944
BP	GO:0006302	double-strand break repair	35	-0.419526	-1.90593	0.000842737	0.0134766	0.0112896	751	tags=97%, list=50%, signal=50%	17215/17219/67956/17220/17218/75317/93760/12649/75560/66634/107823/105377/211651/66923/229584/225876/18968/19366/11920/12190/226026/12144/237911/51869/69716/77044/20174/245000/623474/77782/235626/240697/15364/29861
BP	GO:0007507	heart development	103	0.582164	1.47984	0.000876421	0.0138965	0.0116413	224	tags=26%, list=15%, signal=24%	74116/18175/17189/74376/13009/244810/228785/20319/14734/53318/21393/29818/17395/11472/16948/13717/12825/16000/399558/18595/20564/12818/17069/23796/11421/14726/22329
BP	GO:0140694	non-membrane-bounded organelle assembly	51	0.642408	1.58348	0.00093352	0.0146774	0.0122955	152	tags=22%, list=10%, signal=20%	21957/18175/11459/13009/93677/21393/11472/228003/226041/18595/68794
CC	GO:0005819	spindle	25	-0.502842	-2.05619	0.000981535	0.015259	0.0127827	720	tags=96%, list=48%, signal=51%	20877/140858/13006/16551/108989/13605/54141/230376/75786/218914/19878/105988/12316/11920/18080/381293/208628/51869/50523/17869/244650/382543/319675/21951
BP	GO:0001817	regulation of cytokine production	111	0.56867	1.4467	0.000986818	0.015259	0.0127827	389	tags=57%, list=26%, signal=45%	17082/81799/13078/74039/11815/17022/246727/12266/14456/16000/50706/217305/54123/16149/12978/57781/104759/14747/13058/74131/19204/19016/74048/77125/55932/16170/56620/100038882/14131/80861/20612/246728/16792/27056/22177/14127/24088/12774/12267/63873/13057/19264/21938/17470/54396/58185/16956/14130/16190/246730/18173/229900/16364/327959/12490/21803/20361/15944/12010/217410/14964/26362/14972
BP	GO:0002688	regulation of leukocyte chemotaxis	20	0.748102	1.67973	0.00101589	0.0155797	0.0130514	272	tags=65%, list=18%, signal=54%	21828/57266/18133/13482/71660/14456/27226/16149/12978/20375/14747/12267/63873
BP	GO:0002831	regulation of response to biotic stimulus	64	0.615701	1.54557	0.00108338	0.0164797	0.0138053	344	tags=56%, list=23%, signal=45%	434219/226695/13482/246727/382551/236312/231655/226691/17084/17969/54123/16149/12258/20375/209387/19016/381308/55932/56620/100038882/140792/83490/80861/22177/15951/24088/17916/13057/14190/54396/58185/246730/229900/16364/21803/15944
BP	GO:0045089	positive regulation of innate immune response	44	0.65597	1.59866	0.00109996	0.016597	0.0139036	344	tags=64%, list=23%, signal=51%	434219/226695/13482/246727/382551/236312/231655/226691/54123/16149/20375/209387/381308/55932/56620/140792/83490/80861/22177/15951/24088/13057/54396/58185/246730/229900/16364/15944
BP	GO:0043414	macromolecule methylation	23	-0.491511	-2.00115	0.00120985	0.018109	0.0151702	738	tags=96%, list=49%, signal=50%	66926/67956/140858/116848/52615/24116/13433/93762/75410/69188/15201/109263/28114/64707/238247/108155/94246/67667/235626/52463/192195/214162
CC	GO:0005814	centriole	17	-0.552698	-2.06046	0.00125745	0.0186599	0.0156317	509	tags=88%, list=34%, signal=59%	20873/18286/18536/101565/18080/216274/72507/15194/21973/380614/74081/70799/545389/319675/668880
BP	GO:0007517	muscle organ development	45	0.64182	1.57116	0.0012666	0.0186599	0.0156317	182	tags=31%, list=12%, signal=28%	11459/13009/228785/381339/434246/21393/228003/68678/16948/13717/12825/17907/212937/17069
MF	GO:0004888	transmembrane signaling receptor activity	60	0.609254	1.52231	0.00130692	0.0191035	0.0160033	332	tags=58%, list=22%, signal=47%	17082/70839/243277/14745/74039/100043123/114332/71862/382551/18595/14969/217305/16149/12978/14747/23796/19204/13733/16880/14131/14127/18733/24088/12774/12267/63873/21938/21814/13036/14130/269604/16190/52685/17533/13838
CC	GO:0070603	SWI/SNF superfamily-type complex	18	-0.523778	-1.96752	0.00131817	0.0191186	0.016016	730	tags=100%, list=48%, signal=52%	18432/234366/116848/52615/93760/233532/75560/70823/93762/235134/66923/229542/207165/227195/77044/20174/29861
BP	GO:0072359	circulatory system development	171	0.524166	1.3501	0.0013346	0.0192079	0.0160908	291	tags=28%, list=19%, signal=26%	74116/18175/17189/74376/13009/244810/228785/20319/14734/64074/53318/21393/13179/29818/17395/18133/13078/11472/16948/13717/19223/14089/12825/12266/16000/399558/18595/21826/68792/20564/20375/12818/17069/23796/13058/19016/11421/14726/22329/58223/22436/66864/56198/12267/21938/21814/13036/16790
BP	GO:0040017	positive regulation of locomotion	85	0.576917	1.45834	0.0013968	0.0199497	0.0167122	343	tags=47%, list=23%, signal=39%	21828/57266/64074/70839/17395/13078/20344/14745/16011/114332/71660/14456/16000/18595/27226/50706/68792/16149/12978/71653/20375/14747/19204/74048/14726/66102/16170/24088/17916/12267/63873/80982/19264/13036/108101/18127/13838/19241/21803/20361
CC	GO:0005884	actin filament	18	0.743163	1.65095	0.00149984	0.0210993	0.0176752	77	tags=33%, list=5%, signal=32%	11459/74376/93677/53318/68678/19201
MF	GO:0005201	extracellular matrix structural constituent	32	0.674258	1.59069	0.00149849	0.0210993	0.0176752	363	tags=69%, list=24%, signal=53%	76293/21828/56429/13179/13717/219151/17022/12825/17150/50706/18295/68792/12818/81877/66695/12111/21810/116847/13601/12837/14118/12840
BP	GO:0030534	adult behavior	17	-0.543604	-2.02656	0.00158459	0.0215316	0.0180374	270	tags=47%, list=18%, signal=39%	11352/12914/12725/320790/26556/239102/18227/243961
BP	GO:0000723	telomere maintenance	21	-0.516167	-2.01788	0.00159962	0.0215316	0.0180374	528	tags=81%, list=35%, signal=53%	235134/30877/24127/234344/245474/11920/12190/226026/12144/227195/51869/233789/17869/20174/245000/12448/21951
BP	GO:0032200	telomere organization	21	-0.516167	-2.01788	0.00159962	0.0215316	0.0180374	528	tags=81%, list=35%, signal=53%	235134/30877/24127/234344/245474/11920/12190/226026/12144/227195/51869/233789/17869/20174/245000/12448/21951
BP	GO:0006397	mRNA processing	41	-0.400463	-1.93098	0.00158823	0.0215316	0.0180374	804	tags=95%, list=53%, signal=46%	65105/68991/15481/11834/56403/56194/81898/320632/13207/93686/72198/24128/80744/231464/21681/56070/67040/170791/269966/192160/67772/70465/101471/244672/72462/225432/331401/330361/75137/13046/19134/72193/70767/20384/69131/53975/72587/19712/107817
BP	GO:0050727	regulation of inflammatory response	57	0.624019	1.55155	0.00155103	0.0215316	0.0180374	389	tags=65%, list=26%, signal=50%	17082/81799/18133/19223/12266/27052/16000/17969/12978/57781/19016/11690/13040/23945/77125/16170/14131/83490/12606/14127/24088/12774/63873/21938/17470/54396/16956/14130/21803/11770/20361/15944/14598/13618/14964/21923/14972
BP	GO:0040011	locomotion	172	0.528544	1.36104	0.00155549	0.0215316	0.0180374	351	tags=41%, list=23%, signal=35%	21828/20319/57266/64074/13179/70839/17395/18133/13078/16948/20344/14745/20307/13482/16011/13479/11815/114332/12825/71660/14456/16000/399558/18595/16985/27226/50706/68792/16149/20564/12978/57781/20305/71653/20375/14747/19204/19016/74048/11421/20266/77125/14726/22329/66102/16170/14131/20308/14127/24088/12774/17916/12267/63873/94176/80982/19264/21814/17470/13036/108101/13601/18127/13838/20750/19241/…
MF	GO:0008094	ATP-dependent activity, acting on DNA	28	-0.46484	-2.05943	0.00161167	0.0215388	0.0180434	751	tags=96%, list=50%, signal=49%	17215/17219/17220/17218/93760/233532/19687/75560/66634/67772/93762/81000/15201/218914/19366/207165/18861/12144/12572/237911/21973/237877/20174/12648/623474/320790/77782
CC	GO:0005643	nuclear pore	18	-0.513731	-1.92978	0.00168496	0.0223586	0.0187302	745	tags=100%, list=49%, signal=51%	76895/227699/54563/16649/269966/98386/108989/59015/70699/103468/234069/170762/57258/53319/226747/218210/21951
CC	GO:0000776	kinetochore	19	-0.525611	-1.97803	0.00170839	0.0225099	0.0188569	621	tags=89%, list=41%, signal=53%	381280/269966/108989/59015/54141/66923/103468/75786/12419/76464/103573/12235/208628/226747/12914/77044/78658
BP	GO:0014902	myotube differentiation	25	0.706929	1.63387	0.0017404	0.0227712	0.0190758	167	tags=36%, list=11%, signal=33%	11459/13009/235130/381339/434246/18133/20307/16000/12978
BP	GO:0002683	negative regulation of immune system process	78	0.580271	1.46939	0.00179839	0.0233666	0.0195746	461	tags=65%, list=31%, signal=48%	17082/18133/13482/11815/100039795/12825/246727/16000/12262/14960/16149/57781/12258/20375/19016/74048/77125/100038882/83490/12606/80861/16792/22177/14127/18733/19264/14190/17470/54396/14130/16658/16190/246730/12514/16364/21803/15944/14118/14964/21838/26362/14972/21354/18383/16854/26970/434341/547253/21809/15039/21355
BP	GO:0071674	mononuclear cell migration	29	0.68248	1.60117	0.00183103	0.0236266	0.0197924	340	tags=66%, list=23%, signal=52%	57266/18133/20307/11815/71660/14456/27226/12978/57781/20305/20375/14747/66102/20308/12267/63873/17470/13601/21803
BP	GO:0006997	nucleus organization	17	-0.537483	-2.00374	0.00189128	0.0242368	0.0203036	709	tags=100%, list=47%, signal=54%	116848/94221/12649/210035/269966/70699/93762/72135/77053/101867/103468/170762/104263/64009/226747/218210
BP	GO:0015931	nucleobase-containing compound transport	27	-0.442168	-1.95696	0.00205057	0.0254433	0.0213143	661	tags=89%, list=44%, signal=51%	227699/54563/21681/269966/192160/108989/59015/192287/103468/331401/234069/170762/234733/103573/53319/28114/15194/226747/218210/170676/140488/235626/21951/140486
BP	GO:0030335	positive regulation of cell migration	83	0.575185	1.45215	0.00202858	0.0254433	0.0213143	343	tags=47%, list=23%, signal=38%	21828/57266/64074/70839/17395/13078/20344/14745/16011/114332/71660/14456/16000/18595/27226/50706/68792/16149/12978/71653/20375/14747/19204/74048/14726/66102/24088/17916/12267/63873/80982/19264/13036/108101/18127/13838/19241/21803/20361
BP	GO:0051241	negative regulation of multicellular organismal process	142	0.541412	1.38999	0.00205341	0.0254433	0.0213143	367	tags=46%, list=24%, signal=38%	74116/17082/20319/11937/81799/13179/18133/16011/11815/100039795/246727/231507/14456/16000/18595/12262/21826/14960/17969/16149/57781/212937/12258/20375/14747/19016/74048/77125/55932/12606/80861/20612/16792/22177/18733/24088/12774/13057/19264/21938/14190/21814/17470/54396/14130/16658/16190/246730/13601/18127/18173/229900/327959/13838/192187/12490/21803/20361/15944/12006/21857/14118/67731/12010/2174…
BP	GO:0042221	response to chemical	374	0.480144	1.25173	0.00205341	0.0254433	0.0213143	360	tags=35%, list=24%, signal=35%	17189/13009/17082/21828/20319/11937/434246/434219/57266/64074/226695/70839/17395/18133/13078/11472/68678/16948/20344/14745/20307/13482/19223/16011/14778/80888/13479/11815/100039795/12825/110454/17067/246727/20657/71660/23962/236312/14456/16000/231655/18595/226691/16985/14961/27226/14969/15957/14960/17084/50706/54123/16149/20564/12978/20305/212937/20375/17069/14747/209387/13058/15959/19204/19016/1…
BP	GO:0048583	regulation of response to stimulus	455	0.471158	1.22949	0.00201642	0.0254433	0.0213143	360	tags=33%, list=24%, signal=36%	74116/51795/17082/21828/228785/11801/20319/14734/214425/434246/434219/57266/64074/81799/226695/13179/14133/70839/68588/17395/18133/13078/16948/20344/14745/20307/13482/19223/16011/74039/11815/12825/246727/76469/71660/382551/12266/236312/27052/14456/16000/231655/18595/226691/14961/27226/14969/12262/12259/230787/14960/12260/17084/50706/17969/54123/16149/20564/12978/57781/20305/212937/12258/20375/147…
MF	GO:0008201	heparin binding	27	0.687357	1.60083	0.0021751	0.0266276	0.0223064	310	tags=63%, list=21%, signal=51%	235130/21828/64074/22403/18133/20344/20307/21826/50706/20564/81877/19264/21814/67896/116847/16956/14314
BP	GO:2000147	positive regulation of cell motility	84	0.573386	1.44752	0.00217746	0.0266276	0.0223064	343	tags=46%, list=23%, signal=38%	21828/57266/64074/70839/17395/13078/20344/14745/16011/114332/71660/14456/16000/18595/27226/50706/68792/16149/12978/71653/20375/14747/19204/74048/14726/66102/24088/17916/12267/63873/80982/19264/13036/108101/18127/13838/19241/21803/20361
BP	GO:0034470	ncRNA processing	31	-0.426873	-1.96371	0.00222234	0.027	0.0226184	739	tags=94%, list=49%, signal=49%	50912/66926/213895/80912/13207/72198/67040/67459/104662/66580/72662/72462/234344/101867/245474/69639/269470/72634/230594/170762/70885/28114/67973/18130/30947/70683/67667/320790/636931
MF	GO:0042393	histone binding	34	-0.411782	-1.87487	0.00227151	0.0274194	0.0229697	684	tags=85%, list=45%, signal=48%	116848/52615/83946/233532/70472/381280/67772/214899/93762/243272/70802/72135/72895/69188/101867/76044/12419/207165/75605/270627/17354/223770/241915/78658/231051/12648/320790/21951/214162
BP	GO:0007127	meiosis I	16	-0.581006	-2.07258	0.00237906	0.0278739	0.0233504	531	tags=88%, list=35%, signal=57%	211651/77053/230700/19366/105988/11920/235559/12190/237911/69716/21973/623474/12448/240697
BP	GO:0061982	meiosis I cell cycle process	16	-0.581006	-2.07258	0.00237906	0.0278739	0.0233504	531	tags=88%, list=35%, signal=57%	211651/77053/230700/19366/105988/11920/235559/12190/237911/69716/21973/623474/12448/240697
BP	GO:0007612	learning	18	-0.499696	-1.87706	0.00232684	0.0278739	0.0233504	155	tags=33%, list=10%, signal=30%	20807/16476/13853/320127/214162/243961
BP	GO:0019827	stem cell population maintenance	35	-0.39308	-1.78579	0.00235972	0.0278739	0.0233504	536	tags=77%, list=35%, signal=51%	102162/30841/109880/211651/30877/12558/230594/56306/18536/56484/244329/104263/12316/226026/19712/51869/12914/244349/238247/17869/108155/94246/21676/60406/52463/15364/140486
BP	GO:0006959	humoral immune response	26	0.693714	1.61286	0.00238366	0.0278739	0.0233504	410	tags=85%, list=27%, signal=63%	11801/57266/14133/20307/100034251/71660/12266/12262/12259/12260/12258/58809/14962/50908/19264/14130/12268/18636/12010/14964/14972/16854
BP	GO:0002250	adaptive immune response	64	0.598751	1.50302	0.00247522	0.0287649	0.0240968	392	tags=62%, list=26%, signal=48%	17082/13482/12266/14961/14969/12262/12259/14960/12260/54123/16149/12258/26888/74131/74048/20556/13733/14999/77125/56620/14131/14127/18733/50908/12267/19264/21938/14190/13036/58185/14130/12268/16190/18173/16364/21803/12010/14964/14972/21354
CC	GO:0034708	methyltransferase complex	17	-0.524493	-1.95531	0.00252732	0.029189	0.0244521	588	tags=100%, list=39%, signal=62%	140858/52615/29808/67772/70465/75410/228980/12419/216850/270627/56406/20174/231051/665775/214162/79221
BP	GO:0097530	granulocyte migration	26	0.689234	1.60245	0.00262005	0.0300743	0.0251938	272	tags=62%, list=18%, signal=51%	21828/20307/13482/13479/71660/16149/12978/20305/14747/14131/20308/14127/24088/17916/12267/63873
BP	GO:1903313	positive regulation of mRNA metabolic process	19	-0.508713	-1.91444	0.00268178	0.0305951	0.0256301	753	tags=100%, list=50%, signal=51%	56403/80912/18983/231464/229663/269966/70465/69639/230594/13046/19878/237400/72587/381305/233833/12457/636931/140486
BP	GO:0002443	leukocyte mediated immunity	59	0.604221	1.50816	0.0027702	0.0314124	0.0263147	392	tags=64%, list=26%, signal=50%	14940/13482/12266/14961/12262/12259/12260/17969/54123/16149/12258/20375/74131/19204/74048/20556/11421/14131/22177/14127/18733/24088/17916/50908/19264/21938/14190/13036/58185/14130/12268/16190/18173/21803/12010/14964/14972/21354
MF	GO:0008168	methyltransferase activity	18	-0.493726	-1.85463	0.00278759	0.0314192	0.0263204	574	tags=94%, list=38%, signal=59%	67956/140858/52615/13433/107823/75410/72895/101867/234135/28114/64707/70779/231051/67667/235626/192195/214162
BP	GO:0009791	post-embryonic development	17	-0.518267	-1.9321	0.00281498	0.0315379	0.0264198	386	tags=76%, list=26%, signal=58%	11920/30957/75605/11352/16438/12043/214133/22339/192195/18227/11622/214162/58250
BP	GO:0006405	RNA export from nucleus	16	-0.569231	-2.03058	0.00292958	0.0326264	0.0273317	661	tags=100%, list=44%, signal=57%	21681/269966/192160/108989/59015/103468/331401/234069/170762/234733/103573/53319/28114/218210/235626
MF	GO:0030546	signaling receptor activator activity	33	0.668	1.57971	0.00304425	0.0335047	0.0280675	355	tags=67%, list=23%, signal=52%	57262/21828/20319/57266/22403/18133/20307/13482/14456/16000/399558/18295/20305/77125/66102/16170/20308/20750/21803/20361/21857/14118
MF	GO:0048018	receptor ligand activity	33	0.668	1.57971	0.00304425	0.0335047	0.0280675	355	tags=67%, list=23%, signal=52%	57262/21828/20319/57266/22403/18133/20307/13482/14456/16000/399558/18295/20305/77125/66102/16170/20308/20750/21803/20361/21857/14118
BP	GO:0001906	cell killing	32	0.656887	1.5497	0.00336153	0.0365664	0.0306323	410	tags=75%, list=27%, signal=56%	14940/11801/57266/20307/12266/17969/20375/17110/17105/55932/14131/22177/12774/19264/14190/13036/54396/229900/21803/12010/14964/14972/21354/16854
BP	GO:0051240	positive regulation of multicellular organismal process	230	0.499035	1.29629	0.00334833	0.0365664	0.0306323	453	tags=50%, list=30%, signal=41%	17082/228785/20319/11937/64074/81799/17395/13078/170786/68678/105827/20344/13482/19223/74039/17022/246727/231507/12266/14456/17150/16000/399558/18595/14961/14969/21826/14960/50706/68792/54123/16149/12978/71653/20375/14747/23796/13058/74131/19204/19016/74048/11421/23945/14999/77125/66991/14726/22329/16170/56620/100038882/14131/12606/80861/22778/246728/16792/20308/27056/22177/14127/24088/12774/1226…
BP	GO:0033044	regulation of chromosome organization	40	-0.363112	-1.74831	0.00340704	0.0368473	0.0308676	739	tags=92%, list=49%, signal=49%	50912/20877/26914/17222/54392/93760/14211/108989/215387/219150/93762/105377/235134/30877/234344/66923/245474/218914/234069/244329/11920/76464/70099/226026/12235/227195/208628/69716/233789/21973/17869/77044/20174/245000/70799/21951/29861
BP	GO:0071621	granulocyte chemotaxis	21	0.708863	1.59735	0.0034859	0.0374834	0.0314005	272	tags=67%, list=18%, signal=55%	21828/20307/13482/13479/71660/16149/12978/20305/14747/14131/20308/14127/12267/63873
BP	GO:0016570	histone modification	29	-0.403202	-1.83181	0.00367131	0.0392515	0.0328817	730	tags=90%, list=48%, signal=47%	81898/18432/140858/116848/52615/328572/75560/24116/102162/18045/70427/93762/75410/101867/74343/216850/104263/64707/12914/244349/20174/108155/235626/192195/214162/79221
MF	GO:0005198	structural molecule activity	69	0.588193	1.47958	0.00370351	0.0393708	0.0329816	178	tags=30%, list=12%, signal=28%	109272/13009/76293/21828/17901/233199/56429/53318/103967/21393/13179/13717/219151/17022/12825/17907/17150/50706/18295/68792/12818
BP	GO:0000819	sister chromatid segregation	32	-0.406278	-1.86614	0.00377484	0.0399024	0.0334269	720	tags=97%, list=48%, signal=52%	16211/20877/17222/54392/13006/93760/14211/16551/108989/215387/93762/54141/66923/106042/218914/234069/76044/105988/11920/230936/76464/70099/12235/381293/208628/69716/21973/77044/78658/70799/29861
BP	GO:0045814	negative regulation of gene expression, epigenetic	21	-0.489941	-1.91535	0.00381957	0.0399241	0.0334451	714	tags=95%, list=47%, signal=51%	26914/116848/52615/12649/108989/13433/214899/93762/19720/75410/101867/15201/666704/64707/51869/17869/70790/52463/15364/79221
BP	GO:2000036	regulation of stem cell population maintenance	17	-0.510514	-1.9032	0.00380123	0.0399241	0.0334451	263	tags=94%, list=17%, signal=79%	15568/64010/93760/102162/30841/56306/104263/19712/238247/17869/108155/94246/21676/60406/52463/15364
CC	GO:0000779	condensed chromosome, centromeric region	20	-0.495626	-1.89522	0.00389849	0.040356	0.0338069	720	tags=95%, list=48%, signal=50%	20877/54392/381280/269966/108989/59015/54141/66923/103468/75786/12419/76464/103573/12235/208628/226747/12914/77044/78658
BP	GO:0048646	anatomical structure formation involved in morphogenesis	157	0.519499	1.33765	0.00390403	0.040356	0.0338069	340	tags=34%, list=23%, signal=29%	21957/18175/11459/13009/235130/93677/20319/381339/64074/21393/13179/68588/17395/18133/13078/11472/228003/20307/19223/226041/14089/12825/12266/17150/18595/21826/68794/68792/12978/212937/23796/13058/19016/11421/14726/58223/66864/56198/22177/24088/12267/94176/21814/13036/16790/16658/16190/13601/18127/12837/192187/12490/21803
BP	GO:0006364	rRNA processing	18	-0.48292	-1.81404	0.00393946	0.0404986	0.0339263	791	tags=100%, list=52%, signal=48%	50912/213895/72198/67040/67459/104662/66580/72662/72462/234344/101867/245474/69639/269470/67973/70683/320790
BP	GO:0000375	RNA splicing, via transesterification reactions	24	-0.453846	-1.87123	0.00403037	0.0406552	0.0340576	753	tags=96%, list=50%, signal=49%	15481/11834/56194/81898/320632/13207/93686/80744/67040/170791/269966/192160/70465/244672/330361/13046/19134/72193/70767/20384/53975/19712/107817
BP	GO:0000377	RNA splicing, via transesterification reactions with bulged adenosine as nucleophile	24	-0.453846	-1.87123	0.00403037	0.0406552	0.0340576	753	tags=96%, list=50%, signal=49%	15481/11834/56194/81898/320632/13207/93686/80744/67040/170791/269966/192160/70465/244672/330361/13046/19134/72193/70767/20384/53975/19712/107817
BP	GO:0000398	mRNA splicing, via spliceosome	24	-0.453846	-1.87123	0.00403037	0.0406552	0.0340576	753	tags=96%, list=50%, signal=49%	15481/11834/56194/81898/320632/13207/93686/80744/67040/170791/269966/192160/70465/244672/330361/13046/19134/72193/70767/20384/53975/19712/107817
MF	GO:0061134	peptidase regulator activity	20	0.720968	1.61881	0.00406335	0.0406552	0.0340576	203	tags=50%, list=13%, signal=44%	74116/20319/14734/18788/100034251/12266/212937/12258/74048/13040
BP	GO:0070887	cellular response to chemical stimulus	304	0.482076	1.25551	0.00405275	0.0406552	0.0340576	360	tags=36%, list=24%, signal=34%	13009/17082/21828/434246/434219/57266/64074/226695/70839/17395/18133/13078/11472/16948/20344/14745/20307/13482/19223/16011/14778/80888/13479/12825/110454/17067/246727/20657/71660/23962/236312/14456/16000/231655/18595/226691/16985/14961/27226/15957/17084/50706/54123/16149/20564/12978/20305/212937/20375/17069/14747/209387/13058/15959/19016/11690/16880/77125/381308/22329/66102/55932/16170/100038882/…
BP	GO:0060048	cardiac muscle contraction	19	0.718088	1.60967	0.00408565	0.0406609	0.0340623	71	tags=26%, list=5%, signal=25%	21953/13009/17901/21393/11931
BP	GO:0042742	defense response to bacterium	35	0.64876	1.54562	0.00413537	0.040938	0.0342945	500	tags=91%, list=33%, signal=63%	100034251/246727/71660/231507/17969/17110/17105/58809/55932/100038882/140792/246728/14127/17476/24088/17916/13057/54396/246730/18173/229900/192187/15944/12010/14964/14972/331004/11826/15039/17874/14824/21425
BP	GO:0040012	regulation of locomotion	150	0.516811	1.32898	0.00420147	0.0413734	0.0346592	351	tags=39%, list=23%, signal=33%	21828/20319/57266/64074/13179/70839/17395/18133/13078/20344/14745/13482/16011/13479/11815/114332/12825/71660/14456/16000/399558/18595/27226/50706/68792/16149/12978/57781/71653/20375/14747/19204/19016/74048/11421/77125/14726/66102/16170/24088/12774/17916/12267/63873/80982/19264/21814/17470/13036/108101/13601/18127/13838/19241/21803/20361/234593/21857
MF	GO:0016741	transferase activity, transferring one-carbon groups	19	-0.490435	-1.84565	0.00423566	0.0414918	0.0347584	728	tags=95%, list=48%, signal=50%	67956/140858/69719/52615/13433/107823/75410/72895/101867/234135/28114/64707/70779/231051/67667/235626/192195/214162
BP	GO:0009913	epidermal cell differentiation	19	-0.487597	-1.83497	0.00433592	0.0420337	0.0352123	311	tags=58%, list=21%, signal=47%	21418/12575/19712/50523/380614/16449/19206/14284/74127/17133/21808
BP	GO:0071675	regulation of mononuclear cell migration	21	0.703383	1.585	0.00433337	0.0420337	0.0352123	340	tags=71%, list=23%, signal=56%	57266/18133/11815/71660/14456/27226/12978/57781/20375/14747/12267/63873/17470/13601/21803
BP	GO:0016072	rRNA metabolic process	21	-0.483893	-1.89171	0.00436914	0.0420781	0.0352495	791	tags=95%, list=52%, signal=46%	50912/213895/26914/72198/67040/67459/104662/66580/72662/72462/24127/234344/101867/245474/69639/269470/67973/75678/70683/320790
MF	GO:0030246	carbohydrate binding	34	0.653229	1.5519	0.00438547	0.0420781	0.0352495	247	tags=53%, list=16%, signal=45%	70192/19288/69142/212996/17312/14133/170786/20344/216864/14969/73149/26888/269799/56620/140792/66864/20612/17534
BP	GO:0002690	positive regulation of leukocyte chemotaxis	16	0.752749	1.66028	0.00457878	0.0437087	0.0366155	272	tags=69%, list=18%, signal=57%	21828/57266/71660/14456/27226/16149/12978/20375/14747/12267/63873
CC	GO:0035097	histone methyltransferase complex	15	-0.547883	-1.94589	0.00480764	0.0456604	0.0382505	588	tags=87%, list=39%, signal=53%	29808/67772/75410/228980/12419/216850/270627/56406/20174/231051/665775/214162/79221
BP	GO:0010033	response to organic substance	297	0.481561	1.25346	0.00487071	0.0460258	0.0385566	360	tags=36%, list=24%, signal=34%	17189/13009/17082/21828/11937/434246/434219/226695/70839/17395/13078/11472/16948/20344/14745/20307/16011/80888/100039795/12825/110454/17067/246727/71660/23962/236312/14456/16000/231655/18595/226691/16985/14961/14969/15957/14960/17084/50706/54123/16149/20564/12978/20305/212937/20375/17069/209387/15959/19204/19016/11421/11690/16880/24110/77125/381308/22329/66102/55932/16170/100038882/16909/12606/24…
BP	GO:0080134	regulation of response to stress	187	0.50316	1.30078	0.00494507	0.0464936	0.0389485	350	tags=38%, list=23%, signal=33%	17082/20319/434219/64074/81799/226695/18133/13482/19223/246727/382551/12266/236312/27052/16000/231655/18595/226691/17969/54123/16149/12978/57781/212937/12258/20375/209387/19016/11690/13040/23945/77125/381308/66991/55932/16170/56620/100038882/22436/14131/140792/83490/12606/80861/22177/14127/15951/24088/12774/17916/63873/13057/21938/14190/17470/54396/58185/16956/14130/246730/54609/229900/16364/1383…
MF	GO:0003714	transcription corepressor activity	32	-0.394575	-1.81238	0.00507353	0.0474629	0.0397605	335	tags=84%, list=22%, signal=67%	67956/18432/15258/93686/18983/97064/56070/268448/244879/217864/218613/70427/72895/75605/98403/21418/101543/12914/320376/20174/60406/270110/12593/104383/16475/15364/79221
CC	GO:0099572	postsynaptic specialization	29	-0.389712	-1.77052	0.00514289	0.0478723	0.0401035	296	tags=52%, list=20%, signal=42%	109676/235086/665113/269060/77097/112405/16438/26556/18578/18762/243725/320127/18441/13823/243961
BP	GO:0006690	icosanoid metabolic process	17	0.726059	1.60489	0.00522141	0.0483627	0.0405142	265	tags=65%, list=18%, signal=54%	72361/13078/19223/13479/17969/16149/67103/11690/23945/14726/24088
BP	GO:0006260	DNA replication	38	-0.371319	-1.75521	0.00525777	0.0484596	0.0405954	772	tags=92%, list=51%, signal=46%	17215/17219/18971/210711/27214/17220/17218/13006/21681/67967/19687/66634/93762/235134/71521/218914/18968/319651/18973/235559/12190/12144/68026/227195/27015/81702/77011/237877/20174/245000/16476/77782/52679/12448/665775
BP	GO:0042254	ribosome biogenesis	30	-0.414211	-1.92699	0.0053528	0.0486638	0.0407665	746	tags=90%, list=49%, signal=46%	24015/50912/18432/213895/72198/99375/67040/433864/67459/104662/99480/66580/55989/72662/72462/234344/101867/245474/69639/269470/231452/382038/103573/67973/70683/320790/100019
CC	GO:0000775	chromosome, centromeric region	31	-0.400352	-1.84171	0.00538648	0.0486638	0.0407665	720	tags=94%, list=48%, signal=50%	20877/26914/54392/13006/381280/269966/108989/59015/13433/93762/54141/66923/103468/75786/15201/12419/76464/103573/70099/226026/64707/12235/208628/226747/12914/21973/77044/78658/17345
BP	GO:0070828	heterochromatin organization	17	-0.493688	-1.84047	0.00540998	0.0486638	0.0407665	684	tags=94%, list=45%, signal=52%	116848/52615/108989/13433/214899/93762/75410/101867/15201/234069/666704/51869/17869/70790/52463/15364
BP	GO:0032642	regulation of chemokine production	21	0.696538	1.56958	0.00538631	0.0486638	0.0407665	340	tags=71%, list=23%, signal=56%	17082/81799/11815/246727/50706/16149/12978/77125/16170/24088/63873/16956/16190/246730/21803
MF	GO:0005539	glycosaminoglycan binding	38	0.629485	1.51509	0.00539893	0.0486638	0.0407665	310	tags=58%, list=21%, signal=47%	235130/21828/64074/22403/13179/18133/20344/20307/114332/21826/50706/20564/81877/24088/12111/80982/19264/21814/67896/116847/16956/14314
BP	GO:0030334	regulation of cell migration	145	0.52162	1.33975	0.00568868	0.0509259	0.0426615	351	tags=39%, list=23%, signal=33%	21828/20319/57266/64074/13179/70839/17395/18133/13078/20344/14745/13482/16011/13479/11815/114332/12825/71660/14456/16000/399558/18595/27226/50706/68792/16149/12978/57781/71653/20375/14747/19204/19016/74048/11421/77125/14726/66102/24088/12774/17916/12267/63873/80982/19264/21814/17470/13036/108101/13601/18127/13838/19241/21803/20361/234593/21857
CC	GO:0016528	sarcoplasm	16	0.746812	1.64719	0.00583896	0.0520224	0.04358	152	tags=44%, list=10%, signal=40%	21828/76757/11937/68588/228003/76469/68794
MF	GO:0140677	molecular function activator activity	84	0.557411	1.40719	0.00602222	0.0534008	0.0447348	355	tags=42%, list=23%, signal=34%	57262/21828/111241/20319/57266/22403/18133/11931/20307/13482/14456/16000/399558/18295/17969/20305/212937/244867/74048/11690/13040/77125/66102/16170/20308/94176/13036/54396/20750/21803/20361/15944/21857/54153/14118
BP	GO:0003008	system process	188	0.506906	1.31082	0.00606048	0.0534866	0.0448067	281	tags=27%, list=19%, signal=25%	21925/74116/21957/21953/17879/109272/13009/76757/228785/93677/11937/17901/233199/434246/81799/21393/20272/18133/11472/11931/68678/16011/76469/17907/20657/71660/14456/16000/50706/17969/260301/212937/12818/19204/19016/23928/11421/23945/20266/22004/245650/18733/24088/12267/63873/13057/80982/21938/67775/21814
BP	GO:0006275	regulation of DNA replication	17	-0.486748	-1.8146	0.00615332	0.054051	0.0452794	559	tags=82%, list=37%, signal=52%	93762/235134/71521/218914/319651/12144/227195/81702/77011/237877/20174/245000/16476/52679
BP	GO:2001252	positive regulation of chromosome organization	21	-0.470365	-1.83882	0.00635138	0.0555301	0.0465185	720	tags=95%, list=48%, signal=51%	20877/26914/54392/14211/108989/215387/219150/105377/235134/30877/234344/245474/11920/70099/226026/12235/227195/20174/245000/21951
BP	GO:0045132	meiotic chromosome segregation	16	-0.539779	-1.92552	0.0068365	0.0594934	0.0498386	644	tags=94%, list=43%, signal=54%	14211/215387/211651/77053/105988/12316/11920/12190/70099/237911/69716/21973/78658/12448/240697
BP	GO:0045861	negative regulation of proteolysis	34	0.640443	1.52153	0.00686923	0.0595015	0.0498454	176	tags=26%, list=12%, signal=24%	74116/20319/14734/17395/18788/13479/14456/16000/12258
BP	GO:0014897	striated muscle hypertrophy	17	0.713176	1.57642	0.00714286	0.0615866	0.0515921	192	tags=41%, list=13%, signal=36%	74116/13009/21393/16011/16000/12818/19016
CC	GO:0072686	mitotic spindle	15	-0.529412	-1.88029	0.00734186	0.0624392	0.0523064	720	tags=100%, list=48%, signal=53%	140858/13006/16551/108989/13605/54141/230376/218914/105988/12316/18080/244650/319675/21951
BP	GO:0002274	myeloid leukocyte activation	34	0.63814	1.51606	0.00733493	0.0624392	0.0523064	344	tags=65%, list=23%, signal=51%	17082/12259/12978/20375/19204/19016/77125/16170/14131/12606/22177/14127/18733/24088/17916/94176/17470/16190/18173/16364/21803/15944
BP	GO:0002460	adaptive immune response based on somatic recombination of immune receptors built from immunoglobulin superfamily domains	54	0.592644	1.46792	0.00733082	0.0624392	0.0523064	372	tags=61%, list=25%, signal=48%	17082/13482/12266/14961/12262/12259/12260/54123/16149/12258/74131/74048/20556/77125/56620/14131/14127/18733/50908/12267/19264/21938/14190/13036/58185/14130/12268/16190/18173/16364/21803/12010/14964
BP	GO:2000145	regulation of cell motility	146	0.520487	1.33714	0.0075477	0.0638993	0.0535295	351	tags=39%, list=23%, signal=33%	21828/20319/57266/64074/13179/70839/17395/18133/13078/20344/14745/13482/16011/13479/11815/114332/12825/71660/14456/16000/399558/18595/27226/50706/68792/16149/12978/57781/71653/20375/14747/19204/19016/74048/11421/77125/14726/66102/24088/12774/17916/12267/63873/80982/19264/21814/17470/13036/108101/13601/18127/13838/19241/21803/20361/234593/21857
BP	GO:0000082	G1/S transition of mitotic cell cycle	32	-0.379329	-1.74235	0.00768005	0.0647269	0.0542229	504	tags=62%, list=33%, signal=43%	66923/69188/13557/11504/319651/18973/12572/381293/12575/81702/12914/50523/12043/17869/77044/52679/12448/29861/636931/18557
BP	GO:0001818	negative regulation of cytokine production	49	0.60259	1.48022	0.00781425	0.0655626	0.0549229	344	tags=57%, list=23%, signal=46%	17082/81799/11815/246727/14456/16000/57781/14747/19016/74048/77125/55932/80861/20612/16792/22177/24088/19264/17470/54396/14130/246730/18173/229900/327959/12490/21803/15944
BP	GO:0032722	positive regulation of chemokine production	15	0.720002	1.56975	0.00800251	0.0668424	0.055995	340	tags=87%, list=23%, signal=68%	17082/246727/50706/16149/12978/77125/16170/24088/63873/16956/16190/246730/21803
BP	GO:0050905	neuromuscular process	26	0.663029	1.54152	0.00819665	0.0681597	0.0570986	56	tags=23%, list=4%, signal=23%	21925/21957/21953/228785/11937/21393
BP	GO:0006937	regulation of muscle contraction	20	0.699577	1.57078	0.00824809	0.068284	0.0572026	191	tags=35%, list=13%, signal=31%	21925/21957/228785/11937/11931/17969/19204
BP	GO:0032602	chemokine production	22	0.67956	1.54264	0.0085005	0.0697842	0.0584594	340	tags=68%, list=23%, signal=54%	17082/81799/11815/246727/50706/16149/12978/77125/16170/24088/63873/16956/16190/246730/21803
MF	GO:0005509	calcium ion binding	63	0.578118	1.44814	0.0085039	0.0697842	0.0584594	202	tags=30%, list=13%, signal=27%	21925/21828/11937/17901/64074/11472/19293/12565/20344/194590/17907/27052/14456/21826/20564/73149/26888/269799/13733
BP	GO:0002449	lymphocyte mediated immunity	48	0.598664	1.47217	0.0085729	0.0700432	0.0586764	392	tags=65%, list=26%, signal=49%	14940/13482/12266/14961/12262/12259/12260/54123/16149/12258/74131/74048/20556/14131/14127/18733/50908/19264/21938/14190/13036/58185/14130/12268/16190/18173/21803/12010/14964/14972/21354
BP	GO:0045445	myoblast differentiation	19	0.696434	1.56114	0.0086218	0.0701364	0.0587545	132	tags=32%, list=9%, signal=29%	13009/381339/57266/228003/20307/16000
BP	GO:0000956	nuclear-transcribed mRNA catabolic process	19	-0.45791	-1.72326	0.00871465	0.0702807	0.0588753	747	tags=95%, list=49%, signal=49%	56403/50912/13207/24128/18983/231464/229663/192160/24127/69639/226517/11920/72587/233789/381305/233833/12457/140486
MF	GO:0140375	immune receptor activity	16	0.733473	1.61777	0.00869622	0.0702807	0.0588753	309	tags=81%, list=20%, signal=65%	17082/14969/16149/14747/16880/14131/14127/18733/12774/12267/13036/14130/16190
BP	GO:1903311	regulation of mRNA metabolic process	34	-0.361325	-1.64513	0.00896385	0.0710651	0.0595324	753	tags=91%, list=50%, signal=47%	15481/56403/15568/73158/80912/13207/93686/18983/231464/229663/67040/170791/269966/192160/70465/69639/230594/13046/19878/234069/237400/72587/19712/381305/233833/107817/140488/22339/12457/636931/140486
BP	GO:1990266	neutrophil migration	19	0.694581	1.55698	0.00895024	0.0710651	0.0595324	271	tags=63%, list=18%, signal=52%	21828/20307/13482/13479/16149/20305/14131/20308/14127/24088/17916/12267
BP	GO:0050865	regulation of cell activation	84	0.550219	1.38903	0.00894642	0.0710651	0.0595324	389	tags=50%, list=26%, signal=39%	17082/170786/20344/13482/74039/100039795/14456/16000/18595/14961/14969/230787/14960/16149/12978/20375/74131/19204/19016/74048/14999/77125/14726/22329/16170/12606/16792/22177/14127/19264/21938/14190/17470/14130/16190/21803/15944/12010/14964/21838/26362/14972
BP	GO:0071310	cellular response to organic substance	226	0.487877	1.26669	0.0088928	0.0710651	0.0595324	360	tags=38%, list=24%, signal=34%	13009/17082/434246/434219/226695/70839/13078/11472/16948/20344/14745/20307/16011/80888/12825/110454/17067/246727/71660/23962/236312/14456/16000/231655/18595/226691/16985/14961/15957/17084/54123/16149/20564/12978/20305/212937/20375/17069/209387/15959/19016/16880/77125/381308/22329/66102/55932/16170/100038882/16909/12606/246728/16792/20308/56198/27056/14127/18733/15951/24088/12774/13057/19264/21938…
BP	GO:0014896	muscle hypertrophy	18	0.697597	1.54973	0.00902953	0.0712838	0.0597156	278	tags=50%, list=18%, signal=41%	74116/13009/21393/16011/16000/12818/19016/13057/21938
BP	GO:0032675	regulation of interleukin-6 production	24	0.673154	1.54946	0.0090989	0.0715296	0.0599215	340	tags=75%, list=23%, signal=59%	81799/14456/217305/16149/57781/19204/77125/16170/16792/22177/14127/24088/12774/63873/13057/17470/16956/21803
BP	GO:0048813	dendrite morphogenesis	19	-0.456184	-1.71676	0.00921839	0.0721657	0.0604544	104	tags=32%, list=7%, signal=30%	218194/52463/243725/140486/19266/243961
CC	GO:0098984	neuron to neuron synapse	35	-0.353878	-1.60769	0.00929842	0.0721881	0.0604732	296	tags=51%, list=20%, signal=42%	109676/235086/665113/269060/77097/112405/16438/108155/26556/18578/18762/30945/243725/320127/19266/18441/13823/243961
BP	GO:0050729	positive regulation of inflammatory response	24	0.672221	1.54731	0.00925993	0.0721881	0.0604732	493	tags=96%, list=33%, signal=66%	17082/12266/12978/11690/13040/77125/16170/14131/12606/14127/24088/12774/63873/16956/21803/11770/14964/14972/57783/64297/15039/106763/14824
BP	GO:0030593	neutrophil chemotaxis	15	0.712995	1.55447	0.00944627	0.0724343	0.0606794	271	tags=67%, list=18%, signal=55%	21828/20307/13482/13479/16149/20305/14131/20308/14127/12267
BP	GO:0019724	B cell mediated immunity	27	0.649015	1.51153	0.00941978	0.0724343	0.0606794	389	tags=74%, list=26%, signal=56%	12266/14961/12262/12259/12260/54123/16149/12258/14131/14127/18733/50908/19264/14190/14130/12268/16190/21803/14964/14972
BP	GO:0050867	positive regulation of cell activation	60	0.571236	1.42732	0.00940694	0.0724343	0.0606794	389	tags=53%, list=26%, signal=41%	17082/170786/20344/13482/14456/16000/14961/14969/14960/16149/12978/20375/74131/19204/74048/14999/77125/14726/22329/16170/12606/22177/14127/19264/16190/21803/15944/12010/14964/21838/26362/14972
BP	GO:0061014	positive regulation of mRNA catabolic process	16	-0.525103	-1.87317	0.00961047	0.0728774	0.0610507	477	tags=100%, list=32%, signal=69%	80912/18983/231464/229663/69639/230594/13046/19878/237400/72587/381305/233833/12457/636931/140486
BP	GO:0061157	mRNA destabilization	16	-0.525103	-1.87317	0.00961047	0.0728774	0.0610507	477	tags=100%, list=32%, signal=69%	80912/18983/231464/229663/69639/230594/13046/19878/237400/72587/381305/233833/12457/636931/140486
BP	GO:0034764	positive regulation of transmembrane transport	25	0.658657	1.5223	0.00965986	0.0728774	0.0610507	214	tags=40%, list=14%, signal=35%	76757/14734/11472/11931/12266/16000/23796/19204/13040/20266
MF	GO:0005102	signaling receptor binding	154	0.50565	1.30155	0.00964007	0.0728774	0.0610507	355	tags=40%, list=23%, signal=34%	57262/21828/76757/111241/20319/57266/22403/223272/103967/14133/68588/18133/17167/20307/13482/14089/12825/110454/17067/71660/12266/14456/16000/399558/18595/14969/18295/68792/16149/20564/20305/17069/11421/16880/77125/14726/22329/66102/16170/100038882/14131/83490/20308/22177/18733/24088/77037/94176/19264/67775/21814/16956/108101/13601/13838/20750/21803/11770/20361/21857/14118
BP	GO:0007098	centrosome cycle	20	-0.459428	-1.7568	0.0100741	0.0753949	0.0631596	639	tags=90%, list=42%, signal=53%	56036/12649/16551/277939/20873/18286/230376/75786/19878/18536/244329/101565/18080/103573/12190/68026/70799/319675
BP	GO:0031023	microtubule organizing center organization	20	-0.459428	-1.7568	0.0100741	0.0753949	0.0631596	639	tags=90%, list=42%, signal=53%	56036/12649/16551/277939/20873/18286/230376/75786/19878/18536/244329/101565/18080/103573/12190/68026/70799/319675
BP	GO:0061351	neural precursor cell proliferation	27	-0.385157	-1.70464	0.0118219	0.0881229	0.0738221	461	tags=70%, list=31%, signal=50%	12558/18536/20419/56484/67299/12316/19883/381293/24136/14634/269060/16974/18008/22339/15364/636931/12950/140486/12032
MF	GO:0003697	single-stranded DNA binding	15	-0.50869	-1.80669	0.0120597	0.0895384	0.0750078	751	tags=100%, list=50%, signal=51%	17219/17220/17218/21681/14211/66634/18968/58186/19366/12190/70099/18861/226026/12144
BP	GO:0002758	innate immune response-activating signaling pathway	25	0.650483	1.50341	0.0123742	0.09151	0.0766595	344	tags=64%, list=23%, signal=50%	246727/382551/231655/54123/56620/140792/83490/80861/22177/24088/13057/54396/58185/246730/16364/15944
BP	GO:0051983	regulation of chromosome segregation	25	-0.397259	-1.62445	0.0126237	0.0926524	0.0776165	720	tags=96%, list=48%, signal=51%	20877/80912/17222/54392/93760/14211/108989/215387/66923/234069/76044/58186/11920/76464/70099/226026/12235/208628/69716/77044/78658/17345/70799/29861
BP	GO:0050766	positive regulation of phagocytosis	17	0.692891	1.53158	0.0126772	0.0926524	0.0776165	349	tags=71%, list=23%, signal=55%	19288/12266/14456/19016/14131/14127/94176/13057/19264/14130/18173/18636
CC	GO:0070161	anchoring junction	76	0.541871	1.37193	0.0126545	0.0926524	0.0776165	284	tags=32%, list=19%, signal=27%	18175/17879/17082/216613/53318/223272/18133/11472/11931/12565/71566/13482/226041/14089/100039795/399558/20266/14726/16170/232288/63873/13057/19264/14618
BP	GO:0000280	nuclear division	50	-0.310203	-1.38235	0.012785	0.0930771	0.0779723	678	tags=84%, list=45%, signal=48%	54392/13006/83946/14211/12649/16551/108989/215387/93762/54141/211651/77053/16337/230700/72634/106042/218914/234069/76044/19366/105988/12316/11920/230936/76464/235559/12190/70099/64707/12235/16001/381293/237911/208628/69716/21973/78658/17345/623474/70799/12448/240697
BP	GO:0040029	epigenetic regulation of gene expression	34	-0.349316	-1.59046	0.0131125	0.0944274	0.0791034	716	tags=85%, list=47%, signal=46%	140858/26914/116848/52615/328572/12649/108989/13433/214899/93762/19720/75410/101867/225876/15201/19820/666704/64707/51869/238247/17869/70790/108155/94246/12593/52463/15364/214162/79221
BP	GO:0002478	antigen processing and presentation of exogenous peptide antigen	15	0.701872	1.53022	0.0131906	0.0944274	0.0791034	461	tags=100%, list=31%, signal=70%	14961/14969/14960/16149/13040/14999/14131/14127/14130/12010/14964/14972/21356/15039/21355
BP	GO:0019884	antigen processing and presentation of exogenous antigen	15	0.701872	1.53022	0.0131906	0.0944274	0.0791034	461	tags=100%, list=31%, signal=70%	14961/14969/14960/16149/13040/14999/14131/14127/14130/12010/14964/14972/21356/15039/21355
BP	GO:0050764	regulation of phagocytosis	22	0.666268	1.51247	0.013034	0.0944274	0.0791034	349	tags=64%, list=23%, signal=50%	19288/12266/14456/19016/14131/14127/24088/94176/13057/19264/14130/18173/21803/18636
BP	GO:0002696	positive regulation of leukocyte activation	55	0.579289	1.43644	0.0132229	0.0944274	0.0791034	389	tags=55%, list=26%, signal=42%	17082/170786/13482/14456/16000/14961/14969/14960/16149/12978/20375/74131/19204/74048/14999/77125/22329/16170/12606/22177/14127/19264/16190/21803/15944/12010/14964/21838/26362/14972
BP	GO:0002753	cytosolic pattern recognition receptor signaling pathway	15	0.700436	1.52709	0.0133608	0.09469	0.0793234	344	tags=73%, list=23%, signal=57%	246727/382551/231655/54123/140792/83490/80861/54396/58185/246730/15944
BP	GO:0006909	phagocytosis	38	0.605911	1.45835	0.0133138	0.09469	0.0793234	353	tags=53%, list=23%, signal=41%	51795/19288/17167/12266/14456/104759/19016/14131/140792/22177/14127/24088/94176/13057/19264/14130/18173/21803/18636/20288
MF	GO:0008236	serine-type peptidase activity	18	0.681388	1.51372	0.0135028	0.0953347	0.0798635	285	tags=50%, list=19%, signal=41%	14940/11801/17395/13482/14089/11421/14962/50908/13036
MF	GO:0004252	serine-type endopeptidase activity	15	0.699582	1.52523	0.0137012	0.0960114	0.0804303	285	tags=53%, list=19%, signal=44%	14940/11801/17395/13482/14089/14962/50908/13036
BP	GO:0055123	digestive system development	17	0.688571	1.52203	0.0136846	0.0960114	0.0804303	136	tags=35%, list=9%, signal=32%	20319/71566/12825/71660/16000/18595
BP	GO:0034341	response to type II interferon	24	0.662223	1.5243	0.013769	0.0961263	0.0805266	453	tags=83%, list=30%, signal=59%	20307/14961/14969/14960/16149/20305/19016/66102/55932/20308/24088/54396/18173/17533/229900/15944/66141/434341/547253/20846
BP	GO:0032635	interleukin-6 production	26	0.646087	1.50213	0.0139262	0.0968622	0.0811431	340	tags=69%, list=23%, signal=55%	81799/14456/217305/16149/57781/19204/77125/16170/16792/22177/14127/24088/12774/63873/13057/17470/16956/21803
BP	GO:0002694	regulation of leukocyte activation	77	0.552153	1.39805	0.0140023	0.0970306	0.0812841	389	tags=51%, list=26%, signal=40%	17082/170786/13482/74039/100039795/14456/16000/14961/14969/230787/14960/16149/12978/20375/74131/19204/19016/74048/14999/77125/22329/16170/12606/16792/22177/14127/19264/21938/14190/17470/14130/16190/21803/15944/12010/14964/21838/26362/14972
BP	GO:0016477	cell migration	216	0.483283	1.25267	0.0142732	0.0985431	0.0825512	351	tags=35%, list=23%, signal=32%	21828/20319/14734/57266/64074/223272/13179/70839/68588/17395/18133/13078/16948/20344/14745/20307/13482/16011/13479/11815/114332/14089/12825/71660/14456/16000/399558/18595/27226/50706/68792/16149/12978/57781/20305/71653/20375/14747/19204/19016/74048/11421/77125/20345/14726/22329/66102/16170/14131/66864/20308/14127/24088/12774/17916/12267/63873/94176/80982/19264/21814/17470/13036/108101/14314/13601…
BP	GO:0016064	immunoglobulin mediated immune response	26	0.644323	1.49803	0.0150403	0.103457	0.0866679	389	tags=73%, list=26%, signal=55%	12266/14961/12262/12259/12260/54123/16149/12258/14131/14127/50908/19264/14190/14130/12268/16190/21803/14964/14972
BP	GO:0051607	defense response to virus	41	0.602664	1.45857	0.0155585	0.106241	0.0889998	344	tags=54%, list=23%, signal=43%	434219/246727/23962/231655/15957/54123/209387/15959/77125/55932/100038882/80861/246728/27056/19264/14190/67775/54396/58185/246730/229900/15944
BP	GO:0140546	defense response to symbiont	41	0.602664	1.45857	0.0155585	0.106241	0.0889998	344	tags=54%, list=23%, signal=43%	434219/246727/23962/231655/15957/54123/209387/15959/77125/55932/100038882/80861/246728/27056/19264/14190/67775/54396/58185/246730/229900/15944
CC	GO:0031248	protein acetyltransferase complex	18	-0.431445	-1.62068	0.0162861	0.110403	0.0924868	772	tags=94%, list=51%, signal=47%	66979/78783/140858/216825/74838/328572/75560/102162/228980/56790/246103/223770/12914/244349/20174/108155/66897
CC	GO:1902493	acetyltransferase complex	18	-0.431445	-1.62068	0.0162861	0.110403	0.0924868	772	tags=94%, list=51%, signal=47%	66979/78783/140858/216825/74838/328572/75560/102162/228980/56790/246103/223770/12914/244349/20174/108155/66897
BP	GO:0035456	response to interferon-beta	16	0.716585	1.58052	0.0164635	0.111203	0.0931568	378	tags=88%, list=25%, signal=66%	226695/236312/226691/15957/15959/381308/55932/15951/54396/246730/229900/327959/15944/66141
BP	GO:0010951	negative regulation of endopeptidase activity	20	0.673228	1.51161	0.0172342	0.11599	0.0971665	176	tags=35%, list=12%, signal=31%	20319/17395/18788/13479/14456/16000/12258
BP	GO:0006897	endocytosis	85	0.527943	1.33454	0.0173594	0.116413	0.0975215	425	tags=46%, list=28%, signal=35%	51795/19288/14734/93671/103967/170786/17167/14745/194590/114332/12266/14456/104759/19016/66102/14131/140792/20612/17534/22177/14127/24088/94176/13057/19264/14130/54609/18173/17533/21803/18636/20288/12010/66141/26362/20597/16854/259300/13132
CC	GO:0005911	cell-cell junction	47	0.59017	1.44891	0.0175532	0.117293	0.0982584	135	tags=26%, list=9%, signal=24%	18175/17879/216613/53318/18133/11931/12565/71566/13482/226041/100039795/399558
CC	GO:0032279	asymmetric synapse	31	-0.36715	-1.68897	0.0178484	0.118841	0.099555	296	tags=48%, list=20%, signal=40%	109676/665113/269060/77097/112405/16438/108155/26556/18578/18762/243725/320127/18441/13823/243961
CC	GO:0014069	postsynaptic density	28	-0.384209	-1.7022	0.0179242	0.118923	0.0996235	146	tags=50%, list=10%, signal=46%	109676/665113/269060/77097/112405/16438/26556/18578/18762/243725/320127/18441/13823/243961
BP	GO:0045596	negative regulation of cell differentiation	85	0.525821	1.32917	0.018265	0.120756	0.101159	376	tags=42%, list=25%, signal=34%	74116/13009/20319/381339/434246/57266/70839/17395/18133/16011/16000/12262/16149/12978/19016/22436/16909/12606/20308/18733/12774/63873/14190/21814/16658/16190/13838/21803/20361/15944/12006/14118/12010/217410/13618/21838
CC	GO:0098858	actin-based cell projection	20	0.669754	1.50381	0.0188755	0.124352	0.104172	340	tags=65%, list=23%, signal=51%	11472/19293/18595/71653/17110/17105/14726/22329/17916/63873/50934/13838/21803
BP	GO:0044839	cell cycle G2/M phase transition	15	-0.484006	-1.71902	0.0191199	0.124572	0.104356	386	tags=67%, list=26%, signal=50%	11920/235559/12144/79263/381293/12575/77011/15937/237877/18008
MF	GO:0005518	collagen binding	16	0.710397	1.56687	0.0191752	0.124572	0.104356	276	tags=56%, list=18%, signal=46%	21828/13179/16948/13482/17022/13040/81877/17534/21810
BP	GO:0022409	positive regulation of cell-cell adhesion	37	0.611515	1.46189	0.0191435	0.124572	0.104356	389	tags=62%, list=26%, signal=47%	170786/20344/13482/16000/14961/14969/14960/16149/74131/19204/74048/14999/14726/22329/12774/19264/16190/21803/15944/12010/14964/21838/14972
BP	GO:0098657	import into cell	96	0.526377	1.33388	0.0191323	0.124572	0.104356	434	tags=48%, list=29%, signal=36%	51795/19288/14734/93671/103967/11931/170786/17167/14745/194590/100040591/114332/12266/14456/104759/19016/66102/14131/140792/20612/17534/22177/14127/24088/63873/94176/13057/19264/14130/50934/54609/18173/17533/21803/18636/20288/12010/66141/26362/14580/20597/16854/259300/13132/331004/17364
MF	GO:0017171	serine hydrolase activity	19	0.670859	1.5038	0.0193091	0.125008	0.104721	285	tags=47%, list=19%, signal=39%	14940/11801/17395/13482/14089/11421/14962/50908/13036
MF	GO:0051020	GTPase binding	34	-0.335756	-1.52872	0.0199351	0.128616	0.107744	551	tags=65%, list=36%, signal=42%	13605/330662/109880/54214/18286/19878/75974/67299/238799/57258/22330/103573/434204/226089/208628/218210/105689/214459/104445/243725/56289/320127
BP	GO:0032231	regulation of actin filament bundle assembly	15	-0.477538	-1.69605	0.0200231	0.12874	0.107848	134	tags=33%, list=9%, signal=31%	26401/243725/14219/242553/243961
BP	GO:0048705	skeletal system morphogenesis	32	-0.344832	-1.5839	0.020119	0.128913	0.107993	260	tags=50%, list=17%, signal=42%	15530/14634/16974/17260/17869/17937/20471/22339/20855/14284/235626/14219/58250/21808/15417/12411
BP	GO:0031507	heterochromatin formation	16	-0.490026	-1.74804	0.02187	0.138707	0.116198	684	tags=94%, list=45%, signal=52%	116848/52615/108989/13433/214899/93762/75410/101867/15201/666704/51869/17869/70790/52463/15364
BP	GO:0022618	ribonucleoprotein complex assembly	15	-0.470174	-1.6699	0.0218297	0.138707	0.116198	571	tags=80%, list=38%, signal=50%	70465/234344/75786/330361/13046/11920/72193/70767/53975/20174/245000/100019
BP	GO:0071826	ribonucleoprotein complex subunit organization	15	-0.470174	-1.6699	0.0218297	0.138707	0.116198	571	tags=80%, list=38%, signal=50%	70465/234344/75786/330361/13046/11920/72193/70767/53975/20174/245000/100019
BP	GO:0034660	ncRNA metabolic process	53	-0.270848	-1.2379	0.0237578	0.150172	0.125802	739	tags=89%, list=49%, signal=47%	50912/66926/213895/80912/26914/231915/13207/72198/328572/67040/67459/104662/66580/72662/18021/30877/72462/24127/234344/101867/245474/69639/269470/72634/230594/19401/56484/170762/70885/28114/67973/75678/19712/269401/218333/18130/30947/381305/17869/21676/70683/67667/20807/320790/16476/636931/21808
BP	GO:0007166	cell surface receptor signaling pathway	305	0.458101	1.19305	0.024975	0.157334	0.131802	355	tags=33%, list=23%, signal=32%	13009/51795/17082/20319/14734/214425/434246/434219/64074/223272/13179/70839/68588/17395/243277/18133/13078/16948/20307/16011/74039/11815/12825/69774/246727/71660/23962/14456/16000/231655/399558/18595/73656/230787/17084/50706/54123/16149/20564/12978/20305/212937/71653/20375/14747/209387/19016/74048/13733/16880/77125/27528/55932/16170/56620/100038882/22436/14131/83490/12606/245650/66864/68774/20612…
BP	GO:0032204	regulation of telomere maintenance	15	-0.46222	-1.64165	0.0251418	0.157853	0.132236	590	tags=80%, list=39%, signal=49%	219150/235134/30877/234344/245474/11920/227195/233789/17869/20174/245000/21951
BP	GO:0032102	negative regulation of response to external stimulus	50	0.579649	1.42986	0.0253293	0.158499	0.132777	472	tags=68%, list=31%, signal=48%	81799/18133/13482/19223/246727/27052/16000/18595/57781/12258/19016/77125/100038882/80861/21938/14190/17470/54396/14130/246730/13838/21803/20361/15944/14964/68318/14972/21354/434341/20440/547253/15039/21355/14869
BP	GO:0044843	cell cycle G1/S phase transition	36	-0.32536	-1.47982	0.0256481	0.159427	0.133555	324	tags=44%, list=21%, signal=36%	12572/79263/381293/12575/81702/12914/50523/12043/17869/77044/52679/12448/56289/29861/636931/18557
BP	GO:0051346	negative regulation of hydrolase activity	43	0.594308	1.44447	0.0255885	0.159427	0.133555	132	tags=23%, list=9%, signal=22%	74116/20319/19288/14734/17395/18788/13479/76469/14456/16000
BP	GO:0008285	negative regulation of cell population proliferation	124	0.509627	1.30335	0.025974	0.160919	0.134804	425	tags=44%, list=28%, signal=35%	51795/17082/111241/20319/14734/56429/22403/103967/17395/18133/13078/14745/16011/11815/14089/16000/14960/18295/20564/12978/15959/19016/74048/20556/77125/14726/22436/12606/16792/22177/24088/12774/63873/21814/17470/14130/18127/13838/21803/20361/15944/234593/12006/12010/14964/21838/66141/14972/22240/20317/14580/16854/26970/21859/13132
BP	GO:0000724	double-strand break repair via homologous recombination	23	-0.364131	-1.48253	0.0262134	0.161239	0.135073	751	tags=96%, list=50%, signal=49%	17215/17219/67956/17220/17218/75317/12649/75560/66634/229584/19366/11920/12190/226026/12144/51869/77044/20174/623474/77782/235626/240697
BP	GO:0000725	recombinational repair	23	-0.364131	-1.48253	0.0262134	0.161239	0.135073	751	tags=96%, list=50%, signal=49%	17215/17219/67956/17220/17218/75317/12649/75560/66634/229584/19366/11920/12190/226026/12144/51869/77044/20174/623474/77782/235626/240697
BP	GO:0007165	signal transduction	515	0.443905	1.15928	0.0262843	0.161239	0.135073	357	tags=30%, list=24%, signal=34%	17189/13009/51795/17082/14940/228785/20319/14734/11937/214425/434246/434219/64074/81799/22403/223272/13179/70839/68588/17395/243277/18133/13078/11472/11931/16948/20344/14745/20307/19223/16011/74039/11815/12825/69774/110454/71862/17067/246727/76469/71660/382551/12266/23962/14456/76933/16000/231655/399558/18595/16985/73656/230787/17084/50706/54123/16149/20564/12978/27219/20305/212937/71653/20375/24…
BP	GO:0003300	cardiac muscle hypertrophy	16	0.696855	1.537	0.0269809	0.164971	0.138199	192	tags=38%, list=13%, signal=33%	74116/13009/21393/16000/12818/19016
BP	GO:0050777	negative regulation of immune response	30	0.632151	1.49334	0.0272823	0.165195	0.138386	461	tags=80%, list=31%, signal=57%	17082/12825/246727/12258/20375/19016/74048/77125/100038882/80861/19264/14190/14130/16190/246730/21803/14964/14972/21354/16854/434341/547253/15039/21355
BP	GO:0044057	regulation of system process	77	0.535602	1.35614	0.0272399	0.165195	0.138386	214	tags=26%, list=14%, signal=23%	21925/74116/21957/13009/228785/11937/18133/11931/68678/16011/76469/14456/16000/17969/212937/19204/19016/11421/23945/20266
BP	GO:0048870	cell motility	225	0.472838	1.22795	0.0271854	0.165195	0.138386	351	tags=34%, list=23%, signal=31%	21828/20319/14734/57266/64074/223272/13179/70839/68588/17395/18133/13078/16948/20344/14745/20307/13482/16011/13479/11815/114332/14089/12825/71660/14456/16000/399558/18595/27226/50706/68792/16149/12978/57781/18830/20305/71653/20375/14747/19204/19016/74048/11421/77125/20345/14726/22329/66102/16170/14131/66864/20308/14127/24088/12774/17916/12267/63873/94176/80982/19264/21814/17470/13036/108101/14314…
BP	GO:0007159	leukocyte cell-cell adhesion	49	0.579083	1.42248	0.0273834	0.165272	0.138451	422	tags=61%, list=28%, signal=46%	170786/20344/13482/100039795/16000/14961/14969/14960/16149/74131/19204/74048/14999/20345/22329/16792/19264/14190/108101/16190/21803/15944/12010/319655/14964/21838/14972/16854/57783/26970
BP	GO:0050830	defense response to Gram-positive bacterium	15	0.690995	1.50651	0.0284414	0.170012	0.142422	389	tags=87%, list=26%, signal=65%	71660/17969/17110/17105/58809/55932/17476/24088/17916/229900/12010/14964/14972
BP	GO:0060759	regulation of response to cytokine stimulus	21	0.659072	1.48515	0.0282916	0.170012	0.142422	444	tags=81%, list=29%, signal=58%	246727/14456/54123/16149/20564/19016/100038882/16792/24088/19264/54396/246730/13601/15944/26362/434341/547253
BP	GO:0009615	response to virus	47	0.582125	1.42916	0.0284264	0.170012	0.142422	344	tags=51%, list=23%, signal=41%	434219/246727/23962/76933/231655/15957/54123/209387/15959/77125/55932/100038882/80861/246728/27056/19264/14190/67775/54396/58185/246730/229900/21803/15944
BP	GO:0045926	negative regulation of growth	26	0.631151	1.46741	0.0287234	0.171151	0.143376	192	tags=31%, list=13%, signal=27%	74116/20319/14734/18133/16011/231507/20564/19016
MF	GO:0098772	molecular function regulator activity	175	0.482842	1.24468	0.028971	0.172079	0.144153	286	tags=25%, list=19%, signal=23%	74116/57262/21828/111241/20319/14734/57266/22403/18133/18788/11931/68678/20307/13482/100034251/13479/110454/17067/12266/14456/16000/399558/18295/394432/17969/27219/20305/212937/12258/244867/17069/74048/11690/13040/20266/77125/66102/16170/20308/320207/77037/94176/13036/54396
BP	GO:0044272	sulfur compound biosynthetic process	16	-0.473228	-1.68812	0.0292131	0.172422	0.14444	41	tags=25%, list=3%, signal=25%	15476/58250/12411/53374
BP	GO:0050779	RNA destabilization	17	-0.414542	-1.54541	0.0291944	0.172422	0.14444	477	tags=65%, list=32%, signal=45%	69639/230594/13046/19878/237400/72587/381305/233833/12457/636931/140486
CC	GO:0000781	chromosome, telomeric region	15	-0.450856	-1.60129	0.0293571	0.172727	0.144696	654	tags=93%, list=43%, signal=53%	18971/21681/12649/219150/77053/331401/229542/12419/11920/12190/226026/12144/51869/21951
BP	GO:0030705	cytoskeleton-dependent intracellular transport	19	-0.395439	-1.48816	0.0295061	0.173059	0.144975	269	tags=42%, list=18%, signal=35%	15194/77097/380614/214459/241950/110350/18762/67749
BP	GO:0016358	dendrite development	32	-0.32958	-1.51384	0.0306483	0.178286	0.149353	104	tags=22%, list=7%, signal=21%	218194/52463/243725/140486/19266/67749/243961
BP	GO:0051100	negative regulation of binding	22	-0.37527	-1.4815	0.0306254	0.178286	0.149353	328	tags=50%, list=22%, signal=40%	242466/50754/12575/19712/226352/17869/18008/16476/21951/15364/18441
BP	GO:0019882	antigen processing and presentation	25	0.635426	1.46861	0.0309498	0.178286	0.149353	461	tags=84%, list=31%, signal=59%	14961/14969/14960/16149/13040/14999/16913/14131/14127/16912/14190/14130/12514/18173/12010/14964/14972/21354/21356/15039/21355
BP	GO:0031348	negative regulation of defense response	39	0.593592	1.43215	0.0308008	0.178286	0.149353	461	tags=69%, list=31%, signal=49%	81799/18133/19223/246727/27052/16000/57781/12258/19016/77125/100038882/80861/21938/14190/17470/54396/14130/246730/21803/15944/14964/14972/21354/434341/547253/15039/21355
BP	GO:0019058	viral life cycle	42	0.587132	1.42269	0.0307062	0.178286	0.149353	326	tags=43%, list=22%, signal=35%	19288/434219/170786/20307/246727/23962/14456/231655/16149/17069/209387/55932/100038882/20612/246728/58185/246730/229900
BP	GO:0023052	signaling	552	0.438194	1.14406	0.030969	0.178286	0.149353	357	tags=30%, list=24%, signal=36%	17189/13009/51795/17082/14940/228785/20319/14734/11937/214425/434246/434219/64074/81799/22403/223272/13179/70839/68588/17395/243277/18133/13078/11472/11931/19293/16948/20344/14745/20307/19223/16011/74039/11815/100039795/12825/69774/110454/71862/17067/246727/76469/71660/382551/12266/23962/14456/76933/16000/231655/399558/18595/16985/73656/230787/17084/50706/54123/16149/20564/12978/27219/20305/21293…
BP	GO:0007154	cell communication	563	0.436641	1.13976	0.031968	0.183473	0.153698	357	tags=29%, list=24%, signal=36%	17189/13009/51795/17082/14940/228785/20319/14734/11937/214425/434246/434219/64074/81799/22403/223272/13179/70839/68588/17395/243277/20272/18133/13078/11472/11931/19293/16948/20344/14745/20307/19223/16011/74039/11815/100039795/12825/69774/110454/71862/17067/246727/76469/71660/382551/12266/23962/14456/76933/16000/231655/399558/18595/16985/73656/230787/17084/50706/54123/16149/20564/12978/27219/20305…
BP	GO:1903039	positive regulation of leukocyte cell-cell adhesion	34	0.609457	1.44791	0.0333681	0.190923	0.159939	389	tags=62%, list=26%, signal=47%	170786/20344/13482/16000/14961/14969/14960/16149/74131/19204/74048/14999/22329/19264/16190/21803/15944/12010/14964/21838/14972
BP	GO:1903900	regulation of viral life cycle	30	0.620607	1.46607	0.0335782	0.191539	0.160455	326	tags=50%, list=22%, signal=40%	19288/434219/170786/246727/23962/231655/16149/17069/209387/55932/100038882/246728/58185/246730/229900
BP	GO:0070925	organelle assembly	96	0.511684	1.29665	0.0340681	0.193743	0.162302	152	tags=15%, list=10%, signal=14%	21957/18175/11459/13009/51795/93677/21393/11472/228003/14745/226041/18595/319713/68794
MF	GO:0050840	extracellular matrix binding	18	0.671065	1.49079	0.03433	0.194329	0.162793	335	tags=61%, list=22%, signal=48%	235130/21828/64074/13179/13717/13040/66864/12111/21810/57278/20750
BP	GO:0002764	immune response-regulating signaling pathway	48	0.572755	1.40846	0.0344828	0.194329	0.162793	344	tags=52%, list=23%, signal=42%	74039/246727/382551/231655/230787/54123/14747/56620/140792/83490/80861/16792/22177/14127/24088/12267/13057/19264/13036/54396/58185/246730/16364/23880/15944
MF	GO:0008233	peptidase activity	51	0.563545	1.38909	0.0344478	0.194329	0.162793	291	tags=35%, list=19%, signal=29%	235130/14940/11801/56264/17395/13482/13479/14089/11421/13040/24110/16913/58223/14962/16912/50908/13036/16790
BP	GO:0014812	muscle cell migration	27	0.623941	1.45313	0.0349206	0.196206	0.164365	200	tags=33%, list=13%, signal=29%	21828/18133/13078/14745/16011/16000/50706/19016/11421
BP	GO:0030029	actin filament-based process	108	0.503538	1.28022	0.035035	0.196259	0.16441	273	tags=27%, list=18%, signal=24%	21957/18175/11459/74376/13009/228785/93677/53318/21393/11472/228003/68678/19201/13717/14745/226041/18595/68794/12978/71653/20266/22004/66991/14726/22177/24088/17916/63873/94176
BP	GO:0048002	antigen processing and presentation of peptide antigen	18	0.670301	1.48909	0.0354374	0.197921	0.165802	461	tags=94%, list=31%, signal=66%	14961/14969/14960/16149/13040/14999/14131/14127/14130/18173/12010/14964/14972/21354/21356/15039/21355
BP	GO:0048525	negative regulation of viral process	23	0.642487	1.46719	0.0356757	0.198658	0.166419	311	tags=52%, list=21%, signal=42%	19288/434219/246727/23962/231655/16149/17069/209387/100038882/246728/58185/246730
BP	GO:0006979	response to oxidative stress	40	0.587158	1.41784	0.0359712	0.19971	0.1673	136	tags=20%, list=9%, signal=19%	12350/17189/17395/13078/14778/11815/20657/18595
CC	GO:0097060	synaptic membrane	31	-0.341273	-1.56993	0.0362651	0.200745	0.168168	49	tags=19%, list=3%, signal=19%	320127/19266/12032/226922/18441/243961
BP	GO:0060047	heart contraction	32	0.617525	1.45684	0.0367261	0.201584	0.16887	71	tags=19%, list=5%, signal=18%	21953/13009/76757/17901/21393/11931
BP	GO:1903037	regulation of leukocyte cell-cell adhesion	43	0.582369	1.41545	0.0368475	0.201584	0.16887	422	tags=60%, list=28%, signal=45%	170786/20344/13482/100039795/16000/14961/14969/14960/16149/74131/19204/74048/14999/22329/16792/19264/14190/16190/21803/15944/12010/14964/21838/14972/16854/26970
BP	GO:0098727	maintenance of cell number	36	-0.309555	-1.40794	0.0366042	0.201584	0.16887	536	tags=69%, list=35%, signal=46%	109880/211651/30877/12558/230594/56306/18536/56484/244329/104263/12316/226026/19712/51869/12914/244349/238247/17869/108155/94246/21676/60406/52463/15364/140486
MF	GO:0050839	cell adhesion molecule binding	42	0.578393	1.40151	0.0368475	0.201584	0.16887	355	tags=52%, list=23%, signal=41%	21828/22403/223272/18133/12565/14089/12825/16000/50706/57781/71653/22329/100038882/18733/21810/17470/108101/57278/18127/20750/20361/14118
BP	GO:0001959	regulation of cytokine-mediated signaling pathway	20	0.655714	1.47229	0.0371179	0.202471	0.169613	444	tags=80%, list=29%, signal=57%	246727/14456/54123/16149/20564/19016/100038882/16792/19264/54396/246730/13601/15944/26362/434341/547253
BP	GO:0003015	heart process	33	0.613715	1.45133	0.0376963	0.205029	0.171756	71	tags=18%, list=5%, signal=18%	21953/13009/76757/17901/21393/11931
MF	GO:0051015	actin filament binding	28	0.616722	1.44209	0.0380148	0.206161	0.172705	272	tags=39%, list=18%, signal=33%	18175/74376/17879/11472/19201/319713/68794/71653/22004/17916/63873
BP	GO:0006402	mRNA catabolic process	34	-0.315273	-1.43546	0.0387815	0.209712	0.175679	747	tags=85%, list=49%, signal=44%	56403/50912/15568/73158/80912/13207/24128/18983/231464/229663/192160/24127/69639/230594/13046/19878/234069/226517/11920/237400/72587/233789/381305/233833/140488/22339/12457/636931/140486
BP	GO:0010948	negative regulation of cell cycle process	40	-0.292115	-1.40647	0.0390773	0.20992	0.175853	460	tags=82%, list=30%, signal=59%	17246/20877/26914/19650/27103/14155/99375/12649/108989/93762/211651/218914/234069/101565/11920/76464/235559/65964/12190/28114/12144/12235/79263/208628/12575/69716/77011/12043/15937/245000/70799/52679/21951
BP	GO:0030099	myeloid cell differentiation	70	0.5336	1.34367	0.0391566	0.20992	0.175853	360	tags=43%, list=24%, signal=34%	17189/17082/14734/16948/17150/12262/16149/12978/212937/20375/19016/77125/100038882/16909/12606/22778/20308/22177/14127/18733/24088/21814/22228/16658/17132/16364/21803/15163/14118/12010
BP	GO:0030036	actin cytoskeleton organization	95	0.507515	1.28509	0.0390782	0.20992	0.175853	273	tags=27%, list=18%, signal=24%	21957/18175/11459/74376/13009/93677/53318/21393/11472/228003/68678/19201/13717/14745/226041/18595/68794/12978/71653/22004/66991/22177/24088/17916/63873/94176
MF	GO:0048029	monosaccharide binding	17	0.666017	1.47218	0.0392817	0.209989	0.175911	229	tags=53%, list=15%, signal=45%	69142/17312/170786/20344/216864/73149/26888/269799/56620
BP	GO:0006352	DNA-templated transcription initiation	22	-0.365274	-1.44204	0.0396466	0.211336	0.177039	575	tags=86%, list=38%, signal=54%	209361/93762/70802/269252/68153/327987/228980/234069/98403/12572/270627/56406/17869/70625/20807/17342/16476/544971/11622
BP	GO:0002573	myeloid leukocyte differentiation	40	0.584604	1.41167	0.0400822	0.213051	0.178476	355	tags=52%, list=23%, signal=41%	17082/14734/12262/16149/12978/20375/19016/77125/12606/22778/20308/22177/14127/18733/24088/22228/16658/16364/21803/15163/14118
MF	GO:0004175	endopeptidase activity	36	0.599381	1.43127	0.0404145	0.214208	0.179446	285	tags=39%, list=19%, signal=32%	235130/14940/11801/17395/13482/14089/11421/13040/16913/58223/14962/16912/50908/13036
BP	GO:0000070	mitotic sister chromatid segregation	26	-0.376614	-1.58497	0.040918	0.215687	0.180685	678	tags=96%, list=45%, signal=54%	16211/20877/54392/13006/14211/16551/108989/215387/93762/54141/106042/218914/234069/76044/105988/11920/230936/76464/70099/12235/381293/208628/69716/78658/70799
BP	GO:1901988	negative regulation of cell cycle phase transition	34	-0.314341	-1.43121	0.0409241	0.215687	0.180685	386	tags=53%, list=26%, signal=40%	11920/76464/235559/65964/12190/28114/12144/12235/79263/208628/12575/69716/77011/12043/15937/245000/70799/52679
BP	GO:0043488	regulation of mRNA stability	24	-0.353665	-1.45818	0.0413475	0.217307	0.182041	477	tags=58%, list=32%, signal=41%	69639/230594/13046/19878/234069/237400/72587/381305/233833/140488/22339/12457/636931/140486
BP	GO:0000077	DNA damage checkpoint signaling	18	-0.390533	-1.467	0.0417296	0.218065	0.182677	673	tags=83%, list=45%, signal=47%	27103/14155/99375/12649/211651/11920/235559/65964/12190/12144/79263/12575/77011/15937/245000
BP	GO:0031570	DNA integrity checkpoint signaling	18	-0.390533	-1.467	0.0417296	0.218065	0.182677	673	tags=83%, list=45%, signal=47%	27103/14155/99375/12649/211651/11920/235559/65964/12190/12144/79263/12575/77011/15937/245000
BP	GO:0006261	DNA-templated DNA replication	24	-0.351035	-1.44734	0.0418548	0.218065	0.182677	772	tags=96%, list=51%, signal=48%	66979/17215/17219/18971/210711/27214/17220/17218/21681/67967/19687/18968/18973/235559/12190/12144/77011/237877/245000/77782/52679/12448/665775
BP	GO:0051093	negative regulation of developmental process	120	0.49766	1.27205	0.041958	0.218065	0.182677	376	tags=40%, list=25%, signal=33%	74116/13009/20319/381339/434246/57266/103967/13179/70839/17395/18133/16011/231507/14456/16000/12262/21826/16149/12978/20375/19016/22436/16909/12606/16792/20308/66695/18733/24088/12774/63873/14190/21814/16658/16190/13601/18127/13838/192187/21803/20361/15944/12006/14118/12010/217410/13618/21838
BP	GO:0002221	pattern recognition receptor signaling pathway	23	0.634428	1.44879	0.0421622	0.218519	0.183057	344	tags=61%, list=23%, signal=48%	246727/382551/231655/54123/140792/83490/80861/24088/13057/54396/58185/246730/16364/15944
BP	GO:0007018	microtubule-based movement	26	-0.373427	-1.57155	0.04271	0.220747	0.184923	147	tags=42%, list=10%, signal=39%	381293/15194/380614/209737/241950/110350/18762/192195/77505/668880/67749
CC	GO:1904949	ATPase complex	21	-0.394631	-1.54275	0.0430589	0.221937	0.185921	924	tags=86%, list=61%, signal=34%	81898/18432/234366/116848/52615/93760/233532/75560/70823/93762/235134/66923/229542/207165/227195/77044/20174/29861
BP	GO:0046718	viral entry into host cell	18	0.661452	1.46943	0.0431894	0.221998	0.185972	245	tags=44%, list=16%, signal=38%	19288/434219/170786/14456/16149/17069/209387/20612
BP	GO:0031214	biomineral tissue development	18	0.657078	1.45971	0.0442968	0.227067	0.190217	356	tags=72%, list=24%, signal=56%	14734/16948/14456/16000/12978/100038882/66695/13601/18127/20750/21803/12006/17313
MF	GO:0035064	methylated histone binding	16	-0.45522	-1.62388	0.0452393	0.228764	0.19164	579	tags=94%, list=38%, signal=58%	140858/52615/67772/214899/70802/72135/72895/69188/101867/76044/12419/207165/270627/78658/12648
MF	GO:0140034	methylation-dependent protein binding	16	-0.45522	-1.62388	0.0452393	0.228764	0.19164	579	tags=94%, list=38%, signal=58%	140858/52615/67772/214899/70802/72135/72895/69188/101867/76044/12419/207165/270627/78658/12648
BP	GO:0044000	movement in host	19	0.649819	1.45664	0.0450055	0.228764	0.19164	245	tags=42%, list=16%, signal=36%	19288/434219/170786/14456/16149/17069/209387/20612
BP	GO:0044409	entry into host	19	0.649819	1.45664	0.0450055	0.228764	0.19164	245	tags=42%, list=16%, signal=36%	19288/434219/170786/14456/16149/17069/209387/20612
BP	GO:0050863	regulation of T cell activation	42	0.571729	1.38536	0.0450358	0.228764	0.19164	422	tags=60%, list=28%, signal=44%	170786/13482/100039795/16000/14961/14969/14960/16149/74131/74048/14999/22329/16792/19264/21938/14190/16190/21803/15944/12010/14964/21838/14972/16854/26970
MF	GO:0004386	helicase activity	28	-0.33987	-1.50576	0.0454524	0.229222	0.192023	752	tags=93%, list=50%, signal=48%	72047/17215/11834/17219/320632/17220/13207/17218/72198/67040/75560/66634/67772/93762/81000/78455/15201/234733/19366/12144/53975/237911/20174/12648/320790/77782
BP	GO:0071346	cellular response to type II interferon	17	0.66211	1.46354	0.0460157	0.231439	0.193881	484	tags=88%, list=32%, signal=61%	20307/14961/20305/19016/55932/20308/24088/54396/17533/229900/15944/434341/547253/20846/227753
BP	GO:0002697	regulation of immune effector process	59	0.54137	1.35128	0.0461847	0.231667	0.194071	461	tags=64%, list=31%, signal=47%	11801/13482/12266/17969/16149/12258/20375/74131/19204/74048/14999/77125/14131/80861/16792/27056/22177/14127/24088/19264/21938/14190/58185/14130/16190/21803/20361/18636/12010/14964/26362/14972/21354/16854/64297/21809/15039/21355
BP	GO:0006310	DNA recombination	41	-0.305769	-1.47438	0.046421	0.232212	0.194528	751	tags=90%, list=50%, signal=47%	17215/17219/67956/17220/17218/24128/75317/21681/21423/12649/75560/66634/107823/211651/235134/229584/58186/19366/11920/235559/12190/321006/18861/226026/12144/227195/237911/51869/69716/21973/237877/77044/20174/623474/77782/235626/240697
BP	GO:0042129	regulation of T cell proliferation	21	0.637899	1.43744	0.04679	0.232212	0.194528	451	tags=81%, list=30%, signal=58%	170786/16000/14960/74131/74048/14999/22329/16792/19264/21938/21803/15944/14964/14972/16854/26970/15039
BP	GO:0002757	immune response-activating signaling pathway	47	0.566953	1.39191	0.0467005	0.232212	0.194528	344	tags=51%, list=23%, signal=41%	74039/246727/382551/231655/230787/54123/14747/56620/140792/83490/80861/16792/22177/14127/24088/12267/13057/19264/54396/58185/246730/16364/23880/15944
CC	GO:0098978	glutamatergic synapse	50	-0.273087	-1.21695	0.046757	0.232212	0.194528	99	tags=20%, list=7%, signal=19%	109624/18762/30945/243725/320127/320772/19266/12032/18441/243961
BP	GO:1901991	negative regulation of mitotic cell cycle phase transition	24	-0.341025	-1.40607	0.0469281	0.232282	0.194586	386	tags=62%, list=26%, signal=47%	234069/11920/76464/235559/12144/12235/79263/208628/12575/69716/77011/12043/15937/70799/52679
BP	GO:0022407	regulation of cell-cell adhesion	55	0.544602	1.35043	0.0474747	0.234367	0.196334	389	tags=53%, list=26%, signal=41%	170786/20344/13482/100039795/16000/14961/14969/14960/16149/20375/74131/19204/74048/14999/14726/22329/16792/12774/63873/19264/14190/108101/16190/21803/15944/12010/14964/21838/14972
BP	GO:0050728	negative regulation of inflammatory response	22	0.633629	1.43837	0.0487013	0.23979	0.200876	344	tags=59%, list=23%, signal=46%	81799/18133/19223/27052/16000/57781/19016/77125/21938/17470/54396/14130/15944
MF	GO:0031267	small GTPase binding	31	-0.330221	-1.51909	0.0492491	0.241851	0.202602	551	tags=65%, list=36%, signal=42%	13605/330662/109880/54214/18286/19878/75974/67299/238799/57258/22330/103573/434204/226089/208628/218210/105689/104445/56289/320127
BP	GO:0061013	regulation of mRNA catabolic process	25	-0.336877	-1.37754	0.049855	0.244185	0.204558	477	tags=88%, list=32%, signal=61%	56403/15568/73158/80912/18983/231464/229663/192160/69639/230594/13046/19878/234069/237400/72587/381305/233833/140488/22339/12457/636931/140486
BP	GO:0000075	cell cycle checkpoint signaling	28	-0.335783	-1.48765	0.0508392	0.246282	0.206315	386	tags=57%, list=26%, signal=43%	11920/76464/235559/65964/12190/28114/12144/12235/79263/208628/12575/69716/77011/15937/245000/70799
BP	GO:0002444	myeloid leukocyte mediated immunity	17	0.657668	1.45372	0.0505051	0.246282	0.206315	501	tags=94%, list=33%, signal=64%	12266/17969/20375/19204/11421/14131/22177/14127/17916/16190/14964/14972/19215/15039/17874/16414
BP	GO:0090090	negative regulation of canonical Wnt signaling pathway	18	0.649121	1.44204	0.0509413	0.246282	0.206315	62	tags=17%, list=4%, signal=16%	20319/14734/68588
BP	GO:2000779	regulation of double-strand break repair	18	-0.380389	-1.42889	0.050752	0.246282	0.206315	664	tags=89%, list=44%, signal=50%	75317/93760/12649/75560/107823/105377/66923/12144/51869/77044/20174/245000/77782/235626/15364/29861
MF	GO:0005178	integrin binding	24	0.619226	1.42533	0.050592	0.246282	0.206315	439	tags=71%, list=29%, signal=51%	21828/22403/223272/18133/14089/12825/16000/22329/100038882/108101/20750/20361/14118/21838/14580/13132/114249
BP	GO:0001775	cell activation	134	0.489512	1.25404	0.0519481	0.250502	0.20985	344	tags=40%, list=23%, signal=34%	17082/70839/170786/20344/13482/74039/100039795/14456/16000/18595/14961/14969/12259/230787/14960/16149/12978/20375/74131/19204/19016/74048/20556/14999/77125/20345/14726/22329/16170/14131/12606/14962/22778/16792/22177/14127/18733/24088/17916/94176/19264/21938/14190/17470/12495/58185/14130/108101/16658/16190/18173/16364/21803/15944
BP	GO:0050870	positive regulation of T cell activation	31	0.600841	1.41776	0.052356	0.25182	0.210954	389	tags=61%, list=26%, signal=46%	170786/13482/16000/14961/14969/14960/16149/74131/74048/14999/22329/19264/16190/21803/15944/12010/14964/21838/14972
BP	GO:0042098	T cell proliferation	27	0.609462	1.41941	0.0529101	0.253183	0.212096	465	tags=78%, list=31%, signal=55%	170786/16000/14960/74131/74048/20556/14999/22329/16792/94176/19264/21938/18173/21803/15944/14964/14972/16854/26970/15039/19171
BP	GO:0034976	response to endoplasmic reticulum stress	28	0.603293	1.41069	0.0527983	0.253183	0.212096	33	tags=11%, list=2%, signal=11%	51795/21828/11937
CC	GO:0030055	cell-substrate junction	29	0.598393	1.4039	0.0536278	0.255963	0.214425	303	tags=38%, list=20%, signal=31%	18175/17082/223272/11472/226041/399558/16170/63873/13057/19264/108101
BP	GO:0002819	regulation of adaptive immune response	37	0.579735	1.38591	0.0538302	0.256276	0.214687	389	tags=59%, list=26%, signal=45%	17082/13482/12266/14961/54123/16149/74131/74048/77125/56620/14131/14127/19264/21938/58185/14130/16190/18173/21803/12010/14964/14972
BP	GO:0098609	cell-cell adhesion	94	0.50288	1.27245	0.0541082	0.256945	0.215247	376	tags=45%, list=25%, signal=36%	21828/70839/18133/13078/170786/105827/12565/20344/13482/100039795/16000/18595/14961/14969/14960/68792/16149/57781/20375/74131/19204/74048/81877/14999/20345/14726/22329/16792/12774/63873/19264/14190/17470/108101/16190/12490/21803/15944/12010/319655/14964/21838
BP	GO:0051053	negative regulation of DNA metabolic process	17	-0.383818	-1.43087	0.0546535	0.258878	0.216866	492	tags=71%, list=33%, signal=48%	71521/218914/58186/11920/12144/12575/51869/245000/77782/11622/21951/15364
BP	GO:0032680	regulation of tumor necrosis factor production	40	0.56621	1.36725	0.0565262	0.266399	0.223167	389	tags=60%, list=26%, signal=46%	246727/14456/16000/217305/12978/13058/74131/19204/74048/77125/14131/246728/22177/14127/24088/12774/13057/19264/16956/246730/21803/14964/26362/14972
BP	GO:1903555	regulation of tumor necrosis factor superfamily cytokine production	40	0.56621	1.36725	0.0565262	0.266399	0.223167	389	tags=60%, list=26%, signal=46%	246727/14456/16000/217305/12978/13058/74131/19204/74048/77125/14131/246728/22177/14127/24088/12774/13057/19264/16956/246730/21803/14964/26362/14972
BP	GO:0045824	negative regulation of innate immune response	17	0.648612	1.43371	0.0583614	0.27367	0.229258	493	tags=88%, list=33%, signal=60%	246727/12258/19016/100038882/80861/246730/21803/14964/14972/21354/434341/547253/15039/21355/14824
BP	GO:0051249	regulation of lymphocyte activation	64	0.527401	1.32392	0.0582915	0.27367	0.229258	389	tags=48%, list=26%, signal=38%	170786/13482/74039/100039795/14456/16000/14961/14969/230787/14960/16149/12978/20375/74131/74048/14999/22329/16792/22177/19264/21938/14190/14130/16190/21803/15944/12010/14964/21838/26362/14972
BP	GO:0051701	biological process involved in interaction with host	24	0.613124	1.41129	0.0592034	0.276924	0.231984	418	tags=58%, list=28%, signal=43%	19288/434219/170786/14456/16149/17069/209387/55932/20612/229900/66141/26362/20597/13030
BP	GO:0045321	leukocyte activation	121	0.488427	1.24886	0.0599401	0.27967	0.234285	389	tags=44%, list=26%, signal=35%	17082/170786/13482/74039/100039795/14456/16000/14961/14969/12259/230787/14960/16149/12978/20375/74131/19204/19016/74048/20556/14999/77125/20345/22329/16170/14131/12606/14962/22778/16792/22177/14127/18733/24088/17916/94176/19264/21938/14190/17470/58185/14130/16658/16190/18173/16364/21803/15944/12010/14964/21838/26362/14972
BP	GO:0032640	tumor necrosis factor production	41	0.561103	1.35799	0.0604508	0.280455	0.234942	389	tags=59%, list=26%, signal=45%	246727/14456/16000/217305/12978/13058/74131/19204/74048/77125/14131/246728/22177/14127/24088/12774/13057/19264/16956/246730/21803/14964/26362/14972
BP	GO:0071706	tumor necrosis factor superfamily cytokine production	41	0.561103	1.35799	0.0604508	0.280455	0.234942	389	tags=59%, list=26%, signal=45%	246727/14456/16000/217305/12978/13058/74131/19204/74048/77125/14131/246728/22177/14127/24088/12774/13057/19264/16956/246730/21803/14964/26362/14972
BP	GO:0050890	cognition	36	-0.290004	-1.31901	0.0605578	0.280455	0.234942	155	tags=25%, list=10%, signal=23%	20807/320790/16476/13853/18762/18227/320127/214162/243961
MF	GO:0140678	molecular function inhibitor activity	49	0.551787	1.35543	0.0608519	0.281121	0.2355	214	tags=24%, list=14%, signal=22%	74116/14734/18788/68678/100034251/110454/17067/12266/394432/12258/17069/20266
BP	GO:0034612	response to tumor necrosis factor	15	0.663484	1.44653	0.0614334	0.282583	0.236725	453	tags=87%, list=30%, signal=61%	20307/14456/20305/66102/55932/12606/16792/20308/11770/20597/14555/114249/20846
CC	GO:0043235	receptor complex	23	0.616675	1.40825	0.0616216	0.282583	0.236725	421	tags=70%, list=28%, signal=51%	223272/71862/18595/16149/12978/57781/19016/16880/24088/21814/16190/12010/54712/26362/18383/64297
MF	GO:0004857	enzyme inhibitor activity	34	0.586458	1.39327	0.0615224	0.282583	0.236725	176	tags=24%, list=12%, signal=21%	74116/14734/18788/68678/100034251/12266/394432/12258
MF	GO:1901681	sulfur compound binding	43	0.556885	1.35351	0.062436	0.285618	0.239267	310	tags=40%, list=21%, signal=32%	235130/21828/64074/22403/18133/20344/20307/21826/50706/20564/81877/19264/21814/67896/116847/16956/14314
BP	GO:0006282	regulation of DNA repair	30	-0.309175	-1.43834	0.0631109	0.288001	0.241264	664	tags=80%, list=44%, signal=46%	75317/93760/99375/12649/75560/102162/107823/105377/235134/66923/228980/56790/12144/227195/246103/51869/15937/77044/20174/245000/77782/235626/15364/29861
BP	GO:0043491	protein kinase B signaling	31	0.589244	1.3904	0.0638743	0.290776	0.243588	236	tags=35%, list=16%, signal=31%	81799/13179/70839/16948/20344/16011/14456/16000/12978/22436/83490
BP	GO:0150076	neuroinflammatory response	18	0.63867	1.41882	0.0642303	0.291687	0.244351	282	tags=56%, list=19%, signal=46%	16000/12259/12978/57781/19016/77125/22177/24088/21938/17470
BP	GO:0009967	positive regulation of signal transduction	179	0.466032	1.2019	0.0649351	0.294173	0.246434	302	tags=30%, list=20%, signal=27%	51795/20319/14734/434219/64074/81799/13179/70839/17395/18133/13078/20344/14745/20307/19223/16011/74039/12825/382551/12266/14456/16000/231655/18595/17084/54123/16149/12978/20305/20375/209387/19016/74048/13040/56620/22436/83490/80861/20612/16792/20308/320207/24088/77037/63873/94176/13057/19264/21814/13036/54396/58185/14130
BP	GO:0051017	actin filament bundle assembly	26	-0.35345	-1.48748	0.0654323	0.294425	0.246645	155	tags=31%, list=10%, signal=28%	20807/26401/218194/109624/243725/14219/242553/243961
BP	GO:0032411	positive regulation of transporter activity	16	0.652538	1.43925	0.0654628	0.294425	0.246645	214	tags=38%, list=14%, signal=33%	76757/11472/11931/19204/13040/20266
BP	GO:0032414	positive regulation of ion transmembrane transporter activity	16	0.652538	1.43925	0.0654628	0.294425	0.246645	214	tags=38%, list=14%, signal=33%	76757/11472/11931/19204/13040/20266
BP	GO:0051147	regulation of muscle cell differentiation	24	0.610024	1.40415	0.065662	0.294613	0.246802	167	tags=25%, list=11%, signal=23%	74116/13009/434246/18133/16000/12978
BP	GO:0052547	regulation of peptidase activity	53	0.538142	1.33167	0.0666667	0.298405	0.249979	285	tags=32%, list=19%, signal=27%	74116/20319/14734/17395/18788/13479/14456/16000/12258/19016/74048/13040/16913/22436/16792/16912/13036
MF	GO:0038024	cargo receptor activity	17	0.640765	1.41636	0.0684624	0.304984	0.25549	425	tags=71%, list=28%, signal=51%	11801/93671/17167/114332/14276/66102/140792/17533/192187/20288/18606/13132
MF	GO:0031490	chromatin DNA binding	19	-0.352687	-1.32727	0.0683013	0.304984	0.25549	714	tags=89%, list=47%, signal=48%	26914/52615/328572/67040/214899/243272/19401/56484/216850/104263/22772/12914/20174/108155/20807/15364/18626
CC	GO:0000123	histone acetyltransferase complex	16	-0.421006	-1.50183	0.0702902	0.310091	0.259769	772	tags=94%, list=51%, signal=46%	66979/78783/140858/216825/328572/75560/102162/228980/56790/246103/223770/12914/244349/20174/108155
BP	GO:0061572	actin filament bundle organization	27	-0.32026	-1.41741	0.0698661	0.310091	0.259769	155	tags=30%, list=10%, signal=27%	20807/26401/218194/109624/243725/14219/242553/243961
BP	GO:0045766	positive regulation of angiogenesis	25	0.600855	1.38871	0.0704376	0.310091	0.259769	339	tags=52%, list=22%, signal=41%	20319/64074/17395/13078/19223/12266/23796/13058/12267/13036/13601/18127/12490
BP	GO:1904018	positive regulation of vasculature development	25	0.600855	1.38871	0.0704376	0.310091	0.259769	339	tags=52%, list=22%, signal=41%	20319/64074/17395/13078/19223/12266/23796/13058/12267/13036/13601/18127/12490
BP	GO:0000302	response to reactive oxygen species	25	0.600603	1.38812	0.0704376	0.310091	0.259769	136	tags=24%, list=9%, signal=22%	17189/17395/13078/11815/20657/18595
BP	GO:0050792	regulation of viral process	36	0.570099	1.36135	0.0715026	0.314041	0.263077	326	tags=42%, list=22%, signal=33%	19288/434219/170786/246727/23962/231655/16149/17069/209387/55932/100038882/246728/58185/246730/229900
MF	GO:0051213	dioxygenase activity	20	-0.377285	-1.4427	0.0722723	0.315201	0.26405	591	tags=80%, list=39%, signal=49%	30841/214899/65973/225876/18452/216850/104263/75605/14789/112405/229675/107817/214133/67667/52463/16922
BP	GO:0002822	regulation of adaptive immune response based on somatic recombination of immune receptors built from immunoglobulin superfamily domains	33	0.575448	1.36084	0.0722513	0.315201	0.26405	389	tags=61%, list=26%, signal=46%	17082/13482/12266/14961/74131/74048/77125/56620/14131/14127/19264/21938/58185/14130/16190/18173/21803/12010/14964/14972
BP	GO:0051251	positive regulation of lymphocyte activation	47	0.5436	1.33457	0.0720812	0.315201	0.26405	389	tags=51%, list=26%, signal=39%	170786/13482/14456/16000/14961/14969/14960/16149/12978/20375/74131/74048/14999/22329/22177/19264/16190/21803/15944/12010/14964/21838/26362/14972
BP	GO:0048513	animal organ development	330	0.436597	1.13778	0.0729271	0.317318	0.265822	285	tags=22%, list=19%, signal=23%	74116/18175/11459/17189/74376/13009/244810/228785/20319/19288/14734/381339/434246/57266/53318/21393/29818/70839/68588/17395/18133/13078/11472/228003/68678/105827/16948/13717/19223/16011/100039795/12825/17907/71660/12266/14456/17150/16000/399558/18595/12260/18295/394432/20564/12978/212937/20375/12818/17069/23796/19016/23928/11421/16880/14726/22329/100038882/22436/16909/12606/22778/246728/56198/666…
BP	GO:0045930	negative regulation of mitotic cell cycle	27	-0.314971	-1.39401	0.0737837	0.318842	0.267099	386	tags=56%, list=26%, signal=42%	11920/76464/235559/65964/12144/12235/79263/208628/12575/69716/77011/12043/15937/70799/52679
BP	GO:0032886	regulation of microtubule-based process	22	-0.337925	-1.33407	0.073959	0.318842	0.267099	639	tags=82%, list=42%, signal=48%	56036/11603/108989/54141/20873/75786/19878/227634/244329/11426/103573/100986/246103/102693/67886/260315/70799/319675
BP	GO:0099173	postsynapse organization	24	-0.322185	-1.32839	0.0739264	0.318842	0.267099	20	tags=12%, list=1%, signal=13%	243725/19266/243961
BP	GO:0022604	regulation of cell morphogenesis	29	-0.285296	-1.29614	0.0737071	0.318842	0.267099	20	tags=17%, list=1%, signal=17%	22339/104445/19266/18441/13823
BP	GO:0051896	regulation of protein kinase B signaling	26	0.598431	1.39133	0.0744681	0.320298	0.268319	236	tags=38%, list=16%, signal=33%	81799/13179/70839/20344/16011/14456/16000/12978/22436/83490
BP	GO:0001558	regulation of cell growth	43	0.548118	1.33221	0.0747185	0.320638	0.268604	274	tags=33%, list=18%, signal=27%	74116/20319/22403/18133/16011/16000/20564/71653/12818/19016/23945/66102/12774/13057
BP	GO:0002699	positive regulation of immune effector process	41	0.552928	1.3382	0.0758197	0.324619	0.271939	389	tags=59%, list=26%, signal=45%	13482/12266/16149/20375/74131/19204/14999/77125/14131/80861/16792/27056/22177/14127/24088/19264/58185/16190/21803/20361/18636/12010/14964/14972
BP	GO:0030155	regulation of cell adhesion	96	0.492253	1.24741	0.0761523	0.325299	0.272508	439	tags=50%, list=29%, signal=38%	64074/70839/13078/170786/20344/13482/11815/100039795/16000/14961/14969/14960/50706/16149/20375/74131/19204/74048/81877/14999/14726/22329/16792/12774/17916/63873/19264/14190/67896/108101/16190/12837/13838/20750/21803/15944/12010/54712/14964/21838/21923/14972/18606/16854/26970/13132/20440/114249
BP	GO:0032609	type II interferon production	15	0.650908	1.41911	0.0773606	0.328959	0.275574	387	tags=67%, list=26%, signal=50%	17082/14456/74131/74048/77125/100038882/16792/18173/15944/26362
BP	GO:0032649	regulation of type II interferon production	15	0.650908	1.41911	0.0773606	0.328959	0.275574	387	tags=67%, list=26%, signal=50%	17082/14456/74131/74048/77125/100038882/16792/18173/15944/26362
BP	GO:0051897	positive regulation of protein kinase B signaling	23	0.606035	1.38395	0.0778378	0.330237	0.276645	167	tags=35%, list=11%, signal=31%	81799/13179/70839/20344/16011/14456/16000/12978
BP	GO:0042116	macrophage activation	20	0.623046	1.39894	0.0786026	0.332727	0.278731	344	tags=60%, list=23%, signal=47%	17082/12259/12978/19016/77125/12606/22177/24088/17470/16190/18173/15944
BP	GO:0051304	chromosome separation	18	-0.358126	-1.34526	0.079338	0.335082	0.280704	439	tags=94%, list=29%, signal=68%	20877/54392/14211/108989/215387/234069/76044/105988/11920/76464/70099/12235/208628/69716/21973/78658/70799
CC	GO:0098797	plasma membrane protein complex	49	0.53551	1.31544	0.0821501	0.346178	0.289999	284	tags=41%, list=19%, signal=34%	223272/20272/11931/12565/226041/16000/14961/14969/14960/17969/16149/13058/14999/20266/22329/14127/24088/13057/21814/14618
BP	GO:0002720	positive regulation of cytokine production involved in immune response	15	0.644848	1.4059	0.0830489	0.34684	0.290554	481	tags=93%, list=32%, signal=64%	16149/74131/16792/27056/14127/24088/58185/20361/12010/14964/14972/64297/15039/17874
BP	GO:0032479	regulation of type I interferon production	24	0.597571	1.37548	0.0828848	0.34684	0.290554	344	tags=62%, list=23%, signal=49%	246727/54123/55932/100038882/80861/20612/246728/27056/22177/24088/54396/246730/229900/327959/15944
BP	GO:0071222	cellular response to lipopolysaccharide	26	0.590338	1.37252	0.0829787	0.34684	0.290554	415	tags=65%, list=27%, signal=48%	434219/17084/212937/20375/209387/66102/55932/21938/54396/12514/18127/17533/15944/12010/22169/26362/57783
BP	GO:0002237	response to molecule of bacterial origin	42	0.54322	1.31628	0.0829069	0.34684	0.290554	387	tags=57%, list=26%, signal=44%	434219/17084/212937/20375/209387/19204/11421/66102/55932/27056/24088/21938/54396/14130/12514/18127/18173/17533/15944/56615/12010/13618/22169/26362
BP	GO:0050866	negative regulation of cell activation	26	0.588293	1.36776	0.0840426	0.348912	0.292289	422	tags=65%, list=28%, signal=48%	100039795/18595/14960/16149/20375/19016/74048/16792/22177/14190/17470/14130/16190/21803/26362/16854/26970
BP	GO:0032760	positive regulation of tumor necrosis factor production	28	0.583533	1.36448	0.0844773	0.348912	0.292289	413	tags=71%, list=27%, signal=53%	246727/12978/13058/74131/19204/77125/14131/246728/22177/14127/24088/12774/13057/19264/16956/246730/21803/14964/14972/217203
BP	GO:1903557	positive regulation of tumor necrosis factor superfamily cytokine production	28	0.583533	1.36448	0.0844773	0.348912	0.292289	413	tags=71%, list=27%, signal=53%	246727/12978/13058/74131/19204/77125/14131/246728/22177/14127/24088/12774/13057/19264/16956/246730/21803/14964/14972/217203
BP	GO:0045765	regulation of angiogenesis	39	0.551136	1.32971	0.0841889	0.348912	0.292289	339	tags=44%, list=22%, signal=35%	20319/64074/13179/17395/13078/19223/12266/21826/23796/13058/19016/12267/13036/13601/18127/192187/12490
BP	GO:1901342	regulation of vasculature development	39	0.551136	1.32971	0.0841889	0.348912	0.292289	339	tags=44%, list=22%, signal=35%	20319/64074/13179/17395/13078/19223/12266/21826/23796/13058/19016/12267/13036/13601/18127/192187/12490
BP	GO:0014909	smooth muscle cell migration	24	0.596343	1.37266	0.0850377	0.349473	0.292759	200	tags=33%, list=13%, signal=29%	18133/13078/14745/16011/16000/50706/19016/11421
BP	GO:0071216	cellular response to biotic stimulus	29	0.578419	1.35703	0.0851735	0.349473	0.292759	415	tags=66%, list=27%, signal=48%	434219/17084/212937/20375/209387/66102/55932/24088/21938/54396/14130/12514/18127/17533/15944/12010/22169/26362/57783
BP	GO:0071219	cellular response to molecule of bacterial origin	29	0.578419	1.35703	0.0851735	0.349473	0.292759	415	tags=66%, list=27%, signal=48%	434219/17084/212937/20375/209387/66102/55932/24088/21938/54396/14130/12514/18127/17533/15944/12010/22169/26362/57783
BP	GO:0007093	mitotic cell cycle checkpoint signaling	22	-0.329325	-1.30012	0.0854106	0.349679	0.292932	439	tags=64%, list=29%, signal=46%	234069/11920/76464/235559/65964/12144/12235/79263/208628/12575/69716/77011/15937/70799
BP	GO:0016032	viral process	56	0.518973	1.28656	0.086781	0.354514	0.296982	326	tags=34%, list=22%, signal=28%	19288/434219/170786/20307/246727/23962/14456/231655/16149/12978/17069/209387/55932/100038882/20612/246728/58185/246730/229900
BP	GO:0032755	positive regulation of interleukin-6 production	18	0.619552	1.37635	0.0874862	0.356616	0.298743	340	tags=72%, list=23%, signal=57%	16149/19204/77125/16170/16792/22177/14127/24088/12774/63873/13057/16956/21803
BP	GO:2000026	regulation of multicellular organismal development	180	0.457579	1.18138	0.0879121	0.357573	0.299545	410	tags=42%, list=27%, signal=35%	74116/20319/64074/13179/17395/13078/105827/16948/19223/74039/12266/14456/16000/399558/12262/21826/14960/68792/16149/12978/71653/20375/12818/23796/13058/74131/19016/74048/11421/77125/66991/100038882/22436/16909/12606/22778/246728/20308/56198/66695/22177/18733/24088/12774/12267/19264/21938/14190/21814/13036/16658/16190/13601/18127/17132/13838/192187/12490/21803/20361/15944/12006/15163/14118/17313/1…
BP	GO:0034767	positive regulation of monoatomic ion transmembrane transport	19	0.613578	1.3754	0.0889133	0.360861	0.302299	275	tags=42%, list=18%, signal=35%	76757/11472/11931/23796/19204/13040/20266/80982
BP	GO:0062207	regulation of pattern recognition receptor signaling pathway	17	0.628662	1.38961	0.0897868	0.363617	0.304608	344	tags=59%, list=23%, signal=46%	382551/231655/54123/83490/80861/13057/54396/58185/16364/15944
BP	GO:0044403	biological process involved in symbiotic interaction	40	0.546322	1.31923	0.0904419	0.364315	0.305193	245	tags=30%, list=16%, signal=26%	19288/434219/170786/20307/14456/17969/16149/12978/17069/209387/55932/20612
CC	GO:0099513	polymeric cytoskeletal fiber	62	0.514282	1.28568	0.0905433	0.364315	0.305193	83	tags=13%, list=5%, signal=13%	11459/74376/93677/53318/103967/68678/19201/71566
BP	GO:0045785	positive regulation of cell adhesion	62	0.513748	1.28435	0.0905433	0.364315	0.305193	394	tags=48%, list=26%, signal=37%	64074/70839/170786/20344/13482/16000/14961/14969/14960/16149/74131/19204/74048/14999/14726/22329/12774/19264/67896/16190/12837/13838/20750/21803/15944/12010/14964/21838/14972/18606
BP	GO:0002832	negative regulation of response to biotic stimulus	22	0.60421	1.37159	0.0909091	0.365002	0.305768	493	tags=82%, list=33%, signal=56%	246727/12258/19016/100038882/80861/14190/54396/246730/21803/15944/14964/14972/21354/434341/547253/15039/21355/14824
BP	GO:0019722	calcium-mediated signaling	26	0.585363	1.36095	0.0914894	0.366545	0.307061	370	tags=54%, list=24%, signal=41%	70839/11931/20344/76469/16000/18595/14747/22329/12774/19264/54396/18604/15944/13618
BP	GO:0010647	positive regulation of cell communication	193	0.451532	1.16876	0.0919081	0.366653	0.307151	294	tags=28%, list=19%, signal=26%	51795/20319/14734/434219/64074/81799/13179/70839/17395/18133/13078/20344/14745/20307/19223/16011/74039/12825/382551/12266/14456/16000/231655/18595/17084/54123/16149/12978/20305/20375/209387/19016/74048/13040/56620/22436/83490/80861/20612/16792/20308/320207/22177/18733/24088/77037/63873/94176/13057/19264/21814/13036/54396/58185
BP	GO:0023056	positive regulation of signaling	193	0.451532	1.16876	0.0919081	0.366653	0.307151	294	tags=28%, list=19%, signal=26%	51795/20319/14734/434219/64074/81799/13179/70839/17395/18133/13078/20344/14745/20307/19223/16011/74039/12825/382551/12266/14456/16000/231655/18595/17084/54123/16149/12978/20305/20375/209387/19016/74048/13040/56620/22436/83490/80861/20612/16792/20308/320207/22177/18733/24088/77037/63873/94176/13057/19264/21814/13036/54396/58185
BP	GO:0046474	glycerophospholipid biosynthetic process	17	-0.356876	-1.33043	0.0923255	0.367534	0.30789	71	tags=24%, list=5%, signal=23%	18700/320127/16475/236899
BP	GO:0030225	macrophage differentiation	16	0.632286	1.39458	0.0925508	0.367649	0.307986	352	tags=62%, list=23%, signal=48%	17082/12262/12978/20375/77125/12606/24088/22228/21803/15163
CC	GO:0005925	focal adhesion	26	0.582803	1.355	0.0946809	0.375313	0.314406	277	tags=35%, list=18%, signal=29%	17082/223272/11472/226041/399558/16170/63873/13057/19264
BP	GO:0030097	hemopoiesis	139	0.464352	1.19158	0.0959041	0.379358	0.317795	360	tags=35%, list=24%, signal=30%	17189/17082/20319/14734/16948/13482/74039/14456/17150/18595/14961/12262/14960/16149/12978/104759/212937/20375/74131/19016/74048/11421/77125/100038882/16909/12606/22778/16792/20308/22177/14127/18733/24088/94176/19264/14190/21814/22228/58185/16658/16190/17132/16364/12490/21803/15944/15163/14118/12010
BP	GO:0030282	bone mineralization	15	0.634799	1.38399	0.0967008	0.379998	0.318331	356	tags=67%, list=24%, signal=51%	14734/16948/16000/12978/100038882/66695/13601/20750/12006/17313
BP	GO:0002695	negative regulation of leukocyte activation	24	0.588825	1.35535	0.0968784	0.379998	0.318331	422	tags=67%, list=28%, signal=49%	100039795/14960/16149/20375/19016/74048/16792/22177/14190/17470/14130/16190/21803/26362/16854/26970
BP	GO:0007162	negative regulation of cell adhesion	36	0.554763	1.32473	0.0963731	0.379998	0.318331	422	tags=58%, list=28%, signal=43%	13078/11815/100039795/14960/50706/16149/20375/74048/16792/17916/63873/19264/14190/16190/13838/21803/54712/21923/18606/16854/26970
BP	GO:0032496	response to lipopolysaccharide	37	0.551213	1.31773	0.0973085	0.379998	0.318331	387	tags=57%, list=26%, signal=43%	434219/17084/212937/20375/209387/19204/11421/66102/55932/21938/54396/12514/18127/18173/17533/15944/56615/12010/13618/22169/26362
BP	GO:0031047	RNA-mediated gene silencing	18	-0.348848	-1.31041	0.0974718	0.379998	0.318331	739	tags=89%, list=49%, signal=46%	50912/15568/80912/13207/18983/231464/67040/245474/78455/72634/230594/170762/101543/233833/16475/636931
CC	GO:0000323	lytic vacuole	84	0.487681	1.23115	0.0974874	0.379998	0.318331	690	tags=82%, list=46%, signal=47%	14940/14734/382551/66857/71712/14961/14969/14960/16149/11421/13040/14999/24059/16792/13036/232146/107769/12514/54381/18173/12490/15944/12010/14964/66141/14972/18431/14580/20597/13030/13033/15039/18241/83768/19300/353047/108012/18807/73822/14824/192652/21425/433375/18145/69582/11666/381269/18174/67963/11883/19156/66848/66096/19141/100037283/12512/26373/192232/83429/67739/27419/11891/74772/67443/17…
CC	GO:0005764	lysosome	84	0.487681	1.23115	0.0974874	0.379998	0.318331	690	tags=82%, list=46%, signal=47%	14940/14734/382551/66857/71712/14961/14969/14960/16149/11421/13040/14999/24059/16792/13036/232146/107769/12514/54381/18173/12490/15944/12010/14964/66141/14972/18431/14580/20597/13030/13033/15039/18241/83768/19300/353047/108012/18807/73822/14824/192652/21425/433375/18145/69582/11666/381269/18174/67963/11883/19156/66848/66096/19141/100037283/12512/26373/192232/83429/67739/27419/11891/74772/67443/17…
BP	GO:0045807	positive regulation of endocytosis	32	0.556194	1.31215	0.0986359	0.383675	0.321411	425	tags=53%, list=28%, signal=39%	19288/14734/12266/14456/19016/14131/14127/94176/13057/19264/14130/18173/18636/12010/26362/20597/13132
BP	GO:0007519	skeletal muscle tissue development	26	0.579684	1.34775	0.101064	0.391492	0.327959	117	tags=19%, list=8%, signal=18%	11459/228785/228003/13717/17907
BP	GO:0060538	skeletal muscle organ development	26	0.579684	1.34775	0.101064	0.391492	0.327959	117	tags=19%, list=8%, signal=18%	11459/228785/228003/13717/17907
BP	GO:0008015	blood circulation	63	0.506921	1.2698	0.104628	0.40446	0.338823	281	tags=32%, list=19%, signal=27%	21953/13009/76757/17901/21393/11931/68678/20657/71660/14456/50706/19204/19016/11421/23945/20266/12267/63873/13057/21814
BP	GO:0051336	regulation of hydrolase activity	110	0.472668	1.2025	0.106106	0.409329	0.342902	376	tags=36%, list=25%, signal=29%	74116/20319/19288/14734/17395/18788/14745/20307/13479/246727/76469/23962/14456/16000/231655/18595/20305/12258/19204/19016/74048/13040/16913/22436/246728/16792/20308/16912/19264/17470/13036/246730/13601/18127/13838/21857/54153/57875/54712/21838
BP	GO:0008544	epidermis development	34	-0.281903	-1.28352	0.106461	0.409855	0.343342	311	tags=44%, list=21%, signal=36%	21418/16001/12575/19712/50523/12043/380614/17937/20807/16449/19206/14284/74127/17133/21808
BP	GO:0002526	acute inflammatory response	15	0.626527	1.36595	0.10694	0.41085	0.344176	389	tags=73%, list=26%, signal=55%	93671/12266/19016/11690/14131/14127/12774/14130/13618/14964/14972
BP	GO:0051250	negative regulation of lymphocyte activation	19	0.602751	1.35113	0.109769	0.419729	0.351614	422	tags=68%, list=28%, signal=50%	100039795/14960/16149/74048/16792/22177/14190/14130/16190/21803/26362/16854/26970
BP	GO:0007611	learning or memory	34	-0.281086	-1.2798	0.109924	0.419729	0.351614	155	tags=35%, list=10%, signal=32%	11352/15194/12914/17260/20807/16476/13853/18762/18227/320127/214162/243961
BP	GO:1901987	regulation of cell cycle phase transition	54	-0.237433	-1.11313	0.109792	0.419729	0.351614	386	tags=48%, list=26%, signal=37%	11920/76464/235559/65964/12190/28114/12144/12235/12572/79263/381293/208628/12575/81702/69716/12914/77011/12043/15937/237877/77044/245000/70799/52679/56289/29861
BP	GO:0043500	muscle adaptation	22	0.594517	1.34959	0.11039	0.42065	0.352385	319	tags=41%, list=21%, signal=33%	74116/21393/16011/76469/16000/19016/13057/21938/18127
BP	GO:0071772	response to BMP	15	0.62362	1.35962	0.112628	0.423321	0.354623	355	tags=53%, list=23%, signal=41%	20319/14734/19016/74048/56198/21814/14314/14118
BP	GO:0071773	cellular response to BMP stimulus	15	0.62362	1.35962	0.112628	0.423321	0.354623	355	tags=53%, list=23%, signal=41%	20319/14734/19016/74048/56198/21814/14314/14118
BP	GO:0032606	type I interferon production	25	0.575595	1.33033	0.113127	0.423321	0.354623	385	tags=64%, list=25%, signal=48%	246727/54123/55932/100038882/80861/20612/246728/27056/22177/24088/54396/246730/229900/327959/15944/16391
BP	GO:0042770	signal transduction in response to DNA damage	28	-0.293874	-1.30198	0.111654	0.423321	0.354623	733	tags=89%, list=49%, signal=47%	17246/67956/15258/13207/27103/14155/99375/12649/114715/211651/56484/11920/235559/65964/12190/12144/66143/79263/12575/77011/15937/237877/230784/245000/52679
BP	GO:0002703	regulation of leukocyte mediated immunity	33	0.548035	1.29601	0.113089	0.423321	0.354623	392	tags=61%, list=26%, signal=46%	13482/12266/20375/74131/19204/74048/14131/22177/14127/24088/19264/21938/58185/14130/16190/21803/12010/14964/14972/21354
BP	GO:0030100	regulation of endocytosis	45	0.526388	1.28858	0.112016	0.423321	0.354623	425	tags=49%, list=28%, signal=36%	19288/14734/14745/12266/14456/19016/14131/14127/24088/94176/13057/19264/14130/54609/18173/21803/18636/12010/26362/20597/16854/13132
BP	GO:0045444	fat cell differentiation	41	0.532194	1.28802	0.112705	0.423321	0.354623	367	tags=46%, list=24%, signal=36%	17189/20319/71660/231507/16000/18595/70717/14747/19016/16913/12606/77037/63873/16956/21803/11770/12006/14118/217410
BP	GO:0003013	circulatory system process	65	0.501325	1.25855	0.111558	0.423321	0.354623	281	tags=31%, list=19%, signal=26%	21953/13009/76757/17901/21393/11931/68678/20657/71660/14456/50706/19204/19016/11421/23945/20266/12267/63873/13057/21814
CC	GO:0016020	membrane	666	0.41786	1.09151	0.111888	0.423321	0.354623	451	tags=36%, list=30%, signal=45%	66607/70192/17082/76757/11801/14734/68498/11937/69142/381339/434246/212996/22403/223272/93671/103967/17312/14133/70839/243277/20272/18788/13078/11472/228003/11931/433638/170786/105827/19201/12565/20344/17167/71566/14745/13482/19223/219151/194590/114644/100040591/74039/216864/13479/226041/100043123/114332/14089/100039795/69774/110454/71862/17067/246727/76469/14276/382551/71712/23962/76933/16000/23…
BP	GO:2001257	regulation of cation channel activity	15	0.621913	1.3559	0.113766	0.424479	0.355594	214	tags=33%, list=14%, signal=29%	76757/17395/11472/13040/20266
BP	GO:2000177	regulation of neural precursor cell proliferation	17	-0.343978	-1.28235	0.11389	0.424479	0.355594	138	tags=29%, list=9%, signal=27%	18008/22339/636931/12950/12032
BP	GO:0009888	tissue development	231	0.437946	1.13766	0.114885	0.427336	0.357987	343	tags=26%, list=23%, signal=24%	74116/18175/11459/74376/13009/244810/228785/20319/14734/21393/68588/17395/18133/13078/11472/228003/16948/13717/19223/16011/226041/12825/17907/12266/14456/16000/18595/50706/18295/12978/20375/12818/17069/23796/19016/23928/14726/22329/100038882/22436/12606/22778/56198/66695/12111/12267/63873/19264/21814/13036/16956/16658/14314/13601/18127/17132/13838/20750/21803/20361
CC	GO:0005773	vacuole	93	0.480714	1.21723	0.115346	0.428199	0.35871	706	tags=83%, list=47%, signal=47%	51795/14940/14734/382551/66857/71712/14961/14969/14960/16149/11421/13040/14999/24059/16792/13036/54396/232146/107769/12514/54381/18173/12490/15944/12010/14964/68728/66141/14972/18431/14580/20597/13030/13033/15039/18241/83768/19300/353047/108012/18807/73822/14824/192652/21425/433375/18145/69582/11666/381269/18174/67963/11883/19156/66848/66096/11975/11984/19141/100037283/12512/26373/192232/83429/67…
BP	GO:0042060	wound healing	39	0.534931	1.29061	0.116016	0.429835	0.36008	324	tags=44%, list=21%, signal=35%	434246/64074/17312/70839/20344/12825/14456/16000/18595/12258/19016/74145/14726/14127/12495/108101/18173
BP	GO:0051048	negative regulation of secretion	17	0.60398	1.33505	0.118967	0.437305	0.366338	294	tags=65%, list=19%, signal=53%	70839/18133/16149/212937/20375/19016/21938/17470/12495/22228/58185
BP	GO:0043502	regulation of muscle adaptation	17	0.603147	1.33321	0.118967	0.437305	0.366338	359	tags=47%, list=24%, signal=36%	74116/16011/76469/16000/19016/21938/18127/67731
BP	GO:0007169	transmembrane receptor protein tyrosine kinase signaling pathway	74	0.491678	1.24171	0.118355	0.437305	0.366338	167	tags=19%, list=11%, signal=18%	13009/214425/434246/64074/13179/17395/16948/16011/11815/71660/16000/399558/18595/12978
BP	GO:0008380	RNA splicing	44	-0.247256	-1.19338	0.118681	0.437305	0.366338	762	tags=89%, list=50%, signal=45%	110213/15481/11834/56403/56194/81898/320632/216825/13207/93686/72198/80744/21681/56070/56036/67040/170791/269966/192160/102162/70465/244672/72462/331401/330361/102414/13046/18708/56790/75710/19134/72193/70767/20384/69131/53975/246103/19712/107817
BP	GO:0030336	negative regulation of cell migration	52	0.510578	1.26173	0.120324	0.441422	0.369787	399	tags=42%, list=26%, signal=32%	20319/13179/18133/13078/13482/16011/13479/11815/12825/16149/57781/19016/77125/21814/17470/13838/21803/234593/21857/21838/22240/20317
BP	GO:0048468	cell development	320	0.428593	1.11611	0.120879	0.442593	0.370767	406	tags=33%, list=27%, signal=31%	74116/21957/18175/11459/17189/74376/13009/17082/21828/93677/20319/19288/14734/381339/103967/21393/68588/11472/228003/16948/14745/13482/74039/226041/12266/14456/17150/16000/399558/18595/14961/12262/12259/68794/14960/50706/16149/20564/12978/104759/212937/71653/20375/12818/74131/19016/23928/74048/11421/23945/16880/81877/20266/77125/66991/27528/100038882/16909/12606/22778/16792/20308/56198/22177/1412…
BP	GO:0019079	viral genome replication	24	0.573296	1.31961	0.125942	0.457548	0.383296	326	tags=46%, list=22%, signal=37%	20307/246727/23962/14456/231655/55932/100038882/246728/58185/246730/229900
BP	GO:0032944	regulation of mononuclear cell proliferation	35	0.539468	1.28524	0.125649	0.457548	0.383296	451	tags=63%, list=30%, signal=45%	170786/16000/14960/16149/12978/74131/74048/14999/22329/16792/22177/19264/21938/14130/21803/15944/14964/14972/16854/26970/20440/15039
BP	GO:0032989	cellular component morphogenesis	95	0.475443	1.20388	0.125251	0.457548	0.383296	223	tags=23%, list=15%, signal=21%	21957/18175/11459/13009/21828/93677/103967/21393/11472/228003/226041/399558/18595/68794/50706/20564/12978/71653/23945/16880/20266/14726
CC	GO:0005856	cytoskeleton	217	0.437754	1.13494	0.125874	0.457548	0.383296	83	tags=10%, list=5%, signal=11%	21925/21957/11459/74376/21953/17879/109272/13009/93677/17901/233199/53318/22403/103967/29818/11472/228003/19293/68678/19201/71566
BP	GO:2000146	negative regulation of cell motility	53	0.506342	1.25298	0.126263	0.457824	0.383527	399	tags=42%, list=26%, signal=32%	20319/13179/18133/13078/13482/16011/13479/11815/12825/16149/57781/19016/77125/21814/17470/13838/21803/234593/21857/21838/22240/20317
BP	GO:1901990	regulation of mitotic cell cycle phase transition	43	-0.255528	-1.23336	0.12666	0.458378	0.383991	386	tags=49%, list=26%, signal=37%	11920/76464/235559/12144/12235/12572/79263/381293/208628/12575/81702/69716/12914/77011/12043/15937/237877/77044/70799/52679/29861
BP	GO:1904064	positive regulation of cation transmembrane transport	18	0.598419	1.3294	0.128461	0.462528	0.387467	275	tags=39%, list=18%, signal=32%	76757/11472/11931/23796/13040/20266/80982
BP	GO:0002700	regulation of production of molecular mediator of immune response	31	0.545612	1.28745	0.128796	0.462528	0.387467	451	tags=71%, list=30%, signal=51%	16149/74131/74048/77125/16792/27056/14127/24088/19264/21938/58185/14130/16190/21803/20361/12010/14964/26362/14972/64297/21809/15039
BP	GO:0070663	regulation of leukocyte proliferation	38	0.530157	1.27602	0.128601	0.462528	0.387467	451	tags=61%, list=30%, signal=44%	170786/16000/14960/16149/12978/74131/74048/14999/77125/22329/16792/22177/19264/21938/14130/21803/15944/14964/14972/16854/26970/20440/15039
BP	GO:0042110	T cell activation	71	0.486831	1.22751	0.128514	0.462528	0.387467	389	tags=45%, list=26%, signal=35%	170786/13482/100039795/16000/14961/14969/14960/16149/20375/74131/74048/20556/14999/22329/22778/16792/14127/94176/19264/21938/14190/58185/16658/16190/18173/16364/21803/15944/12010/14964/21838/14972
BP	GO:0032943	mononuclear cell proliferation	44	0.517863	1.26208	0.129592	0.464495	0.389115	481	tags=64%, list=32%, signal=45%	170786/16000/14960/16149/12978/74131/74048/20556/14999/22329/14962/16792/22177/94176/19264/21938/14130/18173/21803/15944/14964/14972/16854/26970/20440/15039/19171/17874
BP	GO:0032963	collagen metabolic process	22	0.588864	1.33675	0.12987	0.464602	0.389205	281	tags=45%, list=19%, signal=38%	76293/17395/14089/19016/74048/13040/81877/58223/17534/21814
BP	GO:0050670	regulation of lymphocyte proliferation	34	0.539038	1.28061	0.130344	0.464689	0.389278	422	tags=59%, list=28%, signal=43%	170786/16000/14960/16149/12978/74131/74048/14999/22329/16792/22177/19264/21938/14130/21803/15944/14964/14972/16854/26970
BP	GO:0040008	regulation of growth	74	0.486978	1.22984	0.130391	0.464689	0.389278	295	tags=28%, list=20%, signal=24%	74116/20319/14734/22403/18133/16011/231507/12266/16000/20564/71653/12818/74131/19016/23945/66102/22778/12774/13057/21814/20363
BP	GO:0002702	positive regulation of production of molecular mediator of immune response	23	0.580194	1.32494	0.130811	0.464874	0.389432	481	tags=78%, list=32%, signal=54%	16149/74131/77125/16792/27056/14127/24088/19264/58185/16190/21803/20361/12010/14964/14972/64297/15039/17874
CC	GO:0030139	endocytic vesicle	28	0.554572	1.29676	0.13094	0.464874	0.389432	437	tags=57%, list=29%, signal=41%	14745/13482/104759/13058/13040/17476/80982/18173/15944/12010/14964/14972/21354/259300/331004/21356
BP	GO:0002718	regulation of cytokine production involved in immune response	22	0.586401	1.33116	0.132035	0.466919	0.391146	481	tags=86%, list=32%, signal=60%	16149/74131/74048/16792/27056/14127/24088/21938/58185/21803/20361/12010/14964/26362/14972/64297/21809/15039/17874
BP	GO:0030308	negative regulation of cell growth	18	0.592709	1.31672	0.131783	0.466919	0.391146	343	tags=44%, list=23%, signal=35%	74116/20319/18133/20564/19016/12774/21803/20361
BP	GO:0002521	leukocyte differentiation	89	0.472804	1.19658	0.132265	0.466919	0.391146	360	tags=39%, list=24%, signal=32%	17082/14734/13482/74039/14456/14961/12262/14960/16149/12978/20375/74131/19016/74048/77125/12606/22778/16792/20308/22177/14127/18733/24088/94176/19264/14190/22228/58185/16658/16190/16364/21803/15163/14118/12010
BP	GO:1903706	regulation of hemopoiesis	59	0.496814	1.24007	0.133534	0.470513	0.394157	360	tags=44%, list=24%, signal=35%	16948/74039/14456/12262/14960/16149/12978/20375/74131/74048/100038882/16909/12606/22778/20308/22177/18733/19264/14190/16658/16190/21803/15944/15163/14118/12010
BP	GO:0010628	positive regulation of gene expression	147	0.451266	1.15984	0.135864	0.477823	0.40028	350	tags=36%, list=23%, signal=31%	17082/228785/81799/13078/74039/17022/246727/12266/14456/16000/50706/54123/16149/12978/20375/13058/74131/19204/19016/74048/77125/16170/56620/100038882/14131/12606/80861/22778/246728/16792/27056/22177/14127/24088/12774/12267/63873/13057/19264/17470/13036/58185/16956/16190/246730/18127/17132/18173/16364/12490/21803/20361/12006
BP	GO:0043542	endothelial cell migration	33	0.540769	1.27883	0.136126	0.477844	0.400298	340	tags=39%, list=23%, signal=31%	64074/13179/18133/13078/13482/14089/16000/68792/19016/66864/14314/18127/21803
BP	GO:0031341	regulation of cell killing	15	0.611971	1.33422	0.136519	0.478327	0.400703	461	tags=80%, list=31%, signal=56%	11801/20375/22177/12774/19264/21803/12010/14964/14972/21354/15039/21355
BP	GO:0070661	leukocyte proliferation	47	0.510287	1.25279	0.139086	0.485505	0.406715	481	tags=62%, list=32%, signal=43%	170786/16000/14960/16149/12978/74131/74048/20556/14999/77125/22329/14962/16792/22177/94176/19264/21938/14130/18173/21803/15944/14964/14972/16854/26970/20440/15039/19171/17874
BP	GO:0045595	regulation of cell differentiation	206	0.436799	1.13126	0.138861	0.485505	0.406715	405	tags=37%, list=27%, signal=32%	74116/13009/20319/381339/434246/57266/70839/68588/17395/18133/228003/16948/20307/16011/74039/71660/14456/16000/18595/12262/70717/14960/16149/12978/71653/20375/14747/74131/19016/74048/11421/77125/66991/14726/27528/100038882/22436/16909/12606/22778/20308/56198/22177/18733/15951/24088/12774/63873/19264/21938/14190/21814/16956/16658/16190/17132/13838/19241/12490/21803/20361/15944/12006/15163/20288/14…
BP	GO:0001909	leukocyte mediated cytotoxicity	20	0.59176	1.32869	0.139738	0.486871	0.40786	531	tags=85%, list=35%, signal=56%	14940/17969/20375/14131/22177/19264/13036/21803/12010/14964/14972/21354/15039/21355/17874/69582/18950
BP	GO:0016050	vesicle organization	31	0.541445	1.27761	0.140314	0.487064	0.408022	55	tags=10%, list=4%, signal=10%	51795/434246/103967
BP	GO:0048514	blood vessel morphogenesis	97	0.469297	1.18805	0.140281	0.487064	0.408022	340	tags=34%, list=23%, signal=28%	74376/20319/64074/13179/17395/18133/13078/16948/19223/14089/12825/12266/18595/21826/68792/20375/23796/13058/19016/11421/58223/22436/66864/12267/21814/13036/16790/13601/18127/12837/192187/12490/21803
BP	GO:0007229	integrin-mediated signaling pathway	18	0.59022	1.31119	0.140642	0.4873	0.408219	376	tags=61%, list=25%, signal=46%	223272/12825/100038882/22177/14127/108101/23880/20361/53618/21857/21838
BP	GO:0007015	actin filament organization	61	0.490634	1.22754	0.141851	0.490579	0.410967	84	tags=15%, list=6%, signal=15%	18175/11459/93677/53318/21393/11472/19201/13717/14745
MF	GO:0003823	antigen binding	17	0.594258	1.31356	0.142536	0.49187	0.412048	461	tags=71%, list=31%, signal=50%	14133/14961/14969/14960/14999/21803/12010/14964/14972/21354/15039/21355
BP	GO:0050731	positive regulation of peptidyl-tyrosine phosphorylation	22	0.575319	1.30601	0.142857	0.49187	0.412048	444	tags=64%, list=29%, signal=46%	21828/16000/18595/16149/12978/11421/56620/19264/13838/21803/15163/18606/64297/547253
BP	GO:2001251	negative regulation of chromosome organization	15	-0.347073	-1.23269	0.143013	0.49187	0.412048	460	tags=80%, list=30%, signal=56%	108989/93762/218914/234069/11920/76464/12235/208628/69716/21973/70799/21951
BP	GO:0065004	protein-DNA complex assembly	16	-0.372583	-1.32909	0.143867	0.493899	0.413747	646	tags=88%, list=43%, signal=51%	328572/233532/381280/209361/93762/229584/228980/270627/208628/244349/70625/240697/544971/11622
BP	GO:0046651	lymphocyte proliferation	43	0.515174	1.25213	0.146366	0.50156	0.420165	422	tags=56%, list=28%, signal=41%	170786/16000/14960/16149/12978/74131/74048/20556/14999/22329/14962/16792/22177/94176/19264/21938/14130/18173/21803/15944/14964/14972/16854/26970
BP	GO:0048839	inner ear development	23	0.574419	1.31175	0.147027	0.502902	0.42129	332	tags=48%, list=22%, signal=38%	57266/21393/68588/16000/12260/212937/12606/15951/16658/17132/13838
BP	GO:0014910	regulation of smooth muscle cell migration	21	0.579266	1.30532	0.150163	0.512406	0.429251	200	tags=33%, list=13%, signal=29%	13078/14745/16011/16000/50706/19016/11421
BP	GO:0040013	negative regulation of locomotion	56	0.495709	1.22889	0.150353	0.512406	0.429251	399	tags=41%, list=26%, signal=31%	20319/13179/18133/13078/13482/16011/13479/11815/12825/16149/57781/19016/77125/21814/17470/13838/21803/20361/234593/21857/21838/22240/20317
BP	GO:1903038	negative regulation of leukocyte cell-cell adhesion	15	0.604659	1.31828	0.151308	0.514379	0.430904	422	tags=67%, list=28%, signal=49%	100039795/14960/16149/74048/16792/14190/16190/21803/16854/26970
BP	GO:0008154	actin polymerization or depolymerization	19	0.581312	1.30308	0.151482	0.514379	0.430904	80	tags=21%, list=5%, signal=20%	93677/11472/19201/13717
BP	GO:0002440	production of molecular mediator of immune response	42	0.513279	1.24373	0.153531	0.520393	0.435942	451	tags=64%, list=30%, signal=46%	14456/14961/16149/74131/74048/77125/16792/27056/14127/24088/19264/21938/14190/58185/14130/16190/18173/21803/20361/12010/14964/26362/14972/74552/64297/21809/15039
BP	GO:1902105	regulation of leukocyte differentiation	43	0.512405	1.2454	0.154555	0.522915	0.438055	405	tags=51%, list=27%, signal=39%	74039/14456/12262/14960/16149/12978/20375/74131/74048/22778/20308/22177/18733/19264/14190/16658/16190/21803/15163/14118/26362/18383
BP	GO:0009611	response to wounding	54	0.49539	1.22703	0.155556	0.525351	0.440095	351	tags=41%, list=23%, signal=32%	434246/64074/17312/70839/20344/12825/14456/16000/18595/12258/19016/74145/77125/14726/27528/22177/14127/12495/108101/18173/13838/21857
BP	GO:0007010	cytoskeleton organization	169	0.44114	1.13634	0.156843	0.528745	0.442939	175	tags=14%, list=12%, signal=14%	21957/18175/11459/74376/109272/13009/76757/93677/233199/53318/21393/11472/228003/68678/19201/13717/14745/226041/18595/16985/319713/68794/12978/71653
BP	GO:0016049	cell growth	56	0.49269	1.2214	0.157417	0.529724	0.443759	274	tags=29%, list=18%, signal=24%	74116/20319/22403/18133/16011/16000/50706/20564/12978/71653/12818/19016/23945/66102/12774/13057
CC	GO:0005912	adherens junction	18	0.579281	1.28689	0.158361	0.531945	0.445619	100	tags=22%, list=7%, signal=21%	216613/53318/12565/226041
BP	GO:1902107	positive regulation of leukocyte differentiation	27	0.547675	1.27551	0.159788	0.533864	0.447227	387	tags=56%, list=26%, signal=42%	14456/14960/16149/12978/20375/74131/74048/22778/20308/22177/19264/16190/21803/15163/26362
BP	GO:1903708	positive regulation of hemopoiesis	27	0.547675	1.27551	0.159788	0.533864	0.447227	387	tags=56%, list=26%, signal=42%	14456/14960/16149/12978/20375/74131/74048/22778/20308/22177/19264/16190/21803/15163/26362
BP	GO:0019932	second-messenger-mediated signaling	36	0.526634	1.25756	0.159585	0.533864	0.447227	370	tags=50%, list=24%, signal=39%	70839/11931/20344/14745/76469/16000/18595/14747/23796/22329/245650/12774/19264/54396/18604/18127/15944/13618
BP	GO:1901700	response to oxygen-containing compound	185	0.436554	1.12788	0.160839	0.536417	0.449366	360	tags=32%, list=24%, signal=28%	17189/13009/11937/434246/434219/70839/17395/13078/11472/14745/16011/11815/100039795/12825/110454/17067/20657/71660/14456/16000/18595/17084/50706/212937/20375/17069/209387/19204/19016/11421/11690/22329/66102/55932/12606/27056/24088/12774/63873/21938/21814/13036/54396/22228/18604/16956/14130/12514/18127/18173/17533/13838/20750/21803/11770/15944/54153/56615/67731/12010
BP	GO:0006790	sulfur compound metabolic process	28	-0.277963	-1.23149	0.161849	0.538824	0.451382	41	tags=14%, list=3%, signal=14%	15476/58250/12411/53374
BP	GO:1901701	cellular response to oxygen-containing compound	141	0.447622	1.14842	0.163836	0.544472	0.456113	360	tags=34%, list=24%, signal=29%	13009/434246/434219/70839/17395/13078/11472/14745/16011/12825/110454/17067/20657/71660/14456/16000/18595/17084/50706/212937/20375/17069/209387/19016/11690/22329/66102/55932/12606/24088/21938/54396/22228/18604/16956/14130/12514/18127/17533/13838/20750/21803/11770/15944/54153/56615/67731/12010
BP	GO:0030316	osteoclast differentiation	16	0.586491	1.29358	0.167043	0.547207	0.458405	405	tags=62%, list=27%, signal=46%	14734/12978/20308/22177/14127/18733/16658/21803/14118/18383
CC	GO:0045335	phagocytic vesicle	18	0.577337	1.28257	0.16722	0.547207	0.458405	484	tags=72%, list=32%, signal=50%	104759/13058/13040/17476/18173/15944/12010/14964/14972/21354/331004/21356/227753
BP	GO:0043583	ear development	25	0.54936	1.26969	0.167556	0.547207	0.458405	332	tags=44%, list=22%, signal=35%	57266/21393/68588/16000/12260/212937/12606/15951/16658/17132/13838
BP	GO:0002367	cytokine production involved in immune response	27	0.543751	1.26637	0.167196	0.547207	0.458405	451	tags=74%, list=30%, signal=53%	14456/16149/74131/74048/16792/27056/14127/24088/21938/58185/18173/21803/20361/12010/14964/26362/14972/64297/21809/15039
BP	GO:0070374	positive regulation of ERK1 and ERK2 cascade	32	0.529774	1.24982	0.166842	0.547207	0.458405	346	tags=50%, list=23%, signal=39%	81799/20307/12266/14456/16000/18595/16149/12978/20305/20308/24088/63873/19264/21803/20361/234593
BP	GO:0051051	negative regulation of transport	59	0.484412	1.20911	0.166667	0.547207	0.458405	355	tags=37%, list=23%, signal=30%	76757/70839/17395/18133/11472/11815/16149/212937/20375/19016/11421/24088/21938/17470/12495/22228/58185/14130/54609/18127/21803/14118
BP	GO:0001944	vasculature development	118	0.4544	1.16015	0.165	0.547207	0.458405	340	tags=31%, list=23%, signal=26%	74376/20319/14734/64074/13179/17395/18133/13078/16948/19223/14089/12825/12266/16000/18595/21826/68792/20375/23796/13058/19016/11421/14726/58223/22436/66864/12267/21814/13036/16790/13601/18127/12837/192187/12490/21803
MF	GO:0016747	acyltransferase activity, transferring groups other than amino-acyl groups	29	-0.255061	-1.15878	0.165743	0.547207	0.458405	1134	tags=97%, list=75%, signal=25%	12894/11655/52538/14792/105501/70546/14645/104725/54325/13350/20280/97212/56418/78783/216825/74838/328572/20652/226856/269252/12190/270627/223770/12914/244349/108155/12593/320150
BP	GO:0048232	male gamete generation	45	-0.240219	-1.15674	0.167584	0.547207	0.458405	533	tags=60%, list=35%, signal=40%	666173/72135/77053/18286/230700/72634/13046/58186/104263/12316/11920/12190/28114/100986/64707/237911/64009/15194/69716/238247/94246/15204/12593/240697/77505/15364/236899
CC	GO:0005575	cellular_component	1477	0.475	1.15018	0.165834	0.547207	0.458405	630	tags=42%, list=42%, signal=1091%	21925/74116/12350/21957/18175/11459/57262/74376/21953/66607/17879/109272/13009/76293/235130/100039890/51795/70192/17082/244810/21828/14940/76757/111241/228785/11801/93677/20319/19288/14734/68498/11937/214425/17901/233199/69142/381339/434246/434219/216613/57266/64074/56429/212996/81799/53318/72361/22403/223272/93671/226695/56264/103967/21393/17312/13179/14133/29818/70839/68588/17395/243277/20272/1…
BP	GO:0021700	developmental maturation	38	-0.258686	-1.2228	0.169963	0.554008	0.464102	30	tags=34%, list=2%, signal=34%	381293/81702/11352/223770/69716/12043/12725/20354/22339/18227/21808/12032/243961
BP	GO:0046434	organophosphate catabolic process	16	0.584056	1.28821	0.173815	0.563655	0.472183	538	tags=81%, list=36%, signal=53%	66857/27226/17969/22436/12495/18606/20597/14544/14555/57319/11666/18950/20598
BP	GO:0045598	regulation of fat cell differentiation	26	0.541844	1.25977	0.173404	0.563655	0.472183	367	tags=50%, list=24%, signal=39%	20319/71660/16000/70717/14747/19016/12606/63873/16956/21803/12006/14118/217410
BP	GO:0009653	anatomical structure morphogenesis	327	0.421115	1.09739	0.173826	0.563655	0.472183	286	tags=23%, list=19%, signal=23%	21957/18175/11459/74376/13009/235130/21828/228785/93677/20319/14734/381339/64074/103967/21393/13179/68588/17395/18133/13078/11472/228003/68678/12565/16948/13717/14745/20307/19223/16011/226041/14089/12825/12266/17150/16000/399558/18595/21826/68794/50706/68792/20564/12978/212937/71653/20375/17069/23796/13058/19016/23928/11421/23945/16880/20266/14726/22329/58223/22436/66864/22778/56198/66695/22177/2…
BP	GO:0050878	regulation of body fluid levels	34	0.523916	1.24469	0.175182	0.56707	0.475044	303	tags=47%, list=20%, signal=38%	70839/20344/14456/18595/212937/12258/23796/74145/14726/22436/246728/14127/63873/13057/12495/108101
BP	GO:0030522	intracellular receptor signaling pathway	37	0.516384	1.23447	0.177019	0.572024	0.479194	344	tags=41%, list=23%, signal=32%	19223/246727/382551/16000/231655/54123/19016/140792/83490/80861/56198/54396/58185/246730/15944
BP	GO:0008645	hexose transmembrane transport	15	0.59076	1.28798	0.17975	0.574892	0.481597	200	tags=27%, list=13%, signal=23%	14734/12266/16000/11421
BP	GO:0015749	monosaccharide transmembrane transport	15	0.59076	1.28798	0.17975	0.574892	0.481597	200	tags=27%, list=13%, signal=23%	14734/12266/16000/11421
BP	GO:1904659	glucose transmembrane transport	15	0.59076	1.28798	0.17975	0.574892	0.481597	200	tags=27%, list=13%, signal=23%	14734/12266/16000/11421
BP	GO:0060627	regulation of vesicle-mediated transport	62	0.478194	1.19547	0.179074	0.574892	0.481597	425	tags=45%, list=28%, signal=34%	19288/14734/11472/14745/12266/14456/20375/19204/19016/14131/14127/24088/94176/13057/19264/14130/16190/54609/18173/21803/234593/18636/12010/26362/20597/16854/259300/13132
BP	GO:0030154	cell differentiation	466	0.412616	1.07696	0.178821	0.574892	0.481597	406	tags=31%, list=27%, signal=33%	74116/21957/18175/11459/17189/74376/13009/235130/17082/244810/21828/228785/93677/20319/19288/14734/381339/434246/57266/103967/21393/70839/68588/17395/18133/11472/228003/16948/14745/20307/13482/16011/74039/226041/100039795/12825/71660/231507/12266/14456/17150/16000/399558/18595/14961/12262/70717/12259/68794/14960/50706/16149/20564/12978/104759/212937/71653/20375/12818/14747/23796/74131/19016/23928…
BP	GO:0048869	cellular developmental process	466	0.412616	1.07696	0.178821	0.574892	0.481597	406	tags=31%, list=27%, signal=33%	74116/21957/18175/11459/17189/74376/13009/235130/17082/244810/21828/228785/93677/20319/19288/14734/381339/434246/57266/103967/21393/70839/68588/17395/18133/11472/228003/16948/14745/20307/13482/16011/74039/226041/100039795/12825/71660/231507/12266/14456/17150/16000/399558/18595/14961/12262/70717/12259/68794/14960/50706/16149/20564/12978/104759/212937/71653/20375/12818/14747/23796/74131/19016/23928…
BP	GO:0007167	enzyme-linked receptor protein signaling pathway	127	0.450047	1.15225	0.180819	0.577325	0.483635	240	tags=21%, list=16%, signal=20%	13009/20319/14734/214425/434246/64074/13179/17395/18133/16948/16011/11815/12825/71660/14456/16000/399558/18595/12978/20375/19016/74048/16880/27528/22436/245650/66864
BP	GO:0001568	blood vessel development	112	0.451107	1.14712	0.181181	0.577496	0.483778	340	tags=30%, list=23%, signal=25%	74376/20319/14734/64074/13179/17395/18133/13078/16948/19223/14089/12825/12266/18595/21826/68792/20375/23796/13058/19016/11421/58223/22436/66864/12267/21814/13036/16790/13601/18127/12837/192187/12490/21803
BP	GO:0006816	calcium ion transport	47	0.495113	1.21553	0.181726	0.578247	0.484407	277	tags=32%, list=18%, signal=27%	76757/11937/70839/11931/20307/14456/16000/23796/11421/16170/12774/63873/13057/80982/19264
CC	GO:0005604	basement membrane	25	0.544686	1.25889	0.184632	0.586083	0.490972	439	tags=60%, list=29%, signal=43%	21828/64074/21826/23928/16949/21810/12495/67896/12837/21857/14118/21923/20317/21859/114249
BP	GO:0008150	biological_process	1462	0.454641	1.12122	0.184815	0.586083	0.490972	374	tags=25%, list=25%, signal=581%	21925/74116/12350/21957/18175/11459/17189/74376/21953/66607/17879/109272/13009/76293/235130/100039890/51795/70192/17082/244810/21828/14940/76757/111241/228785/11801/93677/20319/19288/14734/11937/214425/17901/233199/69142/381339/434246/434219/216613/57266/64074/56429/212996/81799/53318/72361/22403/223272/93671/226695/56264/103967/21393/17312/13179/14133/29818/70839/68588/17395/243277/20272/18133/1…
CC	GO:0061695	transferase complex, transferring phosphorus-containing groups	33	-0.266565	-1.21	0.186215	0.589522	0.493852	972	tags=79%, list=64%, signal=29%	14884/18971/27214/216825/67967/56036/192157/102162/209361/16337/68153/327987/228980/18708/18968/18973/69131/12572/270627/16001/246103/12575/230784/67486/12448/108097
BP	GO:0045786	negative regulation of cell cycle	47	-0.23995	-1.13614	0.188444	0.595571	0.49892	460	tags=53%, list=30%, signal=38%	218914/234069/15370/101565/11920/76464/235559/65964/12190/28114/12144/12235/79263/208628/12575/69716/50523/77011/12043/15937/245000/70799/52679/13853/21951
BP	GO:0048659	smooth muscle cell proliferation	33	0.520942	1.23194	0.189529	0.597991	0.500947	346	tags=39%, list=23%, signal=31%	17395/18133/16011/11815/16000/18295/19204/19016/12267/13057/18127/21803/234593
BP	GO:0007186	G protein-coupled receptor signaling pathway	55	0.48319	1.19815	0.189899	0.59815	0.50108	316	tags=38%, list=21%, signal=31%	70839/243277/11472/14745/20307/71862/12266/20305/14747/23796/19204/13733/23945/20308/320207/12774/77037/12267/12495/269604/54609
BP	GO:0001936	regulation of endothelial cell proliferation	15	0.577886	1.25991	0.191126	0.601004	0.503471	318	tags=47%, list=21%, signal=37%	21828/16000/23796/19016/22436/13057/13601
BP	GO:0001935	endothelial cell proliferation	18	0.566283	1.25801	0.191584	0.601431	0.503829	339	tags=50%, list=22%, signal=39%	21828/16000/23796/19016/22436/13057/13601/12837/12490
BP	GO:0048771	tissue remodeling	35	0.514227	1.22511	0.192108	0.602067	0.504362	203	tags=29%, list=13%, signal=25%	21828/17312/68588/17395/13717/16011/16000/12978/19016/13040
BP	GO:0048144	fibroblast proliferation	21	0.560553	1.26315	0.194777	0.608569	0.509809	192	tags=33%, list=13%, signal=30%	17395/12825/14456/16000/18595/16149/19016
BP	GO:1903828	negative regulation of protein localization	24	0.546849	1.25873	0.194833	0.608569	0.509809	377	tags=46%, list=25%, signal=35%	18133/11472/11815/20375/77037/17470/22228/58185/21803/14118/68728
BP	GO:0010631	epithelial cell migration	46	0.491879	1.20641	0.198783	0.617812	0.517552	340	tags=35%, list=23%, signal=28%	64074/13179/17395/18133/13078/13482/14089/16000/68792/19016/66864/21814/13036/14314/18127/21803
BP	GO:0090130	tissue migration	46	0.491879	1.20641	0.198783	0.617812	0.517552	340	tags=35%, list=23%, signal=28%	64074/13179/17395/18133/13078/13482/14089/16000/68792/19016/66864/21814/13036/14314/18127/21803
BP	GO:0090132	epithelium migration	46	0.491879	1.20641	0.198783	0.617812	0.517552	340	tags=35%, list=23%, signal=28%	64074/13179/17395/18133/13078/13482/14089/16000/68792/19016/66864/21814/13036/14314/18127/21803
BP	GO:0045069	regulation of viral genome replication	19	0.555799	1.24588	0.19978	0.619883	0.519286	378	tags=53%, list=25%, signal=40%	246727/23962/231655/55932/100038882/246728/58185/246730/229900/66141
MF	GO:0019838	growth factor binding	17	0.566097	1.25131	0.20202	0.625794	0.524239	281	tags=41%, list=19%, signal=34%	16011/12825/18595/68792/12978/16880/21814
BP	GO:0050804	modulation of chemical synaptic transmission	46	-0.237263	-1.09757	0.207165	0.639614	0.535816	97	tags=17%, list=6%, signal=17%	18762/30945/243725/320127/214162/19266/18441/243961
BP	GO:0099177	regulation of trans-synaptic signaling	46	-0.237263	-1.09757	0.207165	0.639614	0.535816	97	tags=17%, list=6%, signal=17%	18762/30945/243725/320127/214162/19266/18441/243961
BP	GO:0051716	cellular response to stimulus	691	0.405976	1.05975	0.208791	0.643572	0.539131	360	tags=27%, list=24%, signal=38%	17189/13009/76293/51795/17082/21828/14940/111241/228785/20319/14734/11937/214425/434246/434219/57266/64074/81799/22403/223272/226695/13179/70839/68588/17395/243277/18133/13078/11472/11931/16948/20344/14745/20307/13482/19223/16011/14778/80888/74039/13479/11815/12825/69774/110454/71862/17067/246727/76469/20657/71660/382551/12266/23962/236312/14456/76933/16000/231655/399558/18595/226691/16985/14961/…
BP	GO:0008217	regulation of blood pressure	19	0.552644	1.23881	0.210757	0.648564	0.543313	370	tags=53%, list=24%, signal=40%	71660/14456/50706/19204/19016/11421/12267/13057/18127/13618
BP	GO:0051091	positive regulation of DNA-binding transcription factor activity	30	0.516805	1.22085	0.213012	0.653352	0.547324	352	tags=37%, list=23%, signal=29%	13009/434219/74039/209387/19016/24088/21814/17470/14130/21803/15163
BP	GO:0006898	receptor-mediated endocytosis	32	0.515494	1.21613	0.213012	0.653352	0.547324	378	tags=44%, list=25%, signal=34%	103967/17167/14745/114332/12266/66102/20612/14127/14130/54609/17533/20288/12010/66141
MF	GO:0004930	G protein-coupled receptor activity	23	0.542475	1.2388	0.214054	0.655475	0.549102	455	tags=70%, list=30%, signal=49%	70839/243277/14745/71862/14747/23796/19204/13733/12774/12267/269604/13618/64297/77462/26364/18241
BP	GO:0001525	angiogenesis	75	0.460525	1.16452	0.214429	0.65555	0.549165	340	tags=36%, list=23%, signal=29%	20319/64074/13179/17395/18133/13078/19223/14089/12266/18595/21826/68792/23796/13058/19016/11421/58223/66864/12267/13036/16790/13601/18127/12837/192187/12490/21803
BP	GO:0030326	embryonic limb morphogenesis	17	0.562245	1.2428	0.215488	0.656475	0.54994	31	tags=12%, list=2%, signal=12%	20319/14734
BP	GO:0035113	embryonic appendage morphogenesis	17	0.562245	1.2428	0.215488	0.656475	0.54994	31	tags=12%, list=2%, signal=12%	20319/14734
BP	GO:0016192	vesicle-mediated transport	149	0.433877	1.11592	0.215784	0.656475	0.54994	360	tags=29%, list=24%, signal=24%	51795/19288/14734/434246/93671/103967/11472/170786/17167/14745/20307/194590/114332/12266/14456/104759/20375/19204/19016/66102/14131/140792/20612/17534/16792/22177/14127/24088/17916/94176/13057/19264/14130/16190/52685/54609/18173/17533/21803/234593/18636/20288/12010
BP	GO:0051702	biological process involved in interaction with symbiont	18	0.558018	1.23965	0.219269	0.665735	0.557697	167	tags=22%, list=11%, signal=20%	19288/20307/17969/12978
BP	GO:0002705	positive regulation of leukocyte mediated immunity	25	0.531305	1.22796	0.219851	0.665735	0.557697	389	tags=56%, list=26%, signal=42%	13482/12266/20375/74131/19204/14131/22177/14127/19264/58185/21803/12010/14964/14972
BP	GO:0050730	regulation of peptidyl-tyrosine phosphorylation	33	0.51012	1.20635	0.219895	0.665735	0.557697	394	tags=42%, list=26%, signal=32%	21828/20319/16000/18595/16149/12978/11421/56620/19264/13838/21803/15163/21838/18606
BP	GO:1903531	negative regulation of secretion by cell	15	0.567973	1.23829	0.220705	0.666255	0.558133	294	tags=60%, list=19%, signal=49%	70839/18133/20375/19016/21938/17470/12495/22228/58185
BP	GO:0051094	positive regulation of developmental process	181	0.426158	1.10054	0.220779	0.666255	0.558133	353	tags=35%, list=23%, signal=30%	13009/20319/64074/13179/68588/17395/13078/105827/14745/20307/19223/71660/12266/14456/16000/399558/18595/70717/21826/14960/68792/16149/12978/71653/20375/14747/23796/13058/74131/19016/74048/11421/77125/66991/14726/100038882/12606/22778/20308/56198/22177/15951/24088/12774/12267/19264/21938/21814/13036/54396/16956/16190/13601/18127/13838/19241/12490/21803/20361/15944/12006/15163/20288
BP	GO:0031099	regeneration	22	0.542005	1.23038	0.221861	0.667399	0.559091	403	tags=50%, list=27%, signal=37%	381339/18133/16000/11421/16880/27528/13838/21803/21838/21923/14580
BP	GO:0043281	regulation of cysteine-type endopeptidase activity involved in apoptotic process	29	0.514409	1.20686	0.221872	0.667399	0.559091	249	tags=28%, list=16%, signal=23%	20319/17395/13479/14456/16000/19016/22436/16792
BP	GO:0034763	negative regulation of transmembrane transport	19	0.547	1.22616	0.22393	0.667694	0.559339	69	tags=16%, list=5%, signal=15%	76757/17395/11472
BP	GO:0043270	positive regulation of monoatomic ion transport	26	0.524051	1.2184	0.224468	0.667694	0.559339	214	tags=31%, list=14%, signal=27%	76757/70839/11472/11931/23796/19204/13040/20266
BP	GO:0006874	intracellular calcium ion homeostasis	36	0.502875	1.20082	0.222798	0.667694	0.559339	277	tags=31%, list=18%, signal=26%	13009/76757/11937/11931/20307/23796/12774/63873/13057/80982/19264
BP	GO:0055074	calcium ion homeostasis	36	0.502875	1.20082	0.222798	0.667694	0.559339	277	tags=31%, list=18%, signal=26%	13009/76757/11937/11931/20307/23796/12774/63873/13057/80982/19264
MF	GO:0042277	peptide binding	47	0.484134	1.18858	0.22335	0.667694	0.559339	461	tags=53%, list=31%, signal=38%	17167/13482/14961/14969/14960/16149/14747/19016/14999/18733/24088/80982/16790/14130/12925/20288/12010/13618/14964/14972/21354/13030/13033/15039/21355
BP	GO:0002064	epithelial cell development	30	-0.251283	-1.16902	0.224411	0.667694	0.559339	461	tags=57%, list=31%, signal=40%	12558/19878/19401/21872/22330/100986/21418/226352/14739/238247/14107/94246/16449/26401/22339/20855/14284
BP	GO:0051050	positive regulation of transport	102	0.447247	1.13648	0.224224	0.667694	0.559339	450	tags=41%, list=30%, signal=31%	76757/19288/14734/81799/103967/70839/11472/11931/12266/14456/16000/18830/23796/19204/19016/13040/20266/14131/14127/24088/94176/13057/80982/19264/14130/16190/18173/20750/21803/18636/15163/12010/21838/26362/15165/20597/16854/259300/13132/11826/20193/21809
MF	GO:0004721	phosphoprotein phosphatase activity	17	-0.324607	-1.21014	0.225225	0.668883	0.560335	187	tags=35%, list=12%, signal=31%	329506/19271/244650/13853/244416/19266
BP	GO:0030162	regulation of proteolysis	83	0.455437	1.14982	0.226131	0.670508	0.561696	453	tags=41%, list=30%, signal=30%	74116/20319/14734/17395/18788/13479/14456/16000/12258/19016/74048/13040/16913/77125/22436/16792/218215/16912/21938/13036/54609/13601/13838/12006/21857/217410/68318/20317/57783/21859/13132/11826/13033/20846
BP	GO:0070588	calcium ion transmembrane transport	35	0.50389	1.20048	0.227414	0.673247	0.563991	277	tags=31%, list=18%, signal=26%	76757/11937/70839/11931/14456/23796/12774/63873/13057/80982/19264
BP	GO:0044093	positive regulation of molecular function	159	0.428574	1.10409	0.230769	0.6821	0.571407	388	tags=33%, list=26%, signal=27%	21957/13009/76757/20319/434219/68588/17395/11472/11931/14745/20307/74039/14456/16000/18595/16149/12978/20305/209387/19204/19016/74048/11421/13040/20266/22436/16792/20308/320207/24088/13057/80982/19264/21814/17470/13036/54396/14130/18127/18173/16364/13838/21803/15944/12006/15163/14118/12010/217410/21838/26362/68318
BP	GO:0042127	regulation of cell population proliferation	265	0.415658	1.08135	0.232767	0.68692	0.575445	404	tags=33%, list=27%, signal=29%	51795/17082/21828/111241/20319/14734/56429/22403/103967/70839/68588/17395/18133/13078/228003/170786/14745/13482/16011/11815/14089/231507/14456/16000/18595/14960/18295/16149/20564/12978/71653/23796/15959/74131/19204/19016/74048/20556/11421/16880/14999/20266/77125/66991/14726/22329/22436/12606/16792/22177/24088/12774/12267/63873/13057/19264/21938/21814/17470/13036/14130/16190/13601/18127/13838/2180…
BP	GO:0043410	positive regulation of MAPK cascade	65	0.462834	1.16192	0.233166	0.687013	0.575522	346	tags=38%, list=23%, signal=31%	434219/81799/14745/20307/12266/14456/16000/18595/16149/12978/20305/20375/209387/22436/16792/20308/320207/24088/63873/19264/14130/13838/21803/20361/234593
BP	GO:0050671	positive regulation of lymphocyte proliferation	21	0.542983	1.22355	0.235038	0.691441	0.579232	389	tags=52%, list=26%, signal=39%	170786/16000/16149/12978/74131/14999/22329/19264/15944/14964/14972
BP	GO:0045619	regulation of lymphocyte differentiation	25	0.525838	1.21533	0.236926	0.695901	0.582968	340	tags=44%, list=23%, signal=35%	74039/14456/14960/16149/20375/74131/74048/19264/14190/16190/21803
BP	GO:0033500	carbohydrate homeostasis	31	0.507071	1.1965	0.237696	0.695978	0.583032	311	tags=39%, list=21%, signal=31%	13009/81799/16011/14456/16000/19016/22329/12606/63873/22228/18604/246730
BP	GO:0042593	glucose homeostasis	31	0.507071	1.1965	0.237696	0.695978	0.583032	311	tags=39%, list=21%, signal=31%	13009/81799/16011/14456/16000/19016/22329/12606/63873/22228/18604/246730
BP	GO:0002821	positive regulation of adaptive immune response	25	0.524907	1.21317	0.239061	0.696702	0.583639	389	tags=56%, list=26%, signal=42%	12266/14961/16149/74131/56620/14131/14127/19264/58185/18173/21803/12010/14964/14972
BP	GO:0052548	regulation of endopeptidase activity	47	0.478039	1.17362	0.238579	0.696702	0.583639	262	tags=28%, list=17%, signal=24%	20319/17395/18788/13479/14456/16000/12258/19016/74048/16913/22436/16792/16912
BP	GO:0035295	tube development	161	0.428061	1.10263	0.238761	0.696702	0.583639	340	tags=28%, list=23%, signal=24%	74376/20319/14734/64074/21393/13179/68588/17395/18133/13078/16948/71566/19223/16011/14089/12825/71660/12266/16000/18595/21826/68792/20375/23796/13058/19016/11421/14726/58223/22436/12606/66864/56198/12267/21814/13036/16790/13601/18127/12837/13838/20750/192187/12490/21803
BP	GO:0007596	blood coagulation	20	0.545317	1.22441	0.241266	0.696946	0.583843	303	tags=50%, list=20%, signal=41%	70839/20344/14456/18595/12258/74145/14726/14127/12495/108101
BP	GO:0007599	hemostasis	20	0.545317	1.22441	0.241266	0.696946	0.583843	303	tags=50%, list=20%, signal=41%	70839/20344/14456/18595/12258/74145/14726/14127/12495/108101
BP	GO:0032946	positive regulation of mononuclear cell proliferation	22	0.535914	1.21655	0.24026	0.696946	0.583843	481	tags=64%, list=32%, signal=44%	170786/16000/16149/12978/74131/14999/22329/19264/15944/14964/14972/20440/15039/17874
BP	GO:0070665	positive regulation of leukocyte proliferation	22	0.535914	1.21655	0.24026	0.696946	0.583843	481	tags=64%, list=32%, signal=44%	170786/16000/16149/12978/74131/14999/22329/19264/15944/14964/14972/20440/15039/17874
MF	GO:0017124	SH3 domain binding	16	-0.329071	-1.17387	0.241379	0.696946	0.583843	2	tags=12%, list=0%, signal=13%	12402/243961
BP	GO:0046649	lymphocyte activation	100	0.442995	1.12357	0.241241	0.696946	0.583843	389	tags=40%, list=26%, signal=32%	170786/13482/74039/100039795/14456/16000/14961/14969/230787/14960/16149/12978/20375/74131/74048/20556/14999/22329/14962/22778/16792/22177/14127/94176/19264/21938/14190/58185/14130/16658/16190/18173/16364/21803/15944/12010/14964/21838/26362/14972
BP	GO:0035107	appendage morphogenesis	20	0.543294	1.21987	0.242358	0.697618	0.584407	108	tags=15%, list=7%, signal=14%	20319/14734/12825
BP	GO:0035108	limb morphogenesis	20	0.543294	1.21987	0.242358	0.697618	0.584407	108	tags=15%, list=7%, signal=14%	20319/14734/12825
BP	GO:0030178	negative regulation of Wnt signaling pathway	24	0.528883	1.21738	0.243272	0.698021	0.584744	62	tags=12%, list=4%, signal=12%	20319/14734/68588
BP	GO:0002706	regulation of lymphocyte mediated immunity	26	0.517061	1.20215	0.243617	0.698021	0.584744	392	tags=58%, list=26%, signal=43%	13482/12266/74131/74048/14131/14127/19264/21938/58185/14130/21803/12010/14964/14972/21354
BP	GO:0006839	mitochondrial transport	17	-0.316126	-1.17852	0.243243	0.698021	0.584744	287	tags=35%, list=19%, signal=29%	50754/15194/12043/15937/15277/67749
BP	GO:0034219	carbohydrate transmembrane transport	17	0.546735	1.20851	0.244669	0.699141	0.585682	200	tags=24%, list=13%, signal=21%	14734/12266/16000/11421
BP	GO:0048585	negative regulation of response to stimulus	213	0.418239	1.08381	0.244755	0.699141	0.585682	357	tags=31%, list=24%, signal=27%	17082/20319/14734/214425/434246/81799/13179/68588/17395/18133/14745/13482/19223/16011/11815/12825/246727/76469/27052/14456/16000/18595/16149/20564/57781/12258/20375/23796/19016/74048/77125/55932/100038882/22436/83490/80861/16792/56198/66695/77037/19264/21938/14190/21814/17470/54396/22228/16956/14130/16190/246730/54609/13601/18127/229900/16364/13838/21803/20361/15944/234593/12006/54153/14118/171543
BP	GO:0045637	regulation of myeloid cell differentiation	35	0.496355	1.18253	0.246106	0.701927	0.588016	360	tags=46%, list=24%, signal=36%	16948/12262/16149/12978/20375/100038882/16909/22778/20308/22177/18733/16658/21803/15163/14118/12010
BP	GO:0050817	coagulation	21	0.538039	1.21242	0.248096	0.70225	0.588287	303	tags=48%, list=20%, signal=39%	70839/20344/14456/18595/12258/74145/14726/14127/12495/108101
BP	GO:0045621	positive regulation of lymphocyte differentiation	19	0.540032	1.21054	0.248079	0.70225	0.588287	387	tags=53%, list=26%, signal=40%	14456/14960/16149/20375/74131/74048/19264/16190/21803/26362
BP	GO:0002429	immune response-activating cell surface receptor signaling pathway	32	0.503731	1.18838	0.247639	0.70225	0.588287	410	tags=50%, list=27%, signal=37%	74039/230787/14747/56620/83490/16792/22177/14127/24088/12267/13057/19264/246730/23880/21838/16854
BP	GO:0002768	immune response-regulating cell surface receptor signaling pathway	32	0.503731	1.18838	0.247639	0.70225	0.588287	410	tags=50%, list=27%, signal=37%	74039/230787/14747/56620/83490/16792/22177/14127/24088/12267/13057/19264/246730/23880/21838/16854
BP	GO:0043086	negative regulation of catalytic activity	73	0.453543	1.14522	0.247743	0.70225	0.588287	192	tags=16%, list=13%, signal=15%	74116/20319/19288/14734/17395/18788/13479/76469/14456/16000/12258/19016
BP	GO:0002263	cell activation involved in immune response	34	0.495814	1.17792	0.251303	0.708116	0.5932	340	tags=47%, list=23%, signal=37%	16149/20375/19204/20556/14999/77125/22177/14127/17916/94176/19264/14190/16190/18173/16364/21803
BP	GO:0002366	leukocyte activation involved in immune response	34	0.495814	1.17792	0.251303	0.708116	0.5932	340	tags=47%, list=23%, signal=37%	16149/20375/19204/20556/14999/77125/22177/14127/17916/94176/19264/14190/16190/18173/16364/21803
BP	GO:0040007	growth	122	0.431615	1.10394	0.250749	0.708116	0.5932	281	tags=22%, list=19%, signal=20%	74116/20319/19288/14734/381339/22403/18133/16011/12825/231507/12266/16000/18595/50706/20564/12978/71653/12818/17069/74131/19016/23945/66102/22778/12774/13057/21814
BP	GO:0048661	positive regulation of smooth muscle cell proliferation	17	0.543199	1.2007	0.253648	0.710441	0.595149	340	tags=41%, list=23%, signal=32%	17395/16011/16000/19204/12267/13057/21803
BP	GO:0060828	regulation of canonical Wnt signaling pathway	29	0.50315	1.18045	0.253417	0.710441	0.595149	62	tags=10%, list=4%, signal=10%	20319/14734/68588
BP	GO:0001667	ameboidal-type cell migration	62	0.459085	1.14769	0.252515	0.710441	0.595149	399	tags=37%, list=26%, signal=28%	64074/13179/70839/17395/18133/13078/13482/14089/16000/68792/19016/66864/21814/13036/14314/18127/21803/20361/53618/21857/13618/18606/20317
BP	GO:0034220	monoatomic ion transmembrane transport	71	0.453518	1.14351	0.253012	0.710441	0.595149	277	tags=28%, list=18%, signal=24%	76757/11937/70839/17395/20272/11472/11931/114644/100040591/14456/23796/13058/19204/13040/20266/12774/63873/13057/80982/19264
CC	GO:0042383	sarcolemma	24	0.524154	1.2065	0.256189	0.716488	0.600214	450	tags=50%, list=30%, signal=36%	434246/11931/226041/68794/20266/22329/12111/18127/20648/13030/11826/21809
BP	GO:0051650	establishment of vesicle localization	17	0.541582	1.19712	0.257015	0.717723	0.601249	55	tags=12%, list=4%, signal=11%	228785/103967
BP	GO:0048588	developmental cell growth	29	0.501235	1.17595	0.258675	0.721283	0.604231	205	tags=28%, list=14%, signal=24%	74116/16000/50706/20564/12978/71653/12818/23945
CC	GO:1902495	transmembrane transporter complex	17	0.540713	1.1952	0.260382	0.722731	0.605444	71	tags=18%, list=5%, signal=17%	76757/20272/11931
BP	GO:0071478	cellular response to radiation	33	0.496869	1.17501	0.259686	0.722731	0.605444	63	tags=9%, list=4%, signal=9%	76293/20319/17395
BP	GO:0035239	tube morphogenesis	137	0.428784	1.09974	0.260739	0.722731	0.605444	340	tags=28%, list=23%, signal=24%	74376/20319/14734/64074/21393/13179/68588/17395/18133/13078/16948/19223/14089/12825/12266/16000/18595/21826/68792/20375/23796/13058/19016/11421/14726/58223/22436/66864/12267/21814/13036/16790/13601/18127/12837/13838/192187/12490/21803
BP	GO:0006508	proteolysis	168	0.425165	1.0946	0.260739	0.722731	0.605444	351	tags=26%, list=23%, signal=23%	74116/235130/14940/11801/20319/14734/434246/56264/17395/18788/13482/13479/14089/14456/16000/12258/19016/74048/11421/13040/24110/16913/77125/58223/100038882/22436/14962/330812/16792/218215/16912/50908/21938/13036/16790/16658/54609/13601/54381/13838/21803/14598/12006/21857
BP	GO:0051851	modulation by host of symbiont process	16	0.539536	1.19001	0.26298	0.726787	0.608842	167	tags=19%, list=11%, signal=17%	19288/20307/12978
CC	GO:0110165	cellular anatomical entity	1439	0.431319	1.08027	0.262737	0.726787	0.608842	415	tags=28%, list=27%, signal=423%	21925/74116/12350/21957/18175/11459/57262/74376/21953/66607/17879/109272/13009/76293/235130/51795/70192/17082/244810/21828/14940/76757/111241/228785/11801/93677/20319/19288/14734/68498/11937/214425/17901/233199/69142/381339/434246/434219/216613/57266/64074/56429/212996/81799/53318/72361/22403/223272/93671/226695/56264/103967/21393/17312/13179/14133/29818/70839/68588/17395/243277/20272/18133/18788…
BP	GO:0042445	hormone metabolic process	19	0.536164	1.20187	0.264544	0.730033	0.611561	425	tags=53%, list=28%, signal=38%	13078/16000/18595/394432/11421/54381/20750/13618/13030/13132
BP	GO:0061564	axon development	52	-0.237528	-1.05194	0.266256	0.733674	0.614611	271	tags=38%, list=18%, signal=33%	22772/24136/14634/269473/67886/12043/17260/105689/20354/20807/16476/22339/19206/235472/18227/117606/21808/320150/67749/13823
BP	GO:0048736	appendage development	22	0.525138	1.19209	0.269481	0.734504	0.615306	108	tags=14%, list=7%, signal=13%	20319/14734/12825
BP	GO:0060173	limb development	22	0.525138	1.19209	0.269481	0.734504	0.615306	108	tags=14%, list=7%, signal=13%	20319/14734/12825
BP	GO:0030041	actin filament polymerization	16	0.537781	1.18614	0.268623	0.734504	0.615306	80	tags=19%, list=5%, signal=18%	93677/19201/13717
BP	GO:0008064	regulation of actin polymerization or depolymerization	17	0.536513	1.18592	0.270483	0.734504	0.615306	80	tags=18%, list=5%, signal=17%	93677/11472/13717
BP	GO:0030832	regulation of actin filament length	17	0.536513	1.18592	0.270483	0.734504	0.615306	80	tags=18%, list=5%, signal=17%	93677/11472/13717
CC	GO:0010008	endosome membrane	40	0.483168	1.16673	0.268243	0.734504	0.615306	678	tags=85%, list=45%, signal=48%	14961/14969/14960/14999/12514/18173/17533/13838/12010/14964/66141/14972/18431/259300/331004/13033/15039/18807/192652/68428/69582/381269/18174/20431/70546/66096/12512/103199/100226/67739/11891/74772/17775/101240
BP	GO:0034502	protein localization to chromosome	17	-0.310197	-1.15642	0.27027	0.734504	0.615306	539	tags=71%, list=36%, signal=46%	105377/30877/245474/218914/76464/12190/226026/208628/20174/245000/235626/21951
BP	GO:0007091	metaphase/anaphase transition of mitotic cell cycle	15	-0.32541	-1.15574	0.268293	0.734504	0.615306	720	tags=93%, list=48%, signal=49%	20877/17222/93760/108989/66923/234069/11920/76464/12235/208628/69716/77044/70799/29861
BP	GO:0033045	regulation of sister chromatid segregation	15	-0.32541	-1.15574	0.268293	0.734504	0.615306	720	tags=93%, list=48%, signal=49%	20877/17222/93760/108989/66923/234069/11920/76464/12235/208628/69716/77044/70799/29861
BP	GO:0044784	metaphase/anaphase transition of cell cycle	15	-0.32541	-1.15574	0.268293	0.734504	0.615306	720	tags=93%, list=48%, signal=49%	20877/17222/93760/108989/66923/234069/11920/76464/12235/208628/69716/77044/70799/29861
BP	GO:0043271	negative regulation of monoatomic ion transport	19	0.532914	1.19459	0.273326	0.737941	0.618186	69	tags=16%, list=5%, signal=15%	76757/17395/11472
BP	GO:0030177	positive regulation of Wnt signaling pathway	19	0.53247	1.19359	0.273326	0.737941	0.618186	31	tags=11%, list=2%, signal=10%	20319/14734
BP	GO:0002698	negative regulation of immune effector process	24	0.51792	1.19215	0.272336	0.737941	0.618186	493	tags=75%, list=33%, signal=51%	12258/20375/74048/77125/19264/14190/14130/16190/21803/14964/26362/14972/21354/16854/21809/15039/21355/14824
MF	GO:0033218	amide binding	59	0.457955	1.14307	0.273092	0.737941	0.618186	461	tags=47%, list=31%, signal=34%	17167/13482/14276/14961/14969/14960/16149/18830/14747/19016/14999/18733/24088/80982/16790/14130/12925/20288/12010/13618/14964/14972/100705/21354/13030/13033/15039/21355
BP	GO:0006631	fatty acid metabolic process	42	0.47666	1.155	0.274309	0.738581	0.618722	472	tags=52%, list=31%, signal=37%	72361/13078/19223/12266/27052/16149/19016/67103/11690/23945/81877/14726/18604/16956/11770/74519/100705/14245/19215/12894/19300/14869
BP	GO:0051090	regulation of DNA-binding transcription factor activity	54	0.458855	1.13654	0.274747	0.738581	0.618722	367	tags=31%, list=24%, signal=25%	13009/434219/13078/19223/74039/20375/14747/209387/19016/56198/24088/21814/17470/14130/21803/15163/217410
BP	GO:0008360	regulation of cell shape	19	-0.300559	-1.13109	0.274725	0.738581	0.618722	7	tags=26%, list=0%, signal=27%	20354/22339/104445/18441/13823
BP	GO:0008286	insulin receptor signaling pathway	23	0.521621	1.19118	0.276757	0.739731	0.619685	120	tags=13%, list=8%, signal=12%	13009/434246/71660
BP	GO:0030323	respiratory tube development	36	0.485033	1.15822	0.276684	0.739731	0.619685	384	tags=39%, list=25%, signal=30%	14734/16948/16011/12825/16000/18595/11421/14726/12606/13036/18127/21803/17313/21923
BP	GO:0030324	lung development	36	0.485033	1.15822	0.276684	0.739731	0.619685	384	tags=39%, list=25%, signal=30%	14734/16948/16011/12825/16000/18595/11421/14726/12606/13036/18127/21803/17313/21923
BP	GO:1905818	regulation of chromosome separation	16	-0.323514	-1.15405	0.275862	0.739731	0.619685	720	tags=94%, list=48%, signal=50%	20877/54392/14211/108989/215387/234069/76044/11920/76464/70099/12235/208628/69716/78658/70799
MF	GO:0022853	active monoatomic ion transmembrane transporter activity	18	0.537251	1.19352	0.277962	0.741894	0.621497	92	tags=17%, list=6%, signal=16%	11937/11931/114644
BP	GO:0045639	positive regulation of myeloid cell differentiation	15	0.540727	1.17889	0.278726	0.742754	0.622217	352	tags=53%, list=23%, signal=41%	16149/12978/100038882/22778/20308/22177/21803/15163
BP	GO:0007283	spermatogenesis	41	-0.238727	-1.15112	0.279079	0.742754	0.622217	533	tags=61%, list=35%, signal=41%	666173/72135/77053/18286/230700/72634/13046/58186/104263/12316/12190/28114/100986/237911/64009/15194/69716/238247/94246/15204/12593/240697/77505/15364/236899
BP	GO:0034614	cellular response to reactive oxygen species	18	0.534783	1.18803	0.280177	0.744619	0.62378	136	tags=22%, list=9%, signal=20%	17395/13078/20657/18595
BP	GO:1902075	cellular response to salt	25	0.511352	1.18185	0.280683	0.744905	0.624019	409	tags=48%, list=27%, signal=36%	70839/110454/17067/17069/19016/11690/12606/11770/54153/12010/20597/234577
BP	GO:0022408	negative regulation of cell-cell adhesion	22	0.518631	1.17732	0.281385	0.745537	0.624549	422	tags=55%, list=28%, signal=40%	100039795/14960/16149/20375/74048/16792/63873/14190/16190/21803/16854/26970
MF	GO:0042802	identical protein binding	266	0.410428	1.06782	0.281718	0.745537	0.624549	482	tags=41%, list=32%, signal=34%	13009/21828/19288/11937/434246/434219/81799/226695/103967/17395/11472/19293/12565/13482/14778/80888/14089/76469/236312/76933/18595/226691/68794/12260/394432/68792/12978/71653/17110/209387/15959/19016/74048/11690/23945/17105/22004/381308/55932/12409/22436/83490/16909/12606/245650/22778/56198/27056/22177/14127/18733/15951/24088/12774/77037/50908/63873/21810/12495/14618/22228/18604/16956/16658/54609…
BP	GO:0007623	circadian rhythm	27	-0.256013	-1.13307	0.282231	0.74584	0.624802	335	tags=48%, list=22%, signal=38%	75605/64707/19883/50754/21973/59026/105689/108155/382543/12457/11622/214162/18626
BP	GO:0002824	positive regulation of adaptive immune response based on somatic recombination of immune receptors built from immunoglobulin superfamily domains	23	0.518867	1.18489	0.283243	0.746082	0.625005	461	tags=65%, list=31%, signal=46%	12266/14961/74131/56620/14131/14127/19264/58185/18173/21803/12010/14964/14972/15039/21355
BP	GO:0071805	potassium ion transmembrane transport	18	0.532497	1.18295	0.284607	0.746082	0.625005	95	tags=22%, list=6%, signal=21%	70839/11472/11931/100040591
MF	GO:0016829	lyase activity	18	0.532297	1.18251	0.284607	0.746082	0.625005	87	tags=22%, list=6%, signal=21%	12350/111241/13078/19223
BP	GO:0006473	protein acetylation	18	-0.306463	-1.15119	0.282828	0.746082	0.625005	730	tags=83%, list=48%, signal=44%	81898/18432/74838/328572/75560/102162/18045/93762/74343/226026/12914/244349/20174/66897/319675
BP	GO:0050673	epithelial cell proliferation	57	0.456339	1.13463	0.284274	0.746082	0.625005	370	tags=33%, list=24%, signal=26%	21828/20319/14734/18133/16011/14089/16000/17969/23796/19016/22436/13057/21814/13601/12837/12490/21803/12010/13618
BP	GO:0050793	regulation of developmental process	314	0.407599	1.06087	0.284715	0.746082	0.625005	371	tags=31%, list=25%, signal=30%	74116/13009/20319/14734/381339/434246/57266/64074/103967/13179/70839/68588/17395/18133/13078/228003/105827/16948/14745/20307/19223/16011/74039/71660/231507/12266/14456/16000/399558/18595/12262/70717/21826/14960/68792/16149/12978/212937/71653/20375/12818/14747/23796/13058/74131/19016/74048/11421/23945/77125/66991/14726/27528/100038882/22436/16909/12606/22778/246728/16792/20308/56198/66695/22177/18…
BP	GO:0010508	positive regulation of autophagy	19	0.526524	1.18026	0.285401	0.746748	0.625563	344	tags=37%, list=23%, signal=29%	434219/13179/80888/209387/24088/54396/15944
MF	GO:0001664	G protein-coupled receptor binding	28	0.498864	1.1665	0.286167	0.746748	0.625563	280	tags=43%, list=19%, signal=36%	57266/103967/68588/17167/20307/12266/20305/11421/66102/20308/77037/67775
BP	GO:0043487	regulation of RNA stability	29	-0.234483	-1.06529	0.285956	0.746748	0.625563	515	tags=59%, list=34%, signal=39%	234344/245474/69639/230594/13046/19878/234069/28114/237400/72587/381305/233833/140488/22339/12457/636931/140486
BP	GO:0051648	vesicle localization	18	0.529582	1.17648	0.287929	0.74876	0.627249	55	tags=11%, list=4%, signal=11%	228785/103967
BP	GO:0001570	vasculogenesis	16	0.531293	1.17183	0.288939	0.74876	0.627249	340	tags=38%, list=23%, signal=29%	74376/23796/22436/21814/12490/21803
BP	GO:0046683	response to organophosphorus	16	0.53057	1.17024	0.288939	0.74876	0.627249	90	tags=19%, list=6%, signal=18%	70839/14745/16011
BP	GO:0001649	osteoblast differentiation	29	0.493881	1.1587	0.288118	0.74876	0.627249	377	tags=41%, list=25%, signal=32%	20319/68588/16948/16011/16000/19016/12606/15951/21814/20750/12006/68728
BP	GO:0048660	regulation of smooth muscle cell proliferation	32	0.490173	1.1564	0.288562	0.74876	0.627249	346	tags=38%, list=23%, signal=30%	17395/16011/11815/16000/18295/19204/19016/12267/13057/18127/21803/234593
BP	GO:0051261	protein depolymerization	16	0.530021	1.16903	0.290068	0.750646	0.628828	69	tags=12%, list=5%, signal=12%	93677/11472
BP	GO:0016042	lipid catabolic process	37	0.478504	1.14391	0.291925	0.75441	0.631982	624	tags=81%, list=41%, signal=49%	13078/13479/71660/66857/27052/27226/394432/23945/16956/20750/100705/18606/20597/26970/14245/12894/19300/14705/57319/11666/52538/20598/105501/19156/20397/114664/11363/320024/11816/20280
BP	GO:1904705	regulation of vascular associated smooth muscle cell proliferation	17	0.527944	1.16698	0.292929	0.754918	0.632408	192	tags=24%, list=13%, signal=21%	17395/16011/16000/19016
BP	GO:1990874	vascular associated smooth muscle cell proliferation	17	0.527944	1.16698	0.292929	0.754918	0.632408	192	tags=24%, list=13%, signal=21%	17395/16011/16000/19016
BP	GO:0007033	vacuole organization	27	0.497159	1.15786	0.29418	0.757098	0.634234	703	tags=93%, list=47%, signal=50%	51795/16792/54396/54609/15944/68728/18431/13033/14824/21425/54197/433375/214063/22293/11984/192232/68118/103199/100226/27419/74772/67443/56486/114128/57436
BP	GO:0090092	regulation of transmembrane receptor protein serine/threonine kinase signaling pathway	41	0.474805	1.14913	0.295082	0.758377	0.635305	355	tags=32%, list=23%, signal=25%	20319/14734/214425/18133/16948/19016/74048/27528/66695/21814/14314/21803/14118
MF	GO:0003713	transcription coactivator activity	34	0.482038	1.1452	0.298227	0.764361	0.640318	237	tags=18%, list=16%, signal=15%	111241/434219/11472/209387/19016/16909
BP	GO:0043473	pigmentation	28	-0.24882	-1.10237	0.297961	0.764361	0.640318	1143	tags=100%, list=76%, signal=25%	18431/229595/317750/18241/108012/73822/22293/381269/20431/12512/11816/192232/103199/17199/22173/11891/56175/245886/67299/22772/24136/14634/12043/17260/17869/223838/17342
BP	GO:0008654	phospholipid biosynthetic process	21	-0.295164	-1.1539	0.301205	0.768832	0.644064	71	tags=19%, list=5%, signal=18%	18700/320127/16475/236899
MF	GO:0001217	DNA-binding transcription repressor activity	35	-0.233079	-1.05889	0.301133	0.768832	0.644064	537	tags=69%, list=36%, signal=45%	18021/320633/114565/228913/27049/17859/233060/80732/19401/20893/56484/74533/21418/70779/110521/24136/19712/269401/17869/72147/16476/52679/56490/667118
CC	GO:0090575	RNA polymerase II transcription regulator complex	35	-0.233035	-1.05869	0.301133	0.768832	0.644064	324	tags=40%, list=21%, signal=32%	12572/270627/246103/233490/12914/18986/17869/70625/21676/16476/52679/14284/17133/15417
BP	GO:0051302	regulation of cell division	23	0.511363	1.16775	0.301622	0.768847	0.644077	29	tags=9%, list=2%, signal=9%	21828/20319
BP	GO:0010586	miRNA metabolic process	20	-0.290369	-1.11034	0.302326	0.769593	0.644701	263	tags=45%, list=17%, signal=38%	19712/269401/381305/17869/21676/20807/16476/636931/21808
MF	GO:0005126	cytokine receptor binding	24	0.507291	1.16768	0.304629	0.774402	0.64873	340	tags=42%, list=23%, signal=33%	57266/20307/20305/16880/77125/66102/20308/21814/13601/21803
BP	GO:0002761	regulation of myeloid leukocyte differentiation	22	0.5082	1.15364	0.305195	0.774789	0.649054	405	tags=55%, list=27%, signal=41%	12262/16149/12978/22778/20308/22177/18733/16658/21803/15163/14118/18383
BP	GO:0002262	myeloid cell homeostasis	31	0.483467	1.1408	0.305759	0.77517	0.649373	387	tags=42%, list=26%, signal=32%	17189/12978/20375/100038882/16909/22778/14127/21814/14130/16658/15163/12010/26362
BP	GO:0033002	muscle cell proliferation	39	0.471901	1.13854	0.306982	0.776301	0.65032	346	tags=36%, list=23%, signal=28%	17395/18133/16011/11815/16000/18295/19204/19016/12267/13057/21814/18127/21803/234593
BP	GO:2000116	regulation of cysteine-type endopeptidase activity	35	0.477223	1.13695	0.307373	0.776301	0.65032	262	tags=26%, list=17%, signal=22%	20319/17395/13479/14456/16000/19016/22436/16792/16912
CC	GO:0005765	lysosomal membrane	43	0.465828	1.1322	0.30911	0.776301	0.65032	677	tags=84%, list=45%, signal=48%	14961/14969/14960/14999/16792/107769/12514/18173/15944/12010/14964/66141/14972/18431/14580/13033/15039/18241/19300/108012/18807/14824/192652/21425/18145/69582/11666/18174/66096/12512/26373/192232/83429/67739/74772/17775
CC	GO:0098852	lytic vacuole membrane	43	0.465828	1.1322	0.30911	0.776301	0.65032	677	tags=84%, list=45%, signal=48%	14961/14969/14960/14999/16792/107769/12514/18173/15944/12010/14964/66141/14972/18431/14580/13033/15039/18241/19300/108012/18807/14824/192652/21425/18145/69582/11666/18174/66096/12512/26373/192232/83429/67739/74772/17775
BP	GO:0007178	transmembrane receptor protein serine/threonine kinase signaling pathway	56	0.449443	1.11419	0.30777	0.776301	0.65032	355	tags=30%, list=23%, signal=24%	20319/14734/214425/18133/16948/12825/14456/20375/19016/74048/27528/66695/21814/14314/21803/53618/14118
BP	GO:0098655	monoatomic cation transmembrane transport	68	0.441156	1.10842	0.308853	0.776301	0.65032	443	tags=44%, list=29%, signal=33%	76757/11937/70839/17395/20272/11472/11931/114644/100040591/14456/23796/13040/20266/12774/63873/13057/80982/19264/18173/21803/71699/13618/21838/21452/20648/15165/331004/17364/317750/20193
BP	GO:1902533	positive regulation of intracellular signal transduction	111	0.427061	1.08644	0.308308	0.776301	0.65032	352	tags=32%, list=23%, signal=26%	434219/81799/13179/70839/20344/14745/20307/16011/12825/12266/14456/16000/18595/16149/12978/20305/20375/209387/19016/56620/22436/83490/16792/20308/320207/24088/63873/94176/19264/14130/13838/21803/20361/234593/15163
BP	GO:0048145	regulation of fibroblast proliferation	20	0.520597	1.16891	0.310044	0.777603	0.651411	192	tags=30%, list=13%, signal=27%	17395/14456/16000/18595/16149/19016
BP	GO:0045667	regulation of osteoblast differentiation	23	0.506271	1.15613	0.312432	0.782545	0.655551	260	tags=30%, list=17%, signal=26%	20319/68588/16011/16000/19016/12606/15951
BP	GO:0045597	positive regulation of cell differentiation	117	0.421531	1.07609	0.313	0.782918	0.655864	353	tags=36%, list=23%, signal=30%	13009/20319/68588/20307/71660/14456/16000/70717/14960/16149/12978/71653/20375/14747/74131/19016/74048/11421/77125/66991/14726/100038882/12606/22778/20308/56198/22177/15951/24088/12774/19264/21938/16956/16190/13838/19241/12490/21803/20361/12006/15163/20288
BP	GO:0001503	ossification	50	0.455527	1.12368	0.315096	0.785559	0.658076	356	tags=38%, list=24%, signal=30%	20319/14734/68588/16948/16011/16000/12978/19016/100038882/12606/66695/15951/21814/58185/13601/20750/21803/12006/17313
CC	GO:0005681	spliceosomal complex	17	-0.301252	-1.12307	0.315315	0.785559	0.658076	753	tags=88%, list=50%, signal=45%	15481/11834/56403/56194/81898/320632/13207/72198/80744/21681/192160/244672/330361/19134/70767
BP	GO:1901652	response to peptide	63	0.442464	1.10834	0.314889	0.785559	0.658076	302	tags=25%, list=20%, signal=21%	13009/11937/434246/17395/11472/12825/71660/16000/19016/22329/27056/63873/21814/18604/16956/14130
BP	GO:0007416	synapse assembly	24	0.502587	1.15685	0.316469	0.786179	0.658595	160	tags=25%, list=11%, signal=23%	103967/105827/12565/399558/21826/68792
BP	GO:0035148	tube formation	26	0.497377	1.15639	0.318085	0.786179	0.658595	62	tags=12%, list=4%, signal=11%	20319/21393/68588
BP	GO:0072175	epithelial tube formation	26	0.497377	1.15639	0.318085	0.786179	0.658595	62	tags=12%, list=4%, signal=11%	20319/21393/68588
BP	GO:0036294	cellular response to decreased oxygen levels	26	-0.265126	-1.11577	0.317668	0.786179	0.658595	231	tags=50%, list=15%, signal=43%	64707/19883/228026/112405/12043/17869/108155/27368/11639/22339/16475/67749/12411
BP	GO:0071453	cellular response to oxygen levels	26	-0.265126	-1.11577	0.317668	0.786179	0.658595	231	tags=50%, list=15%, signal=43%	64707/19883/228026/112405/12043/17869/108155/27368/11639/22339/16475/67749/12411
BP	GO:0071456	cellular response to hypoxia	26	-0.265126	-1.11577	0.317668	0.786179	0.658595	231	tags=50%, list=15%, signal=43%	64707/19883/228026/112405/12043/17869/108155/27368/11639/22339/16475/67749/12411
BP	GO:0009612	response to mechanical stimulus	16	0.520064	1.14707	0.320542	0.791205	0.662806	174	tags=25%, list=12%, signal=22%	13009/21393/16000/212937
MF	GO:0022804	active transmembrane transporter activity	33	0.478723	1.1321	0.321466	0.791398	0.662968	633	tags=79%, list=42%, signal=47%	11937/11931/114644/101488/24059/22228/50934/18173/71699/21354/56857/331004/317750/19300/21355/224674/73822/11666/22293/18174/11975/11984/225887/26373/20544/83429
BP	GO:0034762	regulation of transmembrane transport	55	0.447606	1.10991	0.321212	0.791398	0.662968	214	tags=25%, list=14%, signal=23%	76757/14734/17395/11472/11931/100040591/12266/16000/23796/13058/19204/11421/13040/20266
BP	GO:0046903	secretion	85	0.430347	1.08784	0.323293	0.794851	0.66586	452	tags=48%, list=30%, signal=36%	434246/81799/70839/18133/20307/100039795/16000/16149/212937/20375/17069/19204/19016/11421/22436/14131/246728/14127/24088/17916/63873/13057/21938/17470/12495/22228/58185/16190/20750/21803/14118/13618/26362/16854/26970/13132/11826/19215/12894/21809/74760
BP	GO:0009952	anterior/posterior pattern specification	25	0.498448	1.15202	0.325507	0.799106	0.669425	56	tags=12%, list=4%, signal=12%	20319/14734/21393
BP	GO:0022411	cellular component disassembly	59	0.443319	1.10654	0.326305	0.799106	0.669425	286	tags=22%, list=19%, signal=19%	235130/93677/11472/13482/14089/12266/12262/12259/12260/13040/14726/63873/54396
BP	GO:0097190	apoptotic signaling pathway	87	0.430882	1.08936	0.326305	0.799106	0.669425	357	tags=28%, list=24%, signal=22%	51795/20319/11937/17395/13078/19223/76933/16000/16149/212937/20375/13040/77125/20612/15951/19264/21938/13036/18604/14130/12925/21803/52668/171543
BP	GO:0048589	developmental growth	98	0.426247	1.08069	0.329659	0.806265	0.675422	205	tags=18%, list=14%, signal=17%	74116/20319/19288/381339/18133/12825/231507/12266/16000/18595/50706/20564/12978/71653/12818/17069/74131/23945
BP	GO:0002377	immunoglobulin production	20	0.510477	1.14619	0.335153	0.808081	0.676943	451	tags=60%, list=30%, signal=43%	14961/74131/77125/19264/14190/14130/16190/21803/14964/14972/74552/15039
CC	GO:0031902	late endosome membrane	20	0.510415	1.14605	0.335153	0.808081	0.676943	702	tags=95%, list=46%, signal=52%	14961/14969/14960/14999/12514/18173/12010/18807/192652/381269/18174/20431/66096/12512/11891/74772/17775/101240/114128
CC	GO:0030027	lamellipodium	18	0.515012	1.14411	0.333333	0.808081	0.676943	272	tags=33%, list=18%, signal=28%	13482/14089/319713/71653/14726/63873
BP	GO:1901136	carbohydrate derivative catabolic process	25	0.494728	1.14342	0.33191	0.808081	0.676943	749	tags=96%, list=50%, signal=49%	114332/27052/22436/80982/12495/21803/109901/14544/14555/245847/26384/14733/17155/11666/18950/19156/66848/74167/20544/27419/19703/71665/15211/56409
BP	GO:0035265	organ growth	24	0.496386	1.14258	0.332616	0.808081	0.676943	190	tags=25%, list=13%, signal=22%	74116/16000/18595/12818/17069/74131
CC	GO:0005901	caveola	17	0.515773	1.14008	0.331089	0.808081	0.676943	87	tags=18%, list=6%, signal=17%	70839/11931/19223
BP	GO:0002708	positive regulation of lymphocyte mediated immunity	21	0.504892	1.13772	0.335147	0.808081	0.676943	461	tags=62%, list=31%, signal=44%	13482/12266/74131/14131/14127/19264/58185/21803/12010/14964/14972/15039/21355
BP	GO:0032412	regulation of monoatomic ion transmembrane transporter activity	25	0.49222	1.13763	0.335112	0.808081	0.676943	214	tags=28%, list=14%, signal=24%	76757/17395/11472/11931/19204/13040/20266
BP	GO:0045582	positive regulation of T cell differentiation	15	0.520926	1.13572	0.334471	0.808081	0.676943	340	tags=47%, list=23%, signal=37%	14960/16149/74131/74048/19264/16190/21803
BP	GO:0034765	regulation of monoatomic ion transmembrane transport	41	0.464236	1.12355	0.332992	0.808081	0.676943	275	tags=29%, list=18%, signal=25%	76757/17395/11472/11931/100040591/23796/13058/19204/13040/20266/13057/80982
BP	GO:0048518	positive regulation of biological process	685	0.395297	1.03192	0.333666	0.808081	0.676943	360	tags=26%, list=24%, signal=37%	21953/13009/51795/17082/21828/76757/111241/228785/11801/93677/20319/19288/14734/11937/434219/57266/64074/81799/226695/103967/13179/14133/70839/68588/17395/18133/13078/11472/11931/170786/68678/105827/20344/14745/20307/13482/19223/16011/80888/74039/114332/14089/17022/12825/246727/71660/382551/231507/12266/236312/14456/17150/16000/231655/399558/18595/226691/14961/195531/27226/14969/12262/70717/31971…
BP	GO:1902904	negative regulation of supramolecular fiber organization	23	-0.275503	-1.12169	0.337662	0.813084	0.681134	29	tags=13%, list=2%, signal=13%	243725/242553/243961
BP	GO:0097191	extrinsic apoptotic signaling pathway	31	0.473333	1.11689	0.33822	0.81338	0.681382	278	tags=26%, list=18%, signal=21%	51795/20319/16000/20375/77125/20612/19264/21938
BP	GO:0072522	purine-containing compound biosynthetic process	18	0.510168	1.13335	0.339978	0.814467	0.682293	391	tags=50%, list=26%, signal=38%	23962/245650/12495/18604/246730/18127/20750/21803/100705
BP	GO:0140014	mitotic nuclear division	34	-0.228997	-1.04264	0.339157	0.814467	0.682293	678	tags=82%, list=45%, signal=46%	54392/13006/83946/14211/12649/16551/108989/215387/93762/54141/16337/106042/218914/234069/76044/105988/11920/230936/76464/70099/12235/16001/381293/208628/69716/78658/17345/70799
BP	GO:0048856	anatomical structure development	593	0.395665	1.03377	0.33966	0.814467	0.682293	356	tags=25%, list=24%, signal=32%	74116/21957/18175/11459/17189/74376/13009/235130/17082/244810/21828/228785/93677/20319/19288/14734/381339/434246/57266/64074/53318/103967/21393/13179/29818/70839/68588/17395/18133/13078/11472/228003/11931/68678/105827/12565/16948/13717/71566/14745/20307/13482/19223/16011/74039/226041/14089/100039795/12825/17907/71660/12266/14456/17150/16000/399558/18595/14961/12262/12259/21826/68794/14960/12260/5…
BP	GO:0098660	inorganic ion transmembrane transport	69	0.433957	1.09161	0.340704	0.815161	0.682875	443	tags=45%, list=29%, signal=33%	76757/11937/70839/20272/11472/11931/114644/100040591/14456/23796/19204/20266/12774/63873/13057/80982/19264/18173/21803/71699/13618/21838/21452/20648/15165/56857/331004/17364/11826/317750/20193
CC	GO:1990351	transporter complex	21	0.500899	1.12872	0.34494	0.823193	0.689602	71	tags=14%, list=5%, signal=14%	76757/20272/11931
BP	GO:0010977	negative regulation of neuron projection development	21	0.50076	1.12841	0.34494	0.823193	0.689602	425	tags=62%, list=28%, signal=45%	103967/14745/12774/63873/13838/20361/12010/14964/21838/14972/22240/14580/13132
BP	GO:0002709	regulation of T cell mediated immunity	16	0.51116	1.12743	0.346501	0.823311	0.689701	461	tags=69%, list=31%, signal=48%	13482/74131/74048/19264/21938/58185/12010/14964/14972/15039/21355
BP	GO:0051209	release of sequestered calcium ion into cytosol	16	0.510249	1.12542	0.34763	0.823311	0.689701	376	tags=50%, list=25%, signal=38%	76757/23796/12774/13057/80982/19264/21803/21838
BP	GO:0051282	regulation of sequestering of calcium ion	16	0.510249	1.12542	0.34763	0.823311	0.689701	376	tags=50%, list=25%, signal=38%	76757/23796/12774/13057/80982/19264/21803/21838
BP	GO:0051283	negative regulation of sequestering of calcium ion	16	0.510249	1.12542	0.34763	0.823311	0.689701	376	tags=50%, list=25%, signal=38%	76757/23796/12774/13057/80982/19264/21803/21838
BP	GO:0018108	peptidyl-tyrosine phosphorylation	40	0.458521	1.10721	0.346351	0.823311	0.689701	394	tags=35%, list=26%, signal=27%	21828/20319/16000/18595/16149/12978/11421/56620/19264/13838/21803/15163/21838/18606
BP	GO:0018212	peptidyl-tyrosine modification	40	0.458521	1.10721	0.346351	0.823311	0.689701	394	tags=35%, list=26%, signal=27%	21828/20319/16000/18595/16149/12978/11421/56620/19264/13838/21803/15163/21838/18606
BP	GO:0048662	negative regulation of smooth muscle cell proliferation	16	0.51009	1.12507	0.348758	0.824522	0.690716	472	tags=56%, list=31%, signal=39%	16011/11815/18295/19016/18127/234593/21859/21809/14869
BP	GO:0051494	negative regulation of cytoskeleton organization	21	-0.285795	-1.11727	0.349398	0.824522	0.690716	81	tags=14%, list=5%, signal=14%	243725/242553/243961
BP	GO:0060070	canonical Wnt signaling pathway	33	0.466186	1.10245	0.350785	0.824522	0.690716	62	tags=9%, list=4%, signal=9%	20319/14734/68588
MF	GO:0008047	enzyme activator activity	50	0.445425	1.09876	0.350557	0.824522	0.690716	388	tags=36%, list=26%, signal=28%	20319/20307/14456/16000/17969/212937/244867/74048/11690/13040/94176/13036/54396/21803/15944/54153/21838/68318
CC	GO:0005774	vacuolar membrane	51	0.444977	1.09683	0.350557	0.824522	0.690716	703	tags=84%, list=47%, signal=47%	14961/14969/14960/14999/16792/54396/107769/12514/18173/15944/12010/14964/66141/14972/18431/14580/13033/15039/18241/19300/108012/18807/14824/192652/21425/18145/69582/11666/18174/66096/11975/11984/12512/26373/192232/83429/67739/74772/67443/17775/56486/114128/57436
BP	GO:0090068	positive regulation of cell cycle process	39	-0.226312	-1.05577	0.349976	0.824522	0.690716	733	tags=87%, list=49%, signal=46%	17246/20877/26914/27214/54392/83946/14211/99375/108989/215387/13605/54141/105377/20873/69188/16337/11504/19878/234069/76044/58186/65964/70099/226026/12235/16001/381293/81702/12914/237877/78658/52679/319675/14219
BP	GO:0090287	regulation of cellular response to growth factor stimulus	50	0.444194	1.09572	0.352584	0.827709	0.693386	281	tags=24%, list=19%, signal=20%	20319/14734/214425/64074/13179/16948/19016/74048/27528/22436/66695/21814
BP	GO:0022898	regulation of transmembrane transporter activity	26	0.483229	1.12349	0.353191	0.828097	0.693711	214	tags=27%, list=14%, signal=24%	76757/17395/11472/11931/19204/13040/20266
BP	GO:0046634	regulation of alpha-beta T cell activation	16	0.50749	1.11933	0.35553	0.830968	0.696116	389	tags=56%, list=26%, signal=42%	14961/74131/74048/19264/16190/21803/15944/14964/14972
BP	GO:0001659	temperature homeostasis	22	0.49302	1.11918	0.354978	0.830968	0.696116	460	tags=59%, list=30%, signal=42%	231507/17150/14747/19016/12774/22228/16190/16364/11770/13618/14783/14245/14705
BP	GO:0009410	response to xenobiotic stimulus	43	0.452384	1.09952	0.356192	0.830968	0.696116	188	tags=16%, list=12%, signal=15%	20319/17395/13078/68678/13479/14456/13058
BP	GO:0030001	metal ion transport	84	0.426719	1.07725	0.355779	0.830968	0.696116	443	tags=44%, list=29%, signal=33%	76757/11937/70839/20272/11472/11931/20307/114644/100040591/14456/16000/23796/11421/20266/16170/12774/63873/13057/80982/19264/18127/18173/21803/12010/71699/13618/21838/21452/20648/74552/15165/16854/331004/17364/11826/317750/20193
BP	GO:0043244	regulation of protein-containing complex disassembly	16	0.507222	1.11874	0.356659	0.83102	0.69616	344	tags=31%, list=23%, signal=24%	93677/11472/63873/54396/15944
BP	GO:0042113	B cell activation	37	0.459378	1.09819	0.357143	0.831112	0.696237	302	tags=35%, list=20%, signal=29%	13482/74039/14961/230787/16149/20375/74131/14962/22778/16792/22177/19264/14130
BP	GO:0050864	regulation of B cell activation	25	0.483845	1.11827	0.360726	0.838407	0.702348	340	tags=40%, list=23%, signal=32%	74039/230787/16149/20375/74131/16792/22177/19264/14130/21803
MF	GO:0005516	calmodulin binding	23	0.489304	1.11738	0.363243	0.843211	0.706372	319	tags=30%, list=21%, signal=24%	17879/228785/68678/11421/17916/63873/18127
BP	GO:2001236	regulation of extrinsic apoptotic signaling pathway	21	0.494226	1.11369	0.365615	0.845569	0.708347	277	tags=24%, list=18%, signal=20%	51795/20319/16000/20612/19264
BP	GO:0002532	production of molecular mediator involved in inflammatory response	15	0.510633	1.11328	0.365188	0.845569	0.708347	309	tags=40%, list=20%, signal=32%	11815/17969/104759/11690/14127/16190
BP	GO:0051604	protein maturation	50	0.44122	1.08839	0.364742	0.845569	0.708347	308	tags=24%, list=20%, signal=20%	14940/11801/56264/16149/74048/11421/13040/74145/14999/13036/16790/16658
BP	GO:0006812	monoatomic cation transport	93	0.421728	1.06787	0.366098	0.845642	0.708409	443	tags=42%, list=29%, signal=32%	76757/11937/70839/17395/20272/11472/11931/20307/114644/100040591/14456/16000/23796/11421/13040/20266/16170/12774/63873/13057/80982/19264/18127/18173/21803/12010/71699/13618/21838/21452/20648/74552/15165/16854/331004/17364/11826/317750/20193
MF	GO:0001227	DNA-binding transcription repressor activity, RNA polymerase II-specific	34	-0.22531	-1.02585	0.367128	0.846974	0.709524	537	tags=68%, list=36%, signal=45%	18021/320633/114565/228913/27049/17859/233060/80732/20893/56484/74533/21418/70779/110521/24136/19712/269401/17869/72147/16476/52679/56490/667118
BP	GO:0002286	T cell activation involved in immune response	18	0.501348	1.11376	0.367663	0.847165	0.709685	340	tags=50%, list=23%, signal=39%	16149/20556/14999/14127/14190/16190/18173/16364/21803
BP	GO:0090101	negative regulation of transmembrane receptor protein serine/threonine kinase signaling pathway	24	0.484898	1.11614	0.368138	0.847215	0.709726	281	tags=25%, list=19%, signal=21%	20319/214425/18133/19016/66695/21814
BP	GO:0032940	secretion by cell	71	0.425869	1.0738	0.369478	0.849255	0.711435	452	tags=48%, list=30%, signal=35%	434246/81799/70839/18133/20307/100039795/16000/20375/17069/19204/19016/14131/14127/24088/17916/63873/21938/17470/12495/22228/58185/16190/20750/21803/14118/13618/26362/16854/13132/11826/19215/12894/21809/74760
BP	GO:0016241	regulation of macroautophagy	15	0.50855	1.10874	0.370876	0.851422	0.713251	344	tags=40%, list=23%, signal=31%	13179/80888/24088/54396/54609/15944
BP	GO:0016054	organic acid catabolic process	22	-0.279713	-1.10426	0.371795	0.851442	0.713267	47	tags=14%, list=3%, signal=13%	216456/16922/12411
BP	GO:0046395	carboxylic acid catabolic process	22	-0.279713	-1.10426	0.371795	0.851442	0.713267	47	tags=14%, list=3%, signal=13%	216456/16922/12411
BP	GO:0010594	regulation of endothelial cell migration	21	0.491051	1.10653	0.373232	0.853688	0.715149	192	tags=24%, list=13%, signal=21%	64074/13179/16000/68792/19016
MF	GO:0042803	protein homodimerization activity	79	0.424437	1.07428	0.374749	0.855926	0.717024	461	tags=44%, list=31%, signal=32%	11937/434219/13482/80888/14089/18595/394432/12978/209387/23945/22004/55932/22436/12606/56198/22177/14127/18733/22228/18604/16956/54381/18173/14858/12010/12840/14964/14972/21354/14555/20440/20193/15039/20846/21355
BP	GO:0043408	regulation of MAPK cascade	90	0.419791	1.06212	0.375125	0.855926	0.717024	346	tags=31%, list=23%, signal=26%	228785/20319/434219/81799/14745/20307/12266/14456/16000/18595/16149/12978/20305/20375/209387/19016/22436/16792/20308/320207/24088/63873/19264/14130/13838/21803/20361/234593
BP	GO:0098662	inorganic cation transmembrane transport	66	0.429087	1.07626	0.375629	0.856032	0.717113	443	tags=44%, list=29%, signal=32%	76757/11937/70839/20272/11472/11931/114644/100040591/14456/23796/20266/12774/63873/13057/80982/19264/18173/21803/71699/13618/21838/21452/20648/15165/331004/17364/11826/317750/20193
BP	GO:0140352	export from cell	74	0.424773	1.07274	0.377131	0.85841	0.719104	452	tags=47%, list=30%, signal=35%	434246/81799/70839/18133/11931/20307/100039795/16000/20375/17069/19204/19016/14131/14127/24088/17916/63873/21938/17470/12495/22228/58185/16190/20750/21803/14118/13618/26362/16854/13132/11826/19215/12894/21809/74760
BP	GO:0003170	heart valve development	15	0.506507	1.10429	0.377702	0.858661	0.719315	350	tags=53%, list=23%, signal=41%	13717/20564/23796/56198/21938/18127/21803/12006
BP	GO:0051046	regulation of secretion	52	0.439318	1.08563	0.37816	0.858661	0.719315	355	tags=42%, list=23%, signal=34%	81799/70839/18133/16000/16149/212937/20375/19204/19016/246728/14127/24088/13057/21938/17470/12495/22228/58185/16190/20750/21803/14118
BP	GO:1903707	negative regulation of hemopoiesis	19	0.493003	1.10512	0.379802	0.859416	0.719947	405	tags=53%, list=27%, signal=39%	12262/16149/12606/18733/14190/16658/16190/15944/14118/18383
BP	GO:0031345	negative regulation of cell projection organization	22	0.486738	1.10492	0.37987	0.859416	0.719947	425	tags=59%, list=28%, signal=43%	103967/14745/12774/63873/13838/20361/12010/14964/21838/14972/22240/14580/13132
BP	GO:0002456	T cell mediated immunity	22	0.485778	1.10274	0.37987	0.859416	0.719947	461	tags=64%, list=31%, signal=45%	13482/74131/74048/20556/19264/21938/13036/58185/18173/12010/14964/14972/15039/21355
BP	GO:0009165	nucleotide biosynthetic process	19	0.492435	1.10385	0.381998	0.862306	0.722368	391	tags=47%, list=26%, signal=36%	23962/245650/12495/18604/246730/18127/21803/22169/100705
BP	GO:1904062	regulation of monoatomic cation transmembrane transport	35	0.459846	1.09555	0.382139	0.862306	0.722368	275	tags=26%, list=18%, signal=22%	76757/17395/11472/11931/23796/13040/20266/13057/80982
BP	GO:1902532	negative regulation of intracellular signal transduction	71	0.423514	1.06786	0.38253	0.862306	0.722368	192	tags=17%, list=13%, signal=15%	20319/214425/81799/17395/18133/14745/76469/16000/16149/20375/23796/19016
BP	GO:0062197	cellular response to chemical stress	32	0.459747	1.08462	0.383001	0.862328	0.722387	387	tags=38%, list=26%, signal=28%	17395/13078/20657/18595/212937/63873/18604/18127/53618/56615/226594/26362
BP	GO:0097696	receptor signaling pathway via STAT	20	0.49143	1.10342	0.387555	0.869442	0.728346	453	tags=60%, list=30%, signal=43%	13078/16000/12978/19016/55932/19264/229900/21803/15163/16155/547253/20846
BP	GO:0034446	substrate adhesion-dependent cell spreading	15	0.503098	1.09685	0.386803	0.869442	0.728346	430	tags=53%, list=28%, signal=39%	50706/23928/14726/108101/26362/18606/13132/20440
BP	GO:0043434	response to peptide hormone	52	0.436026	1.0775	0.38726	0.869442	0.728346	301	tags=23%, list=20%, signal=19%	13009/11937/434246/11472/12825/71660/16000/19016/63873/21814/18604/16956
BP	GO:0048872	homeostasis of number of cells	55	0.430376	1.06719	0.389899	0.873654	0.731875	360	tags=38%, list=24%, signal=30%	17189/18133/100039795/16149/12978/20375/12818/74131/100038882/16909/22778/14127/18733/21814/14130/16658/14314/18127/21803/15163/12010
BP	GO:0051924	regulation of calcium ion transport	33	0.457762	1.08253	0.390576	0.874124	0.732268	340	tags=33%, list=23%, signal=26%	76757/70839/11931/16000/23796/11421/16170/13057/80982/18127/21803
MF	GO:0046873	metal ion transmembrane transporter activity	26	0.469489	1.09155	0.391489	0.875121	0.733104	442	tags=58%, list=29%, signal=42%	11937/20272/11931/114644/100040591/20266/63873/18173/71699/74552/15165/331004/17364/11826/317750
BP	GO:0002062	chondrocyte differentiation	18	0.488592	1.08542	0.392027	0.875277	0.733234	350	tags=39%, list=23%, signal=30%	20319/18133/12825/13601/17132/21803/12006
BP	GO:0006164	purine nucleotide biosynthetic process	17	0.492746	1.08918	0.392817	0.875996	0.733837	391	tags=47%, list=26%, signal=35%	23962/245650/12495/18604/246730/18127/21803/100705
BP	GO:0010720	positive regulation of cell development	62	0.42364	1.05908	0.395372	0.880645	0.737731	403	tags=47%, list=27%, signal=36%	14456/16000/14960/16149/12978/71653/20375/74131/19016/74048/11421/77125/66991/22778/20308/22177/24088/19264/21938/16190/13838/21803/20361/15163/54712/26362/18606/20317/14580
BP	GO:0051099	positive regulation of binding	24	0.474056	1.09118	0.397201	0.881415	0.738376	360	tags=38%, list=24%, signal=29%	68588/17395/16000/19016/11421/16364/13838/21803/12010
BP	GO:0045580	regulation of T cell differentiation	19	0.486293	1.09008	0.397366	0.881415	0.738376	340	tags=42%, list=23%, signal=33%	14960/16149/74131/74048/19264/14190/16190/21803
CC	GO:0030054	cell junction	183	0.404419	1.04468	0.397602	0.881415	0.738376	160	tags=16%, list=11%, signal=16%	18175/17879/17082/21828/228785/216613/53318/223272/103967/18133/11472/11931/12565/71566/14745/13482/13479/226041/14089/100039795/16000/399558/18595/12262/319713/12259/12260/50706/68792
BP	GO:0030900	forebrain development	48	-0.203671	-0.943854	0.397401	0.881415	0.738376	461	tags=56%, list=31%, signal=40%	12558/13046/18536/244329/67299/216850/12316/18080/30957/50768/21418/381293/15194/24136/14634/16974/235439/20807/320790/110350/218194/235626/18227/15364/140486/67749/12032
BP	GO:1902905	positive regulation of supramolecular fiber organization	22	0.480746	1.09132	0.398268	0.881846	0.738738	84	tags=14%, list=6%, signal=13%	93677/11472/14745
BP	GO:0032409	regulation of transporter activity	28	0.470895	1.1011	0.399155	0.882453	0.739245	214	tags=25%, list=14%, signal=22%	76757/17395/11472/11931/19204/13040/20266
MF	GO:0015291	secondary active transmembrane transporter activity	20	0.486409	1.09215	0.401747	0.882453	0.739245	633	tags=85%, list=42%, signal=50%	114644/101488/24059/22228/50934/18173/71699/56857/331004/317750/224674/73822/22293/18174/26373/20544/83429
BP	GO:0050680	negative regulation of epithelial cell proliferation	23	0.477799	1.09111	0.403243	0.882453	0.739245	453	tags=48%, list=30%, signal=34%	20319/14734/19016/22436/21814/21803/12010/20317/13132/21809/20846
BP	GO:2000045	regulation of G1/S transition of mitotic cell cycle	23	-0.267265	-1.08815	0.402597	0.882453	0.739245	733	tags=83%, list=49%, signal=43%	17246/27214/19650/72993/93760/21423/99375/66923/69188/11504/12572/381293/12575/81702/12914/12043/77044/52679/29861
MF	GO:0002020	protease binding	15	0.497665	1.08501	0.401593	0.882453	0.739245	108	tags=20%, list=7%, signal=19%	13482/14089/12825
BP	GO:1990845	adaptive thermogenesis	21	0.480021	1.08168	0.402612	0.882453	0.739245	460	tags=57%, list=30%, signal=40%	231507/17150/14747/19016/63873/22228/16190/16364/11770/14783/14245/14705
CC	GO:0045121	membrane raft	41	0.444457	1.07568	0.400615	0.882453	0.739245	556	tags=59%, list=37%, signal=38%	70839/11931/19223/74039/20345/14726/14127/24088/19264/21938/18127/14964/21838/13030/64297/259300/11826/13033/14733/16414/18145/18613/20598/16832
CC	GO:0098857	membrane microdomain	41	0.444457	1.07568	0.400615	0.882453	0.739245	556	tags=59%, list=37%, signal=38%	70839/11931/19223/74039/20345/14726/14127/24088/19264/21938/18127/14964/21838/13030/64297/259300/11826/13033/14733/16414/18145/18613/20598/16832
BP	GO:0061448	connective tissue development	45	0.434748	1.06425	0.403259	0.882453	0.739245	356	tags=38%, list=24%, signal=30%	20319/18133/16948/12825/16000/18295/20375/19016/12111/12267/63873/16956/13601/17132/21803/12006/17313
MF	GO:0005515	protein binding	930	0.389954	1.0182	0.401598	0.882453	0.739245	368	tags=25%, list=24%, signal=49%	21925/21957/18175/11459/57262/74376/21953/17879/109272/13009/51795/17082/21828/76757/111241/228785/93677/20319/19288/14734/11937/233199/434246/434219/57266/81799/53318/22403/223272/93671/226695/103967/21393/14133/29818/68588/17395/20272/18133/11472/11931/170786/19293/68678/19201/12565/16948/13717/20344/17167/14745/20307/13482/16011/14778/80888/226041/14089/100039795/12825/110454/17067/76469/20657…
BP	GO:0070252	actin-mediated cell contraction	16	0.492796	1.08692	0.405192	0.882649	0.73941	223	tags=25%, list=15%, signal=22%	228785/71653/20266/14726
BP	GO:0106106	cold-induced thermogenesis	19	0.482487	1.08155	0.403952	0.882649	0.73941	460	tags=58%, list=30%, signal=41%	231507/17150/14747/19016/22228/16190/16364/11770/14783/14245/14705
BP	GO:0010721	negative regulation of cell development	33	0.452573	1.07026	0.405236	0.882649	0.73941	405	tags=52%, list=27%, signal=39%	16000/12262/16149/12606/18733/12774/14190/16658/16190/21803/20361/15944/14118/12010/13618/21838/18383
CC	GO:0005770	late endosome	39	0.441901	1.06616	0.404517	0.882649	0.73941	678	tags=77%, list=45%, signal=44%	14961/14969/14960/16149/13040/14999/20612/12514/18173/15944/12010/18807/73822/14824/192652/68428/381269/18174/20431/19156/66096/19141/12512/69550/11816/83429/11891/74772/17775/101240
BP	GO:0048754	branching morphogenesis of an epithelial tube	24	0.471612	1.08555	0.406889	0.88522	0.741564	136	tags=17%, list=9%, signal=15%	20319/14734/16000/18595
BP	GO:1903053	regulation of extracellular matrix organization	17	0.488079	1.07886	0.40853	0.887352	0.74335	350	tags=41%, list=23%, signal=32%	13482/14089/81877/14726/21938/21803/12006
BP	GO:0050877	nervous system process	96	0.411607	1.04305	0.408818	0.887352	0.74335	280	tags=21%, list=19%, signal=18%	21925/21957/21953/228785/11937/21393/20272/18133/16000/260301/212937/23928/23945/20266/245650/18733/24088/80982/21938/67775
BP	GO:0051495	positive regulation of cytoskeleton organization	25	0.470958	1.08849	0.409819	0.888494	0.744307	84	tags=12%, list=6%, signal=12%	93677/11472/14745
BP	GO:0030218	erythrocyte differentiation	26	0.464805	1.08066	0.410638	0.889241	0.744932	360	tags=35%, list=24%, signal=27%	17189/20375/100038882/16909/22778/21814/16658/15163/12010
BP	GO:0016485	protein processing	30	0.456655	1.07876	0.412382	0.889976	0.745548	308	tags=27%, list=20%, signal=22%	11801/56264/74048/11421/13040/13036/16790/16658
BP	GO:0008643	carbohydrate transport	21	0.478043	1.07722	0.412405	0.889976	0.745548	200	tags=19%, list=13%, signal=17%	14734/12266/16000/11421
MF	GO:0030234	enzyme regulator activity	118	0.406054	1.03671	0.412	0.889976	0.745548	203	tags=16%, list=13%, signal=15%	74116/20319/14734/18788/68678/20307/100034251/13479/12266/14456/16000/394432/17969/212937/12258/244867/74048/11690/13040
BP	GO:0060541	respiratory system development	41	0.43879	1.06196	0.41291	0.89004	0.745601	356	tags=32%, list=24%, signal=25%	14734/16948/16011/12825/16000/18595/11421/14726/12606/13036/18127/21803/17313
BP	GO:0006811	monoatomic ion transport	101	0.411061	1.04323	0.413413	0.8901	0.745651	443	tags=42%, list=29%, signal=31%	76757/11937/70839/17395/20272/11472/11931/20307/114644/100040591/14456/16000/101488/23796/13058/19204/11421/13040/20266/16170/12774/63873/13057/80982/19264/18127/18173/21803/12010/71699/13618/21838/21452/20648/74552/15165/16854/331004/17364/11826/317750/20193
BP	GO:0002285	lymphocyte activation involved in immune response	25	0.469193	1.08441	0.415155	0.892523	0.747681	340	tags=44%, list=23%, signal=35%	16149/20375/20556/14999/14127/19264/14190/16190/18173/16364/21803
BP	GO:0043269	regulation of monoatomic ion transport	58	0.422373	1.05214	0.415493	0.892523	0.747681	275	tags=28%, list=18%, signal=23%	76757/70839/17395/11472/11931/100040591/16000/23796/13058/19204/11421/13040/20266/16170/13057/80982
BP	GO:0006814	sodium ion transport	22	0.473923	1.07583	0.417749	0.89634	0.750879	504	tags=59%, list=33%, signal=40%	20272/11931/114644/20266/18127/21803/13618/20648/15165/331004/317750/83814/67149
BP	GO:1905475	regulation of protein localization to membrane	27	0.463679	1.07989	0.420106	0.900364	0.75425	31	tags=7%, list=2%, signal=7%	13009/14734
BP	GO:0000165	MAPK cascade	95	0.412018	1.04328	0.420842	0.900909	0.754707	346	tags=31%, list=23%, signal=25%	228785/20319/434219/81799/14745/20307/12266/14456/16000/18595/16149/12978/20305/20375/209387/19016/22436/16792/20308/320207/24088/63873/19264/13036/14130/13838/21803/20361/234593
BP	GO:0061138	morphogenesis of a branching epithelium	25	0.466138	1.07735	0.422625	0.902662	0.756175	136	tags=16%, list=9%, signal=15%	20319/14734/16000/18595
BP	GO:0098771	inorganic ion homeostasis	51	0.426054	1.05018	0.422492	0.902662	0.756175	376	tags=35%, list=25%, signal=27%	13009/76757/11937/20272/11931/20307/23796/12774/63873/13057/80982/19264/18173/20750/21803/12010/13618/21838
BP	GO:0060491	regulation of cell projection assembly	24	0.467215	1.07543	0.424112	0.903774	0.757107	84	tags=12%, list=6%, signal=12%	103967/70839/14745
BP	GO:0120032	regulation of plasma membrane bounded cell projection assembly	24	0.467215	1.07543	0.424112	0.903774	0.757107	84	tags=12%, list=6%, signal=12%	103967/70839/14745
BP	GO:0022603	regulation of anatomical structure morphogenesis	106	0.40769	1.03651	0.427427	0.909803	0.762157	410	tags=36%, list=27%, signal=28%	20319/14734/64074/103967/13179/68588/17395/13078/14745/19223/12266/18595/21826/12978/71653/23796/13058/19016/14726/12774/12267/13036/54396/13601/18127/13838/192187/12490/21803/20361/15944/54712/21838/18606/109901/20317/18383/16854
BP	GO:0051928	positive regulation of calcium ion transport	16	0.485151	1.07006	0.428894	0.911887	0.763903	275	tags=25%, list=18%, signal=21%	76757/11931/23796/80982
BP	GO:0051248	negative regulation of protein metabolic process	121	0.402179	1.02833	0.42957	0.912289	0.76424	233	tags=15%, list=15%, signal=14%	74116/14940/20319/19288/14734/17395/18788/16011/13479/11815/76469/14456/16000/12258/19016/74770/100038882/22436
BP	GO:0048008	platelet-derived growth factor receptor signaling pathway	16	0.483983	1.06748	0.431151	0.912538	0.764449	136	tags=19%, list=9%, signal=17%	16948/11815/18595
BP	GO:0043534	blood vessel endothelial cell migration	17	0.482472	1.06647	0.430976	0.912538	0.764449	340	tags=41%, list=23%, signal=32%	13078/16000/68792/19016/66864/18127/21803
BP	GO:0007286	spermatid development	15	-0.29017	-1.03058	0.430894	0.912538	0.764449	568	tags=67%, list=38%, signal=42%	333564/666173/72135/13046/104263/28114/237911/69716/12593/77505
BP	GO:0015711	organic anion transport	26	0.458679	1.06641	0.435106	0.913905	0.765593	489	tags=58%, list=32%, signal=40%	114644/101488/19016/11421/24059/22228/50934/18173/11770/56615/14580/56857/26970/19300/73822
MF	GO:0033293	monocarboxylic acid binding	16	0.483395	1.06619	0.434537	0.913905	0.765593	624	tags=75%, list=41%, signal=44%	394432/19016/11690/14858/11770/100705/19215/14869/14857/19156/13350/20280
BP	GO:0051208	sequestering of calcium ion	17	0.481524	1.06437	0.433221	0.913905	0.765593	376	tags=47%, list=25%, signal=36%	76757/23796/12774/13057/80982/19264/21803/21838
BP	GO:0007266	Rho protein signal transduction	18	0.477698	1.06122	0.435216	0.913905	0.765593	223	tags=22%, list=15%, signal=19%	14745/12825/71653/14726
CC	GO:0098796	membrane protein complex	91	0.411807	1.04254	0.432866	0.913905	0.765593	284	tags=24%, list=19%, signal=21%	76757/223272/20272/11931/12565/226041/16000/14961/14969/14960/17969/16149/13058/14999/20266/22329/320207/14127/24088/13057/21814/14618
BP	GO:0007423	sensory organ development	64	0.414732	1.04109	0.435176	0.913905	0.765593	340	tags=30%, list=23%, signal=24%	57266/21393/68588/13078/12266/17150/16000/18595/12260/212937/23928/12606/22778/15951/16658/17132/12837/13838/21803
BP	GO:0010629	negative regulation of gene expression	148	0.399526	1.02703	0.433566	0.913905	0.765593	353	tags=28%, list=23%, signal=24%	17082/14940/20319/214425/81799/16011/11815/246727/14456/16000/20564/57781/20375/14747/23796/19016/74048/11421/77125/55932/22436/80861/20612/16792/56198/22177/24088/19264/21814/17470/54396/14130/246730/18173/229900/327959/12490/21803/15944/12006/20288
BP	GO:0007249	I-kappaB kinase/NF-kappaB signaling	29	0.454621	1.06659	0.437434	0.916774	0.767997	421	tags=48%, list=28%, signal=36%	434219/16149/212937/209387/55932/56620/24088/54396/229900/15944/13618/217203/57783/64297
BP	GO:0065009	regulation of molecular function	271	0.393653	1.02468	0.437562	0.916774	0.767997	371	tags=28%, list=25%, signal=26%	74116/21957/13009/76757/20319/19288/14734/434219/68588/17395/18788/13078/11472/11931/16948/14745/20307/19223/74039/13479/246727/76469/23962/14456/16000/231655/18595/16149/12978/20305/12258/20375/14747/209387/19204/19016/74048/11421/13040/81877/16913/20266/22004/22436/246728/16792/20308/56198/320207/16912/24088/13057/80982/19264/21814/17470/13036/54396/14130/246730/13601/18127/18173/16364/13838/21…
BP	GO:0097193	intrinsic apoptotic signaling pathway	43	0.429744	1.0445	0.439099	0.916914	0.768114	314	tags=23%, list=21%, signal=19%	11937/17395/13078/16149/212937/15951/21938/18604/14130/12925
BP	GO:0001974	blood vessel remodeling	15	-0.286764	-1.01849	0.439024	0.916914	0.768114	151	tags=40%, list=10%, signal=36%	320790/16449/22339/11622/21808/12411
BP	GO:0043543	protein acylation	24	-0.236966	-0.977025	0.438356	0.916914	0.768114	247	tags=29%, list=16%, signal=25%	12914/244349/20174/12593/66897/319675/320150
BP	GO:1905954	positive regulation of lipid localization	15	0.485532	1.05856	0.440273	0.917317	0.768452	425	tags=53%, list=28%, signal=39%	12266/18830/19016/16956/20750/20288/100705/13132
BP	GO:0006813	potassium ion transport	24	0.459733	1.05821	0.440258	0.917317	0.768452	95	tags=17%, list=6%, signal=16%	70839/11472/11931/100040591
BP	GO:0050708	regulation of protein secretion	23	0.466157	1.06452	0.441081	0.917979	0.769006	355	tags=43%, list=23%, signal=34%	81799/18133/16000/19016/24088/17470/22228/58185/21803/14118
BP	GO:0034101	erythrocyte homeostasis	27	0.455558	1.06098	0.443386	0.918688	0.769601	387	tags=37%, list=26%, signal=28%	17189/20375/100038882/16909/22778/21814/16658/15163/12010/26362
BP	GO:0120162	positive regulation of cold-induced thermogenesis	17	0.477436	1.05533	0.443322	0.918688	0.769601	460	tags=59%, list=30%, signal=41%	231507/17150/14747/22228/16190/16364/11770/14783/14245/14705
BP	GO:0010817	regulation of hormone levels	40	0.43332	1.04636	0.44296	0.918688	0.769601	449	tags=50%, list=30%, signal=36%	81799/18133/13078/100039795/16000/18595/394432/19016/11421/63873/22228/50934/54381/20750/14118/13618/13030/13132/11826/12894
BP	GO:1902074	response to salt	34	0.439461	1.04404	0.44317	0.918688	0.769601	409	tags=41%, list=27%, signal=31%	70839/110454/17067/17069/19016/11690/12606/11770/54153/12010/13618/15165/20597/234577
BP	GO:0009306	protein secretion	29	0.451299	1.0588	0.446898	0.921881	0.772275	370	tags=41%, list=24%, signal=32%	81799/18133/100039795/16000/19016/24088/17470/22228/58185/21803/14118/13618
BP	GO:0035592	establishment of protein localization to extracellular region	29	0.451299	1.0588	0.446898	0.921881	0.772275	370	tags=41%, list=24%, signal=32%	81799/18133/100039795/16000/19016/24088/17470/22228/58185/21803/14118/13618
BP	GO:0071692	protein localization to extracellular region	29	0.451299	1.0588	0.446898	0.921881	0.772275	370	tags=41%, list=24%, signal=32%	81799/18133/100039795/16000/19016/24088/17470/22228/58185/21803/14118/13618
BP	GO:0010035	response to inorganic substance	54	0.419118	1.03812	0.446465	0.921881	0.772275	409	tags=37%, list=27%, signal=28%	17189/17395/13078/20657/19016/11690/22436/12606/22228/12925/18127/18173/11770/54153/12010/13618/26362/15165/20597/234577
MF	GO:0016787	hydrolase activity	211	0.393807	1.02059	0.448551	0.924273	0.774279	301	tags=20%, list=20%, signal=19%	12350/11459/235130/17082/14940/11801/11937/72361/56264/103967/17395/13482/13479/14089/66857/27052/27226/104759/17110/20556/11421/13040/23945/17105/24110/16913/58809/55932/58223/80861/14962/16912/50908/80982/19264/12495/13036/54396/16790/67331/67893/16956
BP	GO:0007009	plasma membrane organization	17	0.475312	1.05064	0.450056	0.926353	0.776022	308	tags=35%, list=20%, signal=28%	13009/434246/14276/140792/19264/16658
BP	GO:0001763	morphogenesis of a branching structure	26	0.453408	1.05416	0.452128	0.928574	0.777882	136	tags=15%, list=9%, signal=14%	20319/14734/16000/18595
BP	GO:0048638	regulation of developmental growth	44	0.427216	1.04117	0.452041	0.928574	0.777882	281	tags=25%, list=19%, signal=21%	74116/231507/12266/16000/71653/12818/74131/23945/22778/12774/21814
CC	GO:0045178	basal part of cell	28	0.453577	1.06061	0.45301	0.929195	0.778402	346	tags=46%, list=23%, signal=36%	70839/11931/114644/14089/101488/11421/24059/14726/12495/50934/52685/12490/234593
BP	GO:2000106	regulation of leukocyte apoptotic process	17	0.474271	1.04834	0.453423	0.929195	0.778402	430	tags=59%, list=28%, signal=43%	14456/16149/20612/14127/12774/14130/15163/26362/16854/20440
BP	GO:0007259	receptor signaling pathway via JAK-STAT	17	0.474155	1.04808	0.455668	0.93272	0.781355	453	tags=59%, list=30%, signal=42%	13078/16000/12978/55932/19264/229900/15163/16155/547253/20846
BP	GO:1901617	organic hydroxy compound biosynthetic process	27	-0.215686	-0.95459	0.45614	0.93272	0.781355	69	tags=11%, list=5%, signal=11%	18227/21808/18441
BP	GO:0008202	steroid metabolic process	26	0.452266	1.0515	0.458511	0.935337	0.783548	624	tags=69%, list=41%, signal=41%	13078/16000/18595/394432/12606/20750/13618/71911/20597/13132/18145/14792/67963/20397/114664/11363/11816/20280
BP	GO:0035914	skeletal muscle cell differentiation	16	0.476078	1.05005	0.459368	0.935337	0.783548	70	tags=12%, list=5%, signal=12%	228785/228003
MF	GO:0008289	lipid binding	91	0.407579	1.03184	0.458918	0.935337	0.783548	425	tags=36%, list=28%, signal=28%	434246/11472/20344/14745/11815/12266/14456/16000/27226/394432/17969/18830/19204/19016/11690/24088/63873/54396/16956/108101/14858/23880/11770/15944/54153/21838/226594/26362/71911/15165/234577/26970/13132
BP	GO:0071363	cellular response to growth factor stimulus	80	0.405525	1.02592	0.45992	0.935337	0.783548	355	tags=29%, list=23%, signal=23%	20319/14734/214425/64074/13179/16948/12825/14456/399558/18595/20375/19016/74048/27528/22436/56198/66695/21814/14314/18127/21803/53618/14118
BP	GO:0048871	multicellular organismal-level homeostasis	110	0.401208	1.0207	0.459459	0.935337	0.783548	391	tags=38%, list=26%, signal=31%	17189/18133/100039795/12825/231507/17150/16149/12978/20375/12818/14747/74131/19016/13040/100038882/16909/22778/14127/18733/12774/63873/21814/13036/22228/14130/16658/16190/14314/246730/18127/18173/16364/20750/12490/21803/11770/15163/12010/13618/68728/26362/100705
MF	GO:1901702	salt transmembrane transporter activity	29	0.448234	1.05161	0.462671	0.935506	0.783689	442	tags=52%, list=29%, signal=37%	11937/20272/11931/114644/100040591/20266/63873/22228/71699/18431/15165/331004/17364/11826/317750
BP	GO:0034644	cellular response to UV	25	0.452648	1.04617	0.461046	0.935506	0.783689	63	tags=8%, list=4%, signal=8%	76293/17395
BP	GO:0060976	coronary vasculature development	15	0.478442	1.0431	0.464164	0.935506	0.783689	281	tags=27%, list=19%, signal=22%	14734/23796/11421/21814
BP	GO:0044703	multi-organism reproductive process	15	0.478312	1.04282	0.464164	0.935506	0.783689	191	tags=27%, list=13%, signal=24%	17395/19223/16011/19204
BP	GO:0044706	multi-multicellular organism process	15	0.478312	1.04282	0.464164	0.935506	0.783689	191	tags=27%, list=13%, signal=24%	17395/19223/16011/19204
BP	GO:0010959	regulation of metal ion transport	48	0.418345	1.02875	0.464503	0.935506	0.783689	410	tags=35%, list=27%, signal=27%	76757/70839/11472/11931/16000/23796/11421/20266/16170/13057/80982/18127/21803/12010/21838/20648/16854
BP	GO:0071214	cellular response to abiotic stimulus	43	0.42296	1.02801	0.462641	0.935506	0.783689	436	tags=33%, list=29%, signal=24%	76293/20319/17395/212937/63873/12925/18127/21803/21857/171543/226594/20597/17364/11826
BP	GO:0104004	cellular response to environmental stimulus	43	0.42296	1.02801	0.462641	0.935506	0.783689	436	tags=33%, list=29%, signal=24%	76293/20319/17395/212937/63873/12925/18127/21803/21857/171543/226594/20597/17364/11826
CC	GO:0005789	endoplasmic reticulum membrane	54	0.413799	1.02494	0.461616	0.935506	0.783689	535	tags=50%, list=35%, signal=33%	76757/11937/228003/104759/54396/58185/67893/15944/234593/12010/14964/14972/18431/21354/56857/21356/14245/19300/14705/21355/13476/18807/224674/212862/214063/11666/14792
BP	GO:0032970	regulation of actin filament-based process	51	0.41705	1.02799	0.465046	0.935592	0.783761	84	tags=12%, list=6%, signal=11%	13009/228785/93677/11472/13717/14745
BP	GO:0045165	cell fate commitment	24	0.453386	1.0436	0.466093	0.935984	0.78409	29	tags=8%, list=2%, signal=8%	244810/20319
BP	GO:0030183	B cell differentiation	22	0.456254	1.03572	0.467532	0.935984	0.78409	277	tags=32%, list=18%, signal=26%	13482/74039/14961/20375/22778/16792/19264
BP	GO:2001233	regulation of apoptotic signaling pathway	50	0.415259	1.02435	0.467072	0.935984	0.78409	302	tags=22%, list=20%, signal=18%	51795/20319/17395/16000/16149/212937/13040/20612/19264/13036/14130
BP	GO:0032502	developmental process	639	0.385919	1.00839	0.467532	0.935984	0.78409	356	tags=25%, list=24%, signal=33%	74116/21957/18175/11459/17189/74376/13009/235130/17082/244810/21828/228785/93677/20319/19288/14734/381339/434246/57266/64074/53318/103967/21393/13179/29818/70839/68588/17395/18133/13078/11472/228003/11931/68678/105827/12565/16948/13717/71566/14745/20307/13482/19223/16011/74039/226041/14089/100039795/12825/17907/71660/231507/12266/14456/17150/16000/399558/18595/14961/12262/70717/12259/21826/68794/…
BP	GO:1902806	regulation of cell cycle G1/S phase transition	26	-0.234674	-0.987616	0.467742	0.935984	0.78409	324	tags=42%, list=21%, signal=34%	12572/79263/381293/12575/81702/12914/12043/77044/52679/56289/29861
BP	GO:1903522	regulation of blood circulation	28	0.447804	1.04711	0.470961	0.936416	0.784452	214	tags=21%, list=14%, signal=19%	13009/11931/68678/11421/23945/20266
BP	GO:0120034	positive regulation of plasma membrane bounded cell projection assembly	18	0.468281	1.0403	0.470653	0.936416	0.784452	61	tags=11%, list=4%, signal=11%	103967/70839
BP	GO:1901293	nucleoside phosphate biosynthetic process	20	0.461191	1.03552	0.470524	0.936416	0.784452	391	tags=45%, list=26%, signal=34%	23962/245650/12495/18604/246730/18127/21803/22169/100705
MF	GO:0005543	phospholipid binding	52	0.415066	1.0257	0.470172	0.936416	0.784452	425	tags=37%, list=28%, signal=27%	434246/11472/14745/14456/27226/17969/18830/19204/54396/15944/54153/21838/226594/26362/71911/15165/234577/26970/13132
BP	GO:0060284	regulation of cell development	111	0.400222	1.01817	0.469469	0.936416	0.784452	405	tags=42%, list=27%, signal=33%	16948/74039/14456/16000/12262/14960/16149/12978/71653/20375/74131/19016/74048/11421/77125/66991/100038882/16909/12606/22778/20308/56198/22177/18733/24088/12774/19264/21938/14190/16658/16190/13838/21803/20361/15944/12006/15163/14118/12010/13618/54712/21838/26362/18606/20317/14580/18383
CC	GO:0098827	endoplasmic reticulum subcompartment	55	0.409786	1.01613	0.470707	0.936416	0.784452	535	tags=49%, list=35%, signal=33%	76757/11937/228003/104759/54396/58185/67893/15944/234593/12010/14964/14972/18431/21354/56857/21356/14245/19300/14705/21355/13476/18807/224674/212862/214063/11666/14792
CC	GO:0005776	autophagosome	15	0.474481	1.03446	0.474403	0.941943	0.789082	18	tags=7%, list=1%, signal=7%	51795
BP	GO:0090100	positive regulation of transmembrane receptor protein serine/threonine kinase signaling pathway	17	0.466798	1.03182	0.474747	0.941943	0.789082	450	tags=47%, list=30%, signal=33%	14734/19016/74048/21814/21803/13132/114249/21809
CC	GO:0030141	secretory granule	30	0.438801	1.03658	0.47744	0.944281	0.79104	450	tags=50%, list=30%, signal=36%	20344/16000/21826/17110/16949/17105/13036/67331/18173/21803/18636/171543/20597/11826/21809
BP	GO:0043433	negative regulation of DNA-binding transcription factor activity	22	0.453558	1.0296	0.477273	0.944281	0.79104	282	tags=27%, list=19%, signal=23%	13078/19223/20375/14747/56198/17470
BP	GO:0051130	positive regulation of cellular component organization	165	0.393765	1.01357	0.476523	0.944281	0.79104	425	tags=35%, list=28%, signal=28%	93677/19288/14734/103967/13179/70839/17395/11472/105827/14745/20307/12266/14456/16000/399558/21826/68792/71653/19016/81877/20266/66991/14726/100038882/14131/22778/22177/14127/63873/94176/13057/19264/54396/14130/16190/18173/13838/21803/20361/15944/234593/18636/171543/12010/54712/21838/26362/18606/22240/20317/381644/20597/16854/14544/64297/259300/13132
BP	GO:2001234	negative regulation of apoptotic signaling pathway	29	0.440934	1.03448	0.479495	0.946346	0.79277	165	tags=14%, list=11%, signal=13%	20319/17395/16000/16149
BP	GO:0007188	adenylate cyclase-modulating G protein-coupled receptor signaling pathway	17	0.464887	1.0276	0.479237	0.946346	0.79277	305	tags=35%, list=20%, signal=28%	70839/243277/14745/13733/77037/269604
CC	GO:0000139	Golgi membrane	23	-0.246902	-1.00524	0.480519	0.947368	0.793626	19	tags=9%, list=1%, signal=9%	320150/53374
BP	GO:0051049	regulation of transport	184	0.392656	1.01411	0.481518	0.948338	0.794439	360	tags=30%, list=24%, signal=26%	76757/228785/19288/14734/81799/103967/70839/17395/18133/11472/11931/14745/100040591/11815/12266/14456/16000/16149/18830/212937/20375/23796/13058/19204/19016/11421/13040/20266/16170/14131/246728/14127/24088/94176/13057/80982/19264/21938/17470/12495/22228/58185/14130/16190/54609/18127/18173/20750/21803/52668/234593/18636/15163/14118/12010
BP	GO:1901890	positive regulation of cell junction assembly	15	0.472568	1.03029	0.482366	0.94898	0.794977	160	tags=27%, list=11%, signal=24%	105827/399558/21826/68792
BP	GO:0003151	outflow tract morphogenesis	15	0.472112	1.0293	0.484642	0.94898	0.794977	281	tags=27%, list=19%, signal=22%	20319/13717/56198/21814
BP	GO:0060041	retina development in camera-type eye	18	0.463295	1.02922	0.48505	0.94898	0.794977	434	tags=50%, list=29%, signal=36%	13078/12266/18595/23928/22778/21803/21838/15165/17364
CC	GO:0009925	basal plasma membrane	25	0.445232	1.02903	0.487727	0.94898	0.794977	346	tags=48%, list=23%, signal=38%	70839/11931/114644/101488/11421/24059/14726/12495/50934/52685/12490/234593
BP	GO:0030048	actin filament-based movement	19	0.45861	1.02803	0.487377	0.94898	0.794977	269	tags=26%, list=18%, signal=22%	228785/71653/20266/14726/17916
BP	GO:0043122	regulation of I-kappaB kinase/NF-kappaB signaling	23	0.448873	1.02505	0.483243	0.94898	0.794977	481	tags=57%, list=32%, signal=39%	434219/16149/209387/55932/56620/54396/229900/15944/217203/57783/64297/20846/17874
CC	GO:0042470	melanosome	15	0.468828	1.02214	0.49033	0.94898	0.794977	679	tags=87%, list=45%, signal=48%	18431/18241/73822/22293/381269/20431/11816/192232/83429/77836/22173/11891/56175
CC	GO:0048770	pigment granule	15	0.468828	1.02214	0.49033	0.94898	0.794977	679	tags=87%, list=45%, signal=48%	18431/18241/73822/22293/381269/20431/11816/192232/83429/77836/22173/11891/56175
BP	GO:0051962	positive regulation of nervous system development	44	0.418056	1.01884	0.483673	0.94898	0.794977	403	tags=45%, list=27%, signal=34%	105827/16000/399558/21826/68792/12978/71653/19016/11421/77125/66991/24088/21938/13838/21803/20361/54712/18606/20317/14580
BP	GO:0015849	organic acid transport	24	0.442458	1.01845	0.493003	0.94898	0.794977	489	tags=54%, list=32%, signal=37%	114644/101488/19016/11421/24059/22228/50934/18173/11770/14580/26970/19300/73822
BP	GO:0046942	carboxylic acid transport	24	0.442458	1.01845	0.493003	0.94898	0.794977	489	tags=54%, list=32%, signal=37%	114644/101488/19016/11421/24059/22228/50934/18173/11770/14580/26970/19300/73822
BP	GO:0030217	T cell differentiation	40	0.42171	1.01832	0.491264	0.94898	0.794977	360	tags=40%, list=24%, signal=31%	14960/16149/20375/74131/74048/22778/14127/94176/19264/14190/58185/16658/16190/16364/21803/12010
BP	GO:1903530	regulation of secretion by cell	45	0.415136	1.01624	0.491853	0.94898	0.794977	355	tags=40%, list=23%, signal=32%	81799/70839/18133/16000/20375/19204/19016/14127/24088/21938/17470/12495/22228/58185/16190/20750/21803/14118
BP	GO:0019725	cellular homeostasis	82	0.40133	1.01246	0.485427	0.94898	0.794977	290	tags=22%, list=19%, signal=19%	13009/76757/11937/81799/20272/11931/16948/20307/14456/16000/23796/22329/12774/63873/13057/80982/19264/22228
BP	GO:0070372	regulation of ERK1 and ERK2 cascade	46	0.412783	1.01241	0.491886	0.94898	0.794977	346	tags=37%, list=23%, signal=29%	81799/20307/12266/14456/16000/18595/16149/12978/20305/20308/24088/63873/19264/13838/21803/20361/234593
BP	GO:0030098	lymphocyte differentiation	59	0.405123	1.0112	0.488956	0.94898	0.794977	360	tags=36%, list=24%, signal=28%	13482/74039/14456/14961/14960/16149/20375/74131/74048/22778/16792/14127/94176/19264/14190/58185/16658/16190/16364/21803/12010
BP	GO:0070848	response to growth factor	82	0.400187	1.00958	0.489447	0.94898	0.794977	355	tags=28%, list=23%, signal=23%	20319/14734/214425/64074/13179/16948/12825/14456/399558/18595/20375/19016/74048/27528/22436/56198/66695/21814/14314/18127/21803/53618/14118
CC	GO:0012506	vesicle membrane	67	0.402184	1.00953	0.486405	0.94898	0.794977	679	tags=76%, list=45%, signal=44%	434246/20344/14961/14969/14960/14999/80982/12514/18173/17533/13838/12010/14964/66141/14972/18431/21354/259300/13132/331004/11826/21356/13033/15039/18241/108012/18807/192652/68428/69582/19344/22293/16432/381269/20972/18174/20431/70546/66096/11975/11984/12512/66147/103199/100226/67739/11891/74772/17775/101240/56175
CC	GO:0030659	cytoplasmic vesicle membrane	67	0.402184	1.00953	0.486405	0.94898	0.794977	679	tags=76%, list=45%, signal=44%	434246/20344/14961/14969/14960/14999/80982/12514/18173/17533/13838/12010/14964/66141/14972/18431/21354/259300/13132/331004/11826/21356/13033/15039/18241/108012/18807/192652/68428/69582/19344/22293/16432/381269/20972/18174/20431/70546/66096/11975/11984/12512/66147/103199/100226/67739/11891/74772/17775/101240/56175
BP	GO:0071417	cellular response to organonitrogen compound	76	0.398505	1.00895	0.492492	0.94898	0.794977	302	tags=24%, list=20%, signal=20%	13009/434246/70839/11472/16011/12825/110454/17067/71660/16000/18595/17069/19016/22329/24088/18604/16956/14130
BP	GO:2000628	regulation of miRNA metabolic process	16	-0.276268	-0.985513	0.491379	0.94898	0.794977	263	tags=50%, list=17%, signal=42%	19712/269401/381305/17869/21676/20807/16476/21808
BP	GO:1900180	regulation of protein localization to nucleus	20	-0.257408	-0.984302	0.488372	0.94898	0.794977	269	tags=45%, list=18%, signal=37%	15194/14634/12914/50523/230784/70790/108155/13853/21808
BP	GO:0120161	regulation of cold-induced thermogenesis	18	0.458443	1.01844	0.493909	0.949747	0.795619	460	tags=56%, list=30%, signal=39%	231507/17150/14747/22228/16190/16364/11770/14783/14245/14705
MF	GO:0022890	inorganic cation transmembrane transporter activity	33	0.430098	1.01711	0.496335	0.953432	0.798706	442	tags=48%, list=29%, signal=35%	11937/20272/11931/114644/100040591/20266/63873/22228/18173/71699/74552/15165/331004/17364/11826/317750
BP	GO:0071482	cellular response to light stimulus	26	0.438837	1.02028	0.497872	0.955404	0.800358	63	tags=8%, list=4%, signal=8%	76293/17395
BP	GO:0001843	neural tube closure	21	0.451447	1.01729	0.499456	0.955503	0.800441	62	tags=10%, list=4%, signal=9%	20319/68588
BP	GO:0060606	tube closure	21	0.451447	1.01729	0.499456	0.955503	0.800441	62	tags=10%, list=4%, signal=9%	20319/68588
BP	GO:0097553	calcium ion transmembrane import into cytosol	21	0.450108	1.01427	0.499456	0.955503	0.800441	376	tags=43%, list=25%, signal=33%	76757/23796/12774/63873/13057/80982/19264/21803/21838
BP	GO:0031333	negative regulation of protein-containing complex assembly	16	0.458608	1.01152	0.501129	0.957578	0.802179	344	tags=38%, list=23%, signal=29%	93677/24088/54396/327959/19241/15944
MF	GO:0008324	monoatomic cation transmembrane transporter activity	34	0.424047	1.00743	0.501564	0.957578	0.802179	442	tags=47%, list=29%, signal=34%	11937/20272/11931/114644/100040591/20266/63873/22228/18173/71699/74552/15165/331004/17364/11826/317750
BP	GO:0050678	regulation of epithelial cell proliferation	44	0.412871	1.00621	0.504082	0.961213	0.805224	370	tags=30%, list=24%, signal=23%	21828/20319/14734/16000/23796/19016/22436/13057/21814/13601/21803/12010/13618
BP	GO:0044092	negative regulation of molecular function	120	0.392255	1.00263	0.504496	0.961213	0.805224	200	tags=15%, list=13%, signal=14%	74116/20319/19288/14734/17395/18788/13078/11472/19223/13479/76469/14456/16000/12258/20375/14747/19016/11421
BP	GO:0031644	regulation of nervous system process	18	-0.256138	-0.962156	0.505051	0.961291	0.80529	164	tags=28%, list=11%, signal=25%	382867/26556/239102/18762/243961
MF	GO:0003924	GTPase activity	17	0.456514	1.00909	0.506173	0.962449	0.806259	344	tags=29%, list=23%, signal=23%	103967/55932/54396/229900/15944
BP	GO:0010632	regulation of epithelial cell migration	33	0.427065	1.00994	0.507853	0.964369	0.807868	399	tags=36%, list=26%, signal=27%	64074/13179/17395/16000/68792/19016/21814/13036/18127/21803/18606/20317
BP	GO:0071375	cellular response to peptide hormone stimulus	39	0.416656	1.00526	0.508214	0.964369	0.807868	192	tags=15%, list=13%, signal=14%	13009/434246/11472/71660/16000/19016
BP	GO:0060348	bone development	31	0.426227	1.00574	0.509948	0.964724	0.808166	355	tags=39%, list=23%, signal=30%	16948/12825/16000/18295/212937/22177/12111/63873/19264/13601/12006/14118
BP	GO:0061024	membrane organization	76	0.394846	0.999685	0.50951	0.964724	0.808166	308	tags=25%, list=20%, signal=21%	13009/76757/434246/103967/17167/14276/12266/14456/19016/14131/140792/16792/14127/94176/19264/67775/67331/14130/16658
BP	GO:0070371	ERK1 and ERK2 cascade	50	0.40438	0.997511	0.509625	0.964724	0.808166	346	tags=36%, list=23%, signal=29%	81799/20307/12266/14456/16000/18595/16149/12978/20305/20308/24088/63873/19264/13036/13838/21803/20361/234593
BP	GO:0030833	regulation of actin filament polymerization	15	0.460715	1.00445	0.510808	0.965375	0.808711	80	tags=13%, list=5%, signal=13%	93677/13717
BP	GO:2000278	regulation of DNA biosynthetic process	19	0.45017	1.00911	0.515917	0.969157	0.811879	271	tags=21%, list=18%, signal=17%	64074/13078/19016/12267
BP	GO:0071887	leukocyte apoptotic process	18	0.452469	1.00517	0.51495	0.969157	0.811879	430	tags=56%, list=28%, signal=40%	14456/16149/20612/14127/12774/14130/15163/26362/16854/20440
BP	GO:0032787	monocarboxylic acid metabolic process	65	0.399308	1.00244	0.514573	0.969157	0.811879	457	tags=40%, list=30%, signal=29%	72361/13078/19223/12266/27052/16000/394432/16149/19016/67103/11690/23945/81877/14726/22228/18604/16956/11770/74519/100705/13808/14555/14245/19215/12894/19300
MF	GO:0015075	monoatomic ion transmembrane transporter activity	39	0.414887	1.00099	0.5154	0.969157	0.811879	442	tags=46%, list=29%, signal=34%	11937/20272/11931/114644/100040591/13058/20266/63873/22228/18173/71699/18431/74552/15165/331004/17364/11826/317750
CC	GO:0043025	neuronal cell body	59	0.398944	0.995778	0.51506	0.969157	0.811879	340	tags=29%, list=23%, signal=23%	228785/18133/19293/14745/11815/16000/17969/12978/71653/13058/13057/21938/17470/12495/12268/13838/21803
BP	GO:1901699	cellular response to nitrogen compound	78	0.393067	0.995347	0.513514	0.969157	0.811879	302	tags=23%, list=20%, signal=19%	13009/434246/70839/11472/16011/12825/110454/17067/71660/16000/18595/17069/19016/22329/24088/18604/16956/14130
BP	GO:0009966	regulation of signal transduction	337	0.384163	1.00135	0.518482	0.97105	0.813465	357	tags=27%, list=24%, signal=27%	51795/228785/20319/14734/214425/434246/434219/64074/81799/13179/70839/68588/17395/18133/13078/16948/20344/14745/20307/19223/16011/74039/11815/12825/246727/76469/71660/382551/12266/14456/16000/231655/18595/17084/50706/54123/16149/20564/12978/20305/212937/20375/14747/209387/23796/19016/74048/13040/23945/27528/55932/56620/100038882/22436/83490/80861/20612/16792/20308/56198/66695/320207/24088/77037/6…
BP	GO:0009719	response to endogenous stimulus	184	0.386669	0.998652	0.518482	0.97105	0.813465	359	tags=27%, list=24%, signal=23%	17189/13009/20319/14734/11937/214425/434246/64074/13179/70839/11472/16948/16011/12825/110454/17067/71660/14456/16000/399558/18595/20375/17069/19016/74048/22329/27528/22436/16909/56198/66695/14127/24088/63873/21814/18604/16956/14130/14314/12514/18127/13838/20750/21803/53618/21857/15163/14118/67731
BP	GO:0003002	regionalization	46	0.404917	0.993118	0.518256	0.97105	0.813465	187	tags=15%, list=12%, signal=14%	20319/14734/21393/12266/12259/212937/23796
BP	GO:0007030	Golgi organization	15	-0.269498	-0.957163	0.520325	0.973528	0.815541	351	tags=47%, list=23%, signal=36%	100986/64009/15194/67886/59026/54667/110350
BP	GO:0014020	primary neural tube formation	22	0.440484	0.999924	0.521645	0.974499	0.816354	62	tags=9%, list=4%, signal=9%	20319/68588
BP	GO:1902106	negative regulation of leukocyte differentiation	17	0.451477	0.997953	0.521886	0.974499	0.816354	405	tags=47%, list=27%, signal=35%	12262/16149/18733/14190/16658/16190/14118/18383
BP	GO:0006887	exocytosis	22	0.439033	0.996628	0.527056	0.981415	0.822148	309	tags=32%, list=20%, signal=26%	434246/20307/20375/19204/14127/17916/16190
BP	GO:0001841	neural tube formation	23	0.435016	0.993407	0.526486	0.981415	0.822148	62	tags=9%, list=4%, signal=8%	20319/68588
BP	GO:0051345	positive regulation of hydrolase activity	58	0.396569	0.987866	0.527163	0.981415	0.822148	285	tags=26%, list=19%, signal=22%	20319/14745/20307/18595/20305/19204/19016/74048/13040/22436/16792/20308/19264/17470/13036
BP	GO:0003007	heart morphogenesis	51	0.400908	0.988202	0.528875	0.982647	0.82318	187	tags=16%, list=12%, signal=14%	228785/20319/21393/13717/399558/20564/17069/23796
BP	GO:0031589	cell-substrate adhesion	56	0.39647	0.98287	0.528759	0.982647	0.82318	439	tags=41%, list=29%, signal=30%	64074/223272/11472/11815/12825/14456/50706/23928/81877/14726/22329/67896/108101/57278/12837/20750/12490/21838/26362/18606/13132/20440/114249
BP	GO:0021537	telencephalon development	32	-0.223683	-1.02743	0.530612	0.98392	0.824247	291	tags=38%, list=19%, signal=31%	381293/15194/24136/14634/16974/235439/20807/320790/218194/140486/67749/12032
BP	GO:0034599	cellular response to oxidative stress	27	0.4292	0.999589	0.530159	0.98392	0.824247	387	tags=33%, list=26%, signal=25%	17395/13078/20657/18595/18604/18127/53618/56615/26362
BP	GO:0006605	protein targeting	33	-0.225127	-1.0219	0.531915	0.984046	0.824352	14	tags=9%, list=1%, signal=9%	230895/67749/229801
BP	GO:0051168	nuclear export	26	-0.221672	-0.932897	0.532258	0.984046	0.824352	661	tags=81%, list=44%, signal=46%	227699/21681/269966/192160/108989/59015/103468/331401/234069/231452/170762/234733/57258/103573/53319/28114/70686/329506/218210/100019/235626
BP	GO:0060349	bone morphogenesis	17	-0.249011	-0.928315	0.531532	0.984046	0.824352	260	tags=47%, list=17%, signal=39%	15530/14634/16974/17260/17937/20855/14284/12411
CC	GO:0043230	extracellular organelle	16	0.449982	0.99249	0.534989	0.986864	0.826713	668	tags=81%, list=44%, signal=46%	11421/55932/16790/229900/64297/11826/19344/18174/20431/12512/11816/27419/53378
CC	GO:0065010	extracellular membrane-bounded organelle	16	0.449982	0.99249	0.534989	0.986864	0.826713	668	tags=81%, list=44%, signal=46%	11421/55932/16790/229900/64297/11826/19344/18174/20431/12512/11816/27419/53378
BP	GO:0010634	positive regulation of epithelial cell migration	21	0.436543	0.983705	0.535365	0.986864	0.826713	340	tags=33%, list=23%, signal=26%	64074/17395/16000/68792/13036/18127/21803
BP	GO:0033993	response to lipid	90	0.391774	0.991238	0.540622	0.987752	0.827457	387	tags=38%, list=26%, signal=30%	434219/16948/14745/16000/17084/212937/20375/209387/19204/19016/11421/66102/55932/56198/24088/12774/21938/21814/13036/54396/16956/12514/18127/18173/17533/20750/21803/15944/56615/67731/12010/13618/22169/26362
BP	GO:1902531	regulation of intracellular signal transduction	192	0.382831	0.990665	0.54046	0.987752	0.827457	354	tags=26%, list=23%, signal=23%	228785/20319/214425/434219/81799/13179/70839/17395/18133/20344/14745/20307/16011/12825/76469/12266/14456/16000/18595/16149/12978/20305/212937/20375/14747/209387/23796/19016/55932/56620/22436/83490/16792/20308/320207/24088/63873/94176/19264/54396/18604/14130/229900/13838/21803/20361/15944/234593/15163/54153
BP	GO:0050679	positive regulation of epithelial cell proliferation	19	0.441796	0.990336	0.536773	0.987752	0.827457	340	tags=32%, list=23%, signal=25%	21828/16000/23796/13057/13601/21803
MF	GO:0015318	inorganic molecular entity transmembrane transporter activity	39	0.409457	0.987888	0.537988	0.987752	0.827457	442	tags=46%, list=29%, signal=34%	11937/20272/11931/114644/100040591/20266/63873/22228/18173/71699/18431/74552/15165/56857/331004/17364/11826/317750
BP	GO:1903131	mononuclear cell differentiation	66	0.392986	0.985707	0.540785	0.987752	0.827457	360	tags=35%, list=24%, signal=28%	13482/74039/14456/14961/14960/16149/20375/74131/19016/74048/22778/16792/14127/18733/94176/19264/14190/58185/16658/16190/16364/21803/12010
BP	GO:0008584	male gonad development	17	0.445833	0.985478	0.540965	0.987752	0.827457	200	tags=18%, list=13%, signal=15%	20319/18595/11421
BP	GO:0046546	development of primary male sexual characteristics	17	0.445833	0.985478	0.540965	0.987752	0.827457	200	tags=18%, list=13%, signal=15%	20319/18595/11421
BP	GO:0046661	male sex differentiation	17	0.445833	0.985478	0.540965	0.987752	0.827457	200	tags=18%, list=13%, signal=15%	20319/18595/11421
BP	GO:0003206	cardiac chamber morphogenesis	23	0.429877	0.981671	0.537297	0.987752	0.827457	340	tags=35%, list=23%, signal=27%	20319/20564/17069/23796/56198/21814/18127/21803
CC	GO:0044853	plasma membrane raft	22	0.432367	0.981497	0.541126	0.987752	0.827457	87	tags=14%, list=6%, signal=13%	70839/11931/19223
BP	GO:0010506	regulation of autophagy	35	0.412474	0.982689	0.542056	0.988486	0.828072	357	tags=29%, list=24%, signal=22%	434219/13179/80888/71712/209387/24088/54396/54609/15944/171543
BP	GO:0043068	positive regulation of programmed cell death	82	0.390599	0.985393	0.542714	0.988722	0.828269	285	tags=21%, list=19%, signal=18%	51795/20319/17395/13078/14745/19223/14089/19016/11421/13040/55932/20612/16792/27056/19264/21938/13036
MF	GO:0003674	molecular_function	1455	0.398798	0.986816	0.545455	0.990821	0.830027	306	tags=20%, list=20%, signal=438%	21925/74116/12350/21957/18175/11459/17189/57262/74376/21953/66607/17879/109272/13009/76293/235130/100039890/51795/70192/17082/244810/21828/14940/76757/111241/228785/11801/93677/20319/19288/14734/68498/11937/214425/17901/233199/69142/381339/434246/434219/216613/238564/57266/64074/56429/212996/81799/53318/72361/22403/223272/93671/226695/56264/103967/21393/17312/13179/14133/29818/70839/68588/17395/2…
BP	GO:0050801	monoatomic ion homeostasis	60	0.391986	0.979434	0.545272	0.990821	0.830027	390	tags=33%, list=26%, signal=26%	13009/76757/11937/20272/11931/20307/23796/12774/63873/13057/80982/19264/18604/18173/20750/21803/12010/13618/21838/18431
BP	GO:0055080	monoatomic cation homeostasis	60	0.391986	0.979434	0.545272	0.990821	0.830027	390	tags=33%, list=26%, signal=26%	13009/76757/11937/20272/11931/20307/23796/12774/63873/13057/80982/19264/18604/18173/20750/21803/12010/13618/21838/18431
BP	GO:0018107	peptidyl-threonine phosphorylation	17	0.44247	0.978044	0.547699	0.99147	0.830571	344	tags=29%, list=23%, signal=23%	228785/80982/54396/21803/15944
BP	GO:0018210	peptidyl-threonine modification	17	0.44247	0.978044	0.547699	0.99147	0.830571	344	tags=29%, list=23%, signal=23%	228785/80982/54396/21803/15944
BP	GO:0006873	intracellular monoatomic ion homeostasis	56	0.392955	0.974156	0.547931	0.99147	0.830571	390	tags=30%, list=26%, signal=23%	13009/76757/11937/11931/20307/23796/12774/63873/13057/80982/19264/18173/20750/21803/12010/21838/18431
BP	GO:0030003	intracellular monoatomic cation homeostasis	56	0.392955	0.974156	0.547931	0.99147	0.830571	390	tags=30%, list=26%, signal=23%	13009/76757/11937/11931/20307/23796/12774/63873/13057/80982/19264/18173/20750/21803/12010/21838/18431
BP	GO:0043393	regulation of protein binding	26	0.42038	0.977371	0.552128	0.994748	0.833318	79	tags=12%, list=5%, signal=11%	68588/17395/16948
BP	GO:2001235	positive regulation of apoptotic signaling pathway	20	0.433902	0.974249	0.552402	0.994748	0.833318	285	tags=25%, list=19%, signal=21%	51795/13040/20612/19264/13036
BP	GO:0048608	reproductive structure development	43	0.400219	0.972735	0.551689	0.994748	0.833318	200	tags=16%, list=13%, signal=15%	20319/19288/12266/16000/18595/212937/11421
BP	GO:0061458	reproductive system development	43	0.400219	0.972735	0.551689	0.994748	0.833318	200	tags=16%, list=13%, signal=15%	20319/19288/12266/16000/18595/212937/11421
BP	GO:0007051	spindle organization	16	-0.262081	-0.934903	0.551724	0.994748	0.833318	796	tags=94%, list=53%, signal=45%	66617/22350/16211/20877/13006/16551/108989/54141/230376/75786/106042/105988/12316/70799/668880
BP	GO:1901653	cellular response to peptide	45	0.398135	0.974626	0.552953	0.994784	0.833347	332	tags=24%, list=22%, signal=20%	13009/434246/11472/71660/16000/19016/22329/18604/16956/14130/13838
BP	GO:0010821	regulation of mitochondrion organization	21	0.429336	0.967463	0.553863	0.995463	0.833917	357	tags=33%, list=24%, signal=26%	13179/17395/16000/19016/54396/15944/171543
BP	GO:0055082	intracellular chemical homeostasis	73	0.389007	0.982267	0.555667	0.997351	0.835498	340	tags=26%, list=23%, signal=21%	13009/76757/11937/81799/11931/20307/14456/16000/23796/22329/12774/63873/13057/80982/19264/22228/18173/20750/21803
BP	GO:0003231	cardiac ventricle development	24	0.421955	0.971254	0.556512	0.997351	0.835498	340	tags=33%, list=23%, signal=26%	20319/20564/17069/23796/56198/21814/18127/21803
BP	GO:0001838	embryonic epithelial tube formation	24	0.421839	0.970986	0.556512	0.997351	0.835498	62	tags=8%, list=4%, signal=8%	20319/68588
BP	GO:0010717	regulation of epithelial to mesenchymal transition	16	0.439898	0.97025	0.558691	0.998386	0.836365	450	tags=50%, list=30%, signal=35%	20319/14726/21814/13838/21803/12006/13132/21809
BP	GO:0051259	protein complex oligomerization	21	0.4282	0.964904	0.558215	0.998386	0.836365	434	tags=43%, list=29%, signal=31%	434246/16149/11690/100038882/246730/12010/100705/15165/17364
BP	GO:0048066	developmental pigmentation	17	-0.246988	-0.920772	0.558559	0.998386	0.836365	1143	tags=41%, list=76%, signal=10%	22772/24136/14634/12043/17260/223838/17342
MF	GO:0044877	protein-containing complex binding	281	0.379118	0.986568	0.576424	1	0.837717	355	tags=26%, list=23%, signal=24%	18175/74376/17879/21828/19288/22403/223272/13179/17395/18133/11472/19293/19201/16948/13482/14089/17022/12825/231507/17150/16000/18595/14961/14969/319713/68794/14960/16149/18830/71653/20375/19016/20556/11690/13040/81877/14999/22004/22329/100038882/14131/140792/16909/12606/245650/17534/14127/18733/16912/24088/17916/63873/94176/21810/19264/21814/13036/18604/16956/14130/108101/12268/16658/52685/17132…
BP	GO:0042592	homeostatic process	201	0.380579	0.98615	0.56044	1	0.837717	391	tags=32%, list=26%, signal=28%	17189/13009/76757/11937/81799/20272/18133/11931/16948/20307/16011/100039795/12825/231507/14456/17150/16000/16149/12978/20375/12818/14747/23796/74131/19016/13040/22329/100038882/16909/12606/22778/14127/18733/12774/63873/13057/80982/19264/21814/13036/22228/18604/16956/14130/16658/16190/14314/246730/18127/18173/16364/20750/12490/21803/11770/15163/14118/12010/57875/13618/21838/68728/26362/18431/100705
BP	GO:0048167	regulation of synaptic plasticity	28	0.418683	0.979013	0.564942	1	0.837717	332	tags=29%, list=22%, signal=23%	228785/17395/11421/23945/22177/18733/14130/13838
BP	GO:0065007	biological regulation	1079	0.375628	0.978767	0.617383	1	0.837717	357	tags=24%, list=24%, signal=65%	21925/74116/21957/17189/21953/13009/76293/51795/17082/21828/14940/76757/111241/228785/11801/93677/20319/19288/14734/11937/214425/381339/434246/434219/57266/64074/56429/81799/22403/223272/226695/103967/13179/14133/70839/68588/17395/243277/20272/18133/18788/13078/11472/228003/11931/170786/19293/68678/105827/16948/13717/20344/14745/20307/13482/19223/16011/100040591/80888/74039/13479/11815/114332/140…
BP	GO:0035556	intracellular signal transduction	282	0.375601	0.977436	0.6004	1	0.837717	355	tags=25%, list=23%, signal=23%	13009/228785/20319/11937/214425/434219/81799/13179/70839/17395/18133/13078/11931/16948/20344/14745/20307/16011/74039/12825/76469/12266/14456/16000/18595/16149/12978/27219/20305/212937/71653/20375/14747/209387/23796/19016/66991/14726/22329/55932/56620/22436/83490/245650/16792/20308/320207/15951/24088/12774/63873/94176/19264/21938/21814/13036/54396/18604/14130/12925/18127/229900/13838/21803/20361/1…
BP	GO:0050789	regulation of biological process	1053	0.371964	0.969975	0.665335	1	0.837717	357	tags=24%, list=24%, signal=61%	21925/74116/21957/17189/21953/13009/76293/51795/17082/21828/14940/76757/111241/228785/11801/93677/20319/19288/14734/11937/214425/381339/434246/434219/57266/64074/56429/81799/22403/223272/226695/103967/13179/14133/70839/68588/17395/243277/18133/18788/13078/11472/228003/11931/170786/19293/68678/105827/16948/13717/20344/14745/20307/13482/19223/16011/100040591/80888/74039/13479/11815/114332/14089/170…
CC	GO:0005783	endoplasmic reticulum	163	0.37617	0.968871	0.594406	1	0.837717	564	tags=48%, list=37%, signal=34%	51795/21828/76757/11937/13078/228003/19223/219151/100039795/76469/399558/394432/16149/104759/17110/13058/74770/11690/17105/22329/22436/77037/13057/80982/21814/54396/232146/58185/67331/67893/54381/15944/234593/14598/56615/12010/14964/21838/66141/224454/74519/68318/14972/18431/21354/56857/30935/319880/17364/21356/14245/20193/19215/15039/19300/14705/21355/68737/13476/18807/17155/224674/14824/212862/…
BP	GO:0006082	organic acid metabolic process	85	0.382683	0.967349	0.589357	1	0.837717	476	tags=42%, list=32%, signal=31%	72361/13078/19223/13479/12266/27052/16000/394432/17969/16149/19016/67103/11690/23945/81877/14726/24088/22228/18604/16956/18127/11770/14598/74519/18431/100705/13808/14555/20440/14245/19215/12894/19300/245847/14869/26384
BP	GO:0019752	carboxylic acid metabolic process	85	0.382683	0.967349	0.589357	1	0.837717	476	tags=42%, list=32%, signal=31%	72361/13078/19223/13479/12266/27052/16000/394432/17969/16149/19016/67103/11690/23945/81877/14726/24088/22228/18604/16956/18127/11770/14598/74519/18431/100705/13808/14555/20440/14245/19215/12894/19300/245847/14869/26384
BP	GO:0043436	oxoacid metabolic process	85	0.382683	0.967349	0.589357	1	0.837717	476	tags=42%, list=32%, signal=31%	72361/13078/19223/13479/12266/27052/16000/394432/17969/16149/19016/67103/11690/23945/81877/14726/24088/22228/18604/16956/18127/11770/14598/74519/18431/100705/13808/14555/20440/14245/19215/12894/19300/245847/14869/26384
BP	GO:0006629	lipid metabolic process	115	0.378876	0.966732	0.586	1	0.837717	624	tags=61%, list=41%, signal=39%	72361/13078/19223/13479/11815/71660/66857/12266/27052/16000/18595/27226/394432/16149/19016/67103/11690/23945/81877/14726/12606/18604/16956/56375/20750/21803/11770/57875/13618/74519/100705/18606/71911/271424/20597/14555/26970/13132/14245/19215/12894/19300/14705/14869/11761/212862/18145/57319/216505/11666/52538/14792/20598/67963/18710/105501/11883/19156/20397/19012/104725/15902/114664/11363/320024/…
BP	GO:0042100	B cell proliferation	16	0.438246	0.966605	0.562077	1	0.837717	302	tags=38%, list=20%, signal=30%	16149/74131/14962/22177/19264/14130
BP	GO:0010952	positive regulation of peptidase activity	28	0.413373	0.966596	0.579725	1	0.837717	493	tags=50%, list=33%, signal=34%	20319/19016/74048/13040/22436/16792/13036/13838/68318/13033/20846/227753/106763/14824
BP	GO:0071396	cellular response to lipid	64	0.384549	0.96532	0.578894	1	0.837717	436	tags=42%, list=29%, signal=31%	434219/14745/16000/17084/212937/20375/209387/66102/55932/56198/21938/54396/16956/12514/18127/17533/20750/21803/15944/56615/67731/12010/22169/26362/57783/13132/11826
BP	GO:0048522	positive regulation of cellular process	623	0.369069	0.964599	0.701299	1	0.837717	360	tags=25%, list=24%, signal=32%	21953/13009/51795/17082/21828/76757/111241/228785/11801/93677/20319/19288/14734/434219/57266/64074/81799/103967/13179/70839/68588/17395/18133/13078/11472/11931/170786/105827/20344/14745/20307/13482/19223/16011/80888/74039/114332/14089/17022/12825/246727/71660/382551/231507/12266/14456/16000/231655/399558/18595/14961/195531/27226/14969/70717/319713/21826/14960/17084/50706/68792/54123/16149/12978/2…
BP	GO:0051047	positive regulation of secretion	27	0.413882	0.963915	0.569312	1	0.837717	450	tags=52%, list=30%, signal=37%	81799/16000/19204/19016/14127/24088/13057/16190/20750/21803/16854/13132/11826/21809
BP	GO:0051258	protein polymerization	26	0.414435	0.963548	0.567021	1	0.837717	80	tags=12%, list=5%, signal=11%	93677/19201/13717
BP	GO:0071897	DNA biosynthetic process	29	0.410536	0.963163	0.575184	1	0.837717	79	tags=10%, list=5%, signal=10%	64074/13078/16948
BP	GO:0032879	regulation of localization	237	0.370424	0.962874	0.651349	1	0.837717	360	tags=27%, list=24%, signal=24%	13009/76757/228785/19288/14734/434219/81799/103967/70839/17395/18133/11472/11931/14745/100040591/11815/12266/14456/16000/16149/18830/212937/20375/209387/23796/13058/19204/19016/11421/13040/20266/66991/16170/14131/246728/22177/14127/24088/12774/77037/94176/13057/80982/19264/21938/17470/12495/22228/58185/16956/14130/16190/54609/18127/18173/20750/21803/52668/234593/18636/15163/20288/14118/12010
BP	GO:0042391	regulation of membrane potential	41	0.397762	0.962667	0.57377	1	0.837717	71	tags=12%, list=5%, signal=12%	76757/13179/20272/11472/11931
BP	GO:0050790	regulation of catalytic activity	195	0.371666	0.961757	0.631369	1	0.837717	446	tags=36%, list=30%, signal=29%	74116/20319/19288/14734/17395/18788/14745/20307/13479/246727/76469/23962/14456/16000/231655/18595/16149/12978/20305/12258/19204/19016/74048/11421/13040/81877/16913/22436/246728/16792/20308/320207/16912/13057/80982/19264/17470/13036/54396/246730/13601/18127/18173/13838/21803/11770/15944/12006/21857/54153/14118/57875/217410/54712/21838/26362/68318/100705/20317/20597/13030/64297/21859/13132/434341/1…
CC	GO:0044297	cell body	72	0.380998	0.961496	0.594784	1	0.837717	406	tags=35%, list=27%, signal=27%	228785/70839/18133/19293/14745/11815/16000/17969/12978/71653/13058/24088/13057/21938/17470/12495/14130/12268/13838/21803/21838/22240/20317/14580/15165
BP	GO:0071495	cellular response to endogenous stimulus	157	0.373376	0.961397	0.613387	1	0.837717	359	tags=26%, list=24%, signal=22%	13009/20319/14734/214425/434246/64074/13179/70839/11472/16948/16011/12825/110454/17067/71660/14456/16000/399558/18595/20375/17069/19016/74048/22329/27528/22436/16909/56198/66695/24088/21814/18604/16956/14130/14314/18127/13838/21803/53618/14118/67731
BP	GO:0043065	positive regulation of apoptotic process	78	0.379435	0.960826	0.601602	1	0.837717	359	tags=24%, list=24%, signal=20%	51795/20319/17395/13078/14745/19223/14089/19016/11421/13040/20612/27056/19264/21938/13036/18127/21803/171543/67731
BP	GO:0032869	cellular response to insulin stimulus	31	0.407026	0.960433	0.576963	1	0.837717	301	tags=19%, list=20%, signal=16%	13009/434246/71660/19016/18604/16956
BP	GO:0006633	fatty acid biosynthetic process	15	0.440352	0.960055	0.56314	1	0.837717	615	tags=67%, list=41%, signal=40%	19223/16149/23945/16956/100705/19215/14869/11666/11363/54325
BP	GO:0044255	cellular lipid metabolic process	83	0.38024	0.959977	0.603015	1	0.837717	624	tags=63%, list=41%, signal=39%	72361/13078/19223/11815/71660/66857/12266/27052/27226/16149/19016/67103/11690/23945/81877/14726/18604/16956/56375/11770/74519/100705/18606/271424/20597/14555/26970/14245/19215/12894/19300/14705/14869/212862/57319/11666/52538/14792/20598/18710/105501/19156/20397/19012/104725/11363/320024/54325/11816/13350/103199/20280
BP	GO:0044242	cellular lipid catabolic process	27	0.412	0.959531	0.577778	1	0.837717	664	tags=81%, list=44%, signal=47%	13078/66857/27226/23945/16956/100705/18606/20597/14245/12894/19300/14705/57319/11666/52538/20598/19156/20397/11363/20280/27419/15926
BP	GO:0023051	regulation of signaling	365	0.367616	0.959135	0.676324	1	0.837717	357	tags=26%, list=24%, signal=26%	51795/228785/20319/14734/214425/434246/434219/64074/81799/13179/70839/68588/17395/18133/13078/16948/20344/14745/20307/19223/16011/74039/11815/12825/246727/76469/71660/382551/12266/14456/16000/231655/18595/17084/50706/54123/16149/20564/12978/20305/212937/20375/14747/209387/23796/19016/74048/11421/13040/23945/27528/55932/56620/100038882/22436/83490/80861/20612/16792/20308/56198/66695/320207/22177/1…
BP	GO:0071901	negative regulation of protein serine/threonine kinase activity	15	0.439601	0.958419	0.564278	1	0.837717	192	tags=13%, list=13%, signal=12%	20319/19016
MF	GO:0097367	carbohydrate derivative binding	239	0.368421	0.958407	0.671329	1	0.837717	401	tags=27%, list=27%, signal=24%	11459/17879/235130/21828/228785/11937/64074/22403/103967/13179/14133/18133/170786/20344/14745/20307/114332/246727/23962/18595/21826/50706/20564/12978/27219/12715/19204/13040/81877/55932/245650/80861/246728/24088/12111/17916/63873/80982/19264/21814/12495/54396/67896/67331/18604/116847/16956/14314/18127/229900/327978/13838/192187/15944/14118/217410/70892/21838/21923/22169/26362/100705/21354/22240/2…
BP	GO:0010646	regulation of cell communication	366	0.366567	0.95651	0.688312	1	0.837717	357	tags=26%, list=24%, signal=26%	51795/228785/20319/14734/214425/434246/434219/64074/81799/13179/70839/68588/17395/18133/13078/16948/20344/14745/20307/19223/16011/74039/11815/12825/246727/76469/71660/382551/12266/14456/16000/231655/18595/17084/50706/54123/16149/20564/12978/20305/212937/20375/14747/209387/23796/19016/74048/11421/13040/23945/27528/55932/56620/100038882/22436/83490/80861/20612/16792/20308/56198/66695/320207/22177/1…
BP	GO:0010171	body morphogenesis	16	0.433209	0.955497	0.574492	1	0.837717	136	tags=12%, list=9%, signal=11%	14734/18595
CC	GO:0045211	postsynaptic membrane	21	0.423649	0.954649	0.579978	1	0.837717	84	tags=19%, list=6%, signal=18%	103967/11472/12565/14745
BP	GO:0010562	positive regulation of phosphorus metabolic process	93	0.376937	0.954453	0.618857	1	0.837717	444	tags=40%, list=29%, signal=30%	21828/20319/17395/71660/12266/14456/16000/18595/16149/12978/23796/19204/11421/56620/320207/18733/80982/19264/54396/18127/18173/13838/21803/20361/15944/12006/15163/14118/13618/26362/18606/20597/64297/13132/14783/114249/547253
BP	GO:0045937	positive regulation of phosphate metabolic process	93	0.376937	0.954453	0.618857	1	0.837717	444	tags=40%, list=29%, signal=30%	21828/20319/17395/71660/12266/14456/16000/18595/16149/12978/23796/19204/11421/56620/320207/18733/80982/19264/54396/18127/18173/13838/21803/20361/15944/12006/15163/14118/13618/26362/18606/20597/64297/13132/14783/114249/547253
BP	GO:0048731	system development	421	0.366039	0.954299	0.694306	1	0.837717	281	tags=19%, list=19%, signal=22%	74116/18175/17189/74376/13009/244810/21828/228785/20319/19288/14734/64074/53318/103967/21393/13179/29818/70839/68588/17395/18133/13078/11472/105827/12565/16948/13717/71566/14745/19223/16011/14089/12825/71660/12266/14456/17150/16000/399558/18595/12259/21826/50706/18295/394432/68792/20564/12978/212937/71653/20375/12818/17069/23796/13058/19016/23928/11421/23945/16880/81877/20266/77125/66991/14726/22…
BP	GO:0065008	regulation of biological quality	294	0.366608	0.954208	0.682318	1	0.837717	371	tags=28%, list=25%, signal=26%	13009/76757/228785/93677/81799/103967/13179/70839/17395/20272/18133/13078/11472/11931/68678/105827/13717/20344/14745/100039795/20657/71660/14456/16000/399558/18595/21826/50706/394432/68792/16149/12978/212937/71653/12258/14747/23796/19204/19016/20556/11421/23945/74145/20266/14726/22436/246728/16792/22177/14127/18733/24088/12774/12267/63873/13057/21938/21814/12495/13036/54396/22228/67331/14130/1081…
BP	GO:0072089	stem cell proliferation	22	0.420178	0.953827	0.566017	1	0.837717	350	tags=36%, list=23%, signal=28%	20319/11421/12606/19264/12490/21803/15944/12006
MF	GO:0046872	metal ion binding	369	0.365658	0.953758	0.706294	1	0.837717	258	tags=16%, list=17%, signal=18%	21925/12350/18175/17189/13009/235130/21828/11937/17901/434246/64074/212996/53318/56264/14133/17395/13078/11472/170786/19293/12565/16948/20344/19223/194590/13479/226041/12825/246727/17907/20657/23962/27052/14456/319713/21826/50706/20564/73149/26888/13058/19016/269799/16949/11421/13733/74145/56620/58223/22436/140792/16909/80861/22778/330812/246728/218215/66695/22177/14127
MF	GO:0005319	lipid transporter activity	16	0.432339	0.953577	0.576749	1	0.837717	624	tags=69%, list=41%, signal=41%	101488/18830/24059/67331/11770/19300/18145/11666/67963/11816/20280
CC	GO:0031410	cytoplasmic vesicle	209	0.368021	0.953303	0.656344	1	0.837717	547	tags=46%, list=36%, signal=34%	228785/434246/20344/14745/13482/382551/27052/16000/14961/14969/21826/14960/16149/104759/17110/13058/16949/11421/13040/17105/14999/77125/14726/22329/55932/20612/16792/17476/24088/12774/12111/13057/80982/12495/13036/54396/67331/14130/52685/54609/12514/18173/17533/229900/330319/13838/21803/15944/18636/171543/12010/30785/14964/68728/66141/226594/68318/14972/18431/21354/22240/20597/259300/13132/331004…
CC	GO:0042175	nuclear outer membrane-endoplasmic reticulum membrane network	58	0.382586	0.953035	0.583501	1	0.837717	535	tags=47%, list=35%, signal=31%	76757/11937/228003/104759/54396/58185/67893/15944/234593/12010/14964/14972/18431/21354/56857/21356/14245/19300/14705/21355/13476/18807/224674/212862/214063/11666/14792
MF	GO:0043169	cation binding	373	0.365496	0.952955	0.7003	1	0.837717	258	tags=16%, list=17%, signal=18%	21925/12350/18175/17189/13009/235130/21828/11937/17901/434246/64074/212996/53318/56264/14133/17395/13078/11472/170786/19293/12565/16948/20344/19223/194590/13479/226041/12825/246727/17907/20657/23962/27052/14456/319713/21826/50706/20564/18830/73149/26888/13058/19016/269799/16949/11421/13733/74145/56620/58223/22436/140792/16909/80861/22778/330812/246728/218215/66695/22177/14127
BP	GO:0010648	negative regulation of cell communication	181	0.36884	0.952514	0.657343	1	0.837717	357	tags=27%, list=24%, signal=23%	20319/14734/214425/434246/81799/13179/68588/17395/18133/14745/16011/11815/246727/76469/14456/16000/16149/20564/20375/23796/19016/23945/55932/100038882/22436/83490/80861/16792/56198/66695/18733/77037/19264/21814/54396/22228/246730/54609/13601/229900/16364/13838/15944/234593/12006/54153/14118/171543
BP	GO:0023057	negative regulation of signaling	181	0.36884	0.952514	0.657343	1	0.837717	357	tags=27%, list=24%, signal=23%	20319/14734/214425/434246/81799/13179/68588/17395/18133/14745/16011/11815/246727/76469/14456/16000/16149/20564/20375/23796/19016/23945/55932/100038882/22436/83490/80861/16792/56198/66695/18733/77037/19264/21814/54396/22228/246730/54609/13601/229900/16364/13838/15944/234593/12006/54153/14118/171543
BP	GO:0043523	regulation of neuron apoptotic process	31	-0.207051	-0.952478	0.617021	1	0.837717	311	tags=42%, list=21%, signal=34%	21418/381293/50754/15194/112405/12043/17260/20471/18008/16476/22339/18227/21808
BP	GO:0008284	positive regulation of cell population proliferation	152	0.370106	0.951997	0.633367	1	0.837717	410	tags=32%, list=27%, signal=26%	21828/20319/103967/70839/68588/17395/170786/13482/16011/231507/14456/16000/18595/16149/12978/71653/23796/74131/19204/16880/14999/20266/66991/22329/12267/13057/19264/21814/13036/13601/13838/21803/11770/20361/15944/234593/21857/15163/13618/54712/14964/21923/14972/18606/22240/20317/14580/381644/16854
BP	GO:0008406	gonad development	29	0.405679	0.951767	0.588854	1	0.837717	200	tags=14%, list=13%, signal=12%	20319/19288/18595/11421
BP	GO:0045137	development of primary sexual characteristics	29	0.405679	0.951767	0.588854	1	0.837717	200	tags=14%, list=13%, signal=12%	20319/19288/18595/11421
BP	GO:0001656	metanephros development	16	0.431465	0.95165	0.580135	1	0.837717	136	tags=12%, list=9%, signal=11%	14734/18595
BP	GO:0001934	positive regulation of protein phosphorylation	82	0.377189	0.951561	0.609045	1	0.837717	370	tags=32%, list=24%, signal=25%	21828/20319/17395/71660/12266/14456/16000/18595/16149/12978/23796/11421/56620/320207/80982/19264/54396/18173/13838/21803/20361/15944/12006/15163/14118/13618
BP	GO:0071248	cellular response to metal ion	25	0.411612	0.951324	0.591249	1	0.837717	436	tags=44%, list=29%, signal=32%	17395/19016/11690/12606/18173/11770/54153/12010/20597/234577/11826
CC	GO:0031982	vesicle	220	0.366661	0.951277	0.662338	1	0.837717	547	tags=46%, list=36%, signal=35%	228785/434246/20344/14745/13482/382551/27052/16000/14961/14969/21826/14960/16149/104759/17110/13058/16949/11421/13040/17105/14999/77125/14726/22329/55932/20612/16792/17476/24088/12774/12111/17916/13057/80982/12495/13036/54396/16790/67331/14130/52685/54609/12514/18173/17533/229900/330319/13838/20750/21803/15944/14598/18636/171543/12010/30785/14964/68728/66141/226594/68318/14972/18431/21354/22240/2…
BP	GO:0007548	sex differentiation	33	0.402247	0.951246	0.583246	1	0.837717	200	tags=15%, list=13%, signal=13%	20319/19288/18595/212937/11421
BP	GO:0009968	negative regulation of signal transduction	173	0.369281	0.950979	0.647353	1	0.837717	357	tags=26%, list=24%, signal=22%	20319/14734/214425/434246/81799/13179/68588/17395/18133/14745/16011/11815/246727/76469/14456/16000/16149/20564/20375/23796/19016/55932/100038882/22436/83490/80861/16792/56198/66695/77037/19264/21814/54396/246730/54609/13601/229900/16364/13838/15944/234593/12006/54153/14118/171543
CC	GO:0031984	organelle subcompartment	84	0.376684	0.950941	0.622111	1	0.837717	494	tags=44%, list=33%, signal=31%	76757/11937/228003/69774/73656/50706/104759/17110/17105/68774/21810/54396/58185/67331/67893/15944/53618/234593/12010/14964/14972/18431/21354/56857/20440/21356/14245/317750/19300/14705/21355/13476/108012/18807/224674/14824/212862
MF	GO:0005488	binding	1199	0.366473	0.950916	0.752248	1	0.837717	368	tags=24%, list=24%, signal=89%	21925/12350/21957/18175/11459/17189/57262/74376/21953/17879/109272/13009/235130/51795/70192/17082/21828/76757/111241/228785/93677/20319/19288/14734/11937/17901/233199/69142/434246/434219/57266/64074/212996/81799/53318/22403/223272/93671/226695/56264/103967/21393/17312/13179/14133/29818/68588/17395/20272/18133/13078/11472/11931/170786/19293/68678/19201/12565/16948/13717/20344/17167/14745/20307/134…
BP	GO:0055085	transmembrane transport	115	0.37256	0.950616	0.627	1	0.837717	443	tags=40%, list=29%, signal=31%	76757/14734/11937/70839/17395/20272/11472/11931/114644/100040591/12266/14456/16000/101488/23796/13058/19204/11421/13040/20266/24059/12774/63873/13057/80982/19264/22228/50934/18173/21803/71699/13618/21838/21452/18431/21354/20648/14580/15165/56857/14783/331004/17364/11826/317750/20193
CC	GO:0005769	early endosome	36	0.397271	0.94865	0.588601	1	0.837717	546	tags=53%, list=36%, signal=35%	14961/104759/13040/22329/20612/330319/13838/14964/66141/226594/14972/259300/331004/15039/108012/18807/192652/19344/18174
BP	GO:0009411	response to UV	31	0.401627	0.947693	0.594764	1	0.837717	63	tags=6%, list=4%, signal=6%	76293/17395
CC	GO:0097708	intracellular vesicle	210	0.365586	0.947308	0.682318	1	0.837717	547	tags=46%, list=36%, signal=34%	228785/434246/20344/14745/13482/382551/27052/16000/14961/14969/21826/14960/16149/104759/17110/13058/16949/11421/13040/17105/14999/77125/14726/22329/55932/20612/16792/17476/24088/12774/12111/13057/80982/12495/13036/54396/67331/14130/52685/54609/12514/18173/17533/229900/330319/13838/21803/15944/18636/171543/12010/30785/14964/68728/66141/226594/68318/14972/18431/21354/22240/20597/259300/13132/331004…
BP	GO:0008219	cell death	232	0.364241	0.946309	0.688312	1	0.837717	364	tags=26%, list=24%, signal=23%	51795/14940/11801/20319/11937/17395/18788/13078/105827/16948/14745/19223/13479/14089/231507/71712/14456/76933/16000/16985/16149/12978/212937/20375/15959/19016/11421/13040/16880/77125/66991/14726/55932/20612/16792/218215/27056/14127/15951/12774/19264/21938/21814/13036/232146/22228/18604/14130/14314/12925/18127/327959/20750/21803/52668/21857/15163/171543/67731/57875
BP	GO:0012501	programmed cell death	232	0.364241	0.946309	0.688312	1	0.837717	364	tags=26%, list=24%, signal=23%	51795/14940/11801/20319/11937/17395/18788/13078/105827/16948/14745/19223/13479/14089/231507/71712/14456/76933/16000/16985/16149/12978/212937/20375/15959/19016/11421/13040/16880/77125/66991/14726/55932/20612/16792/218215/27056/14127/15951/12774/19264/21938/21814/13036/232146/22228/18604/14130/14314/12925/18127/327959/20750/21803/52668/21857/15163/171543/67731/57875
MF	GO:0001221	transcription coregulator binding	16	0.42804	0.944095	0.58465	1	0.837717	237	tags=19%, list=16%, signal=16%	111241/19016/16909
BP	GO:0015850	organic hydroxy compound transport	29	0.402365	0.943992	0.601472	1	0.837717	436	tags=45%, list=29%, signal=33%	70839/101488/18830/17069/19016/14131/14127/12495/20750/20288/16854/13132/11826
MF	GO:0016791	phosphatase activity	21	0.418845	0.943824	0.5963	1	0.837717	3	tags=5%, list=0%, signal=5%	12350
BP	GO:1903169	regulation of calcium ion transmembrane transport	22	0.414424	0.940764	0.583333	1	0.837717	376	tags=32%, list=25%, signal=24%	76757/11931/23796/13057/80982/21803/21838
CC	GO:0005768	endosome	109	0.369706	0.9406	0.647648	1	0.837717	760	tags=78%, list=50%, signal=42%	14745/382551/14961/14969/14960/16149/104759/11421/13040/14999/22329/20612/12774/13057/14130/52685/12514/18173/17533/330319/13838/15944/12010/14964/66141/226594/14972/18431/20597/259300/331004/13033/15039/353047/83814/108012/18807/14733/73822/14824/192652/68428/433375/18145/69582/19344/16432/381269/18174/11883/20431/19156/21987/70546/66096/19141/12512/93695/69550/11816/103199/83429/207592/100226/6…
BP	GO:0099003	vesicle-mediated transport in synapse	15	0.431393	0.940522	0.584755	1	0.837717	84	tags=13%, list=6%, signal=13%	103967/14745
BP	GO:0007275	multicellular organism development	496	0.360374	0.940282	0.783217	1	0.837717	406	tags=29%, list=27%, signal=31%	74116/18175/17189/74376/13009/244810/21828/228785/20319/19288/14734/64074/53318/103967/21393/13179/29818/70839/68588/17395/18133/13078/11472/11931/105827/12565/16948/13717/71566/14745/19223/16011/74039/14089/12825/71660/12266/14456/17150/16000/399558/18595/12262/12259/21826/14960/50706/18295/394432/68792/16149/20564/12978/212937/71653/20375/12818/17069/23796/13058/74131/19016/23928/74048/11421/23…
BP	GO:0051235	maintenance of location	50	0.380098	0.937613	0.616008	1	0.837717	391	tags=32%, list=26%, signal=25%	76757/11937/12266/23796/19016/12774/13057/80982/19264/16956/19241/21803/20288/14118/21838/100705
BP	GO:0051651	maintenance of location in cell	34	0.393831	0.935641	0.611053	1	0.837717	340	tags=26%, list=23%, signal=21%	76757/11937/23796/12774/13057/80982/19264/19241/21803
CC	GO:0099503	secretory vesicle	49	0.380477	0.934617	0.610548	1	0.837717	452	tags=41%, list=30%, signal=30%	228785/20344/16000/21826/17110/16949/17105/12495/13036/67331/18173/21803/18636/171543/30785/22240/20597/11826/21809/74760
BP	GO:0030111	regulation of Wnt signaling pathway	41	0.386126	0.934504	0.628074	1	0.837717	62	tags=7%, list=4%, signal=7%	20319/14734/68588
BP	GO:0045862	positive regulation of proteolysis	48	0.379405	0.932995	0.627789	1	0.837717	493	tags=46%, list=33%, signal=32%	20319/19016/74048/13040/77125/22436/16792/218215/21938/13036/54609/13838/12006/217410/68318/57783/13132/13033/20846/227753/106763/14824
BP	GO:0016311	dephosphorylation	33	-0.205492	-0.932774	0.595745	1	0.837717	269	tags=33%, list=18%, signal=28%	15194/329506/12043/17260/19271/244650/20354/13853/11622/21808/19266
BP	GO:0007292	female gamete generation	20	0.414929	0.93165	0.606987	1	0.837717	132	tags=10%, list=9%, signal=9%	19288/16000
BP	GO:0045927	positive regulation of growth	36	0.390103	0.931533	0.613472	1	0.837717	281	tags=25%, list=19%, signal=21%	20319/12266/16000/71653/74131/66102/22778/13057/21814
BP	GO:0110053	regulation of actin filament organization	32	0.394847	0.93151	0.610703	1	0.837717	84	tags=12%, list=6%, signal=12%	93677/11472/13717/14745
BP	GO:0048515	spermatid differentiation	16	-0.260201	-0.928197	0.568966	1	0.837717	1123	tags=62%, list=74%, signal=16%	333564/666173/72135/13046/104263/28114/237911/69716/12593/77505
BP	GO:0031668	cellular response to extracellular stimulus	40	0.383935	0.927106	0.638232	1	0.837717	387	tags=32%, list=26%, signal=25%	20319/17395/14456/50706/58809/22329/19264/18604/16956/12514/171543/57875/26362
BP	GO:0044281	small molecule metabolic process	156	0.359643	0.925835	0.703297	1	0.837717	449	tags=37%, list=30%, signal=29%	12350/81799/72361/13078/11931/19223/13479/11815/12266/23962/27052/16000/27226/394432/17969/16149/18830/19204/19016/67103/11690/23945/81877/14726/12409/22436/12606/245650/24088/12495/22228/18604/16956/246730/18127/20750/21803/11770/53618/14598/14118/13618/74519/22169/18431/100705/13808/271424/20597/56857/14544/14555/13132/20440/14245/19215/12894
BP	GO:0010906	regulation of glucose metabolic process	16	0.419634	0.925554	0.604966	1	0.837717	132	tags=12%, list=9%, signal=12%	81799/16000
BP	GO:0046631	alpha-beta T cell activation	27	0.397354	0.925422	0.616931	1	0.837717	389	tags=44%, list=26%, signal=34%	14961/74131/74048/94176/19264/58185/16190/16364/21803/15944/14964/14972
BP	GO:0009991	response to extracellular stimulus	54	0.373456	0.925015	0.644444	1	0.837717	391	tags=33%, list=26%, signal=26%	20319/17395/14456/50706/19016/58809/22329/63873/19264/18604/16956/12514/20750/14118/171543/57875/26362/100705
BP	GO:0042327	positive regulation of phosphorylation	86	0.365313	0.924644	0.682046	1	0.837717	426	tags=36%, list=28%, signal=27%	21828/20319/17395/71660/12266/14456/16000/18595/16149/12978/23796/11421/56620/320207/80982/19264/54396/18173/13838/21803/20361/15944/12006/15163/14118/13618/26362/18606/64297/13132/14783
BP	GO:0009725	response to hormone	94	0.365343	0.924437	0.677355	1	0.837717	453	tags=33%, list=30%, signal=25%	17189/13009/11937/434246/11472/16948/12825/71660/16000/19016/16909/56198/63873/21814/18604/16956/18127/20750/21803/21857/15163/67731/13618/21859/13132/14783/11826/14245/13033/21809/20846
BP	GO:0008585	female gonad development	17	0.417737	0.923374	0.620651	1	0.837717	136	tags=12%, list=9%, signal=11%	19288/18595
BP	GO:0046545	development of primary female sexual characteristics	17	0.417737	0.923374	0.620651	1	0.837717	136	tags=12%, list=9%, signal=11%	19288/18595
BP	GO:1903532	positive regulation of secretion by cell	24	0.401024	0.923074	0.607104	1	0.837717	450	tags=50%, list=30%, signal=36%	81799/16000/19204/19016/14127/24088/16190/20750/21803/16854/13132/21809
BP	GO:0034249	negative regulation of amide metabolic process	30	0.390431	0.92232	0.63064	1	0.837717	132	tags=10%, list=9%, signal=9%	14940/16011/16000
BP	GO:0048878	chemical homeostasis	110	0.3622	0.92146	0.697698	1	0.837717	376	tags=30%, list=25%, signal=24%	13009/76757/11937/81799/20272/11931/20307/16011/14456/16000/23796/19016/22329/12606/12774/63873/13057/80982/19264/13036/22228/18604/16956/246730/18173/20750/21803/11770/14118/12010/57875/13618/21838
BP	GO:1905952	regulation of lipid localization	19	0.410927	0.921138	0.611416	1	0.837717	425	tags=42%, list=28%, signal=31%	12266/18830/19016/16956/20750/20288/100705/13132
BP	GO:0060562	epithelial tube morphogenesis	55	0.37125	0.920574	0.647475	1	0.837717	187	tags=13%, list=12%, signal=12%	20319/14734/21393/68588/16000/18595/23796
CC	GO:0043197	dendritic spine	20	0.409653	0.919803	0.616812	1	0.837717	84	tags=15%, list=6%, signal=14%	228785/103967/14745
CC	GO:0044309	neuron spine	20	0.409653	0.919803	0.616812	1	0.837717	84	tags=15%, list=6%, signal=14%	228785/103967/14745
BP	GO:0048519	negative regulation of biological process	624	0.351797	0.919689	0.853147	1	0.837717	399	tags=27%, list=26%, signal=34%	74116/13009/51795/17082/14940/76757/111241/93677/20319/19288/14734/11937/214425/381339/434246/434219/57266/56429/81799/22403/103967/13179/70839/68588/17395/18133/18788/13078/11472/68678/105827/14745/13482/19223/16011/13479/11815/14089/100039795/12825/246727/76469/231507/23962/27052/14456/16000/231655/18595/12262/21826/14960/50706/18295/17969/16149/20564/12978/57781/212937/12258/20375/17069/14747/…
BP	GO:0009628	response to abiotic stimulus	129	0.358812	0.918848	0.71029	1	0.837717	359	tags=23%, list=24%, signal=19%	17189/13009/76293/20319/21393/17395/11931/13482/19223/12825/20657/231507/16000/212937/13058/19016/13040/14726/245650/63873/19264/22228/12925/18127/13838/21803/234593/21857/171543/67731
BP	GO:0051223	regulation of protein transport	51	0.372752	0.918799	0.650456	1	0.837717	355	tags=29%, list=23%, signal=23%	81799/18133/11815/14456/16000/19016/24088/80982/17470/22228/58185/21803/52668/15163/14118
BP	GO:0010038	response to metal ion	36	0.384561	0.918299	0.631088	1	0.837717	436	tags=42%, list=29%, signal=30%	17395/20657/19016/11690/22436/12606/12925/18173/11770/54153/12010/15165/20597/234577/11826
BP	GO:0090596	sensory organ morphogenesis	30	0.388634	0.918074	0.632739	1	0.837717	436	tags=37%, list=29%, signal=27%	21393/68588/17150/212937/22778/16658/12837/21838/15165/17364/11826
BP	GO:0016331	morphogenesis of embryonic epithelium	27	0.39407	0.917772	0.624339	1	0.837717	62	tags=7%, list=4%, signal=7%	20319/68588
MF	GO:0022857	transmembrane transporter activity	64	0.365585	0.917716	0.670352	1	0.837717	490	tags=47%, list=32%, signal=33%	11937/20272/11931/114644/100040591/101488/13058/20266/24059/63873/14618/22228/50934/18173/71699/18431/21354/74552/15165/56857/331004/17364/11826/317750/19300/21355/14619/224674/73822/269717
BP	GO:0032868	response to insulin	38	0.380955	0.916912	0.644033	1	0.837717	301	tags=18%, list=20%, signal=15%	13009/434246/71660/19016/63873/18604/16956
BP	GO:0034329	cell junction assembly	54	0.370147	0.916818	0.659596	1	0.837717	200	tags=19%, list=13%, signal=17%	103967/11472/105827/12565/11815/399558/21826/68792/23796/11421
MF	GO:0044325	transmembrane transporter binding	18	0.412684	0.916788	0.616833	1	0.837717	69	tags=11%, list=5%, signal=11%	21393/11472
BP	GO:0030307	positive regulation of cell growth	22	0.40326	0.915422	0.621212	1	0.837717	274	tags=23%, list=18%, signal=19%	20319/16000/71653/66102/13057
MF	GO:0019901	protein kinase binding	80	0.361784	0.915257	0.688377	1	0.837717	376	tags=26%, list=25%, signal=21%	434246/434219/103967/11931/14456/394432/209387/19204/11421/213956/27056/12774/63873/19264/54396/13838/15944/12006/15163/217410/21838
BP	GO:0006915	apoptotic process	226	0.352068	0.914084	0.777223	1	0.837717	370	tags=26%, list=24%, signal=23%	51795/11801/20319/11937/17395/18788/13078/105827/16948/14745/19223/13479/14089/231507/71712/14456/76933/16000/16985/16149/12978/212937/20375/15959/19016/11421/13040/16880/77125/66991/14726/20612/218215/27056/14127/15951/12774/19264/21938/21814/13036/232146/22228/18604/14130/14314/12925/18127/327959/20750/21803/52668/21857/15163/171543/67731/57875/13618
BP	GO:0071496	cellular response to external stimulus	43	0.37606	0.914016	0.65609	1	0.837717	387	tags=33%, list=26%, signal=25%	20319/17395/14456/50706/58809/22329/19264/18604/16956/12514/18127/171543/57875/26362
MF	GO:0016788	hydrolase activity, acting on ester bonds	59	0.365972	0.913478	0.662651	1	0.837717	217	tags=15%, list=14%, signal=14%	12350/72361/66857/27052/27226/104759/20556/23945/58809
BP	GO:0032984	protein-containing complex disassembly	26	0.392496	0.912541	0.638298	1	0.837717	69	tags=8%, list=5%, signal=7%	93677/11472
BP	GO:0007389	pattern specification process	52	0.369218	0.912404	0.660263	1	0.837717	187	tags=13%, list=12%, signal=12%	20319/14734/21393/12266/12259/212937/23796
BP	GO:0018205	peptidyl-lysine modification	34	-0.200387	-0.912376	0.627907	1	0.837717	337	tags=38%, list=22%, signal=30%	226026/64707/98403/12914/14789/244349/20174/107817/108155/235626/192195/214162/79221
MF	GO:0016922	nuclear receptor binding	20	0.406078	0.911776	0.625546	1	0.837717	192	tags=10%, list=13%, signal=9%	111241/19016
BP	GO:0071466	cellular response to xenobiotic stimulus	22	0.401601	0.911655	0.623377	1	0.837717	129	tags=14%, list=9%, signal=13%	13078/13479/14456
BP	GO:0023061	signal release	37	0.38069	0.910077	0.648033	1	0.837717	449	tags=46%, list=30%, signal=33%	81799/70839/18133/100039795/19016/14131/14127/63873/12495/22228/20750/14118/13618/16854/13132/11826/12894
BP	GO:1901565	organonitrogen compound catabolic process	145	0.354286	0.90996	0.737263	1	0.837717	507	tags=39%, list=34%, signal=28%	14940/14734/434246/17395/13482/13479/114332/14089/27226/17969/11421/13040/24110/16913/77125/100038882/22436/330812/16792/218215/16912/80982/21938/12495/13036/16790/54609/18127/54381/13838/21803/12006/21857/217410/68728/18606/109901/65256/14580/20597/14544/13030/21859/13132/13033/83768/245847/19171/83814/26384/14733/17155/14824/192652/54197/57319
BP	GO:0009743	response to carbohydrate	15	0.417047	0.909246	0.626849	1	0.837717	290	tags=33%, list=19%, signal=27%	100039795/14456/16000/22329/22228
BP	GO:0001764	neuron migration	19	0.404785	0.90737	0.625686	1	0.837717	175	tags=21%, list=12%, signal=19%	12825/14456/399558/71653
BP	GO:0051128	regulation of cellular component organization	308	0.34784	0.905551	0.825175	1	0.837717	412	tags=28%, list=27%, signal=26%	74116/93677/20319/19288/14734/381339/22403/103967/13179/70839/17395/18133/11472/105827/13717/20344/14745/20307/13482/16011/11815/14089/12266/14456/16000/399558/21826/68792/20564/12978/71653/12818/23796/19016/11421/23945/81877/20266/66991/14726/66102/100038882/14131/22778/22177/14127/24088/12774/17916/63873/94176/13057/19264/21938/54396/14130/16190/54609/18173/327959/13838/19241/21803/20361/15944/…
BP	GO:0001666	response to hypoxia	43	0.372409	0.905143	0.668373	1	0.837717	192	tags=16%, list=13%, signal=15%	17189/11931/13482/19223/20657/13058/19016
BP	GO:0021915	neural tube development	29	0.385721	0.904944	0.64143	1	0.837717	62	tags=7%, list=4%, signal=7%	20319/68588
BP	GO:0006869	lipid transport	37	0.378359	0.904504	0.660455	1	0.837717	700	tags=70%, list=46%, signal=39%	11815/101488/18830/19016/11421/24059/67331/20750/11770/20288/26970/13132/19300/18145/11666/14792/67963/19156/11816/13350/20280/100226/11520/73389/66437/68505
BP	GO:0043254	regulation of protein-containing complex assembly	49	0.367513	0.902771	0.678499	1	0.837717	357	tags=29%, list=24%, signal=23%	93677/70839/13717/20344/100038882/22778/24088/54396/327959/19241/21803/15944/15163/171543
BP	GO:0090066	regulation of anatomical structure size	51	0.365606	0.901184	0.681864	1	0.837717	370	tags=31%, list=24%, signal=25%	93677/11472/68678/13717/20657/71653/11421/23945/24088/12774/21814/18127/19241/20361/15163/13618
BP	GO:2001242	regulation of intrinsic apoptotic signaling pathway	20	0.401246	0.900927	0.637555	1	0.837717	174	tags=15%, list=12%, signal=13%	17395/16149/212937
BP	GO:0022607	cellular component assembly	298	0.345703	0.899918	0.835165	1	0.837717	233	tags=14%, list=15%, signal=15%	21957/18175/11459/13009/76293/51795/93677/434246/103967/21393/70839/11472/228003/105827/19201/12565/16948/13717/20344/14745/226041/11815/12825/399558/18595/14961/14969/319713/21826/68794/14960/68792/16149/71653/23796/11421/11690/81877/14999/66991/100038882/22436
BP	GO:0021987	cerebral cortex development	15	0.412578	0.899503	0.639363	1	0.837717	108	tags=13%, list=7%, signal=13%	70839/12825
BP	GO:0030031	cell projection assembly	58	0.361014	0.899297	0.688129	1	0.837717	175	tags=12%, list=12%, signal=11%	103967/70839/11472/228003/14745/319713/71653
BP	GO:0120031	plasma membrane bounded cell projection assembly	58	0.361014	0.899297	0.688129	1	0.837717	175	tags=12%, list=12%, signal=11%	103967/70839/11472/228003/14745/319713/71653
BP	GO:0006006	glucose metabolic process	31	0.380227	0.897196	0.657592	1	0.837717	449	tags=35%, list=30%, signal=25%	81799/11815/16000/12409/18604/246730/14118/100705/13808/14555/12894
BP	GO:0071383	cellular response to steroid hormone stimulus	25	-0.219294	-0.896721	0.584615	1	0.837717	46	tags=12%, list=3%, signal=12%	15364/18626/67749
BP	GO:0051963	regulation of synapse assembly	17	0.405504	0.896334	0.650954	1	0.837717	160	tags=24%, list=11%, signal=21%	105827/399558/21826/68792
BP	GO:0036293	response to decreased oxygen levels	44	0.367258	0.895043	0.682653	1	0.837717	192	tags=16%, list=13%, signal=14%	17189/11931/13482/19223/20657/13058/19016
BP	GO:0010243	response to organonitrogen compound	118	0.349906	0.893358	0.76	1	0.837717	340	tags=24%, list=23%, signal=20%	13009/11937/434246/70839/17395/11472/16011/12825/110454/17067/71660/16000/18595/17069/19016/22329/27056/14127/24088/63873/21814/18604/16956/14130/54609/12514/13838/21803
BP	GO:0051247	positive regulation of protein metabolic process	156	0.346718	0.892561	0.771229	1	0.837717	370	tags=27%, list=24%, signal=23%	21828/20319/14734/17395/13078/71660/382551/12266/14456/16000/18595/16149/12978/23796/19204/19016/74048/11421/13040/77125/56620/22436/16792/218215/320207/18733/80982/19264/21938/13036/54396/54609/18173/13838/21803/20361/15944/12006/15163/14118/217410/13618
BP	GO:1903052	positive regulation of proteolysis involved in protein catabolic process	16	0.404187	0.891484	0.645598	1	0.837717	425	tags=44%, list=28%, signal=32%	77125/16792/218215/54609/12006/217410/13132
BP	GO:2000060	positive regulation of ubiquitin-dependent protein catabolic process	16	0.404187	0.891484	0.645598	1	0.837717	425	tags=44%, list=28%, signal=32%	77125/16792/218215/54609/12006/217410/13132
BP	GO:0048729	tissue morphogenesis	87	0.352386	0.890905	0.731928	1	0.837717	187	tags=13%, list=12%, signal=12%	228785/20319/14734/21393/68588/16011/12825/16000/18595/17069/23796
BP	GO:0050851	antigen receptor-mediated signaling pathway	18	0.400826	0.890443	0.654485	1	0.837717	410	tags=39%, list=27%, signal=29%	74039/230787/16792/19264/23880/21838/16854
BP	GO:0098742	cell-cell adhesion via plasma-membrane adhesion molecules	18	0.400338	0.889359	0.655592	1	0.837717	81	tags=17%, list=5%, signal=16%	105827/12565/20344
BP	GO:0048041	focal adhesion assembly	16	0.403041	0.888958	0.647856	1	0.837717	102	tags=12%, list=7%, signal=12%	11472/11815
BP	GO:0070482	response to oxygen levels	45	0.36301	0.888641	0.697556	1	0.837717	223	tags=18%, list=15%, signal=16%	17189/11931/13482/19223/20657/13058/19016/14726
CC	GO:0019866	organelle inner membrane	33	-0.195535	-0.887576	0.638298	1	0.837717	1223	tags=100%, list=81%, signal=19%	58185/52668/56615/71699/71911/16854/71998/12894/11655/52538/16832/225887/234384/56322/68565/216001/75219/104130/97212/55951/19165/229663/69956/69773/98386/192287/77053/12892/16438/12043/15204/67749
MF	GO:0005215	transporter activity	77	0.350468	0.887381	0.72973	1	0.837717	633	tags=64%, list=42%, signal=39%	11937/20272/11931/114644/100040591/101488/18830/13058/20266/24059/63873/14618/22228/67331/50934/18173/11770/71699/18431/21354/74552/15165/56857/331004/17364/11826/317750/19300/21355/14619/224674/73822/269717/18145/11666/22293/74096/18174/67963/11975/11984/225887/26373/11816/106073/20280/20544/56322/83429
BP	GO:0007267	cell-cell signaling	147	0.34491	0.886487	0.787213	1	0.837717	436	tags=35%, list=29%, signal=27%	228785/20319/14734/81799/70839/68588/17395/18133/19293/20307/100039795/110454/17067/16000/17069/19016/11421/23945/20266/14131/22177/14127/18733/24088/12774/63873/21938/12495/14618/22228/14130/12514/13838/20750/192187/12490/21803/12006/14118/13618/21838/21923/68318/109901/14580/16854/64297/13132/14783/207683/11826
BP	GO:0060341	regulation of cellular localization	125	0.346317	0.886446	0.779221	1	0.837717	294	tags=18%, list=19%, signal=15%	13009/228785/14734/434219/81799/18133/11472/11815/14456/16000/20375/209387/19016/66991/22177/14127/24088/77037/80982/17470/22228/58185
BP	GO:0045732	positive regulation of protein catabolic process	26	0.380745	0.88522	0.660638	1	0.837717	367	tags=27%, list=24%, signal=21%	14734/77125/218215/21938/54609/12006/217410
BP	GO:0051960	regulation of nervous system development	63	0.353154	0.884624	0.719316	1	0.837717	403	tags=38%, list=27%, signal=29%	105827/16000/399558/21826/68792/12978/71653/19016/11421/77125/66991/56198/24088/12774/21938/13838/21803/20361/12010/54712/21838/18606/20317/14580
BP	GO:0032880	regulation of protein localization	112	0.347794	0.884405	0.774775	1	0.837717	294	tags=19%, list=19%, signal=16%	13009/14734/434219/81799/18133/11472/11815/14456/16000/20375/209387/19016/66991/22177/14127/24088/77037/80982/17470/22228/58185
BP	GO:0060993	kidney morphogenesis	15	0.405612	0.884316	0.653015	1	0.837717	31	tags=7%, list=2%, signal=7%	14734
BP	GO:0010876	lipid localization	45	0.361223	0.884264	0.702648	1	0.837717	460	tags=38%, list=30%, signal=27%	11815/12266/101488/18830/19016/11421/24059/67331/16956/20750/11770/20288/100705/26970/13132/19300/14705
BP	GO:1904375	regulation of protein localization to cell periphery	20	0.39346	0.883446	0.656114	1	0.837717	14	tags=5%, list=1%, signal=5%	13009
BP	GO:0008283	cell population proliferation	368	0.338659	0.883346	0.886114	1	0.837717	404	tags=28%, list=27%, signal=27%	51795/17082/21828/111241/20319/14734/56429/22403/103967/70839/68588/17395/18133/13078/11472/228003/170786/14745/13482/16011/11815/14089/12825/231507/14456/16000/399558/18595/319713/14960/50706/18295/17969/16149/20564/12978/71653/23796/15959/74131/19204/19016/74048/20556/11421/23945/16880/81877/14999/20266/77125/66991/14726/22329/27528/22436/12606/14962/16792/22177/24088/12774/12267/63873/94176/13…
BP	GO:0032535	regulation of cellular component size	40	0.365648	0.882948	0.694758	1	0.837717	352	tags=25%, list=23%, signal=20%	93677/11472/13717/71653/23945/24088/12774/19241/20361/15163
MF	GO:0043021	ribonucleoprotein complex binding	15	-0.248493	-0.882563	0.617886	1	0.837717	746	tags=93%, list=49%, signal=48%	24015/17246/73158/13207/74838/67040/69956/67459/170791/75786/12419/65964/57743/66897
BP	GO:0030902	hindbrain development	22	-0.223308	-0.881584	0.615385	1	0.837717	333	tags=41%, list=22%, signal=32%	50768/19883/16001/381293/11352/12043/16974/235439/12411
BP	GO:0072593	reactive oxygen species metabolic process	35	0.36996	0.881402	0.686397	1	0.837717	340	tags=31%, list=23%, signal=25%	13078/14778/20657/17969/13058/22436/22177/13057/22228/18127/21803
CC	GO:0120025	plasma membrane bounded cell projection	177	0.341673	0.881298	0.803197	1	0.837717	312	tags=24%, list=21%, signal=22%	228785/103967/70839/20272/18133/11472/228003/11931/19293/12565/14745/13482/11815/14089/399558/18595/319713/17969/71653/17110/13058/11421/23945/17105/20266/20345/14726/22329/245650/232288/17916/63873/13057/19264/21938/17470/13036/226777/16790/14130/269604/12268/50934
BP	GO:0008016	regulation of heart contraction	23	0.385279	0.879827	0.665946	1	0.837717	71	tags=9%, list=5%, signal=8%	13009/11931
BP	GO:0017148	negative regulation of translation	27	0.37753	0.879253	0.67619	1	0.837717	90	tags=7%, list=6%, signal=7%	14940/16011
BP	GO:0072330	monocarboxylic acid biosynthetic process	18	0.395702	0.87906	0.671096	1	0.837717	615	tags=61%, list=41%, signal=37%	19223/16149/23945/16956/100705/19215/14869/11666/16832/11363/54325
MF	GO:0046983	protein dimerization activity	109	0.344727	0.877048	0.777778	1	0.837717	392	tags=30%, list=26%, signal=24%	11937/434219/11931/13482/80888/14089/18595/394432/12978/209387/13058/23945/22004/55932/22436/12606/56198/22177/14127/18733/13057/22228/18604/16956/50934/54381/18173/14858/12010/12840/14964/14972/21354
BP	GO:0042886	amide transport	25	0.379451	0.876994	0.665955	1	0.837717	461	tags=48%, list=31%, signal=34%	18133/100039795/16149/18830/19016/63873/22228/14118/21354/11826/12894/21355
BP	GO:0015833	peptide transport	22	0.385987	0.876212	0.676407	1	0.837717	461	tags=50%, list=31%, signal=35%	18133/100039795/16149/19016/63873/22228/14118/21354/11826/12894/21355
BP	GO:0050931	pigment cell differentiation	15	-0.246658	-0.876044	0.634146	1	0.837717	1143	tags=40%, list=76%, signal=10%	24136/14634/12043/17260/223838/17342
BP	GO:0051216	cartilage development	33	0.370364	0.875848	0.689005	1	0.837717	356	tags=33%, list=24%, signal=26%	20319/18133/12825/18295/12111/63873/13601/17132/21803/12006/17313
BP	GO:0006650	glycerophospholipid metabolic process	24	-0.212424	-0.875838	0.616438	1	0.837717	71	tags=17%, list=5%, signal=16%	18700/320127/16475/236899
BP	GO:1901888	regulation of cell junction assembly	34	0.368642	0.875799	0.683003	1	0.837717	200	tags=21%, list=13%, signal=18%	105827/11815/399558/21826/68792/23796/11421
BP	GO:0050871	positive regulation of B cell activation	16	0.396844	0.875289	0.659142	1	0.837717	340	tags=31%, list=23%, signal=24%	16149/20375/74131/19264/21803
BP	GO:0016043	cellular component organization	700	0.335205	0.875053	0.955045	1	0.837717	235	tags=14%, list=16%, signal=22%	74116/21957/18175/11459/74376/109272/13009/76293/235130/51795/21828/76757/93677/20319/19288/14734/11937/233199/381339/434246/64074/56429/53318/22403/103967/21393/13179/70839/68588/17395/18133/13078/11472/228003/68678/105827/19201/12565/16948/13717/20344/17167/14745/20307/13482/219151/16011/226041/11815/14089/12825/14276/12266/14456/16000/399558/18595/16985/14961/27226/14969/12262/319713/12259/218…
BP	GO:0007044	cell-substrate junction assembly	17	0.395559	0.874352	0.674523	1	0.837717	102	tags=12%, list=7%, signal=11%	11472/11815
BP	GO:1901698	response to nitrogen compound	122	0.341782	0.874177	0.797203	1	0.837717	340	tags=23%, list=23%, signal=19%	13009/11937/434246/70839/17395/11472/16011/12825/110454/17067/71660/16000/18595/17069/19016/22329/27056/14127/24088/63873/21814/18604/16956/14130/54609/12514/13838/21803
BP	GO:0031401	positive regulation of protein modification process	107	0.343416	0.873192	0.77978	1	0.837717	370	tags=28%, list=24%, signal=23%	21828/20319/17395/71660/382551/12266/14456/16000/18595/16149/12978/23796/11421/56620/16792/320207/18733/80982/19264/54396/18173/13838/21803/20361/15944/12006/15163/14118/217410/13618
CC	GO:0035770	ribonucleoprotein granule	38	0.362747	0.873087	0.700617	1	0.837717	40	tags=5%, list=3%, signal=5%	17879/434219
CC	GO:0036464	cytoplasmic ribonucleoprotein granule	38	0.362747	0.873087	0.700617	1	0.837717	40	tags=5%, list=3%, signal=5%	17879/434219
BP	GO:0043067	regulation of programmed cell death	186	0.337551	0.872511	0.825175	1	0.837717	370	tags=25%, list=24%, signal=22%	51795/20319/17395/18788/13078/105827/16948/14745/19223/13479/14089/231507/14456/16000/16149/12978/212937/15959/19016/11421/13040/16880/66991/14726/55932/20612/16792/218215/27056/14127/12774/19264/21938/21814/13036/22228/14130/14314/18127/20750/21803/21857/15163/171543/67731/57875/13618
CC	GO:0012505	endomembrane system	392	0.334042	0.870968	0.912088	1	0.837717	514	tags=37%, list=34%, signal=33%	66607/51795/21828/76757/228785/14734/11937/434219/57266/212996/13078/228003/20344/14745/19223/219151/100039795/69774/76469/20657/382551/76933/16000/236451/399558/18595/14961/73656/14969/21826/14960/50706/394432/16149/104759/17110/209387/13058/74770/16949/11421/11690/13040/17105/14999/22329/55932/22436/68774/20612/16792/24088/12774/12111/77037/13057/80982/21810/21814/12495/13036/54396/232146/58185…
BP	GO:0006475	internal protein amino acid acetylation	15	-0.245097	-0.870501	0.642276	1	0.837717	730	tags=80%, list=48%, signal=42%	81898/18432/328572/75560/102162/18045/93762/74343/226026/12914/244349/20174
BP	GO:0018393	internal peptidyl-lysine acetylation	15	-0.245097	-0.870501	0.642276	1	0.837717	730	tags=80%, list=48%, signal=42%	81898/18432/328572/75560/102162/18045/93762/74343/226026/12914/244349/20174
BP	GO:0018394	peptidyl-lysine acetylation	15	-0.245097	-0.870501	0.642276	1	0.837717	730	tags=80%, list=48%, signal=42%	81898/18432/328572/75560/102162/18045/93762/74343/226026/12914/244349/20174
BP	GO:0042981	regulation of apoptotic process	182	0.336993	0.870265	0.84016	1	0.837717	370	tags=25%, list=24%, signal=21%	51795/20319/17395/18788/13078/105827/16948/14745/19223/13479/14089/231507/14456/16000/16149/12978/212937/15959/19016/11421/13040/16880/66991/14726/20612/218215/27056/14127/12774/19264/21938/21814/13036/22228/14130/14314/18127/20750/21803/21857/15163/171543/67731/57875/13618
BP	GO:0043484	regulation of RNA splicing	24	-0.21104	-0.87013	0.630137	1	0.837717	762	tags=92%, list=50%, signal=46%	110213/15481/216825/13207/93686/56036/67040/170791/269966/102162/70465/72462/102414/13046/18708/56790/75710/20384/69131/246103/19712/107817
BP	GO:0018105	peptidyl-serine phosphorylation	30	0.367981	0.869286	0.685205	1	0.837717	352	tags=27%, list=23%, signal=21%	20319/68678/27219/54396/18604/21803/15944/15163
BP	GO:0070373	negative regulation of ERK1 and ERK2 cascade	15	0.398629	0.869091	0.67008	1	0.837717	472	tags=47%, list=31%, signal=32%	16000/19264/13838/57783/21859/13132/14869
BP	GO:0090398	cellular senescence	16	0.393988	0.86899	0.664786	1	0.837717	360	tags=25%, list=24%, signal=19%	111241/20375/116847/12010
BP	GO:0002790	peptide secretion	20	0.38649	0.867795	0.670306	1	0.837717	290	tags=30%, list=19%, signal=25%	18133/100039795/16149/19016/63873/22228
BP	GO:0010950	positive regulation of endopeptidase activity	25	0.3751	0.866938	0.677695	1	0.837717	491	tags=44%, list=32%, signal=30%	20319/19016/74048/22436/16792/13838/68318/13033/20846/227753/106763
BP	GO:0098781	ncRNA transcription	21	-0.221618	-0.866382	0.578313	1	0.837717	313	tags=43%, list=21%, signal=34%	75678/19712/269401/218333/17869/21676/20807/16476/21808
BP	GO:0090150	establishment of protein localization to membrane	18	-0.230629	-0.866334	0.616162	1	0.837717	3	tags=11%, list=0%, signal=11%	108155/229801
MF	GO:0046914	transition metal ion binding	116	0.338737	0.864791	0.806	1	0.837717	251	tags=15%, list=17%, signal=13%	12350/235130/434246/56264/17395/13078/16948/19223/13479/20657/19016/16949/11421/58223/22436/80861/218215
BP	GO:0000422	autophagy of mitochondrion	15	-0.243341	-0.864263	0.666667	1	0.837717	287	tags=40%, list=19%, signal=33%	50754/15194/59026/108155/15277/230895
BP	GO:0061726	mitochondrion disassembly	15	-0.243341	-0.864263	0.666667	1	0.837717	287	tags=40%, list=19%, signal=33%	50754/15194/59026/108155/15277/230895
BP	GO:0042180	cellular ketone metabolic process	20	0.38471	0.863798	0.680131	1	0.837717	662	tags=70%, list=44%, signal=40%	16149/19016/18604/13618/100705/56857/14555/13132/12894/11666/11363/13350/20280/230796
BP	GO:0032271	regulation of protein polymerization	22	0.380317	0.86334	0.686147	1	0.837717	80	tags=9%, list=5%, signal=9%	93677/13717
BP	GO:0043489	RNA stabilization	15	-0.242904	-0.862713	0.666667	1	0.837717	171	tags=27%, list=11%, signal=24%	140488/22339/12457/140486
BP	GO:1902369	negative regulation of RNA catabolic process	15	-0.242904	-0.862713	0.666667	1	0.837717	171	tags=27%, list=11%, signal=24%	140488/22339/12457/140486
BP	GO:0007179	transforming growth factor beta receptor signaling pathway	40	0.356689	0.861315	0.72148	1	0.837717	355	tags=28%, list=23%, signal=22%	214425/16948/12825/20375/19016/27528/66695/21814/21803/53618/14118
CC	GO:0030133	transport vesicle	34	0.362545	0.861313	0.704901	1	0.837717	398	tags=29%, list=26%, signal=22%	228785/16000/17110/17105/16792/12111/12495/30785/68318/22240
BP	GO:0006914	autophagy	63	0.343131	0.859517	0.749497	1	0.837717	512	tags=37%, list=34%, signal=25%	51795/434219/13179/80888/71712/209387/24088/54396/232146/54609/21803/15944/171543/68728/14580/13033/353047/192652/21425/54197/433375/18145/214063
BP	GO:0061919	process utilizing autophagic mechanism	63	0.343131	0.859517	0.749497	1	0.837717	512	tags=37%, list=34%, signal=25%	51795/434219/13179/80888/71712/209387/24088/54396/232146/54609/21803/15944/171543/68728/14580/13033/353047/192652/21425/54197/433375/18145/214063
BP	GO:0140747	regulation of ncRNA transcription	16	-0.240834	-0.85911	0.646552	1	0.837717	313	tags=50%, list=21%, signal=40%	75678/19712/269401/17869/21676/20807/16476/21808
BP	GO:0048545	response to steroid hormone	34	-0.188677	-0.859059	0.627907	1	0.837717	46	tags=12%, list=3%, signal=12%	15364/18626/21808/67749
BP	GO:0009896	positive regulation of catabolic process	71	0.340662	0.858957	0.763052	1	0.837717	367	tags=24%, list=24%, signal=19%	14734/434219/13179/80888/16000/209387/74048/77125/16792/218215/24088/21938/54396/54609/15944/12006/217410
CC	GO:0031256	leading edge membrane	18	-0.228433	-0.858083	0.616162	1	0.837717	6	tags=39%, list=0%, signal=39%	30957/67220/50768/269060/226352/19271/13823
BP	GO:0071241	cellular response to inorganic substance	29	0.36528	0.856988	0.705573	1	0.837717	436	tags=38%, list=29%, signal=28%	17395/19016/11690/12606/18173/11770/54153/12010/20597/234577/11826
BP	GO:0045834	positive regulation of lipid metabolic process	18	0.385624	0.856673	0.694352	1	0.837717	449	tags=44%, list=30%, signal=32%	16000/18595/16149/19016/21803/57875/13132/12894
BP	GO:0048562	embryonic organ morphogenesis	35	0.359573	0.856657	0.720665	1	0.837717	187	tags=17%, list=12%, signal=15%	21393/68588/17150/18595/212937/23796
BP	GO:0043085	positive regulation of catalytic activity	112	0.33684	0.85655	0.811812	1	0.837717	388	tags=31%, list=26%, signal=25%	20319/14745/20307/14456/16000/18595/16149/12978/20305/19204/19016/74048/11421/13040/22436/16792/20308/320207/13057/80982/19264/17470/13036/54396/18127/18173/13838/21803/15944/12006/14118/217410/21838/26362/68318
BP	GO:0006810	transport	399	0.328145	0.855966	0.938062	1	0.837717	411	tags=28%, list=27%, signal=28%	17189/51795/76757/228785/19288/14734/11937/434246/81799/93671/103967/70839/17395/20272/18133/11472/11931/170786/17167/14745/20307/194590/114644/100040591/11815/114332/100039795/14276/12266/14456/16000/101488/16149/18830/104759/212937/20375/17069/23796/13058/19204/19016/11421/13040/20266/24059/77125/66102/16170/22436/14131/140792/20612/17534/246728/16792/22177/14127/24088/12774/17916/63873/94176/1…
BP	GO:0030038	contractile actin filament bundle assembly	17	0.387097	0.855646	0.695847	1	0.837717	84	tags=12%, list=6%, signal=11%	13717/14745
BP	GO:0043149	stress fiber assembly	17	0.387097	0.855646	0.695847	1	0.837717	84	tags=12%, list=6%, signal=11%	13717/14745
BP	GO:0009887	animal organ morphogenesis	132	0.334012	0.855583	0.841159	1	0.837717	350	tags=23%, list=23%, signal=19%	228785/20319/14734/21393/68588/68678/13717/16011/12825/17150/16000/399558/18595/20564/212937/17069/23796/23928/22778/56198/66695/63873/21814/13036/16658/18127/12837/12490/21803/12006
BP	GO:0006417	regulation of translation	44	0.350777	0.854878	0.735714	1	0.837717	191	tags=11%, list=13%, signal=10%	14940/13078/16011/16000/19204
BP	GO:0034504	protein localization to nucleus	46	-0.18469	-0.854366	0.629594	1	0.837717	745	tags=83%, list=49%, signal=43%	16211/17246/15568/76582/13207/72993/83946/227699/97064/328572/16649/67459/269966/108989/209361/13605/72135/77053/103468/13557/106042/18708/170762/238799/103573/12575/64009/15194/14634/12914/50523/218210/230784/70790/108155/20471/13853/21808
BP	GO:0051246	regulation of protein metabolic process	264	0.328197	0.853833	0.897103	1	0.837717	355	tags=22%, list=23%, signal=20%	74116/21828/14940/20319/19288/14734/17395/18788/13078/16948/16011/13479/11815/76469/71660/382551/12266/14456/16000/18595/16149/12978/12258/23796/19204/19016/74048/74770/11421/13040/81877/16913/77125/56620/100038882/22436/16792/218215/320207/18733/16912/80982/19264/21938/13036/54396/54609/13601/18173/13838/21803/11770/20361/15944/12006/21857/15163/14118
BP	GO:0030163	protein catabolic process	111	0.335428	0.853328	0.818819	1	0.837717	503	tags=34%, list=33%, signal=25%	14940/14734/434246/17395/13482/14089/13040/24110/16913/77125/100038882/330812/16792/218215/16912/21938/13036/54609/13838/12006/21857/217410/68728/109901/65256/14580/13030/21859/13132/13033/83768/19171/83814/14733/17155/14824/192652/54197
MF	GO:0060090	molecular adaptor activity	85	0.337506	0.853151	0.795181	1	0.837717	211	tags=14%, list=14%, signal=13%	111241/434219/21393/11472/11931/16948/20657/14456/76933/20375/209387/24110
BP	GO:0018209	peptidyl-serine modification	31	0.361544	0.853112	0.706806	1	0.837717	352	tags=26%, list=23%, signal=20%	20319/68678/27219/54396/18604/21803/15944/15163
BP	GO:0061614	miRNA transcription	16	-0.239062	-0.85279	0.646552	1	0.837717	263	tags=44%, list=17%, signal=37%	19712/269401/17869/21676/20807/16476/21808
BP	GO:0006518	peptide metabolic process	65	0.339617	0.852589	0.760804	1	0.837717	200	tags=12%, list=13%, signal=11%	14940/56264/13078/16011/13479/16000/19204/11421
BP	GO:0010638	positive regulation of organelle organization	67	0.33949	0.852156	0.763343	1	0.837717	132	tags=9%, list=9%, signal=9%	93677/13179/17395/11472/14745/16000
BP	GO:0009056	catabolic process	276	0.32745	0.85204	0.908092	1	0.837717	507	tags=36%, list=34%, signal=29%	51795/14940/14734/434246/434219/13179/17395/13078/13482/14778/80888/13479/114332/14089/71660/66857/71712/27052/16000/27226/394432/17969/209387/74048/20556/11421/13040/23945/24110/16913/77125/58223/100038882/22436/330812/17534/246728/16792/218215/16912/24088/80982/21938/12495/13036/54396/232146/22228/16790/16956/54609/18127/54381/18173/13838/20750/21803/15944/14598/12006/21857/171543/217410/68728/…
CC	GO:0042995	cell projection	204	0.328674	0.851472	0.883117	1	0.837717	346	tags=26%, list=23%, signal=23%	228785/103967/70839/20272/18133/11472/228003/11931/19293/12565/14745/13482/13479/11815/14089/399558/18595/319713/17969/71653/17110/13058/11421/23945/17105/20266/20345/14726/22329/245650/66695/232288/24088/17916/63873/13057/19264/21938/17470/13036/226777/16790/14130/108101/100502861/269604/12268/50934/13838/20750/21803/15944/234593
MF	GO:0005525	GTP binding	24	0.369384	0.850247	0.696448	1	0.837717	344	tags=25%, list=23%, signal=20%	103967/55932/245650/54396/229900/15944
MF	GO:0019001	guanyl nucleotide binding	24	0.369384	0.850247	0.696448	1	0.837717	344	tags=25%, list=23%, signal=20%	103967/55932/245650/54396/229900/15944
MF	GO:0032561	guanyl ribonucleotide binding	24	0.369384	0.850247	0.696448	1	0.837717	344	tags=25%, list=23%, signal=20%	103967/55932/245650/54396/229900/15944
BP	GO:0044089	positive regulation of cellular component biogenesis	67	0.338626	0.849989	0.766365	1	0.837717	160	tags=12%, list=11%, signal=11%	93677/103967/70839/105827/14745/399558/21826/68792
BP	GO:0009914	hormone transport	25	0.367717	0.849874	0.699039	1	0.837717	355	tags=36%, list=23%, signal=28%	81799/18133/100039795/19016/63873/22228/50934/20750/14118
BP	GO:0021953	central nervous system neuron differentiation	17	-0.227552	-0.848314	0.630631	1	0.837717	311	tags=53%, list=21%, signal=43%	21418/19883/24136/14634/105689/235439/19206/110350/18227
BP	GO:0071840	cellular component organization or biogenesis	721	0.325017	0.848205	0.98002	1	0.837717	235	tags=14%, list=16%, signal=22%	74116/21957/18175/11459/74376/109272/13009/76293/235130/51795/21828/76757/93677/20319/19288/14734/11937/233199/381339/434246/64074/56429/53318/22403/103967/21393/13179/70839/68588/17395/18133/13078/11472/228003/68678/105827/19201/12565/16948/13717/20344/17167/14745/20307/13482/219151/16011/226041/11815/14089/12825/14276/12266/14456/16000/399558/18595/16985/14961/27226/14969/12262/319713/12259/218…
BP	GO:0046660	female sex differentiation	19	0.378082	0.847513	0.710209	1	0.837717	136	tags=11%, list=9%, signal=10%	19288/18595
BP	GO:0043409	negative regulation of MAPK cascade	27	0.363467	0.8465	0.704762	1	0.837717	425	tags=33%, list=28%, signal=24%	20319/16000/19016/19264/13838/20597/57783/21859/13132
BP	GO:0032386	regulation of intracellular transport	45	0.345769	0.846435	0.750509	1	0.837717	129	tags=9%, list=9%, signal=8%	228785/11472/11815/14456
BP	GO:0007160	cell-matrix adhesion	37	0.3539	0.846032	0.731884	1	0.837717	394	tags=32%, list=26%, signal=25%	223272/11472/11815/12825/50706/81877/22329/108101/57278/12490/21838/18606
BP	GO:0031334	positive regulation of protein-containing complex assembly	25	0.366042	0.846004	0.702241	1	0.837717	412	tags=32%, list=27%, signal=24%	93677/70839/100038882/22778/21803/171543/16854/14544
CC	GO:0098791	Golgi apparatus subcompartment	33	0.357421	0.845241	0.72356	1	0.837717	493	tags=48%, list=33%, signal=33%	69774/73656/50706/104759/17110/17105/68774/21810/67331/53618/14964/14972/20440/317750/108012/14824
BP	GO:0017015	regulation of transforming growth factor beta receptor signaling pathway	31	0.357709	0.844061	0.720419	1	0.837717	355	tags=26%, list=23%, signal=20%	214425/16948/19016/27528/66695/21814/21803/14118
BP	GO:1903008	organelle disassembly	20	-0.220675	-0.843837	0.639535	1	0.837717	287	tags=90%, list=19%, signal=74%	11520/72018/67443/56486/18412/66437/57436/66155/66905/24015/12177/50754/15194/320806/59026/108155/15277/230895
BP	GO:0045017	glycerolipid biosynthetic process	24	-0.20445	-0.84296	0.684932	1	0.837717	71	tags=17%, list=5%, signal=16%	18700/320127/16475/236899
BP	GO:0050794	regulation of cellular process	1001	0.322917	0.842301	0.984016	1	0.837717	286	tags=18%, list=19%, signal=43%	74116/17189/21953/13009/51795/17082/21828/14940/76757/111241/228785/11801/93677/20319/19288/14734/11937/214425/381339/434246/434219/57266/64074/56429/81799/22403/223272/103967/13179/70839/68588/17395/243277/18133/18788/13078/11472/228003/11931/170786/68678/105827/16948/13717/20344/14745/20307/13482/19223/16011/100040591/80888/74039/13479/11815/114332/14089/17022/100039795/12825/69774/110454/71862…
BP	GO:0001837	epithelial to mesenchymal transition	23	0.36827	0.840984	0.715676	1	0.837717	350	tags=30%, list=23%, signal=24%	20319/14726/56198/21814/13838/21803/12006
BP	GO:0003205	cardiac chamber development	30	0.355525	0.839861	0.727177	1	0.837717	340	tags=27%, list=23%, signal=21%	20319/20564/17069/23796/56198/21814/18127/21803
BP	GO:0050769	positive regulation of neurogenesis	37	0.351162	0.839486	0.740166	1	0.837717	403	tags=43%, list=27%, signal=33%	16000/12978/71653/19016/11421/77125/66991/24088/21938/13838/21803/20361/54712/18606/20317/14580
BP	GO:0062014	negative regulation of small molecule metabolic process	15	0.384786	0.83891	0.704209	1	0.837717	47	tags=7%, list=3%, signal=7%	81799
BP	GO:0048523	negative regulation of cellular process	590	0.320784	0.838104	0.979021	1	0.837717	378	tags=24%, list=25%, signal=29%	74116/13009/51795/17082/14940/76757/111241/93677/20319/14734/214425/381339/434246/57266/56429/81799/22403/103967/13179/70839/68588/17395/18133/18788/13078/11472/68678/105827/14745/13482/19223/16011/13479/11815/14089/100039795/12825/246727/76469/231507/14456/16000/18595/12262/14960/50706/18295/16149/20564/12978/57781/20375/14747/23796/15959/19016/74048/74770/20556/11421/23945/16880/77125/66991/147…
MF	GO:0061629	RNA polymerase II-specific DNA-binding transcription factor binding	46	0.3414	0.837334	0.755578	1	0.837717	367	tags=22%, list=24%, signal=17%	13009/111241/20375/19016/16909/12606/12490/52668/15163/217410
BP	GO:0031331	positive regulation of cellular catabolic process	46	0.341315	0.837126	0.756592	1	0.837717	286	tags=20%, list=19%, signal=16%	434219/13179/80888/16000/209387/16792/24088/21938/54396
BP	GO:0050803	regulation of synapse structure or activity	34	0.352003	0.836268	0.733055	1	0.837717	371	tags=29%, list=25%, signal=23%	103967/105827/399558/21826/68792/24088/14130/13838/30785/54712
BP	GO:0050807	regulation of synapse organization	34	0.352003	0.836268	0.733055	1	0.837717	371	tags=29%, list=25%, signal=23%	103967/105827/399558/21826/68792/24088/14130/13838/30785/54712
BP	GO:0044085	cellular component biogenesis	330	0.320608	0.835506	0.943057	1	0.837717	233	tags=13%, list=15%, signal=14%	21957/18175/11459/13009/76293/51795/93677/434246/103967/21393/70839/11472/228003/105827/19201/12565/16948/13717/20344/14745/226041/11815/12825/399558/18595/14961/14969/319713/21826/68794/14960/68792/16149/71653/23796/11421/11690/81877/14999/66991/100038882/22436
MF	GO:0031406	carboxylic acid binding	29	0.355972	0.835149	0.727655	1	0.837717	472	tags=41%, list=31%, signal=29%	20344/14276/394432/19016/11690/18127/14858/11770/100705/19215/18241/14869
MF	GO:0043177	organic acid binding	29	0.355972	0.835149	0.727655	1	0.837717	472	tags=41%, list=31%, signal=29%	20344/14276/394432/19016/11690/18127/14858/11770/100705/19215/18241/14869
BP	GO:0019915	lipid storage	16	0.37857	0.834982	0.702032	1	0.837717	660	tags=69%, list=44%, signal=39%	12266/19016/16956/20288/100705/14705/18145/67963/11816/13350/11520
BP	GO:0051101	regulation of DNA binding	19	0.371753	0.833326	0.726674	1	0.837717	340	tags=26%, list=23%, signal=21%	17395/16000/19016/16364/21803
BP	GO:0150115	cell-substrate junction organization	19	0.37171	0.833229	0.726674	1	0.837717	102	tags=11%, list=7%, signal=10%	11472/11815
BP	GO:0010975	regulation of neuron projection development	61	0.33303	0.833224	0.784708	1	0.837717	425	tags=34%, list=28%, signal=26%	20319/103967/14745/71653/20266/66991/12774/63873/13838/20361/234593/12010/54712/14964/21838/14972/22240/20317/14580/64297/13132
MF	GO:0016491	oxidoreductase activity	68	0.331576	0.833099	0.792757	1	0.837717	233	tags=19%, list=15%, signal=17%	13078/16948/19223/14778/20657/17969/13058/67103/16949/11690/22329/12409/22436
BP	GO:0051129	negative regulation of cellular component organization	99	0.328271	0.833056	0.834835	1	0.837717	410	tags=31%, list=27%, signal=24%	93677/381339/103967/14745/13482/11815/14089/16000/19016/11421/66991/24088/12774/63873/21938/54396/14130/54609/327959/13838/19241/21803/20361/15944/12010/14964/21838/14972/22240/14580/16854
CC	GO:0008021	synaptic vesicle	18	0.374888	0.832821	0.713178	1	0.837717	26	tags=6%, list=2%, signal=6%	228785
BP	GO:0019318	hexose metabolic process	34	0.35052	0.832745	0.736184	1	0.837717	476	tags=35%, list=32%, signal=25%	81799/11815/16000/12409/18604/246730/14118/100705/13808/14555/12894/26384
BP	GO:0072659	protein localization to plasma membrane	35	0.348951	0.83135	0.755971	1	0.837717	129	tags=11%, list=9%, signal=11%	13009/11472/11931/14456
BP	GO:0019216	regulation of lipid metabolic process	42	0.343074	0.831308	0.763562	1	0.837717	624	tags=57%, list=41%, signal=35%	11815/71660/12266/16000/18595/16149/19016/18604/21803/57875/100705/13132/14245/12894/14705/216505/11666/14792/19156/15902/11363/11816/13350/20280
BP	GO:0007369	gastrulation	19	0.370657	0.830868	0.727772	1	0.837717	187	tags=11%, list=12%, signal=9%	20319/23796
BP	GO:0072521	purine-containing compound metabolic process	39	0.344334	0.830767	0.75154	1	0.837717	417	tags=36%, list=28%, signal=27%	11931/23962/17969/22436/245650/12495/18604/246730/18127/20750/21803/100705/14544/14555
BP	GO:0051234	establishment of localization	425	0.317962	0.829154	0.971029	1	0.837717	508	tags=36%, list=34%, signal=34%	17189/51795/76757/228785/19288/14734/11937/434246/81799/93671/103967/70839/17395/20272/18133/11472/11931/170786/17167/14745/20307/194590/114644/100040591/11815/114332/100039795/14276/12266/14456/16000/101488/16149/18830/104759/212937/20375/17069/23796/13058/19204/19016/11421/13040/20266/24059/77125/66991/66102/16170/22436/14131/140792/22778/20612/17534/246728/16792/22177/14127/24088/12774/17916/6…
BP	GO:0001894	tissue homeostasis	31	0.351012	0.828259	0.741361	1	0.837717	405	tags=35%, list=27%, signal=27%	100039795/12825/12978/12818/74131/13040/18127/20750/12490/68728/18383
BP	GO:0060249	anatomical structure homeostasis	31	0.351012	0.828259	0.741361	1	0.837717	405	tags=35%, list=27%, signal=27%	100039795/12825/12978/12818/74131/13040/18127/20750/12490/68728/18383
BP	GO:0035150	regulation of tube size	15	0.379847	0.828143	0.713311	1	0.837717	393	tags=53%, list=26%, signal=40%	68678/20657/11421/23945/21814/18127/13618/20648
BP	GO:0035296	regulation of tube diameter	15	0.379847	0.828143	0.713311	1	0.837717	393	tags=53%, list=26%, signal=40%	68678/20657/11421/23945/21814/18127/13618/20648
BP	GO:0097746	blood vessel diameter maintenance	15	0.379847	0.828143	0.713311	1	0.837717	393	tags=53%, list=26%, signal=40%	68678/20657/11421/23945/21814/18127/13618/20648
CC	GO:0098794	postsynapse	57	0.332754	0.827353	0.797379	1	0.837717	154	tags=14%, list=10%, signal=13%	228785/103967/11472/12565/14745/12262/12259/12260
BP	GO:0046364	monosaccharide biosynthetic process	16	0.374777	0.826618	0.705418	1	0.837717	47	tags=6%, list=3%, signal=6%	81799
BP	GO:1903844	regulation of cellular response to transforming growth factor beta stimulus	32	0.350317	0.826455	0.749213	1	0.837717	355	tags=25%, list=23%, signal=20%	214425/16948/19016/27528/66695/21814/21803/14118
CC	GO:0043228	non-membrane-bounded organelle	473	0.316689	0.825996	0.975025	1	0.837717	152	tags=8%, list=10%, signal=10%	21925/21957/18175/11459/74376/21953/17879/109272/13009/111241/93677/11937/17901/233199/434219/53318/22403/226695/103967/21393/29818/11472/228003/19293/68678/19201/71566/226041/11815/76469/17907/236312/231655/226691/195531/319713/68794
CC	GO:0043232	intracellular non-membrane-bounded organelle	473	0.316689	0.825996	0.975025	1	0.837717	152	tags=8%, list=10%, signal=10%	21925/21957/18175/11459/74376/21953/17879/109272/13009/111241/93677/11937/17901/233199/434219/53318/22403/226695/103967/21393/29818/11472/228003/19293/68678/19201/71566/226041/11815/76469/17907/236312/231655/226691/195531/319713/68794
BP	GO:0050808	synapse organization	59	0.330588	0.825159	0.801205	1	0.837717	160	tags=17%, list=11%, signal=16%	103967/105827/12565/12266/399558/12262/12259/21826/12260/68792
BP	GO:0010810	regulation of cell-substrate adhesion	32	0.348924	0.82317	0.75341	1	0.837717	439	tags=38%, list=29%, signal=27%	64074/11815/50706/14726/67896/12837/20750/21838/18606/13132/20440/114249
BP	GO:0016055	Wnt signaling pathway	51	0.333352	0.821681	0.790274	1	0.837717	62	tags=6%, list=4%, signal=6%	20319/14734/68588
BP	GO:0198738	cell-cell signaling by wnt	51	0.333352	0.821681	0.790274	1	0.837717	62	tags=6%, list=4%, signal=6%	20319/14734/68588
BP	GO:0060840	artery development	18	0.369679	0.82125	0.72536	1	0.837717	187	tags=17%, list=12%, signal=15%	16948/12825/23796
MF	GO:0005216	monoatomic ion channel activity	19	0.366276	0.821047	0.73326	1	0.837717	442	tags=53%, list=29%, signal=38%	20272/100040591/13058/20266/63873/18431/15165/17364/11826/317750
BP	GO:0006996	organelle organization	385	0.315181	0.820935	0.967033	1	0.837717	84	tags=6%, list=6%, signal=8%	21957/18175/11459/74376/109272/13009/51795/76757/93677/11937/233199/434246/53318/103967/21393/13179/17395/11472/228003/68678/19201/13717/14745
CC	GO:0030424	axon	61	0.328096	0.820879	0.805835	1	0.837717	340	tags=26%, list=23%, signal=21%	228785/103967/20272/18133/19293/12565/18595/71653/23945/20266/63873/21938/17470/12268/13838/21803
BP	GO:0051260	protein homooligomerization	16	0.37209	0.82069	0.713318	1	0.837717	406	tags=31%, list=27%, signal=23%	434246/11690/12010/100705/15165
BP	GO:0033674	positive regulation of kinase activity	47	0.333575	0.81895	0.77868	1	0.837717	355	tags=34%, list=23%, signal=27%	14456/16000/18595/16149/12978/11421/320207/80982/19264/54396/18173/13838/21803/15944/12006/14118
MF	GO:0015267	channel activity	23	0.358579	0.818855	0.739459	1	0.837717	490	tags=57%, list=32%, signal=39%	20272/100040591/13058/20266/63873/14618/18431/15165/17364/11826/317750/14619/269717
MF	GO:0022803	passive transmembrane transporter activity	23	0.358579	0.818855	0.739459	1	0.837717	490	tags=57%, list=32%, signal=39%	20272/100040591/13058/20266/63873/14618/18431/15165/17364/11826/317750/14619/269717
BP	GO:0043069	negative regulation of programmed cell death	112	0.321445	0.817402	0.865866	1	0.837717	370	tags=26%, list=24%, signal=21%	20319/17395/18788/105827/13479/231507/14456/16000/16149/12978/15959/16880/66991/14726/16792/218215/14127/12774/21814/13036/22228/14130/14314/20750/21857/15163/171543/57875/13618
BP	GO:0002009	morphogenesis of an epithelium	74	0.323347	0.816595	0.827482	1	0.837717	136	tags=9%, list=9%, signal=9%	20319/14734/21393/68588/16011/16000/18595
BP	GO:0001932	regulation of protein phosphorylation	121	0.318687	0.814849	0.878122	1	0.837717	376	tags=27%, list=25%, signal=22%	21828/20319/17395/16948/71660/12266/14456/16000/18595/16149/12978/23796/19016/11421/81877/56620/22436/320207/80982/19264/54396/18173/13838/21803/11770/20361/15944/12006/15163/14118/217410/13618/21838
BP	GO:0009314	response to radiation	62	0.325691	0.814214	0.814889	1	0.837717	357	tags=19%, list=24%, signal=15%	76293/20319/17395/12825/19016/245650/19264/12925/21803/234593/21857/171543
BP	GO:0010001	glial cell differentiation	32	0.34506	0.814054	0.762854	1	0.837717	403	tags=41%, list=27%, signal=30%	16000/12259/12978/19016/23928/77125/24088/21938/269604/13838/21803/18606/14580
BP	GO:0046879	hormone secretion	24	0.353426	0.813514	0.742734	1	0.837717	449	tags=46%, list=30%, signal=33%	81799/18133/100039795/19016/63873/22228/20750/14118/13132/11826/12894
BP	GO:0051222	positive regulation of protein transport	33	0.343542	0.812418	0.767539	1	0.837717	352	tags=24%, list=23%, signal=19%	81799/14456/16000/19016/24088/80982/21803/15163
BP	GO:0009117	nucleotide metabolic process	40	0.336386	0.812286	0.77184	1	0.837717	417	tags=35%, list=28%, signal=26%	11931/23962/17969/22436/245650/12495/18604/246730/18127/21803/22169/100705/14544/14555
MF	GO:0016779	nucleotidyltransferase activity	20	0.361721	0.81218	0.745633	1	0.837717	311	tags=25%, list=21%, signal=20%	246727/23962/231655/246728/246730
BP	GO:0001501	skeletal system development	66	0.323004	0.810173	0.808661	1	0.837717	356	tags=29%, list=24%, signal=23%	20319/17395/18133/16948/12825/16000/18595/18295/212937/22177/12111/63873/19264/13601/17132/21803/12006/14118/17313
BP	GO:0006412	translation	48	0.329402	0.810032	0.802231	1	0.837717	191	tags=10%, list=13%, signal=9%	14940/13078/16011/16000/19204
CC	GO:0005802	trans-Golgi network	24	0.351897	0.809995	0.748116	1	0.837717	297	tags=29%, list=20%, signal=24%	69774/73656/50706/104759/68774/21810/67331
BP	GO:0050767	regulation of neurogenesis	49	0.329057	0.808307	0.811359	1	0.837717	403	tags=41%, list=27%, signal=31%	16000/12978/71653/19016/11421/77125/66991/56198/24088/12774/21938/13838/21803/20361/12010/54712/21838/18606/20317/14580
BP	GO:0006643	membrane lipid metabolic process	16	0.366013	0.807287	0.725734	1	0.837717	657	tags=75%, list=43%, signal=43%	13078/56375/18606/20597/57319/20598/19156/20397/19012/104725/54325/27419
BP	GO:1901575	organic substance catabolic process	229	0.310215	0.805952	0.938062	1	0.837717	495	tags=34%, list=33%, signal=27%	14940/14734/434246/17395/13078/13482/14778/13479/114332/14089/71660/66857/27052/16000/27226/394432/17969/20556/11421/13040/23945/24110/16913/77125/100038882/22436/330812/246728/16792/218215/16912/80982/21938/12495/13036/22228/16790/16956/54609/18127/54381/18173/13838/20750/21803/14598/12006/21857/217410/68728/100705/18606/13808/109901/65256/14580/20597/14544/14555/13030/26970/21859/13132/14245/13…
BP	GO:0070201	regulation of establishment of protein localization	58	0.323534	0.805935	0.822938	1	0.837717	355	tags=26%, list=23%, signal=21%	81799/18133/11815/14456/16000/19016/24088/80982/17470/22228/58185/21803/52668/15163/14118
BP	GO:0043066	negative regulation of apoptotic process	110	0.316736	0.805798	0.880881	1	0.837717	370	tags=25%, list=24%, signal=21%	20319/17395/18788/105827/13479/231507/14456/16000/16149/12978/15959/16880/66991/14726/218215/14127/12774/21814/13036/22228/14130/14314/20750/21857/15163/171543/57875/13618
MF	GO:0043167	ion binding	540	0.308557	0.805783	0.989011	1	0.837717	258	tags=14%, list=17%, signal=18%	21925/12350/18175/11459/17189/17879/13009/235130/21828/228785/11937/17901/434246/64074/212996/53318/56264/103967/14133/17395/13078/11472/170786/19293/12565/16948/20344/14745/19223/194590/13479/226041/12825/246727/17907/20657/14276/23962/27052/14456/18595/319713/21826/50706/394432/17969/20564/12978/27219/18830/12715/73149/26888/13058/19016/269799/16949/11421/11690/13733/74145/55932/56620/58223/224…
BP	GO:0031325	positive regulation of cellular metabolic process	404	0.308874	0.805479	0.978022	1	0.837717	355	tags=22%, list=23%, signal=23%	21953/13009/17082/21828/111241/228785/20319/19288/434219/64074/81799/13179/17395/13078/80888/74039/17022/246727/71660/231507/12266/14456/16000/18595/195531/319713/50706/54123/16149/12978/20375/209387/23796/13058/74131/19204/19016/74048/11421/77125/66991/16170/56620/100038882/22436/14131/16909/12606/80861/22778/246728/16792/56198/27056/320207/22177/14127/18733/24088/12774/12267/63873/13057/80982/1…
BP	GO:0048259	regulation of receptor-mediated endocytosis	15	0.369437	0.805447	0.738339	1	0.837717	425	tags=33%, list=28%, signal=24%	14745/12266/54609/12010/13132
BP	GO:0010212	response to ionizing radiation	20	0.358177	0.804224	0.754367	1	0.837717	29	tags=5%, list=2%, signal=5%	20319
BP	GO:0048598	embryonic morphogenesis	71	0.318733	0.803663	0.834337	1	0.837717	187	tags=11%, list=12%, signal=10%	20319/14734/21393/68588/17150/18595/212937/23796
MF	GO:0140096	catalytic activity, acting on a protein	237	0.309138	0.803568	0.943057	1	0.837717	299	tags=16%, list=20%, signal=15%	235130/14940/228785/11801/434246/434219/238564/212996/56264/17395/16948/20307/13482/13479/14089/18595/12978/27219/209387/16949/11421/13040/74145/24110/16913/58223/245650/14962/330812/218215/16912/50908/19264/21814/13036/16790/18604
BP	GO:0019220	regulation of phosphate metabolic process	152	0.311277	0.800674	0.92008	1	0.837717	444	tags=33%, list=29%, signal=26%	21828/20319/17395/16948/76469/71660/12266/14456/16000/18595/68792/16149/12978/23796/19204/19016/11421/81877/56620/22436/320207/18733/80982/19264/12495/54396/18604/18127/18173/13838/21803/11770/20361/15944/12006/15163/14118/217410/13618/21838/26362/18606/20597/64297/13132/14783/434341/14245/114249/547253
BP	GO:0051174	regulation of phosphorus metabolic process	152	0.311277	0.800674	0.92008	1	0.837717	444	tags=33%, list=29%, signal=26%	21828/20319/17395/16948/76469/71660/12266/14456/16000/18595/68792/16149/12978/23796/19204/19016/11421/81877/56620/22436/320207/18733/80982/19264/12495/54396/18604/18127/18173/13838/21803/11770/20361/15944/12006/15163/14118/217410/13618/21838/26362/18606/20597/64297/13132/14783/434341/14245/114249/547253
BP	GO:0016197	endosomal transport	23	0.350273	0.799888	0.753514	1	0.837717	91	tags=9%, list=6%, signal=8%	11472/194590
BP	GO:1990138	neuron projection extension	22	0.352219	0.799556	0.757576	1	0.837717	266	tags=27%, list=18%, signal=23%	50706/20564/12978/71653/23945/12774
BP	GO:0051640	organelle localization	59	0.319918	0.798527	0.829317	1	0.837717	55	tags=5%, list=4%, signal=5%	228785/11937/103967
BP	GO:0006163	purine nucleotide metabolic process	38	0.331756	0.798495	0.782922	1	0.837717	417	tags=34%, list=28%, signal=25%	11931/23962/17969/22436/245650/12495/18604/246730/18127/21803/100705/14544/14555
BP	GO:0072080	nephron tubule development	17	0.360601	0.797079	0.741863	1	0.837717	31	tags=6%, list=2%, signal=6%	14734
BP	GO:0009790	embryo development	140	0.310297	0.796308	0.918082	1	0.837717	238	tags=14%, list=16%, signal=13%	74376/20319/14734/21393/68588/11931/12825/71660/17150/16000/18595/212937/17069/23796/11421/66991/22329/16909/12606
BP	GO:0003018	vascular process in circulatory system	22	0.350239	0.795063	0.760823	1	0.837717	393	tags=45%, list=26%, signal=34%	68678/20657/11421/23945/63873/21814/18127/21803/13618/20648
BP	GO:0016236	macroautophagy	33	0.336039	0.794675	0.783246	1	0.837717	704	tags=70%, list=47%, signal=38%	13179/80888/24088/54396/54609/21803/15944/68728/13033/353047/192652/54197/18145/214063/11975/68118/100226/74772/67443/56486/18412/57436/66155
BP	GO:0060560	developmental growth involved in morphogenesis	35	0.333273	0.793997	0.7892	1	0.837717	343	tags=26%, list=23%, signal=20%	20319/50706/20564/12978/71653/23945/12774/21803/20361
MF	GO:0019900	kinase binding	95	0.31323	0.793138	0.871743	1	0.837717	376	tags=23%, list=25%, signal=19%	434246/434219/103967/11931/14456/394432/209387/19204/11421/213956/12606/27056/12774/63873/19264/54396/13838/15944/12006/15163/217410/21838
BP	GO:0009893	positive regulation of metabolic process	451	0.304044	0.793069	0.988012	1	0.837717	344	tags=21%, list=23%, signal=23%	21953/13009/17082/21828/111241/228785/20319/19288/14734/434219/64074/81799/13179/17395/13078/80888/74039/17022/246727/71660/382551/231507/12266/14456/17150/16000/18595/195531/319713/50706/54123/16149/12978/20375/14747/209387/23796/13058/74131/19204/19016/74048/11421/13040/77125/66991/16170/56620/100038882/22436/14131/16909/12606/80861/22778/246728/16792/218215/56198/27056/320207/22177/14127/18733…
CC	GO:0098793	presynapse	47	0.322961	0.792891	0.817259	1	0.837717	84	tags=9%, list=6%, signal=8%	228785/103967/12565/14745
BP	GO:0031328	positive regulation of cellular biosynthetic process	325	0.304231	0.792546	0.975025	1	0.837717	352	tags=21%, list=23%, signal=21%	21953/13009/17082/111241/228785/20319/19288/64074/81799/13179/13078/74039/17022/246727/231507/12266/14456/16000/195531/319713/50706/54123/16149/12978/20375/13058/74131/19204/19016/74048/77125/16170/56620/100038882/14131/16909/12606/80861/22778/246728/16792/56198/27056/22177/14127/24088/12774/12267/63873/13057/19264/17470/13036/58185/16956/16658/16190/246730/18127/17132/18173/16364/20750/19241/124…
BP	GO:0071560	cellular response to transforming growth factor beta stimulus	47	0.322673	0.792183	0.818274	1	0.837717	355	tags=26%, list=23%, signal=20%	214425/16948/12825/20375/19016/27528/66695/21814/18127/21803/53618/14118
BP	GO:0002244	hematopoietic progenitor cell differentiation	23	0.346835	0.792036	0.763243	1	0.837717	340	tags=26%, list=23%, signal=21%	18595/104759/212937/20375/19264/21803
BP	GO:0051603	proteolysis involved in protein catabolic process	80	0.312997	0.791834	0.862725	1	0.837717	425	tags=26%, list=28%, signal=20%	14940/434246/14089/13040/24110/16913/77125/100038882/330812/16792/218215/16912/13036/54609/13838/12006/217410/68728/65256/13030/13132
BP	GO:0010565	regulation of cellular ketone metabolic process	15	0.363143	0.791725	0.756542	1	0.837717	662	tags=67%, list=44%, signal=38%	16149/19016/18604/100705/13132/12894/11666/11363/13350/230796
BP	GO:0061912	selective autophagy	16	0.358819	0.79142	0.750564	1	0.837717	344	tags=31%, list=23%, signal=24%	80888/24088/54396/21803/15944
BP	GO:0009987	cellular process	1337	0.307469	0.791203	0.992008	1	0.837717	260	tags=17%, list=17%, signal=120%	74116/12350/21957/18175/11459/17189/74376/21953/109272/13009/76293/235130/51795/17082/244810/21828/14940/76757/111241/228785/11801/93677/20319/19288/14734/11937/214425/233199/381339/434246/434219/57266/64074/56429/212996/81799/53318/72361/22403/223272/93671/226695/56264/103967/21393/13179/70839/68588/17395/243277/20272/18133/18788/13078/11472/228003/11931/170786/19293/68678/105827/19201/12565/169…
MF	GO:0036094	small molecule binding	253	0.303677	0.790243	0.961039	1	0.837717	344	tags=19%, list=23%, signal=18%	11459/17189/17879/228785/11937/69142/103967/17312/170786/16948/20344/216864/11815/246727/14276/23962/18595/394432/12978/27219/12715/73149/26888/13058/19016/269799/11690/55932/56620/22436/245650/80861/246728/17916/63873/12495/54396/67331/18604/18127/17533/229900/327978/13838/14858/20750/11770/15944
BP	GO:0030512	negative regulation of transforming growth factor beta receptor signaling pathway	19	0.35253	0.790236	0.757409	1	0.837717	281	tags=21%, list=19%, signal=17%	214425/19016/66695/21814
CC	GO:0044306	neuron projection terminus	15	0.361868	0.788945	0.757679	1	0.837717	26	tags=7%, list=2%, signal=7%	228785
BP	GO:0010256	endomembrane system organization	54	0.318308	0.788419	0.832323	1	0.837717	39	tags=6%, list=3%, signal=6%	13009/76757/434246
CC	GO:0098588	bounding membrane of organelle	132	0.307608	0.78795	0.918082	1	0.837717	680	tags=64%, list=45%, signal=38%	76757/11937/228003/20344/14961/14969/14960/14999/16792/80982/54396/58185/269604/107769/12514/18173/17533/56375/13838/15944/18636/56615/12010/14964/66141/14972/18431/21354/14580/259300/13132/20440/331004/11826/21356/14245/13033/12894/15039/18241/19300/26949/13476/108012/18807/17155/14824/192652/68428/21425/18145/69582/20621/19344/11666/22293/16432/381269/20972/18174/98999/20431/70546/66096/11975/1…
MF	GO:0008270	zinc ion binding	93	0.31079	0.78696	0.87663	1	0.837717	99	tags=6%, list=7%, signal=6%	12350/235130/434246/56264/17395/13479
BP	GO:0042063	gliogenesis	41	0.324882	0.786282	0.796107	1	0.837717	340	tags=32%, list=23%, signal=25%	70839/12825/16000/12259/12978/19016/23928/77125/24088/21938/269604/13838/21803
BP	GO:0010557	positive regulation of macromolecule biosynthetic process	317	0.301799	0.785896	0.971029	1	0.837717	352	tags=21%, list=23%, signal=21%	21953/13009/17082/111241/228785/20319/64074/81799/13179/13078/74039/17022/246727/231507/12266/14456/16000/195531/319713/50706/54123/16149/12978/20375/13058/74131/19204/19016/74048/77125/16170/56620/100038882/14131/16909/12606/80861/22778/246728/16792/56198/27056/22177/14127/24088/12774/12267/63873/13057/19264/17470/13036/58185/16956/16658/16190/246730/18127/17132/18173/16364/20750/19241/12490/218…
BP	GO:0009891	positive regulation of biosynthetic process	328	0.301312	0.785402	0.978022	1	0.837717	352	tags=21%, list=23%, signal=21%	21953/13009/17082/111241/228785/20319/19288/64074/81799/13179/13078/74039/17022/246727/231507/12266/14456/16000/195531/319713/50706/54123/16149/12978/20375/13058/74131/19204/19016/74048/77125/16170/56620/100038882/14131/16909/12606/80861/22778/246728/16792/56198/27056/22177/14127/24088/12774/12267/63873/13057/19264/17470/13036/58185/16956/16658/16190/246730/18127/17132/18173/16364/20750/19241/124…
BP	GO:0009260	ribonucleotide biosynthetic process	15	0.359354	0.783463	0.763367	1	0.837717	807	tags=87%, list=53%, signal=41%	245650/12495/18604/21803/100705/18950/225887/56248/104130/55951/229363/231327/69719
BP	GO:0046390	ribose phosphate biosynthetic process	15	0.359354	0.783463	0.763367	1	0.837717	807	tags=87%, list=53%, signal=41%	245650/12495/18604/21803/100705/18950/225887/56248/104130/55951/229363/231327/69719
BP	GO:0005996	monosaccharide metabolic process	37	0.32771	0.783422	0.802277	1	0.837717	476	tags=32%, list=32%, signal=23%	81799/11815/16000/12409/18604/246730/14118/100705/13808/14555/12894/26384
BP	GO:0060324	face development	18	-0.208451	-0.783026	0.737374	1	0.837717	247	tags=39%, list=16%, signal=33%	21418/12914/244349/16974/20807/320790/21808
BP	GO:0050821	protein stabilization	30	0.33139	0.782847	0.776495	1	0.837717	344	tags=23%, list=23%, signal=18%	11931/16000/16149/22177/54396/13838/15944
BP	GO:0043043	peptide biosynthetic process	49	0.318674	0.782802	0.840771	1	0.837717	191	tags=10%, list=13%, signal=9%	14940/13078/16011/16000/19204
BP	GO:0051402	neuron apoptotic process	34	-0.171867	-0.78252	0.674419	1	0.837717	311	tags=38%, list=21%, signal=31%	21418/381293/50754/15194/112405/12043/17260/20471/18008/16476/22339/18227/21808
BP	GO:0001776	leukocyte homeostasis	16	0.354764	0.782476	0.75395	1	0.837717	387	tags=50%, list=26%, signal=38%	16149/12978/74131/14127/18733/14130/21803/26362
BP	GO:0014074	response to purine-containing compound	16	0.3546	0.782114	0.755079	1	0.837717	90	tags=12%, list=6%, signal=12%	70839/16011
CC	GO:1905368	peptidase complex	16	0.354006	0.780803	0.756208	1	0.837717	262	tags=19%, list=17%, signal=16%	14089/16913/16912
BP	GO:0071559	response to transforming growth factor beta	48	0.317498	0.78076	0.833671	1	0.837717	355	tags=25%, list=23%, signal=20%	214425/16948/12825/20375/19016/27528/66695/21814/18127/21803/53618/14118
BP	GO:1901800	positive regulation of proteasomal protein catabolic process	15	0.357561	0.779554	0.764505	1	0.837717	425	tags=40%, list=28%, signal=29%	77125/218215/54609/12006/217410/13132
BP	GO:0007005	mitochondrion organization	51	0.316062	0.779064	0.839919	1	0.837717	290	tags=16%, list=19%, signal=13%	11937/13179/17395/16000/19016/12606/54396/22228
CC	GO:0030425	dendrite	57	0.313154	0.778621	0.845766	1	0.837717	188	tags=14%, list=12%, signal=13%	228785/103967/18133/12565/14745/11815/17969/13058
CC	GO:0097447	dendritic tree	57	0.313154	0.778621	0.845766	1	0.837717	188	tags=14%, list=12%, signal=13%	228785/103967/18133/12565/14745/11815/17969/13058
BP	GO:1990823	response to leukemia inhibitory factor	22	-0.196986	-0.777668	0.75641	1	0.837717	588	tags=64%, list=39%, signal=39%	29808/18045/93762/15201/80732/231452/104263/75605/66143/70779/51869/15277/14284/18700
BP	GO:0048880	sensory system development	48	0.316088	0.777292	0.8357	1	0.837717	436	tags=31%, list=29%, signal=23%	70839/13078/12266/17150/18595/12259/23928/22778/17132/12837/21803/21838/15165/17364/11826
BP	GO:0150063	visual system development	48	0.316088	0.777292	0.8357	1	0.837717	436	tags=31%, list=29%, signal=23%	70839/13078/12266/17150/18595/12259/23928/22778/17132/12837/21803/21838/15165/17364/11826
BP	GO:0010604	positive regulation of macromolecule metabolic process	414	0.298088	0.777152	0.99001	1	0.837717	355	tags=21%, list=23%, signal=23%	21953/13009/17082/21828/111241/228785/20319/14734/64074/81799/13179/17395/13078/74039/17022/246727/71660/382551/231507/12266/14456/16000/18595/195531/319713/50706/54123/16149/12978/20375/23796/13058/74131/19204/19016/74048/11421/13040/77125/66991/16170/56620/100038882/22436/14131/16909/12606/80861/22778/246728/16792/218215/56198/27056/320207/22177/14127/18733/24088/12774/12267/63873/13057/80982/1…
CC	GO:0019867	outer membrane	22	-0.196776	-0.776841	0.75641	1	0.837717	1219	tags=14%, list=81%, signal=3%	15277/414801/67749
CC	GO:0031968	organelle outer membrane	22	-0.196776	-0.776841	0.75641	1	0.837717	1219	tags=14%, list=81%, signal=3%	15277/414801/67749
CC	GO:0036477	somatodendritic compartment	82	0.307921	0.776815	0.880402	1	0.837717	306	tags=22%, list=20%, signal=19%	228785/103967/18133/19293/12565/14745/11815/16000/17969/12978/71653/13058/13057/21938/17470/12495/14130/12268
BP	GO:0006753	nucleoside phosphate metabolic process	42	0.32051	0.776631	0.818833	1	0.837717	417	tags=33%, list=28%, signal=25%	11931/23962/17969/22436/245650/12495/18604/246730/18127/21803/22169/100705/14544/14555
CC	GO:0016234	inclusion body	15	0.35607	0.776305	0.76678	1	0.837717	60	tags=7%, list=4%, signal=6%	29818
CC	GO:0032991	protein-containing complex	571	0.297184	0.775965	0.994006	1	0.837717	265	tags=13%, list=18%, signal=18%	21925/21957/11459/74376/21953/17879/76757/111241/17901/81799/53318/223272/226695/103967/13179/14133/68588/17395/20272/228003/11931/19293/68678/12565/16948/17167/219151/16011/80888/226041/14089/17022/12825/71862/17907/12266/16000/18595/14961/27226/14969/12262/12259/14960/12260/17969/54123/16149/12978/57781/18830/71653/20375/12818/13058/19016/16880/14999/16913/20266/22004/381308/66991/22329/140792/…
CC	GO:0070382	exocytic vesicle	22	0.341825	0.775962	0.78355	1	0.837717	132	tags=9%, list=9%, signal=8%	228785/16000
BP	GO:0006468	protein phosphorylation	162	0.30109	0.775719	0.943057	1	0.837717	376	tags=25%, list=25%, signal=21%	21828/228785/20319/17395/68678/16948/71660/12266/14456/16000/18595/16149/12978/27219/23796/19016/11421/81877/66991/56620/22436/245650/320207/24088/80982/19264/54396/18604/18173/13838/21803/11770/20361/15944/12006/15163/14118/217410/13618/21838
MF	GO:0016757	glycosyltransferase activity	18	0.34888	0.775044	0.770764	1	0.837717	531	tags=44%, list=35%, signal=29%	212996/394432/56375/53618/20440/547253/671535/18950
BP	GO:1990778	protein localization to cell periphery	41	0.320033	0.774548	0.809426	1	0.837717	129	tags=10%, list=9%, signal=9%	13009/11472/11931/14456
BP	GO:0042325	regulation of phosphorylation	135	0.30198	0.774475	0.934066	1	0.837717	428	tags=30%, list=28%, signal=24%	21828/20319/17395/16948/71660/12266/14456/16000/18595/68792/16149/12978/23796/19016/11421/81877/56620/22436/320207/80982/19264/54396/18173/13838/21803/11770/20361/15944/12006/15163/14118/217410/13618/21838/26362/18606/20597/64297/13132/14783/434341
BP	GO:0009100	glycoprotein metabolic process	33	0.326658	0.77249	0.808377	1	0.837717	132	tags=9%, list=9%, signal=8%	19288/212996/16000
BP	GO:0031344	regulation of cell projection organization	84	0.305915	0.772283	0.890452	1	0.837717	474	tags=36%, list=31%, signal=26%	20319/103967/70839/14745/71653/20266/66991/14726/12774/63873/14130/13838/20361/234593/12010/54712/14964/21838/14972/18606/22240/20317/14580/381644/64297/13132/11826/21809/353047/83814
BP	GO:0120035	regulation of plasma membrane bounded cell projection organization	84	0.305915	0.772283	0.890452	1	0.837717	474	tags=36%, list=31%, signal=26%	20319/103967/70839/14745/71653/20266/66991/14726/12774/63873/14130/13838/20361/234593/12010/54712/14964/21838/14972/18606/22240/20317/14580/381644/64297/13132/11826/21809/353047/83814
BP	GO:0030072	peptide hormone secretion	19	0.344518	0.772275	0.774973	1	0.837717	290	tags=26%, list=19%, signal=22%	18133/100039795/19016/63873/22228
BP	GO:0048639	positive regulation of developmental growth	26	0.331943	0.771756	0.779787	1	0.837717	391	tags=31%, list=26%, signal=23%	12266/16000/71653/74131/22778/21814/20361/100705
BP	GO:0045664	regulation of neuron differentiation	25	0.333637	0.771107	0.782284	1	0.837717	370	tags=24%, list=24%, signal=18%	20319/27528/56198/12774/12010/13618
MF	GO:0140030	modification-dependent protein binding	31	-0.167568	-0.770848	0.829787	1	0.837717	1264	tags=71%, list=84%, signal=12%	140858/26914/116848/52615/83946/67772/214899/70802/72135/72895/69188/101867/76044/58186/12419/207165/270627/109676/224170/78658/12648/214162
BP	GO:0055086	nucleobase-containing small molecule metabolic process	46	0.314231	0.770699	0.823529	1	0.837717	708	tags=70%, list=47%, signal=38%	11931/23962/17969/22436/245650/12495/18604/246730/18127/21803/53618/22169/100705/14544/14555/26384/57319/11666/52538/18950/16832/225887/13350/74167/83429/56248/17449/15926/66174/66437/227620/104130
BP	GO:0016052	carbohydrate catabolic process	17	-0.206493	-0.769809	0.747748	1	0.837717	280	tags=41%, list=19%, signal=34%	74747/15937/17869/108155/15277/244416/56490
BP	GO:0051179	localization	496	0.29501	0.769736	0.995005	1	0.837717	509	tags=35%, list=34%, signal=34%	17189/13009/51795/76757/228785/19288/14734/11937/434246/434219/81799/93671/103967/70839/17395/20272/18133/11472/11931/170786/17167/14745/20307/194590/114644/100040591/11815/114332/100039795/14276/12266/14456/16000/101488/16149/18830/104759/212937/20375/17069/209387/23796/13058/19204/19016/11421/13040/20266/24059/77125/66991/66102/16170/100038882/22436/14131/140792/22778/20612/17534/246728/16792/2…
BP	GO:0032956	regulation of actin cytoskeleton organization	41	0.318034	0.76971	0.814549	1	0.837717	84	tags=10%, list=6%, signal=9%	93677/11472/13717/14745
BP	GO:0060021	roof of mouth development	15	-0.216616	-0.769345	0.780488	1	0.837717	311	tags=47%, list=21%, signal=37%	21418/14634/16974/17260/380614/320790/21808
BP	GO:0051668	localization within membrane	74	0.304602	0.769255	0.867603	1	0.837717	379	tags=26%, list=25%, signal=20%	13009/14734/11472/11931/14276/14456/14127/77037/94176/80982/19264/67775/54396/14130/23880/21803/234593/21838/224454
CC	GO:0005741	mitochondrial outer membrane	21	-0.196644	-0.768752	0.759036	1	0.837717	1219	tags=100%, list=81%, signal=20%	13838/56615/14245/12894/26949/20621/18174/98999/56462/72018/641376/66437/14467/22187/12177/12050/56484/12043/15277/67749
MF	GO:0005506	iron ion binding	18	0.345844	0.768301	0.778516	1	0.837717	87	tags=11%, list=6%, signal=11%	13078/19223
BP	GO:0009792	embryo development ending in birth or egg hatching	96	0.30312	0.768129	0.896794	1	0.837717	238	tags=12%, list=16%, signal=11%	74376/20319/21393/68588/11931/12825/16000/18595/17069/11421/22329/12606
BP	GO:0031399	regulation of protein modification process	157	0.298312	0.768115	0.945055	1	0.837717	376	tags=25%, list=25%, signal=21%	21828/20319/17395/16948/76469/71660/382551/12266/14456/16000/18595/16149/12978/23796/19016/74770/11421/81877/56620/100038882/22436/16792/320207/18733/80982/19264/54396/18173/13838/21803/11770/20361/15944/12006/15163/14118/217410/13618/21838
CC	GO:0005794	Golgi apparatus	144	0.298919	0.767734	0.94006	1	0.837717	494	tags=35%, list=33%, signal=26%	66607/14734/57266/212996/219151/69774/20657/18595/14961/73656/50706/16149/104759/17110/17105/22329/55932/68774/24088/21810/54396/58185/67331/18127/54381/56375/20750/15944/53618/18636/12010/14964/224454/14972/20440/21356/317750/20193/19215/15039/18241/83768/68737/83814/108012/18807/14733/17155/14824/212862
BP	GO:0048568	embryonic organ development	55	0.308619	0.76527	0.856566	1	0.837717	238	tags=18%, list=16%, signal=16%	21393/68588/71660/17150/18595/212937/23796/22329/16909/12606
BP	GO:0034440	lipid oxidation	16	0.346147	0.76347	0.769752	1	0.837717	192	tags=19%, list=13%, signal=17%	11815/27226/19016
BP	GO:0003281	ventricular septum development	16	0.346083	0.763329	0.77088	1	0.837717	319	tags=31%, list=21%, signal=25%	20564/23796/56198/21814/18127
BP	GO:0044248	cellular catabolic process	171	0.296052	0.762545	0.954046	1	0.837717	512	tags=36%, list=34%, signal=27%	51795/434219/13179/13078/14778/80888/13479/66857/71712/16000/27226/394432/17969/209387/20556/11421/23945/22436/246728/16792/24088/21938/12495/13036/54396/232146/16790/16956/54609/18127/54381/18173/21803/15944/12006/21857/171543/68728/100705/18606/14580/20597/14544/14555/21859/14245/13033/12894/19300/14705/245847/353047/26384/17874/14733/192652/21425/54197/433375/18145/57319/214063
BP	GO:0046578	regulation of Ras protein signal transduction	24	0.331198	0.762348	0.795479	1	0.837717	132	tags=12%, list=9%, signal=12%	14745/12825/16000
BP	GO:0043009	chordate embryonic development	95	0.30084	0.761765	0.902806	1	0.837717	136	tags=8%, list=9%, signal=8%	74376/20319/21393/68588/11931/12825/16000/18595
BP	GO:0072657	protein localization to membrane	64	0.303241	0.761214	0.855276	1	0.837717	129	tags=9%, list=9%, signal=9%	13009/14734/11472/11931/14276/14456
CC	GO:0031461	cullin-RING ubiquitin ligase complex	15	0.348816	0.760489	0.778157	1	0.837717	70	tags=7%, list=5%, signal=6%	228003
BP	GO:1902903	regulation of supramolecular fiber organization	47	0.309669	0.760257	0.845685	1	0.837717	84	tags=9%, list=6%, signal=8%	93677/11472/13717/14745
MF	GO:0001216	DNA-binding transcription activator activity	51	-0.168805	-0.759875	0.631476	1	0.837717	317	tags=39%, list=21%, signal=32%	67778/21418/50794/22772/24136/30046/17260/17869/21676/15273/20471/20807/17342/16476/14284/380912/18227/17133/15364/13714
MF	GO:0001228	DNA-binding transcription activator activity, RNA polymerase II-specific	51	-0.168805	-0.759875	0.631476	1	0.837717	317	tags=39%, list=21%, signal=32%	67778/21418/50794/22772/24136/30046/17260/17869/21676/15273/20471/20807/17342/16476/14284/380912/18227/17133/15364/13714
BP	GO:0061326	renal tubule development	19	0.338196	0.758104	0.788145	1	0.837717	31	tags=5%, list=2%, signal=5%	14734
BP	GO:0060411	cardiac septum morphogenesis	15	0.347645	0.757935	0.78157	1	0.837717	319	tags=33%, list=21%, signal=27%	20564/23796/56198/21814/18127
MF	GO:0042578	phosphoric ester hydrolase activity	29	0.323058	0.757929	0.801262	1	0.837717	3	tags=3%, list=0%, signal=4%	12350
BP	GO:0018193	peptidyl-amino acid modification	116	0.296451	0.756834	0.933	1	0.837717	394	tags=22%, list=26%, signal=18%	21828/228785/20319/68678/16948/16000/18595/16149/12978/27219/16949/11421/56620/80982/19264/54396/18604/13838/21803/15944/15163/70892/21838/224454/20648/18606
BP	GO:0010605	negative regulation of macromolecule metabolic process	340	0.289727	0.755441	0.992008	1	0.837717	353	tags=19%, list=23%, signal=19%	74116/17082/14940/111241/20319/19288/14734/214425/81799/17395/18788/68678/16011/13479/11815/246727/76469/14456/16000/20564/57781/12258/20375/14747/23796/19016/74048/74770/20556/11421/77125/55932/100038882/22436/12606/80861/22778/20612/16792/56198/22177/18733/24088/63873/19264/21814/17470/54396/14130/246730/13601/17132/18173/229900/327959/13838/12490/21803/11770/52668/15944/12006/21857/15163/20288
BP	GO:0055088	lipid homeostasis	21	0.335027	0.754948	0.803047	1	0.837717	364	tags=29%, list=24%, signal=22%	81799/12606/16956/21803/11770/57875
MF	GO:0005085	guanyl-nucleotide exchange factor activity	24	-0.182919	-0.754185	0.821918	1	0.837717	1240	tags=54%, list=82%, signal=10%	72662/13605/330662/329877/75974/67299/223435/69632/229541/319934/226089/105689/329727
BP	GO:0010608	post-transcriptional regulation of gene expression	59	0.301988	0.753773	0.875502	1	0.837717	200	tags=12%, list=13%, signal=11%	14940/13078/16011/16000/19204/20556/11421
MF	GO:0004672	protein kinase activity	62	0.301225	0.75305	0.873239	1	0.837717	168	tags=10%, list=11%, signal=9%	228785/238564/20307/18595/12978/27219
BP	GO:0060255	regulation of macromolecule metabolic process	649	0.287998	0.75235	0.999001	1	0.837717	355	tags=21%, list=23%, signal=28%	74116/21953/13009/17082/21828/14940/111241/228785/20319/19288/14734/214425/434219/64074/81799/13179/17395/18133/18788/13078/11931/68678/16948/19223/16011/74039/13479/11815/17022/100039795/246727/76469/71660/382551/231507/12266/23962/14456/16000/231655/18595/195531/319713/50706/217305/54123/16149/20564/12978/57781/104759/212937/12258/20375/14747/209387/23796/13058/74131/19204/19016/74048/74770/205…
BP	GO:0019222	regulation of metabolic process	701	0.287872	0.751589	0.999001	1	0.837717	357	tags=21%, list=24%, signal=30%	74116/21953/13009/76293/17082/21828/14940/111241/228785/20319/19288/14734/214425/434219/64074/81799/13179/17395/18133/18788/13078/11931/68678/16948/14745/19223/16011/80888/74039/13479/11815/14089/17022/100039795/246727/76469/71660/382551/231507/71712/12266/23962/14456/17150/16000/231655/18595/195531/319713/50706/68792/17969/217305/54123/16149/20564/12978/57781/104759/212937/12258/20375/14747/2093…
BP	GO:0072009	nephron epithelium development	19	0.334808	0.750509	0.795829	1	0.837717	31	tags=5%, list=2%, signal=5%	14734
BP	GO:0043255	regulation of carbohydrate biosynthetic process	19	0.334557	0.749946	0.795829	1	0.837717	340	tags=26%, list=23%, signal=21%	81799/16000/19204/18604/21803
BP	GO:0051347	positive regulation of transferase activity	58	0.300826	0.749368	0.873239	1	0.837717	387	tags=33%, list=26%, signal=25%	14456/16000/18595/16149/12978/11421/320207/80982/19264/17470/54396/18173/13838/21803/15944/12006/14118/217410/26362
MF	GO:0061630	ubiquitin protein ligase activity	41	0.309001	0.747846	0.836066	1	0.837717	251	tags=12%, list=17%, signal=10%	434246/434219/209387/330812/218215
BP	GO:0002791	regulation of peptide secretion	15	0.342523	0.746768	0.794084	1	0.837717	355	tags=33%, list=23%, signal=26%	18133/16149/19016/22228/14118
BP	GO:0090087	regulation of peptide transport	15	0.342523	0.746768	0.794084	1	0.837717	355	tags=33%, list=23%, signal=26%	18133/16149/19016/22228/14118
MF	GO:0003824	catalytic activity	502	0.286087	0.746235	0.998002	1	0.837717	301	tags=16%, list=20%, signal=19%	12350/11459/235130/17082/14940/111241/228785/11801/11937/434246/434219/238564/212996/72361/56264/103967/17395/13078/16948/20307/13482/19223/14778/13479/14089/246727/20657/66857/23962/27052/231655/18595/27226/394432/17969/12978/27219/12715/104759/17110/209387/13058/67103/74770/20556/16949/11421/11690/13040/23945/17105/74145/24110/16913/58809/22329/55932/58223/12409/22436/245650/80861/14962/330812/…
BP	GO:0046328	regulation of JNK cascade	21	0.330961	0.745785	0.804135	1	0.837717	29	tags=5%, list=2%, signal=5%	20319
BP	GO:0010811	positive regulation of cell-substrate adhesion	20	0.331757	0.744902	0.800218	1	0.837717	439	tags=40%, list=29%, signal=29%	64074/67896/12837/20750/21838/18606/13132/114249
BP	GO:0022612	gland morphogenesis	15	0.341511	0.744563	0.796359	1	0.837717	132	tags=13%, list=9%, signal=12%	16011/16000
BP	GO:0051056	regulation of small GTPase mediated signal transduction	25	0.321863	0.743897	0.811099	1	0.837717	132	tags=12%, list=9%, signal=11%	14745/12825/16000
BP	GO:0031503	protein-containing complex localization	25	0.321691	0.743497	0.811099	1	0.837717	84	tags=8%, list=6%, signal=8%	103967/14745
BP	GO:0071902	positive regulation of protein serine/threonine kinase activity	24	0.322985	0.743445	0.808396	1	0.837717	344	tags=33%, list=23%, signal=26%	16000/320207/80982/19264/54396/13838/21803/15944
MF	GO:0030674	protein-macromolecule adaptor activity	51	0.30147	0.743095	0.873354	1	0.837717	129	tags=10%, list=9%, signal=9%	434219/21393/11472/11931/14456
BP	GO:0022412	cellular process involved in reproduction in multicellular organism	38	0.307824	0.740895	0.841564	1	0.837717	132	tags=8%, list=9%, signal=7%	19288/14276/16000
BP	GO:0046777	protein autophosphorylation	35	0.31089	0.740673	0.838006	1	0.837717	200	tags=11%, list=13%, signal=10%	228785/18595/12978/11421
BP	GO:0007272	ensheathment of neurons	20	-0.193435	-0.739674	0.767442	1	0.837717	6	tags=15%, list=0%, signal=15%	17937/382867/13823
BP	GO:0008366	axon ensheathment	20	-0.193435	-0.739674	0.767442	1	0.837717	6	tags=15%, list=0%, signal=15%	17937/382867/13823
BP	GO:0042552	myelination	20	-0.193435	-0.739674	0.767442	1	0.837717	6	tags=15%, list=0%, signal=15%	17937/382867/13823
BP	GO:1901135	carbohydrate derivative metabolic process	84	0.292899	0.739425	0.917588	1	0.837717	533	tags=40%, list=35%, signal=28%	19288/212996/11931/114332/27052/16000/77125/22436/245650/80982/12495/18604/56375/21803/53618/13618/22169/100705/109901/56857/14544/217203/57783/14555/20440/245847/26384/14733/17155/18145/11666/52538/18950/16432
BP	GO:0034248	regulation of amide metabolic process	50	0.299172	0.737988	0.871327	1	0.837717	191	tags=10%, list=13%, signal=9%	14940/13078/16011/16000/19204
CC	GO:0043005	neuron projection	104	0.290304	0.737851	0.93994	1	0.837717	306	tags=21%, list=20%, signal=18%	228785/103967/20272/18133/19293/12565/14745/11815/399558/18595/17969/71653/13058/23945/20266/245650/63873/13057/21938/17470/14130/12268
BP	GO:0019538	protein metabolic process	466	0.282501	0.737349	0.996004	1	0.837717	286	tags=15%, list=19%, signal=18%	74116/235130/21828/14940/228785/11801/20319/19288/14734/434246/434219/212996/56264/17395/18788/13078/228003/68678/16948/13482/16011/13479/11815/14089/12825/76469/71660/382551/12266/14456/16000/18595/16149/12978/27219/12258/209387/23796/19204/19016/74048/74770/16949/11421/13040/74145/81877/24110/14999/16913/77125/66991/56620/58223/100038882/22436/245650/14962/330812/16792/218215/320207/18733/16912…
BP	GO:1901654	response to ketone	20	0.327285	0.734861	0.812227	1	0.837717	450	tags=40%, list=30%, signal=28%	14456/50706/21814/20750/21803/67731/11826/21809
BP	GO:0006401	RNA catabolic process	44	-0.152242	-0.734793	0.782949	1	0.837717	747	tags=77%, list=49%, signal=40%	56403/50912/15568/73158/80912/13207/72198/24128/18983/231464/229663/192160/72662/24127/234344/245474/69639/230594/13046/19878/234069/226517/11920/28114/237400/72587/233789/381305/233833/140488/22339/12457/636931/140486
BP	GO:0051145	smooth muscle cell differentiation	16	0.332881	0.734211	0.795711	1	0.837717	439	tags=38%, list=29%, signal=27%	12266/23796/19241/21803/13618/114249
BP	GO:0006066	alcohol metabolic process	28	0.313978	0.734179	0.817318	1	0.837717	624	tags=64%, list=41%, signal=38%	13078/19204/12606/13618/271424/20597/56857/14555/13132/18145/14792/67963/105501/19012/104725/11363/11816/20280
BP	GO:0048469	cell maturation	22	0.323328	0.733972	0.8171	1	0.837717	370	tags=27%, list=24%, signal=21%	12266/12259/19016/12606/21803/13618
BP	GO:0009895	negative regulation of catabolic process	41	-0.15203	-0.733073	1	1	0.837717	318	tags=32%, list=21%, signal=26%	79263/226089/74747/269473/12043/15937/105689/235439/108155/140488/22339/12457/140486
BP	GO:0038127	ERBB signaling pathway	16	0.332195	0.732697	0.79684	1	0.837717	63	tags=6%, list=4%, signal=6%	17395
MF	GO:0061659	ubiquitin-like protein ligase activity	42	0.30236	0.732653	0.857728	1	0.837717	251	tags=12%, list=17%, signal=10%	434246/434219/209387/330812/218215
MF	GO:0016853	isomerase activity	15	0.335996	0.732538	0.811149	1	0.837717	550	tags=47%, list=36%, signal=30%	19223/14858/74519/19215/26384/14857/231997
BP	GO:0071702	organic substance transport	251	0.281501	0.732402	0.986014	1	0.837717	358	tags=22%, list=24%, signal=20%	76757/228785/14734/11937/81799/70839/18133/11931/20307/114644/11815/100039795/14276/12266/14456/16000/101488/16149/18830/17069/23796/19016/11421/24059/77125/16170/14131/16792/14127/24088/12774/63873/13057/80982/19264/67775/17470/12495/14618/54396/22228/58185/67331/50934/18127/18173/20750/21803/11770/52668/15944/15163/20288/14118/56615
BP	GO:0007254	JNK cascade	22	0.322482	0.732053	0.819264	1	0.837717	29	tags=5%, list=2%, signal=5%	20319
BP	GO:1901615	organic hydroxy compound metabolic process	47	0.298017	0.731652	0.867005	1	0.837717	633	tags=64%, list=42%, signal=38%	13078/18830/17069/19204/12606/54381/13618/18431/271424/20597/56857/14555/13030/13132/317750/73822/18145/22293/14792/67963/16832/105501/20431/19012/104725/11363/11816/20280/17199/83429
BP	GO:1904951	positive regulation of establishment of protein localization	36	0.306187	0.73115	0.854922	1	0.837717	352	tags=22%, list=23%, signal=17%	81799/14456/16000/19016/24088/80982/21803/15163
BP	GO:0007281	germ cell development	29	0.311446	0.730686	0.826498	1	0.837717	132	tags=7%, list=9%, signal=6%	19288/16000
BP	GO:1901564	organonitrogen compound metabolic process	530	0.279703	0.730556	0.998002	1	0.837717	425	tags=25%, list=28%, signal=28%	74116/235130/21828/14940/228785/11801/20319/19288/14734/434246/434219/212996/56264/17395/18788/13078/228003/11931/68678/16948/13482/16011/13479/11815/114332/14089/12825/76469/71660/382551/12266/23962/14456/16000/18595/27226/17969/16149/12978/27219/12715/12258/17069/209387/23796/19204/19016/74048/74770/16949/11421/13040/74145/81877/24110/14999/16913/77125/66991/22329/56620/58223/100038882/22436/12…
MF	GO:0046982	protein heterodimerization activity	36	0.30586	0.730369	0.854922	1	0.837717	312	tags=22%, list=21%, signal=18%	11931/394432/13058/22004/12606/14127/13057/50934
BP	GO:0045860	positive regulation of protein kinase activity	43	0.300475	0.730306	0.867963	1	0.837717	355	tags=33%, list=23%, signal=26%	14456/16000/12978/11421/320207/80982/19264/54396/18173/13838/21803/15944/12006/14118
CC	GO:0031253	cell projection membrane	30	0.308519	0.728818	0.833158	1	0.837717	436	tags=37%, list=29%, signal=27%	70839/11421/14726/63873/16790/269604/50934/234593/21838/15165/11826
BP	GO:0007411	axon guidance	20	0.32416	0.727843	0.819869	1	0.837717	371	tags=35%, list=25%, signal=27%	399558/20564/12978/20266/13838/20361/54712
BP	GO:0097485	neuron projection guidance	20	0.32416	0.727843	0.819869	1	0.837717	371	tags=35%, list=25%, signal=27%	399558/20564/12978/20266/13838/20361/54712
BP	GO:0001890	placenta development	20	0.323894	0.727247	0.819869	1	0.837717	238	tags=20%, list=16%, signal=17%	19223/19016/22329/12606
BP	GO:0007043	cell-cell junction assembly	15	0.33349	0.727075	0.816837	1	0.837717	272	tags=27%, list=18%, signal=22%	12565/23796/11421/63873
BP	GO:0099536	synaptic signaling	61	0.290553	0.726949	0.89336	1	0.837717	259	tags=18%, list=17%, signal=16%	228785/17395/19293/110454/17067/16000/17069/11421/23945/22177/18733
MF	GO:0019887	protein kinase regulator activity	21	0.322	0.725593	0.817193	1	0.837717	421	tags=33%, list=28%, signal=24%	14456/16000/54396/21803/15944/217410/64297
MF	GO:0004674	protein serine/threonine kinase activity	46	0.295795	0.725481	0.871197	1	0.837717	42	tags=4%, list=3%, signal=4%	228785/238564
BP	GO:0034330	cell junction organization	94	0.286638	0.725286	0.928858	1	0.837717	200	tags=16%, list=13%, signal=15%	103967/11472/105827/12565/11815/12266/399558/12262/12259/21826/12260/68792/12978/23796/11421
BP	GO:0072006	nephron development	27	0.311108	0.724558	0.822222	1	0.837717	439	tags=30%, list=29%, signal=21%	14734/18595/56198/12267/21803/13618/11826/114249
BP	GO:0006469	negative regulation of protein kinase activity	25	0.312303	0.7218	0.821772	1	0.837717	408	tags=24%, list=27%, signal=18%	20319/19016/19264/11770/21838/20597
BP	GO:0016310	phosphorylation	186	0.279062	0.721329	0.98002	1	0.837717	428	tags=27%, list=28%, signal=22%	21828/228785/20319/17395/68678/16948/71660/12266/14456/16000/18595/68792/16149/12978/27219/12715/23796/19016/11421/81877/66991/56620/22436/245650/320207/24088/80982/19264/54396/18604/18173/13838/21803/11770/20361/15944/12006/15163/14118/217410/13618/21838/22169/26362/18606/271424/20597/64297/13132/14783/434341
CC	GO:0005938	cell cortex	29	0.307192	0.720706	0.837014	1	0.837717	272	tags=17%, list=18%, signal=14%	11472/19293/66991/17916/63873
BP	GO:0072073	kidney epithelium development	22	0.317447	0.720622	0.824675	1	0.837717	439	tags=32%, list=29%, signal=23%	14734/56198/13838/21803/13618/11826/114249
BP	GO:0043405	regulation of MAP kinase activity	29	0.307042	0.720354	0.837014	1	0.837717	367	tags=28%, list=24%, signal=21%	20319/19016/81877/320207/19264/13838/21803/217410
BP	GO:0001701	in utero embryonic development	62	0.287963	0.719895	0.89839	1	0.837717	238	tags=13%, list=16%, signal=11%	74376/11931/12825/16000/18595/17069/22329/12606
BP	GO:0032870	cellular response to hormone stimulus	66	0.286882	0.719572	0.899295	1	0.837717	301	tags=15%, list=20%, signal=13%	13009/434246/11472/71660/16000/19016/16909/56198/18604/16956
BP	GO:0065003	protein-containing complex assembly	136	0.278986	0.715379	0.967033	1	0.837717	360	tags=22%, list=24%, signal=18%	93677/434246/21393/70839/19201/13717/20344/14961/14969/14960/16149/11690/14999/100038882/22778/24088/63873/13057/21814/54396/108101/246730/327959/19241/21803/15944/15163/17313/171543/12010
BP	GO:0031326	regulation of cellular biosynthetic process	553	0.273869	0.715031	0.998002	1	0.837717	353	tags=20%, list=23%, signal=24%	21953/13009/17082/14940/111241/228785/20319/19288/214425/434219/64074/81799/13179/18133/13078/11931/68678/16948/19223/16011/74039/11815/17022/100039795/246727/231507/12266/14456/16000/18595/195531/319713/50706/217305/54123/16149/20564/12978/57781/104759/212937/20375/14747/209387/23796/13058/74131/19204/19016/74048/74770/20556/11421/77125/55932/16170/56620/100038882/22436/14131/16909/12606/80861/2…
BP	GO:0046883	regulation of hormone secretion	19	0.318847	0.714731	0.826564	1	0.837717	355	tags=32%, list=23%, signal=24%	81799/18133/19016/22228/20750/14118
BP	GO:0031400	negative regulation of protein modification process	53	0.28824	0.71327	0.886869	1	0.837717	408	tags=25%, list=27%, signal=19%	20319/76469/16000/19016/74770/100038882/22436/19264/21803/11770/21838/20648/20597
CC	GO:0045177	apical part of cell	53	0.287927	0.712495	0.887879	1	0.837717	436	tags=36%, list=29%, signal=26%	11931/13482/13479/14089/101488/14726/22329/13057/50934/52685/18127/20750/12490/56615/21838/66141/13030/13132/11826
BP	GO:0009892	negative regulation of metabolic process	365	0.272591	0.711208	0.997003	1	0.837717	357	tags=19%, list=24%, signal=19%	74116/17082/14940/111241/20319/19288/14734/214425/81799/17395/18788/68678/19223/16011/13479/11815/246727/76469/14456/16000/20564/57781/12258/20375/14747/23796/19016/74048/74770/20556/11421/77125/55932/100038882/22436/12606/80861/22778/20612/16792/56198/22177/18733/24088/63873/19264/21814/17470/12495/54396/14130/246730/13601/17132/18173/229900/327959/13838/12490/21803/11770/52668/15944/12006/21857…
BP	GO:0010556	regulation of macromolecule biosynthetic process	538	0.272244	0.711113	1	1	0.837717	353	tags=20%, list=23%, signal=24%	21953/13009/17082/14940/111241/228785/20319/214425/434219/64074/81799/13179/18133/13078/11931/68678/16948/19223/16011/74039/11815/17022/100039795/246727/231507/12266/14456/16000/18595/195531/319713/50706/217305/54123/16149/20564/12978/57781/104759/212937/20375/14747/209387/23796/13058/74131/19204/19016/74048/74770/20556/11421/77125/55932/16170/56620/100038882/22436/14131/16909/12606/80861/22778/2…
CC	GO:0005740	mitochondrial envelope	53	0.287217	0.710738	0.887879	1	0.837717	764	tags=77%, list=51%, signal=40%	76933/218215/22228/58185/13838/52668/15944/56615/71699/71911/16854/14245/71998/12894/26949/11655/20621/11666/52538/18174/98999/16832/11363/225887/234384/56462/56322/68565/72018/641376/216001/75219/66437/104130/97212/14467/55951/19165/110213/22187/109108
CC	GO:0031966	mitochondrial membrane	53	0.287217	0.710738	0.887879	1	0.837717	764	tags=77%, list=51%, signal=40%	76933/218215/22228/58185/13838/52668/15944/56615/71699/71911/16854/14245/71998/12894/26949/11655/20621/11666/52538/18174/98999/16832/11363/225887/234384/56462/56322/68565/72018/641376/216001/75219/66437/104130/97212/14467/55951/19165/110213/22187/109108
BP	GO:2000377	regulation of reactive oxygen species metabolic process	22	0.312912	0.710326	0.833333	1	0.837717	340	tags=23%, list=23%, signal=18%	13078/22436/22177/13057/21803
MF	GO:0016772	transferase activity, transferring phosphorus-containing groups	95	0.279926	0.708809	0.941884	1	0.837717	172	tags=11%, list=11%, signal=10%	228785/238564/20307/246727/23962/231655/18595/12978/27219/12715
BP	GO:0030856	regulation of epithelial cell differentiation	17	0.320629	0.708724	0.828283	1	0.837717	233	tags=18%, list=15%, signal=15%	17395/12978/22436
BP	GO:0010468	regulation of gene expression	526	0.271337	0.708497	1	1	0.837717	353	tags=20%, list=23%, signal=24%	21953/13009/17082/14940/111241/228785/20319/214425/434219/81799/13179/18133/13078/11931/68678/16948/19223/16011/74039/11815/17022/100039795/246727/231507/12266/14456/16000/18595/195531/319713/50706/217305/54123/16149/20564/12978/57781/104759/212937/20375/14747/209387/23796/13058/74131/19204/19016/74048/20556/11421/77125/55932/16170/56620/100038882/22436/14131/16909/12606/80861/22778/20612/246728/…
MF	GO:0030695	GTPase regulator activity	43	-0.146567	-0.707438	1	1	0.837717	355	tags=33%, list=23%, signal=26%	223435/69632/229541/50768/319934/241694/226089/230784/105689/214804/16476/329727/320127/19734
MF	GO:0060589	nucleoside-triphosphatase regulator activity	43	-0.146567	-0.707438	1	1	0.837717	355	tags=33%, list=23%, signal=26%	223435/69632/229541/50768/319934/241694/226089/230784/105689/214804/16476/329727/320127/19734
CC	GO:0031090	organelle membrane	223	0.272103	0.706596	0.987013	1	0.837717	680	tags=55%, list=45%, signal=35%	76757/11937/434246/228003/11931/20344/76933/236451/14961/14969/14960/104759/11690/14999/16792/218215/80982/54396/22228/58185/67893/269604/107769/12514/18173/17533/56375/13838/52668/15944/53618/234593/18636/56615/12010/71699/13618/14964/66141/14972/18431/21354/71911/14580/16854/56857/259300/13132/20440/331004/11826/21356/14245/71998/13033/12894/15039/18241/19300/14705/21355/26949/13476/108012/1880…
BP	GO:0009889	regulation of biosynthetic process	558	0.270241	0.705522	0.998002	1	0.837717	353	tags=20%, list=23%, signal=24%	21953/13009/17082/14940/111241/228785/20319/19288/214425/434219/64074/81799/13179/18133/13078/11931/68678/16948/19223/16011/74039/11815/17022/100039795/246727/231507/12266/14456/16000/18595/195531/319713/50706/217305/54123/16149/20564/12978/57781/104759/212937/20375/14747/209387/23796/13058/74131/19204/19016/74048/74770/20556/11421/77125/55932/16170/56620/100038882/22436/14131/16909/12606/80861/2…
CC	GO:0030135	coated vesicle	16	0.319033	0.703668	0.835214	1	0.837717	900	tags=88%, list=60%, signal=36%	17110/17105/80982/13132/108012/66147/11891/27965/71602/54198/230249/215114/94221/99683
CC	GO:0045202	synapse	116	0.275276	0.702775	0.963	1	0.837717	160	tags=12%, list=11%, signal=12%	21828/228785/103967/11472/12565/14745/16000/399558/12262/319713/12259/12260/50706/68792
BP	GO:0030879	mammary gland development	18	0.316334	0.702743	0.830565	1	0.837717	248	tags=22%, list=16%, signal=19%	16011/16000/22436/246728
BP	GO:0032872	regulation of stress-activated MAPK cascade	28	0.300169	0.701889	0.842661	1	0.837717	302	tags=18%, list=20%, signal=15%	20319/20375/22436/63873/14130
BP	GO:0009057	macromolecule catabolic process	159	0.272098	0.700977	0.982018	1	0.837717	425	tags=23%, list=28%, signal=18%	14940/14734/434246/17395/13482/114332/14089/27052/20556/13040/24110/16913/77125/100038882/330812/246728/16792/218215/16912/80982/21938/13036/54609/18173/13838/21803/12006/21857/217410/68728/109901/65256/14580/13030/21859/13132
BP	GO:0048762	mesenchymal cell differentiation	34	0.294804	0.700377	0.87487	1	0.837717	450	tags=35%, list=30%, signal=25%	20319/14726/56198/21814/13838/21803/20361/12006/13618/21859/13132/21809
BP	GO:0045216	cell-cell junction organization	22	0.307419	0.697858	0.840909	1	0.837717	340	tags=32%, list=23%, signal=25%	12565/12978/23796/11421/63873/13838/21803
MF	GO:0016301	kinase activity	74	0.275902	0.696775	0.922768	1	0.837717	172	tags=9%, list=11%, signal=9%	228785/238564/20307/18595/12978/27219/12715
BP	GO:0031329	regulation of cellular catabolic process	78	0.274948	0.696237	0.935936	1	0.837717	423	tags=27%, list=28%, signal=20%	434219/13179/80888/71712/16000/209387/20556/16792/24088/21938/54396/54609/18173/15944/12006/21857/171543/100705/14580/14555/21859
MF	GO:0031625	ubiquitin protein ligase binding	39	0.28855	0.696178	0.876797	1	0.837717	278	tags=18%, list=18%, signal=15%	226695/14961/381308/100038882/16792/15951/21938
BP	GO:0009894	regulation of catabolic process	120	0.272301	0.696015	0.972028	1	0.837717	367	tags=20%, list=24%, signal=16%	14734/434219/13179/80888/14089/71660/71712/16000/209387/74048/20556/77125/16792/218215/24088/21938/54396/54609/18173/15944/12006/21857/171543/217410
BP	GO:0072332	intrinsic apoptotic signaling pathway by p53 class mediator	20	0.309878	0.695777	0.844978	1	0.837717	299	tags=20%, list=20%, signal=16%	16149/212937/15951/18604
CC	GO:0005737	cytoplasm	990	0.265755	0.693641	1	1	0.837717	350	tags=20%, list=23%, signal=45%	21925/12350/21957/18175/11459/74376/21953/66607/17879/13009/51795/17082/21828/14940/76757/228785/11801/93677/14734/11937/17901/434246/434219/57266/212996/53318/226695/103967/21393/29818/68588/243277/18133/18788/13078/11472/228003/19293/68678/19201/13717/20344/17167/71566/14745/13482/19223/219151/194590/80888/226041/11815/100039795/69774/246727/76469/17907/20657/382551/66857/71712/23962/236312/270…
MF	GO:0008134	transcription factor binding	93	0.27371	0.693068	0.946841	1	0.837717	260	tags=12%, list=17%, signal=10%	13009/111241/226695/236312/226691/20375/19016/381308/16909/12606/15951
BP	GO:0051098	regulation of binding	49	0.281896	0.69246	0.900609	1	0.837717	360	tags=22%, list=24%, signal=18%	68588/17395/16948/16000/19016/11421/21814/16364/13838/21803/12010
CC	GO:0000932	P-body	17	0.313062	0.691999	0.839506	1	0.837717	186	tags=12%, list=12%, signal=10%	434219/209387
BP	GO:0051301	cell division	66	0.275743	0.69163	0.920443	1	0.837717	29	tags=3%, list=2%, signal=3%	21828/20319
MF	GO:0016705	oxidoreductase activity, acting on paired donors, with incorporation or reduction of molecular oxygen	24	0.300013	0.690569	0.850377	1	0.837717	87	tags=8%, list=6%, signal=8%	13078/19223
MF	GO:0016773	phosphotransferase activity, alcohol group as acceptor	69	0.274357	0.690139	0.929648	1	0.837717	168	tags=9%, list=11%, signal=8%	228785/238564/20307/18595/12978/27219
BP	GO:0050806	positive regulation of synaptic transmission	16	0.312522	0.689306	0.843115	1	0.837717	616	tags=62%, list=41%, signal=37%	22177/18733/13838/14580/207683/20203/70546/14645/19141/11816
CC	GO:0098590	plasma membrane region	110	0.270648	0.688547	0.966967	1	0.837717	346	tags=25%, list=23%, signal=21%	103967/70839/11472/11931/12565/14745/13482/19223/114644/101488/68792/11421/24059/20345/14726/22329/63873/13057/80982/12495/16790/269604/50934/52685/18127/13838/12490/234593
MF	GO:0016755	aminoacyltransferase activity	51	0.279029	0.687782	0.909828	1	0.837717	251	tags=12%, list=17%, signal=10%	434246/434219/209387/74145/330812/218215
BP	GO:0042157	lipoprotein metabolic process	15	0.315292	0.6874	0.845279	1	0.837717	621	tags=67%, list=41%, signal=40%	11815/74770/54396/15944/224454/13033/70546/14645/11816/68118
CC	GO:0034399	nuclear periphery	20	-0.179671	-0.687042	0.895349	1	0.837717	769	tags=90%, list=51%, signal=45%	67608/56194/81898/69719/13006/56070/269966/98386/108989/70699/66923/103468/18968/12144/226747/218210/77044/18762
BP	GO:0007600	sensory perception	32	0.291158	0.686891	0.875131	1	0.837717	280	tags=25%, list=19%, signal=21%	18133/16000/260301/23928/23945/245650/80982/67775
[truncated: 312 more rows]
