# Supplementary material for: A novel pan-PI3K inhibitor KTC1101 synergizes with anti-PD-1 therapy by targeting tumor suppression and immune activation
Source: Mol Cancer. 2024 Mar 14;23:54. doi: 10.1186/s12943-024-01978-0 (PMC10938783; doi:10.1186/s12943-024-01978-0)
Supplement: Supplementary file 22 — Supplementary Material 22. [file 12943_2024_1978_MOESM22_ESM.xlsx]

## Sheet: GSVA-GOBP-bulk B16-KTC
GSVA of KTC1101 in B16 Tumors
id	C1	C2	C3	KTC1	KTC2	KTC3
GOBP_10_FORMYLTETRAHYDROFOLATE_METABOLIC_PROCESS	-0.160369	0.341091	0.389309	-0.599287	0.196112	0.057764
GOBP_2FE_2S_CLUSTER_ASSEMBLY	-0.408381	-0.597775	-0.00279762	-0.316066	0.634531	0.383781
GOBP_2_OXOGLUTARATE_METABOLIC_PROCESS	-0.609187	-0.0433151	-0.178115	-0.418162	0.715066	0.139452
GOBP_3_PHOSPHOADENOSINE_5_PHOSPHOSULFATE_METABOLIC_PROCESS	-0.341438	-0.730778	0.42197	0.756867	-0.450958	0.150041
GOBP_3_UTR_MEDIATED_MRNA_DESTABILIZATION	0.458946	0.200872	0.116674	-0.0443304	-0.609576	0.334613
GOBP_3_UTR_MEDIATED_MRNA_STABILIZATION	0.0918836	0.197506	0.321095	-0.0843201	-0.404064	0.0197522
GOBP_4FE_4S_CLUSTER_ASSEMBLY	-0.491362	-0.157338	-0.41629	-0.0681357	0.433423	0.677092
GOBP_5_PHOSPHORIBOSE_1_DIPHOSPHATE_METABOLIC_PROCESS	0.382257	-0.512672	-0.155207	-0.368915	0.511301	-0.234488
GOBP_7_METHYLGUANOSINE_RNA_CAPPING	0.307469	0.389144	-0.401799	-0.237558	0.179818	-0.200312
GOBP_9_CIS_RETINOIC_ACID_METABOLIC_PROCESS	0.304052	-0.0021436	-0.351193	0.251409	0.46782	-0.59941
GOBP_ABSCISSION	-0.630051	-0.795951	0.578105	0.064449	-0.0485834	0.355305
GOBP_ACETATE_ESTER_METABOLIC_PROCESS	-0.554415	-0.181803	0.720907	-0.827504	0.641586	0.239668
GOBP_ACETATE_ESTER_TRANSPORT	-0.428357	-0.266766	0.482375	-0.0668945	0.387547	-0.0479835
GOBP_ACETYLCHOLINE_SECRETION	-0.554123	-0.0978651	0.641879	-0.403761	0.452987	0.2729
GOBP_ACETYL_COA_BIOSYNTHETIC_PROCESS	-0.518348	-0.241236	0.0921577	-0.176243	0.5684	-0.322359
GOBP_ACETYL_COA_BIOSYNTHETIC_PROCESS_FROM_PYRUVATE	-0.534474	-0.177232	0.103812	-0.275855	0.674639	-0.386789
GOBP_ACETYL_COA_METABOLIC_PROCESS	-0.344899	-0.447332	0.128737	-0.163604	0.612203	-0.337419
GOBP_ACIDIC_AMINO_ACID_TRANSPORT	-0.109809	-0.0181632	-0.10508	0.177862	0.159378	-0.0199351
GOBP_ACID_SECRETION	-0.243635	-0.126236	0.0266252	-0.0624974	0.14526	0.31532
GOBP_ACINAR_CELL_DIFFERENTIATION	0.105908	0.0965021	-0.438923	0.184244	-0.531869	0.543331
GOBP_ACROSOMAL_VESICLE_EXOCYTOSIS	-0.138817	0.130542	-0.48197	0.288361	0.444188	-0.661179
GOBP_ACROSOME_ASSEMBLY	-0.0723457	0.208934	-0.098724	-0.0674158	0.428796	-0.595652
GOBP_ACROSOME_REACTION	-0.139262	0.209579	0.157869	0.269941	0.140021	-0.290826
GOBP_ACTIN_CROSSLINK_FORMATION	-0.460049	-0.10404	0.140495	0.217526	0.11859	0.189409
GOBP_ACTIN_FILAMENT_BASED_MOVEMENT	-0.0920652	0.069922	-0.0461597	0.124637	-0.0789822	0.0352787
GOBP_ACTIN_FILAMENT_BASED_PROCESS	-0.124324	0.0710537	-0.0574436	0.174756	-0.027867	0.0428988
GOBP_ACTIN_FILAMENT_BASED_TRANSPORT	-0.0732841	0.298427	-0.254927	0.0933806	-0.072868	-0.128942
GOBP_ACTIN_FILAMENT_BUNDLE_ORGANIZATION	-0.0613145	0.175422	0.0108503	0.216728	-0.184586	0.0349698
GOBP_ACTIN_FILAMENT_DEPOLYMERIZATION	-0.376515	0.025025	-0.0237199	0.132836	0.0935618	0.159128
GOBP_ACTIN_FILAMENT_NETWORK_FORMATION	-0.128697	-0.103223	-0.136966	0.408232	-0.0218978	0.151901
GOBP_ACTIN_FILAMENT_ORGANIZATION	-0.191386	0.102799	-0.029138	0.196615	-0.0548488	0.036638
GOBP_ACTIN_FILAMENT_SEVERING	-0.489356	-0.100704	-0.156442	0.0969159	0.381144	0.294325
GOBP_ACTIN_MEDIATED_CELL_CONTRACTION	-0.0320043	0.0176208	-0.0113801	0.0827584	-0.0641579	0.035221
GOBP_ACTIN_MYOSIN_FILAMENT_SLIDING	-0.471318	0.0750361	0.473132	0.508569	-0.370558	0.177342
GOBP_ACTIN_NUCLEATION	-0.373617	0.0215498	-0.064359	0.0121561	0.255859	0.13414
GOBP_ACTIN_POLYMERIZATION_OR_DEPOLYMERIZATION	-0.202775	0.0365946	-0.0604593	0.101429	0.0312946	0.131817
GOBP_ACTION_POTENTIAL	-0.030507	-0.00406534	-0.195839	0.207468	0.0631834	0.00934847
GOBP_ACTION_POTENTIAL_INITIATION	0.0198848	-0.737246	-0.66525	0.683626	0.130143	0.724767
GOBP_ACTIVATED_T_CELL_PROLIFERATION	-0.141951	-0.0620093	-0.256831	0.251097	-0.0299206	0.316006
GOBP_ACTIVATION_INDUCED_CELL_DEATH_OF_T_CELLS	-0.26618	0.119487	0.363614	0.289899	-0.261695	-0.223107
GOBP_ACTIVATION_OF_ADENYLATE_CYCLASE_ACTIVITY	0.195149	0.0202813	-0.0558182	-0.0364974	-0.332512	0.471348
GOBP_ACTIVATION_OF_CYSTEINE_TYPE_ENDOPEPTIDASE_ACTIVITY	-0.353943	-0.0995234	-0.0580211	-0.289696	0.385206	0.00707957
GOBP_ACTIVATION_OF_CYSTEINE_TYPE_ENDOPEPTIDASE_ACTIVITY_INVOLVED_IN_APOPTOTIC_PROCESS	-0.261743	0.00903251	0.0168912	0.177798	0.0776558	0.198072
GOBP_ACTIVATION_OF_CYSTEINE_TYPE_ENDOPEPTIDASE_ACTIVITY_INVOLVED_IN_APOPTOTIC_PROCESS_BY_CYTOCHROME_C	-0.410663	-0.0748578	0.171775	0.280863	-0.0301198	0.238135
GOBP_ACTIVATION_OF_GTPASE_ACTIVITY	0.15426	0.172106	-0.269685	0.268002	-0.142084	-0.106099
GOBP_ACTIVATION_OF_IMMUNE_RESPONSE	-0.13172	-0.152661	-0.15634	0.171481	0.129439	0.287679
GOBP_ACTIVATION_OF_INNATE_IMMUNE_RESPONSE	-0.174843	-0.172343	-0.223376	0.198144	0.145198	0.233007
GOBP_ACTIVATION_OF_JANUS_KINASE_ACTIVITY	0.0494108	-0.480654	0.201937	0.125805	-0.0682037	0.510356
GOBP_ACTIVATION_OF_MEIOSIS	0.418353	-0.489687	0.185316	0.131539	-0.0272272	-0.247496
GOBP_ACTIVATION_OF_MEMBRANE_ATTACK_COMPLEX	-0.00425211	-0.554116	0.225276	0.0817083	0.0260397	0.723099
GOBP_ACTIVATION_OF_NF_KAPPAB_INDUCING_KINASE_ACTIVITY	0.434772	0.407696	-0.514591	-0.231696	-0.0746509	0.254814
GOBP_ACTIVATION_OF_PHOSPHOLIPASE_A2_ACTIVITY	0.382337	-0.404416	0.798958	-0.106007	-0.644679	0.19446
GOBP_ACTIVATION_OF_PHOSPHOLIPASE_C_ACTIVITY	-0.0760177	0.0152908	0.269653	0.0830819	-0.103634	-0.00060153
GOBP_ACTIVATION_OF_PHOSPHOLIPASE_D_ACTIVITY	-0.174546	-0.475687	0.615203	-0.0209513	0.076727	0.0296132
GOBP_ACTIVATION_OF_PROTEIN_KINASE_ACTIVITY	0.183499	0.00179788	-0.0434645	-0.0389517	-0.103614	0.125767
GOBP_ACTIVATION_OF_PROTEIN_KINASE_B_ACTIVITY	0.386384	-0.162938	-0.0207066	0.203042	-0.135773	-0.0352952
GOBP_ACTIVATION_OF_PROTEIN_KINASE_C_ACTIVITY	-0.285762	-0.052043	0.156206	-0.229233	0.2192	0.011477
GOBP_ACTIVATION_OF_STORE_OPERATED_CALCIUM_CHANNEL_ACTIVITY	0.0387825	-0.115851	-0.34062	-0.414783	0.0553269	0.408215
GOBP_ACTIVATION_OF_TRANSMEMBRANE_RECEPTOR_PROTEIN_TYROSINE_KINASE_ACTIVITY	-0.607509	-0.430707	-0.142289	0.543578	0.0495097	0.896523
GOBP_ACTIVIN_RECEPTOR_SIGNALING_PATHWAY	0.186952	0.310499	-0.258492	-0.176878	0.116867	-0.0749961
GOBP_ACTOMYOSIN_CONTRACTILE_RING_ORGANIZATION	-0.255271	0.471996	0.182354	0.15945	-0.735367	0.195423
GOBP_ACTOMYOSIN_STRUCTURE_ORGANIZATION	-0.104083	0.186849	-0.017289	0.303966	-0.219272	0.00350462
GOBP_ACUTE_INFLAMMATORY_RESPONSE	-0.192896	-0.368506	-0.230067	0.327654	0.169927	0.436394
GOBP_ACUTE_INFLAMMATORY_RESPONSE_TO_ANTIGENIC_STIMULUS	-0.268505	-0.489268	-0.0952193	0.47273	0.063434	0.460221
GOBP_ACUTE_PHASE_RESPONSE	0.0187193	-0.408788	-0.229889	0.341374	0.120116	0.420296
GOBP_ACYLGLYCEROL_HOMEOSTASIS	-0.230141	-0.121824	-0.0741512	0.203088	0.271368	-0.285767
GOBP_ACYLGLYCEROL_TRANSPORT	0.367498	-0.292021	-0.055346	-0.0964434	0.213629	-0.655578
GOBP_ADAPTATION_OF_SIGNALING_PATHWAY	-0.101365	-0.094644	-0.096427	0.264065	0.0392216	-0.0545706
GOBP_ADAPTIVE_IMMUNE_MEMORY_RESPONSE	-0.076195	-0.767619	0.435704	0.292085	0.0862081	0.421925
GOBP_ADAPTIVE_IMMUNE_RESPONSE	-0.0140756	-0.173785	-0.191459	0.219633	0.0306305	0.304304
GOBP_ADAPTIVE_IMMUNE_RESPONSE_BASED_ON_SOMATIC_RECOMBINATION_OF_IMMUNE_RECEPTORS_BUILT_FROM_IMMUNOGLOBULIN_SUPERFAMILY_DOMAINS	-0.0476962	-0.173165	-0.126984	0.168722	0.0212519	0.315053
GOBP_ADAPTIVE_THERMOGENESIS	-0.19214	-0.0217949	0.00571058	0.166729	0.0553033	-0.0222392
GOBP_ADENOHYPOPHYSIS_DEVELOPMENT	0.430399	0.437976	-0.371942	0.208431	0.0599711	-0.209862
GOBP_ADENOSINE_METABOLIC_PROCESS	-0.402461	0.200535	-0.249592	-0.189313	-0.23961	0.53291
GOBP_ADENOSINE_TO_INOSINE_EDITING	-0.153197	0.366363	-0.0701404	-0.0411345	-0.100531	-0.225758
GOBP_ADENOSINE_TRANSPORT	-0.456777	-0.0585694	0.329692	0.177289	0.126685	0.0866288
GOBP_ADENYLATE_CYCLASE_ACTIVATING_ADRENERGIC_RECEPTOR_SIGNALING_PATHWAY	-0.0694458	-0.191391	0.418469	0.463428	-0.506615	-0.046766
GOBP_ADENYLATE_CYCLASE_ACTIVATING_ADRENERGIC_RECEPTOR_SIGNALING_PATHWAY_INVOLVED_IN_HEART_PROCESS	0.343882	-0.200288	0.463906	0.184066	-0.640711	-0.393841
GOBP_ADENYLATE_CYCLASE_ACTIVATING_DOPAMINE_RECEPTOR_SIGNALING_PATHWAY	0.0325864	-0.640804	-0.216735	0.811475	-0.225514	0.0164853
GOBP_ADENYLATE_CYCLASE_ACTIVATING_G_PROTEIN_COUPLED_RECEPTOR_SIGNALING_PATHWAY	0.114706	-0.199383	0.0219091	0.172775	0.0818351	0.0056146
GOBP_ADENYLATE_CYCLASE_INHIBITING_DOPAMINE_RECEPTOR_SIGNALING_PATHWAY	0.287199	0.116538	0.542715	0.471285	-0.693244	-0.504595
GOBP_ADENYLATE_CYCLASE_INHIBITING_G_PROTEIN_COUPLED_ACETYLCHOLINE_RECEPTOR_SIGNALING_PATHWAY	0.620954	0.201317	0.563357	-0.153044	0.143445	-0.84339
GOBP_ADENYLATE_CYCLASE_INHIBITING_G_PROTEIN_COUPLED_RECEPTOR_SIGNALING_PATHWAY	0.0247188	-0.228312	0.151778	0.228291	0.0956363	-0.180993
GOBP_ADENYLATE_CYCLASE_INHIBITING_SEROTONIN_RECEPTOR_SIGNALING_PATHWAY	0.0386725	0.144405	0.728744	-0.822545	0.0980527	0.387274
GOBP_ADENYLATE_CYCLASE_MODULATING_G_PROTEIN_COUPLED_RECEPTOR_SIGNALING_PATHWAY	0.0595108	-0.153183	0.0810891	0.142013	0.100114	0.0152795
GOBP_ADHERENS_JUNCTION_ASSEMBLY	0.105081	0.122175	-0.016898	-0.273841	-0.391805	0.0396643
GOBP_ADHERENS_JUNCTION_MAINTENANCE	-0.0887075	0.0563696	0.194174	-0.0628206	-0.0903375	-0.309828
GOBP_ADHERENS_JUNCTION_ORGANIZATION	-0.134723	0.122272	0.126422	0.0683607	-0.151641	-0.0593131
GOBP_ADHESION_OF_SYMBIONT_TO_HOST	-0.234738	-0.685214	0.307091	0.335873	0.508397	0.100862
GOBP_ADIPONECTIN_ACTIVATED_SIGNALING_PATHWAY	-0.244719	0.049375	0.23835	-0.147917	0.263579	-0.369664
GOBP_ADIPOSE_TISSUE_DEVELOPMENT	-0.256341	0.286064	-0.164348	0.158765	0.00926205	-0.116187
GOBP_ADP_METABOLIC_PROCESS	-0.475605	-0.390802	-0.470491	-0.123625	0.710822	0.322305
GOBP_ADP_TRANSPORT	-0.22855	-0.314756	0.319457	-0.123411	0.665784	-0.0974071
GOBP_ADRENAL_GLAND_DEVELOPMENT	0.171781	0.20867	-0.141284	0.0967529	-0.340135	0.0789366
GOBP_ADRENERGIC_RECEPTOR_SIGNALING_PATHWAY	0.0160087	-0.129877	0.306903	0.280105	-0.454228	-0.162771
GOBP_ADULT_BEHAVIOR	-0.105094	0.16139	-0.0795927	0.204869	-0.0305035	-0.0308777
GOBP_ADULT_FEEDING_BEHAVIOR	0.207534	0.573339	-0.132483	-0.430812	-0.103891	-0.384007
GOBP_ADULT_HEART_DEVELOPMENT	0.340711	0.126439	-0.476415	0.624808	-0.256104	0.299058
GOBP_ADULT_LOCOMOTORY_BEHAVIOR	-0.15167	0.136286	-0.188816	0.278155	0.00176093	0.0550354
GOBP_AEROBIC_ELECTRON_TRANSPORT_CHAIN	-0.591334	-0.349447	-0.29702	-0.196581	0.739637	0.370345
GOBP_AEROBIC_RESPIRATION	-0.538928	-0.291083	-0.119009	-0.235167	0.607462	0.246813
GOBP_AGGREPHAGY	-0.194188	0.364728	-0.718031	0.243814	0.10193	0.132947
GOBP_AGGRESOME_ASSEMBLY	0.281371	-0.637691	-0.538339	0.775554	-0.0122735	0.389281
GOBP_AGGRESSIVE_BEHAVIOR	0.522397	0.195084	0.0972013	0.287403	-0.302535	0.0294966
GOBP_AIM2_INFLAMMASOME_COMPLEX_ASSEMBLY	0.531149	-0.683925	0.018664	0.679813	-0.00634905	-0.145552
GOBP_ALANINE_TRANSPORT	-0.1287	0.536131	-0.135915	-0.23975	0.231208	-0.364423
GOBP_ALCOHOL_BIOSYNTHETIC_PROCESS	-0.0384175	-0.359826	0.155393	-0.041763	0.321103	-0.206485
GOBP_ALCOHOL_CATABOLIC_PROCESS	-0.470173	-0.407411	0.180741	0.262793	0.470992	0.011593
GOBP_ALCOHOL_METABOLIC_PROCESS	-0.180441	-0.293482	0.0439746	0.0552412	0.360837	-0.161194
GOBP_ALDEHYDE_BIOSYNTHETIC_PROCESS	-0.310172	-0.241232	0.444064	-0.240788	0.369282	-0.292624
GOBP_ALDEHYDE_CATABOLIC_PROCESS	-0.405589	-0.646549	0.193871	0.0876435	0.412125	0.0705484
GOBP_ALDITOL_BIOSYNTHETIC_PROCESS	-0.447576	0.00426727	0.175953	-0.246592	0.677582	-0.492743
GOBP_ALDITOL_METABOLIC_PROCESS	-0.330772	-0.42245	0.36905	-0.311194	0.55956	-0.0208221
GOBP_ALDITOL_PHOSPHATE_METABOLIC_PROCESS	-0.127474	0.0674653	-0.289058	0.0269658	0.551947	-0.545835
GOBP_ALKALOID_CATABOLIC_PROCESS	0.872737	-0.0794021	-0.242183	0.550466	-0.985189	-0.333105
GOBP_ALKALOID_METABOLIC_PROCESS	-0.0633685	0.6956	-0.0277721	0.145882	-0.964	0.0146746
GOBP_ALLANTOIN_METABOLIC_PROCESS	-0.480841	-0.220522	-0.46402	-0.33232	0.429841	0.615563
GOBP_ALPHA_AMINO_ACID_CATABOLIC_PROCESS	-0.302105	-0.323764	0.353779	-0.0743814	0.268604	-0.0623032
GOBP_ALPHA_AMINO_ACID_METABOLIC_PROCESS	-0.221284	-0.0601641	0.148552	-0.239439	0.20242	0.032138
GOBP_ALPHA_BETA_T_CELL_ACTIVATION	-0.0822174	-0.115944	0.0156258	0.162967	0.0230649	0.0814407
GOBP_ALPHA_BETA_T_CELL_DIFFERENTIATION	-0.0433256	0.0785291	-0.0150473	0.0366155	0.0227484	-0.0103286
GOBP_ALPHA_BETA_T_CELL_LINEAGE_COMMITMENT	-0.320665	-0.171052	-0.143699	0.0128642	0.349261	0.148101
GOBP_ALPHA_BETA_T_CELL_PROLIFERATION	-0.112723	-0.319669	0.0798698	0.261062	0.130398	0.254237
GOBP_ALPHA_TUBULIN_ACETYLATION	0.657492	-0.626575	-0.183896	0.0325081	0.361997	-0.469007
GOBP_ALTERNATIVE_MRNA_SPLICING_VIA_SPLICEOSOME	0.248544	0.275029	0.0233514	0.0805029	-0.542794	0.296413
GOBP_AMACRINE_CELL_DIFFERENTIATION	0.292271	-0.335467	0.285447	-0.0302125	-0.140274	-0.208429
GOBP_AMEBOIDAL_TYPE_CELL_MIGRATION	-0.0609297	0.00848809	-0.0528711	0.0592305	0.0580419	-0.0144376
GOBP_AMELOBLAST_DIFFERENTIATION	-0.441233	0.664404	0.121648	-0.795058	-0.209422	0.697948
GOBP_AMELOGENESIS	0.165239	-0.276639	-0.0936778	-0.0398403	0.484191	-0.142961
GOBP_AMIDE_BIOSYNTHETIC_PROCESS	-0.125298	-0.0152328	0.171443	-0.210054	-0.0494768	0.0657306
GOBP_AMIDE_CATABOLIC_PROCESS	-0.542669	-0.380558	-0.391989	-0.19248	0.310911	0.64071
GOBP_AMIDE_METABOLIC_PROCESS	-0.185594	-0.0906923	0.121332	-0.125052	0.0358901	0.0744726
GOBP_AMIDE_TRANSPORT	-0.10078	-0.0180771	-0.126871	0.199891	0.130347	0.00457044
GOBP_AMINE_BIOSYNTHETIC_PROCESS	-0.250533	-0.410177	0.328925	-0.345214	0.367827	-0.0819406
GOBP_AMINE_CATABOLIC_PROCESS	-0.25307	-0.204009	0.500749	0.063596	0.0758123	-0.0874623
GOBP_AMINE_METABOLIC_PROCESS	-0.223428	-0.296049	0.142394	-0.104452	0.329173	0.0530066
GOBP_AMINE_TRANSPORT	-0.276597	-0.0688675	0.0829245	0.0548409	0.206487	0.0134607
GOBP_AMINOGLYCAN_BIOSYNTHETIC_PROCESS	-0.230074	-0.0969565	0.185171	0.222373	0.0156782	-0.118147
GOBP_AMINOGLYCAN_CATABOLIC_PROCESS	-0.334099	-0.281402	-0.390193	0.372643	0.322448	0.297154
GOBP_AMINOGLYCAN_METABOLIC_PROCESS	-0.221679	-0.199201	0.0636943	0.192582	0.141575	-0.0331224
GOBP_AMINOPHOSPHOLIPID_TRANSPORT	-0.564907	-0.357952	-0.698152	0.10957	0.389637	0.611718
GOBP_AMINO_ACID_ACTIVATION	-0.45218	0.432294	0.118206	-0.431232	0.0590251	-0.158994
GOBP_AMINO_ACID_BETAINE_METABOLIC_PROCESS	-0.400201	-0.561412	-0.197587	0.356733	0.565131	-0.0742978
GOBP_AMINO_ACID_BETAINE_TRANSPORT	-0.488059	0.213228	-0.295118	-0.119517	0.559018	-0.244011
GOBP_AMINO_ACID_BIOSYNTHETIC_PROCESS	-0.322634	0.0408496	0.282314	-0.194398	0.189484	-0.161395
GOBP_AMINO_ACID_CATABOLIC_PROCESS	-0.302331	-0.22932	0.332907	-0.173422	0.282558	-0.0208876
GOBP_AMINO_ACID_IMPORT_ACROSS_PLASMA_MEMBRANE	-0.299394	0.188659	-0.058034	0.0644546	0.233121	-0.0097054
GOBP_AMINO_ACID_METABOLIC_PROCESS	-0.265866	0.0753991	0.156129	-0.284408	0.19643	-0.0011551
GOBP_AMINO_ACID_NEUROTRANSMITTER_REUPTAKE	-0.501311	0.101197	0.0541838	0.675204	-0.33576	-0.170939
GOBP_AMINO_ACID_SALVAGE	-0.428398	-0.66916	-0.0208311	0.0256711	0.321691	0.513113
GOBP_AMINO_ACID_TRANSMEMBRANE_TRANSPORT	-0.268518	0.122261	-0.0387359	0.0351002	0.300184	-0.0391631
GOBP_AMINO_ACID_TRANSPORT	-0.170847	0.0119604	-0.00272274	0.0204592	0.254971	-0.0093605
GOBP_AMINO_SUGAR_BIOSYNTHETIC_PROCESS	-0.506094	-0.286979	0.421452	-0.214912	0.509799	-0.214515
GOBP_AMINO_SUGAR_CATABOLIC_PROCESS	-0.322652	-0.208371	-0.451755	0.201815	0.44451	0.0959585
GOBP_AMINO_SUGAR_METABOLIC_PROCESS	-0.146764	-0.279118	0.0682728	-0.0733829	0.360713	-0.0884827
GOBP_AMMONIUM_HOMEOSTASIS	-0.227098	-0.934997	0.810203	0.298546	0.361218	-0.737658
GOBP_AMMONIUM_ION_METABOLIC_PROCESS	0.183778	0.0324753	0.241656	-0.618153	0.204486	0.157085
GOBP_AMMONIUM_TRANSMEMBRANE_TRANSPORT	-0.125124	-0.361427	-0.299621	0.38147	0.206495	0.209906
GOBP_AMPA_GLUTAMATE_RECEPTOR_CLUSTERING	0.180043	-0.0858547	-0.371136	0.219598	0.0473346	0.345743
GOBP_AMP_BIOSYNTHETIC_PROCESS	0.19459	-0.474323	0.462595	-0.449501	-0.362134	0.231839
GOBP_AMP_CATABOLIC_PROCESS	-0.22112	0.170458	-0.501251	-0.433183	0.529971	0.35095
GOBP_AMP_METABOLIC_PROCESS	0.0966916	-0.195369	0.26419	-0.443207	0.011642	0.122186
GOBP_AMP_SALVAGE	-0.307194	-0.641995	0.588247	-0.631343	-0.0157739	0.458747
GOBP_AMYGDALA_DEVELOPMENT	0.62077	0.264664	-0.612488	0.339617	-0.162905	-0.10412
GOBP_AMYLIN_RECEPTOR_SIGNALING_PATHWAY	-0.26315	-0.505651	0.599931	-0.0203937	0.481148	-0.248467
GOBP_AMYLOID_BETA_CLEARANCE	0.17397	-0.285459	-0.169415	0.108726	0.0882844	0.31119
GOBP_AMYLOID_BETA_CLEARANCE_BY_CELLULAR_CATABOLIC_PROCESS	0.0303201	-0.506703	-0.0914321	-0.0323746	0.23153	0.0581295
GOBP_AMYLOID_BETA_CLEARANCE_BY_TRANSCYTOSIS	-0.431458	-0.43278	-0.307434	0.229229	0.292575	0.368727
GOBP_AMYLOID_BETA_METABOLIC_PROCESS	-0.331709	-0.211558	-0.111364	0.251986	0.190843	0.155809
GOBP_AMYLOID_FIBRIL_FORMATION	-0.0961801	-0.387194	0.0281844	0.106133	-0.0179187	0.0484441
GOBP_AMYLOID_PRECURSOR_PROTEIN_BIOSYNTHETIC_PROCESS	-0.277622	0.177781	-0.121124	0.264027	0.203162	-0.574914
GOBP_AMYLOID_PRECURSOR_PROTEIN_CATABOLIC_PROCESS	-0.255963	-0.144374	-0.0451954	0.234489	0.0471668	0.172843
GOBP_AMYLOID_PRECURSOR_PROTEIN_METABOLIC_PROCESS	-0.254336	-0.0847516	-0.0881674	0.210421	0.0707983	0.0367879
GOBP_ANAGEN	-0.333993	-0.430843	-0.550337	0.413815	0.395203	0.345432
GOBP_ANAPHASE_PROMOTING_COMPLEX_DEPENDENT_CATABOLIC_PROCESS	0.0206392	0.11444	0.0616281	-0.252678	-0.392828	0.473324
GOBP_ANATOMICAL_STRUCTURE_ARRANGEMENT	0.284453	0.0149368	0.270777	-0.023879	-0.320424	-0.114799
GOBP_ANATOMICAL_STRUCTURE_FORMATION_INVOLVED_IN_MORPHOGENESIS	-0.00065167	0.0161409	0.0044519	0.112945	-0.0635135	0.0138486
GOBP_ANATOMICAL_STRUCTURE_MATURATION	0.0329548	0.0343015	-0.0371937	0.0440641	0.0131595	-0.0619561
GOBP_ANATOMICAL_STRUCTURE_REGRESSION	-0.401657	0.0604427	0.155716	-0.0136803	0.192512	0.0265952
GOBP_ANDROGEN_BIOSYNTHETIC_PROCESS	0.696824	-0.101825	0.555212	0.232271	-0.45816	-0.685173
GOBP_ANDROGEN_METABOLIC_PROCESS	-0.0701465	-0.0875226	-0.0240333	-0.057446	0.314678	-0.391848
GOBP_ANDROGEN_RECEPTOR_SIGNALING_PATHWAY	0.158418	-0.0407516	-0.0787764	-0.0315728	-0.197049	-0.0320758
GOBP_ANGIOGENESIS	-0.0544208	-0.0787633	0.00325951	0.145679	0.00722975	0.0463083
GOBP_ANGIOGENESIS_INVOLVED_IN_CORONARY_VASCULAR_MORPHOGENESIS	-0.29673	-0.222013	-0.149261	0.386665	-0.325623	0.354349
GOBP_ANGIOGENESIS_INVOLVED_IN_WOUND_HEALING	-0.388816	-0.148627	0.0859988	0.0578667	0.378224	-0.154132
GOBP_ANGIOTENSIN_ACTIVATED_SIGNALING_PATHWAY	-0.408545	-0.110073	0.121365	0.266842	0.241887	-0.104736
GOBP_ANIMAL_ORGAN_FORMATION	0.0334566	0.189877	0.0407758	0.12975	-0.24654	0.134011
GOBP_ANIMAL_ORGAN_MATURATION	0.0578708	-0.186818	-0.0542368	0.301124	-0.0911514	0.0482409
GOBP_ANIMAL_ORGAN_MORPHOGENESIS	0.0768357	0.044035	0.0556643	0.0577695	-0.123562	0.0156393
GOBP_ANIMAL_ORGAN_REGENERATION	-0.0295918	0.0967549	0.152088	0.030633	-0.0756009	0.159487
GOBP_ANOIKIS	0.0363426	0.128819	0.198252	0.0318144	-0.151655	-0.0528454
GOBP_ANTERIOR_COMMISSURE_MORPHOGENESIS	0.119764	0.27478	-0.0303977	-0.45753	-0.0678002	-0.204286
GOBP_ANTERIOR_HEAD_DEVELOPMENT	0.220726	-0.249572	0.00379361	0.243789	-0.130005	0.529897
GOBP_ANTERIOR_POSTERIOR_AXIS_SPECIFICATION	0.197686	-0.101416	-0.0135603	0.201925	-0.223966	-0.0969206
GOBP_ANTERIOR_POSTERIOR_AXON_GUIDANCE	0.103018	0.0887469	-0.113229	0.687561	-0.46073	-0.0170451
GOBP_ANTERIOR_POSTERIOR_PATTERN_SPECIFICATION	0.217846	0.0296721	0.121112	0.0571701	-0.190117	-0.156641
GOBP_ANTEROGRADE_AXONAL_PROTEIN_TRANSPORT	-0.308657	0.407	0.261889	-0.187075	0.209701	-0.279752
GOBP_ANTEROGRADE_AXONAL_TRANSPORT	-0.410923	0.0779084	-0.0655479	-0.174077	0.381096	0.0799514
GOBP_ANTEROGRADE_AXONAL_TRANSPORT_OF_MITOCHONDRION	-0.231922	0.183588	-0.752971	-0.610813	0.540355	0.19395
GOBP_ANTEROGRADE_DENDRITIC_TRANSPORT	-0.360304	-0.00379395	-0.498494	-0.219877	0.565827	-0.134056
GOBP_ANTEROGRADE_DENDRITIC_TRANSPORT_OF_NEUROTRANSMITTER_RECEPTOR_COMPLEX	-0.281262	0.429716	-0.622107	-0.363401	0.467839	0.178289
GOBP_ANTEROGRADE_NEURONAL_DENSE_CORE_VESICLE_TRANSPORT	0.351196	0.181121	-0.470208	0.215161	0.308517	0.25233
GOBP_ANTIBACTERIAL_HUMORAL_RESPONSE	-0.072609	-0.463767	0.384556	0.234596	-0.145166	0.443234
GOBP_ANTIBACTERIAL_INNATE_IMMUNE_RESPONSE	-0.295793	-0.0781491	-0.916547	0.346856	0.913126	0.782757
GOBP_ANTIFUNGAL_HUMORAL_RESPONSE	0.0155682	-0.536944	-0.0875903	0.563519	0.0385208	0.263995
GOBP_ANTIFUNGAL_INNATE_IMMUNE_RESPONSE	-0.265904	-0.196889	-0.311683	0.349023	-0.0119177	0.584664
GOBP_ANTIGEN_PROCESSING_AND_PRESENTATION	-0.290807	-0.375239	-0.196211	0.330898	0.18332	0.366681
GOBP_ANTIGEN_PROCESSING_AND_PRESENTATION_OF_ENDOGENOUS_ANTIGEN	-0.0263672	-0.399219	0.0261463	0.249364	-0.0664722	0.20442
GOBP_ANTIGEN_PROCESSING_AND_PRESENTATION_OF_EXOGENOUS_ANTIGEN	-0.283369	-0.470464	-0.0163569	0.392169	0.117412	0.432849
GOBP_ANTIGEN_PROCESSING_AND_PRESENTATION_OF_EXOGENOUS_PEPTIDE_ANTIGEN_VIA_MHC_CLASS_I	-0.41766	-0.448647	-0.529017	0.391882	0.0601202	0.558779
GOBP_ANTIGEN_PROCESSING_AND_PRESENTATION_OF_EXOGENOUS_PEPTIDE_ANTIGEN_VIA_MHC_CLASS_IB	-0.200765	-0.639326	0.270658	0.507804	-0.0731077	0.336909
GOBP_ANTIGEN_PROCESSING_AND_PRESENTATION_OF_EXOGENOUS_PEPTIDE_ANTIGEN_VIA_MHC_CLASS_II	-0.0858598	-0.339519	-0.284948	0.39079	0.0397595	0.488378
GOBP_ANTIGEN_PROCESSING_AND_PRESENTATION_OF_PEPTIDE_ANTIGEN	-0.180699	-0.382557	-0.219018	0.311527	0.161147	0.356064
GOBP_ANTIGEN_PROCESSING_AND_PRESENTATION_OF_PEPTIDE_ANTIGEN_VIA_MHC_CLASS_I	-0.125466	-0.372396	-0.136975	0.260749	0.115947	0.243094
GOBP_ANTIGEN_PROCESSING_AND_PRESENTATION_OF_PEPTIDE_OR_POLYSACCHARIDE_ANTIGEN_VIA_MHC_CLASS_II	-0.213404	-0.241626	-0.359043	0.292766	0.0449114	0.489863
GOBP_ANTIGEN_PROCESSING_AND_PRESENTATION_VIA_MHC_CLASS_IB	-0.012546	-0.351259	0.19553	0.190626	-0.148918	0.15108
GOBP_ANTIGEN_RECEPTOR_MEDIATED_SIGNALING_PATHWAY	-0.021475	0.0265303	-0.00412204	-0.0409145	0.0491549	0.230271
GOBP_ANTIMICROBIAL_HUMORAL_IMMUNE_RESPONSE_MEDIATED_BY_ANTIMICROBIAL_PEPTIDE	-0.244434	-0.220463	0.302376	-0.0343134	0.249305	0.211483
GOBP_ANTIMICROBIAL_HUMORAL_RESPONSE	-0.183241	-0.333467	0.314667	0.0473791	0.0931349	0.317547
GOBP_ANTIMICROBIAL_PEPTIDE_PRODUCTION	0.281371	-0.352489	0.405843	0.19536	-0.254838	0.454328
GOBP_ANTIVIRAL_INNATE_IMMUNE_RESPONSE	-0.0573811	-0.165996	0.2373	-0.360069	0.359921	-0.103085
GOBP_ANTRAL_OVARIAN_FOLLICLE_GROWTH	0.121062	0.108	0.429071	-0.250318	-0.467092	0.33724
GOBP_AORTA_DEVELOPMENT	0.0550446	-0.0157446	0.0169881	0.135431	-0.0903315	-0.149181
GOBP_AORTA_MORPHOGENESIS	0.186086	0.0494239	-0.00792591	-0.169283	0.0871724	-0.279239
GOBP_AORTA_SMOOTH_MUSCLE_TISSUE_MORPHOGENESIS	-0.149853	-0.286228	-0.538061	-0.108884	0.24833	0.931662
GOBP_AORTIC_VALVE_DEVELOPMENT	-0.0725563	-0.102837	0.141134	0.256476	-0.00796764	0.0138491
GOBP_APICAL_CONSTRICTION	0.536567	0.625789	-0.581705	-0.239334	-0.285967	0.0328394
GOBP_APICAL_JUNCTION_ASSEMBLY	-0.0495807	0.0693201	0.0488376	0.167703	-0.131559	-0.110896
GOBP_APICAL_PROTEIN_LOCALIZATION	-0.0608526	-0.261077	-0.012125	0.000131613	0.0346887	-0.0492402
GOBP_APOPTOTIC_CELL_CLEARANCE	-0.169029	-0.22906	-0.2962	-0.00426384	0.347119	0.277534
GOBP_APOPTOTIC_CHROMOSOME_CONDENSATION	0.628126	0.584528	-0.000977322	-0.339585	-0.628532	-0.0627504
GOBP_APOPTOTIC_DNA_FRAGMENTATION	0.452217	0.110349	-0.268802	-0.17605	0.0338661	0.0402261
GOBP_APOPTOTIC_MITOCHONDRIAL_CHANGES	-0.283042	0.0483639	0.0853349	-0.0462165	0.184747	-0.031491
GOBP_APOPTOTIC_PROCESS_INVOLVED_IN_BLOOD_VESSEL_MORPHOGENESIS	-0.327821	-0.1358	0.475912	-0.291417	0.228304	-0.00647874
GOBP_APOPTOTIC_PROCESS_INVOLVED_IN_DEVELOPMENT	0.0272523	0.16444	0.0725958	-0.170033	0.0894487	-0.0987908
GOBP_APOPTOTIC_PROCESS_INVOLVED_IN_HEART_MORPHOGENESIS	0.00150881	0.729288	0.776696	-0.76541	-0.0462617	-0.244862
GOBP_APOPTOTIC_PROCESS_INVOLVED_IN_MORPHOGENESIS	-0.0310242	0.0796306	0.129967	-0.2455	0.22738	-0.0890436
GOBP_APOPTOTIC_PROCESS_IN_BONE_MARROW_CELL	0.0290176	0.342109	-0.142426	-0.231951	0.393419	0.0711297
GOBP_APOPTOTIC_SIGNALING_PATHWAY	-0.133512	-0.0516831	0.0149031	0.0743107	0.0429283	0.0136245
GOBP_APPENDAGE_DEVELOPMENT	0.172054	0.0749175	0.167313	0.0910528	-0.248937	-0.0782774
GOBP_APPENDAGE_MORPHOGENESIS	0.177989	0.0832503	0.132624	0.0579647	-0.246731	-0.0313373
GOBP_ARACHIDONIC_ACID_METABOLIC_PROCESS	-0.159406	-0.337462	-0.31215	0.109001	0.51497	0.144908
GOBP_ARACHIDONIC_ACID_SECRETION	-0.278792	-0.33063	-0.0630781	0.435663	0.189125	0.246504
GOBP_ARF_PROTEIN_SIGNAL_TRANSDUCTION	-0.19925	0.197488	-0.564468	0.274625	0.255838	-0.0312501
GOBP_ARGININE_BIOSYNTHETIC_PROCESS	-0.747778	-0.644905	0.629818	-0.450418	0.765739	-0.660666
GOBP_ARGININE_CATABOLIC_PROCESS	-0.458634	-0.309786	0.452186	0.0772481	0.313506	0.0910321
GOBP_ARGININE_METABOLIC_PROCESS	-0.534366	-0.371832	0.441281	-0.0715177	0.477186	-0.0192516
GOBP_AROMATIC_AMINO_ACID_FAMILY_CATABOLIC_PROCESS	-0.346686	-0.558436	0.203101	-0.261086	0.630913	0.354473
GOBP_AROMATIC_AMINO_ACID_METABOLIC_PROCESS	-0.3774	-0.200702	-0.11635	-0.17443	0.472809	0.213894
GOBP_AROMATIC_AMINO_ACID_TRANSPORT	-0.125519	0.384941	-0.331255	-0.401921	0.434296	-0.312115
GOBP_ARP2_3_COMPLEX_MEDIATED_ACTIN_NUCLEATION	-0.464272	0.0412441	-0.113833	0.0779775	0.19691	0.237097
GOBP_ARTERIAL_ENDOTHELIAL_CELL_DIFFERENTIATION	0.0371864	0.0746766	-0.058948	0.181719	-0.102942	0.324674
GOBP_ARTERY_DEVELOPMENT	0.116931	-0.00296548	0.0462911	0.0866795	-0.114687	-0.12914
GOBP_ARTERY_MORPHOGENESIS	0.235571	-0.0399627	0.0675026	-0.0150597	-0.0143736	-0.175451
GOBP_ARTICULAR_CARTILAGE_DEVELOPMENT	-0.325992	-0.109906	-0.353357	0.622706	-0.477295	0.621242
GOBP_ASCENDING_AORTA_DEVELOPMENT	0.554937	-0.463785	0.447476	-0.0544542	-0.666438	0.02405
GOBP_ASPARAGINE_METABOLIC_PROCESS	0.0126782	-0.0367558	0.711711	-0.701168	-0.494439	0.139807
GOBP_ASPARTATE_FAMILY_AMINO_ACID_BIOSYNTHETIC_PROCESS	-0.330389	0.149476	0.161716	-0.244927	0.040842	0.172368
GOBP_ASPARTATE_FAMILY_AMINO_ACID_CATABOLIC_PROCESS	-0.514565	-0.467724	-0.123998	0.219861	0.574011	-0.0919879
GOBP_ASPARTATE_FAMILY_AMINO_ACID_METABOLIC_PROCESS	-0.218035	-0.15652	0.232139	-0.135443	0.0646022	0.212692
GOBP_ASPARTATE_METABOLIC_PROCESS	-0.561823	-0.273816	0.0757769	-0.356296	0.518843	0.559001
GOBP_ASPARTATE_TRANSMEMBRANE_TRANSPORT	-0.298333	-0.123034	-0.189831	0.0550237	0.329775	0.383511
GOBP_ASSOCIATIVE_LEARNING	0.00246381	0.164226	-0.0642196	0.197087	-0.146927	0.0773329
GOBP_ASTRAL_MICROTUBULE_ORGANIZATION	-0.0577746	0.351553	-0.00410278	0.190781	-0.337581	-0.214909
GOBP_ASTROCYTE_ACTIVATION	-0.411516	-0.263792	-0.206215	0.349683	0.0508541	0.470957
GOBP_ASTROCYTE_CELL_MIGRATION	-0.224217	0.137464	0.407213	0.228427	-0.45706	-0.268913
GOBP_ASTROCYTE_DEVELOPMENT	-0.313484	-0.0575743	-0.274421	0.369709	0.0693326	0.410073
GOBP_ASTROCYTE_DIFFERENTIATION	-0.158381	0.075655	-0.078618	0.21354	-0.11865	0.319487
GOBP_ASYMMETRIC_CELL_DIVISION	0.189536	0.205521	-0.0701834	0.0833258	-0.269475	0.018114
GOBP_ASYMMETRIC_NEUROBLAST_DIVISION	0.0857407	0.31326	0.00333511	0.207973	-0.490938	-0.0274932
GOBP_ASYMMETRIC_STEM_CELL_DIVISION	0.429342	0.342976	0.292102	-0.174327	-0.0788192	-0.620918
GOBP_ATP_BIOSYNTHETIC_PROCESS	-0.489732	-0.365586	-0.117498	-0.270633	0.632376	0.287768
GOBP_ATP_METABOLIC_PROCESS	-0.418162	-0.246794	-0.118245	-0.160689	0.525919	0.203297
GOBP_ATP_SYNTHESIS_COUPLED_ELECTRON_TRANSPORT	-0.58208	-0.355712	-0.213094	-0.210365	0.687374	0.34779
GOBP_ATP_TRANSPORT	-0.227736	-0.128467	0.0836119	0.0302728	0.36031	0.0472806
GOBP_ATRIAL_CARDIAC_MUSCLE_CELL_MEMBRANE_REPOLARIZATION	-0.36502	0.562222	-0.199882	0.671771	-0.161539	-0.250128
GOBP_ATRIAL_CARDIAC_MUSCLE_CELL_TO_AV_NODE_CELL_COMMUNICATION	-0.198964	0.589179	0.00870731	0.227702	-0.144512	-0.241205
GOBP_ATRIAL_CARDIAC_MUSCLE_TISSUE_DEVELOPMENT	-0.498545	-0.375445	0.098697	0.415125	0.234546	0.0925957
GOBP_ATRIAL_CARDIAC_MUSCLE_TISSUE_MORPHOGENESIS	-0.307528	-0.122332	-0.0668589	0.158308	0.315867	-0.235714
GOBP_ATRIAL_SEPTUM_DEVELOPMENT	0.359175	0.446568	0.39123	-0.523026	-0.247856	-0.472997
GOBP_ATRIAL_SEPTUM_MORPHOGENESIS	0.148446	0.4447	0.417949	-0.539876	-0.223751	-0.334353
GOBP_ATRIAL_SEPTUM_PRIMUM_MORPHOGENESIS	0.389987	0.554777	0.425592	-0.772653	-0.463594	0.00438927
GOBP_ATRIOVENTRICULAR_CANAL_DEVELOPMENT	0.181495	0.480575	-0.0943911	-0.420966	0.12231	-0.451496
GOBP_ATRIOVENTRICULAR_CANAL_MORPHOGENESIS	-0.0666667	-0.042038	-0.00282509	-0.411319	0.452927	-0.322848
GOBP_ATRIOVENTRICULAR_NODE_DEVELOPMENT	0.62913	0.0491764	0.323251	-0.439548	-0.465761	-0.178993
GOBP_ATRIOVENTRICULAR_VALVE_DEVELOPMENT	-0.102532	0.0831298	0.144422	-0.0449627	0.044892	-0.100421
GOBP_ATRIOVENTRICULAR_VALVE_FORMATION	-0.0347946	-0.198248	-0.0951092	0.468246	0.17758	-0.216532
GOBP_ATTACHMENT_OF_GPI_ANCHOR_TO_PROTEIN	-0.698868	-0.162943	-0.365281	-0.116049	0.710063	0.056167
GOBP_ATTACHMENT_OF_MITOTIC_SPINDLE_MICROTUBULES_TO_KINETOCHORE	0.260872	-0.0111741	0.0268765	-0.122774	-0.45043	0.378176
GOBP_ATTACHMENT_OF_SPINDLE_MICROTUBULES_TO_KINETOCHORE	0.176961	0.0909494	0.242176	-0.18162	-0.541107	0.359116
GOBP_AUDITORY_BEHAVIOR	0.3733	0.48869	0.0777252	-0.018281	-0.343342	0.205687
GOBP_AUDITORY_RECEPTOR_CELL_DEVELOPMENT	0.284255	0.237979	-0.317551	0.103064	-0.191677	-0.325416
GOBP_AUDITORY_RECEPTOR_CELL_MORPHOGENESIS	0.237755	-0.00794156	-0.181255	0.147151	-0.128436	-0.378911
GOBP_AUTOCRINE_SIGNALING	0.151187	0.420324	0.206963	0.117195	0.153052	-0.335328
GOBP_AUTONOMIC_NERVOUS_SYSTEM_DEVELOPMENT	0.346043	-0.110358	0.158319	0.351176	-0.354832	-0.119194
GOBP_AUTOPHAGIC_CELL_DEATH	-0.256476	-0.370551	-0.309215	0.486463	0.178081	0.175336
GOBP_AUTOPHAGOSOME_LYSOSOME_FUSION	-0.188313	-0.346736	-0.2966	0.0572174	0.430695	0.214728
GOBP_AUTOPHAGOSOME_MATURATION	-0.165345	-0.196948	-0.172942	0.254963	0.280765	-0.064449
GOBP_AUTOPHAGOSOME_MEMBRANE_DOCKING	-0.343274	0.300385	-0.322247	0.1347	0.398416	-0.452317
GOBP_AUTOPHAGOSOME_ORGANIZATION	-0.162965	0.0181336	-0.250547	0.197698	0.224945	-0.163072
GOBP_AUTOPHAGY_OF_MITOCHONDRION	-0.344828	0.0395992	-0.0696237	0.0660019	0.31332	-0.203655
GOBP_AUTOPHAGY_OF_PEROXISOME	0.48268	0.398194	-0.294193	0.146452	-0.306238	-0.421336
GOBP_AV_NODE_CELL_TO_BUNDLE_OF_HIS_CELL_COMMUNICATION	0.268615	0.741919	0.0703211	-0.30756	-0.0843332	-0.23636
GOBP_AV_NODE_CELL_TO_BUNDLE_OF_HIS_CELL_SIGNALING	0.166432	0.724234	-0.0658824	-0.245008	0.0618945	-0.127814
GOBP_AXIAL_MESODERM_DEVELOPMENT	0.586342	0.569321	0.310387	-0.265266	-0.499162	-0.455934
GOBP_AXIAL_MESODERM_MORPHOGENESIS	0.570603	0.636006	0.521956	-0.672438	-0.421233	-0.58514
GOBP_AXIS_ELONGATION	0.4177	0.0291879	0.17332	-0.0475208	-0.190147	-0.138601
GOBP_AXIS_ELONGATION_INVOLVED_IN_SOMITOGENESIS	0.708871	0.0485582	-0.390969	0.434897	-0.729553	0.453553
GOBP_AXIS_SPECIFICATION	0.317944	0.112805	0.00141536	0.0277897	-0.274862	-0.194359
GOBP_AXONAL_FASCICULATION	0.048535	-0.235464	0.286102	0.179855	0.1154	-0.225241
GOBP_AXONAL_TRANSPORT	-0.29692	0.0838601	-0.106629	-0.171981	0.39161	-0.0326564
GOBP_AXONAL_TRANSPORT_OF_MITOCHONDRION	-0.229878	-0.297712	-0.0289013	-0.408209	0.553322	0.00889905
GOBP_AXONEMAL_CENTRAL_APPARATUS_ASSEMBLY	0.156231	-0.445294	0.275798	0.552467	-0.234683	0.311582
GOBP_AXONEMAL_DYNEIN_COMPLEX_ASSEMBLY	0.408539	0.339811	-0.41873	0.0288064	-0.123067	-0.213092
GOBP_AXONEME_ASSEMBLY	0.416994	0.0247584	-0.33376	0.184035	-0.0605485	-0.144072
GOBP_AXONOGENESIS_INVOLVED_IN_INNERVATION	0.420765	-0.262529	0.268921	0.176572	0.0286106	-0.494763
GOBP_AXON_CHOICE_POINT_RECOGNITION	0.510509	0.540386	-0.336727	0.471808	-0.537784	0.0879613
GOBP_AXON_DEVELOPMENT	0.0167313	0.112013	0.0939515	-0.0534411	-0.0231566	-0.0841625
GOBP_AXON_ENSHEATHMENT_IN_CENTRAL_NERVOUS_SYSTEM	-0.0364808	-0.00830508	0.0464306	0.203318	-0.00357207	0.012072
GOBP_AXON_EXTENSION	0.000539038	0.123971	-0.0479231	-0.00290846	-0.000690789	-0.0318009
GOBP_AXON_EXTENSION_INVOLVED_IN_REGENERATION	-0.116384	-0.00647135	-0.445768	0.293704	0.319289	0.194816
GOBP_AXON_GUIDANCE	0.00727284	0.0648144	0.154951	0.0146792	-0.023921	-0.143093
GOBP_AXON_MIDLINE_CHOICE_POINT_RECOGNITION	0.624731	0.643577	-0.543691	0.6498	-0.658391	0.512863
GOBP_AXON_REGENERATION	-0.0757943	0.0956919	0.0613417	0.00515643	-0.0814491	0.0491147
GOBP_AXO_DENDRITIC_PROTEIN_TRANSPORT	-0.159703	0.281718	-0.368824	-0.246211	0.388893	-0.260616
GOBP_AXO_DENDRITIC_TRANSPORT	-0.300027	0.0995713	-0.212887	-0.143613	0.396367	-0.0083231
GOBP_AZOLE_TRANSMEMBRANE_TRANSPORT	0.237833	0.471725	-0.219899	-0.384366	0.188883	-0.36911
GOBP_BARBED_END_ACTIN_FILAMENT_CAPPING	-0.470021	-0.113487	0.0234428	-0.0743006	0.256408	0.187449
GOBP_BASEMENT_MEMBRANE_ASSEMBLY	0.0499903	0.083741	0.266755	0.364543	-0.384867	-0.421109
GOBP_BASEMENT_MEMBRANE_ORGANIZATION	-0.0905597	0.00115722	0.197177	0.178524	-0.284222	-0.0889405
GOBP_BASE_CONVERSION_OR_SUBSTITUTION_EDITING	-0.118277	0.0960821	-0.106265	0.00892523	0.070266	0.214965
GOBP_BASE_EXCISION_REPAIR	0.404339	0.224251	0.219316	-0.194241	-0.588598	-0.0353388
GOBP_BASE_EXCISION_REPAIR_AP_SITE_FORMATION	0.165561	0.117081	0.576036	-0.426177	-0.481678	-0.020223
GOBP_BASE_EXCISION_REPAIR_GAP_FILLING	0.273186	0.333515	0.466138	-0.47765	-0.663235	-0.168538
GOBP_BASIC_AMINO_ACID_TRANSMEMBRANE_TRANSPORT	-0.0724586	0.245608	-0.0618778	0.027415	0.312055	-0.415636
GOBP_BASIC_AMINO_ACID_TRANSPORT	-0.109463	0.265307	0.158589	-0.163061	0.38238	-0.438738
GOBP_BASOLATERAL_PROTEIN_SECRETION	0.221399	0.133221	-0.497008	-0.33212	0.677353	-0.449012
GOBP_BASOPHIL_ACTIVATION	-0.428062	-0.424907	0.65622	-0.436016	0.312018	-0.12894
GOBP_BEHAVIOR	-0.0654281	0.0447442	-0.0537274	0.135614	0.0708341	-0.0677649
GOBP_BEHAVIORAL_RESPONSE_TO_CHEMICAL_PAIN	0.124465	0.329859	0.676453	-0.460499	0.0166114	-0.266902
GOBP_BEHAVIORAL_RESPONSE_TO_COCAINE	-0.422054	-0.0796174	0.384258	0.108902	0.118132	0.189479
GOBP_BEHAVIORAL_RESPONSE_TO_ETHANOL	-0.0371475	0.359903	-0.636722	0.0567277	0.11603	0.00125157
GOBP_BEHAVIORAL_RESPONSE_TO_NICOTINE	-0.335838	0.262494	0.322588	0.255283	0.231557	-0.576368
GOBP_BEHAVIORAL_RESPONSE_TO_PAIN	-0.326526	0.11867	-0.120516	0.266845	0.246312	-0.0586406
GOBP_BENZENE_CONTAINING_COMPOUND_METABOLIC_PROCESS	-0.521094	-0.407936	0.274604	-0.183233	0.439371	0.247312
GOBP_BERGMANN_GLIAL_CELL_DIFFERENTIATION	-0.0371724	0.121838	0.14041	-0.231928	-0.291072	0.270175
GOBP_BICARBONATE_TRANSPORT	0.108243	0.378185	-0.627974	-0.20102	0.331316	0.446122
GOBP_BILE_ACID_AND_BILE_SALT_TRANSPORT	-0.297186	-0.156752	-0.394856	0.0203775	0.515403	0.429877
GOBP_BILE_ACID_BIOSYNTHETIC_PROCESS	-0.237303	-0.148616	-0.328255	0.246175	0.300506	0.108928
GOBP_BILE_ACID_METABOLIC_PROCESS	-0.215813	-0.207565	-0.358285	0.350754	0.139015	0.250789
GOBP_BILE_ACID_SECRETION	-0.0783183	-0.100256	-0.259396	-0.274712	0.474571	0.094589
GOBP_BINDING_OF_SPERM_TO_ZONA_PELLUCIDA	-0.221674	-0.317977	0.336543	-0.398298	0.150005	0.0229042
GOBP_BIOGENIC_AMINE_METABOLIC_PROCESS	-0.231175	-0.31015	0.207315	-0.0909601	0.292109	0.0904119
GOBP_BIOLOGICAL_PHASE	0.0478924	-0.0872768	-0.171086	-0.0445548	-0.0538076	0.192332
GOBP_BIOLOGICAL_PROCESS_INVOLVED_IN_INTERACTION_WITH_HOST	-0.269351	-0.297559	5.59017e-05	0.20632	0.291693	0.0326156
GOBP_BIOLOGICAL_PROCESS_INVOLVED_IN_INTERACTION_WITH_SYMBIONT	0.000408274	-0.0269376	0.0396141	0.00745828	-0.0555994	0.0933906
GOBP_BIOLOGICAL_PROCESS_INVOLVED_IN_INTERSPECIES_INTERACTION_BETWEEN_ORGANISMS	-0.129215	-0.166316	-0.134021	0.200082	0.0856066	0.232055
GOBP_BIOLOGICAL_PROCESS_INVOLVED_IN_INTRASPECIES_INTERACTION_BETWEEN_ORGANISMS	0.217366	0.25414	-0.204793	0.226681	-0.238499	-0.0630887
GOBP_BIOLOGICAL_PROCESS_INVOLVED_IN_SYMBIOTIC_INTERACTION	-0.162562	-0.176765	-0.0259065	0.143812	0.14007	0.0732233
GOBP_BIOMINERAL_TISSUE_DEVELOPMENT	-0.167471	-0.155678	0.0532184	0.124949	0.145931	0.178047
GOBP_BLASTOCYST_DEVELOPMENT	0.122875	0.121281	0.0959732	-0.249269	-0.233763	0.0122923
GOBP_BLASTOCYST_FORMATION	0.178963	0.203182	0.163972	-0.313617	-0.290302	-0.056932
GOBP_BLASTOCYST_GROWTH	0.0452896	0.404255	0.0906261	-0.308666	-0.375985	0.0166382
GOBP_BLASTODERM_SEGMENTATION	0.421321	-0.206252	0.132029	0.205748	-0.198103	-0.197503
GOBP_BLEB_ASSEMBLY	-0.504192	0.0368004	0.0238867	0.394743	-0.13206	0.319665
GOBP_BLOOD_COAGULATION_FIBRIN_CLOT_FORMATION	0.0240575	0.212972	-0.192296	0.204745	0.208986	-0.276309
GOBP_BLOOD_COAGULATION_INTRINSIC_PATHWAY	-0.00301847	0.612107	0.102819	0.431212	-0.128964	-0.645312
GOBP_BLOOD_VESSEL_ENDOTHELIAL_CELL_DIFFERENTIATION	-0.127224	-0.101372	-0.34901	0.252729	0.353771	0.246704
GOBP_BLOOD_VESSEL_ENDOTHELIAL_CELL_MIGRATION	-0.0882808	-0.0754796	-0.0110998	0.116861	0.0942219	-0.0583138
GOBP_BLOOD_VESSEL_ENDOTHELIAL_CELL_PROLIFERATION_INVOLVED_IN_SPROUTING_ANGIOGENESIS	-0.222611	-0.10933	0.00655809	-0.105637	0.445225	-0.131803
GOBP_BLOOD_VESSEL_MATURATION	-0.487405	-0.0598044	-0.422022	0.579497	-0.0323776	0.475049
GOBP_BLOOD_VESSEL_MORPHOGENESIS	-0.0114206	-0.0538869	0.00680315	0.141175	-0.0224594	0.0250491
GOBP_BLOOD_VESSEL_REMODELING	0.18764	-0.125592	0.0419932	-0.0122945	0.0558176	-0.0538917
GOBP_BODY_FLUID_SECRETION	-0.205192	0.015022	0.113137	-0.00904408	0.142505	-0.0571563
GOBP_BODY_MORPHOGENESIS	0.194419	0.305469	0.169078	-0.118351	-0.407662	-0.0838604
GOBP_BONE_CELL_DEVELOPMENT	0.0283531	0.082387	0.047398	-0.254163	-0.334777	-0.0134915
GOBP_BONE_DEVELOPMENT	-0.0290584	-0.119537	0.0935477	0.0699431	-0.0409079	0.0546377
GOBP_BONE_GROWTH	0.0248958	-0.136032	0.0235769	-0.0587415	0.10805	-0.0121708
GOBP_BONE_MARROW_DEVELOPMENT	-0.239972	-0.0434954	-0.169482	0.485244	-0.177721	0.205248
GOBP_BONE_MATURATION	0.0278516	-0.139409	-0.0552206	0.281985	-0.14776	-0.0160137
GOBP_BONE_MINERALIZATION	-0.158592	-0.0892924	0.105881	0.0662676	0.10421	0.175956
GOBP_BONE_MINERALIZATION_INVOLVED_IN_BONE_MATURATION	-0.0137231	0.149799	-0.317431	0.299947	0.00147523	0.00502491
GOBP_BONE_MORPHOGENESIS	0.00583518	-0.092557	0.32124	-0.112682	-0.0588093	-0.0292422
GOBP_BONE_REMODELING	0.0847918	-0.0623786	-0.29156	0.139723	0.116019	0.164648
GOBP_BONE_RESORPTION	-0.149967	-0.174571	-0.358896	0.27005	0.23051	0.188104
GOBP_BONE_TRABECULA_FORMATION	0.111637	-0.457812	-0.172876	-0.127655	0.293538	0.317223
GOBP_BONE_TRABECULA_MORPHOGENESIS	-0.0566026	-0.417598	0.082062	-0.00726613	0.129791	0.10776
GOBP_BOX_C_D_SNORNP_ASSEMBLY	-0.38603	-0.259748	0.791306	-0.0227159	-0.659805	-0.0577991
GOBP_BRADYKININ_CATABOLIC_PROCESS	-0.652238	-0.269022	-0.0135135	0.318743	0.519293	-0.208031
GOBP_BRAIN_DERIVED_NEUROTROPHIC_FACTOR_RECEPTOR_SIGNALING_PATHWAY	0.446024	-0.0812365	-0.359392	0.0712231	0.161949	0.111436
GOBP_BRAIN_MORPHOGENESIS	0.132995	0.275803	-0.13558	-0.0502412	-0.300939	-0.112187
GOBP_BRAIN_RENIN_ANGIOTENSIN_SYSTEM	-0.186892	-0.367032	0.476964	-0.228925	0.416143	0.328881
GOBP_BRANCHED_CHAIN_AMINO_ACID_BIOSYNTHETIC_PROCESS	-0.701735	-0.357556	-0.120798	0.606881	0.756327	-0.299912
GOBP_BRANCHED_CHAIN_AMINO_ACID_CATABOLIC_PROCESS	-0.255362	-0.236652	0.339083	-0.471667	0.317943	-0.00490889
GOBP_BRANCHED_CHAIN_AMINO_ACID_METABOLIC_PROCESS	-0.327671	-0.278972	0.31571	-0.337472	0.35226	-0.0694469
GOBP_BRANCHED_CHAIN_AMINO_ACID_TRANSPORT	-0.473173	0.131159	0.291576	-0.130274	0.532057	-0.310094
GOBP_BRANCHING_INVOLVED_IN_BLOOD_VESSEL_MORPHOGENESIS	0.162482	0.0493384	-0.132766	0.170542	-0.0786178	-0.177546
GOBP_BRANCHING_INVOLVED_IN_LABYRINTHINE_LAYER_MORPHOGENESIS	-0.365643	0.137918	0.417182	-0.134453	0.482724	-0.318906
GOBP_BRANCHING_INVOLVED_IN_MAMMARY_GLAND_DUCT_MORPHOGENESIS	0.0445804	0.196263	0.0130279	-0.239275	0.264693	-0.324078
GOBP_BRANCHING_INVOLVED_IN_PROSTATE_GLAND_MORPHOGENESIS	-0.153853	0.0961274	-0.180305	0.32734	-0.307234	0.367349
GOBP_BRANCHING_INVOLVED_IN_SALIVARY_GLAND_MORPHOGENESIS	0.00377743	-0.0365953	-0.203155	0.347136	-0.0383329	0.0289951
GOBP_BRANCHING_MORPHOGENESIS_OF_AN_EPITHELIAL_TUBE	0.0709932	0.105799	-0.0152789	-0.0145025	0.0263096	-0.11947
GOBP_BRANCHING_MORPHOGENESIS_OF_A_NERVE	0.0733323	-0.000356505	0.372337	-0.125805	-0.171722	-0.138546
GOBP_BRANCHIOMOTOR_NEURON_AXON_GUIDANCE	0.57512	-0.205847	0.0543443	0.29938	-0.0590011	-0.435925
GOBP_BRANCH_ELONGATION_INVOLVED_IN_MAMMARY_GLAND_DUCT_BRANCHING	0.624986	-0.509064	-0.0733519	0.490812	0.0642143	-0.319635
GOBP_BRANCH_ELONGATION_OF_AN_EPITHELIUM	0.425202	0.0934997	0.170349	-0.235437	0.104028	-0.282816
GOBP_BRONCHIOLE_DEVELOPMENT	0.478998	-0.367893	-0.233461	0.0808531	0.22819	0.414491
GOBP_BRONCHUS_DEVELOPMENT	-0.424696	0.347564	0.322393	-0.079258	-0.0553791	-0.054195
GOBP_BROWN_FAT_CELL_DIFFERENTIATION	-0.0656512	-0.141864	0.0612247	0.160262	-0.00568715	0.106994
GOBP_BRUSH_BORDER_ASSEMBLY	-0.0597353	-0.391109	0.0336398	0.717542	-0.104697	0.109046
GOBP_BUD_ELONGATION_INVOLVED_IN_LUNG_BRANCHING	0.14904	0.550262	0.592144	-0.0426021	-0.541479	-0.445043
GOBP_BUNDLE_OF_HIS_CELL_TO_PURKINJE_MYOCYTE_COMMUNICATION	-0.0606706	-0.296642	0.108719	-0.153843	0.641923	-0.343802
GOBP_BUNDLE_OF_HIS_CELL_TO_PURKINJE_MYOCYTE_SIGNALING	-0.321347	-0.105894	-0.0953289	0.330125	0.614633	-0.185856
GOBP_BUNDLE_OF_HIS_DEVELOPMENT	-0.664226	-0.469474	0.487341	-0.70814	0.631395	0.0604146
GOBP_B_1_B_CELL_DIFFERENTIATION	0.138464	0.114004	-0.101119	-0.00259641	-0.0604631	0.237307
GOBP_B_1_B_CELL_HOMEOSTASIS	0.0320283	0.166356	0.362974	-0.16141	-0.167863	-0.192442
GOBP_B_CELL_ACTIVATION	0.0605005	0.0939688	-0.108557	-0.0474908	-0.0461084	0.155144
GOBP_B_CELL_ACTIVATION_INVOLVED_IN_IMMUNE_RESPONSE	0.229082	0.131797	-0.243643	-0.125032	-0.0226019	0.0167127
GOBP_B_CELL_ADHESION	-0.00644586	0.427044	-0.425221	0.582528	-0.54173	0.571225
GOBP_B_CELL_APOPTOTIC_PROCESS	-0.0588563	0.0413526	0.0317851	0.0856615	-0.0556589	-0.186239
GOBP_B_CELL_CHEMOTAXIS	0.130461	-0.268993	-0.482351	0.152293	0.412695	0.327944
GOBP_B_CELL_DIFFERENTIATION	0.100247	0.18434	-0.0524858	-0.0965257	-0.14896	0.131926
GOBP_B_CELL_HOMEOSTASIS	0.0408558	0.0960304	-0.0206294	-0.0123885	-0.0479453	0.0744411
GOBP_B_CELL_LINEAGE_COMMITMENT	0.508847	0.582503	0.219293	-0.0643108	-0.825104	-0.248844
GOBP_B_CELL_MEDIATED_IMMUNITY	0.0348791	-0.151791	-0.246412	0.258758	-0.0563546	0.375179
GOBP_B_CELL_PROLIFERATION	-0.00694306	0.158376	-0.0111684	-0.0310385	0.0286658	0.114839
GOBP_B_CELL_PROLIFERATION_INVOLVED_IN_IMMUNE_RESPONSE	0.134552	0.72447	-0.533511	0.28828	-0.201667	-0.165521
GOBP_B_CELL_RECEPTOR_SIGNALING_PATHWAY	-0.086684	0.12343	-0.135986	0.0481151	-0.00556209	0.273822
GOBP_B_CELL_SELECTION	-0.35344	-0.504026	-0.0905078	0.481472	0.19025	0.638769
GOBP_C21_STEROID_HORMONE_BIOSYNTHETIC_PROCESS	-0.0702843	-0.0195968	-0.0862248	-0.35112	0.101247	0.426344
GOBP_C21_STEROID_HORMONE_METABOLIC_PROCESS	-0.0282398	-0.136775	0.0222651	-0.219762	0.155208	0.211929
GOBP_C4_DICARBOXYLATE_TRANSPORT	-0.360751	-0.289844	-0.142594	-0.00993209	0.299139	0.453638
GOBP_CADMIUM_ION_TRANSMEMBRANE_TRANSPORT	-0.233581	-0.54429	-0.158436	-0.0827727	0.347523	0.706846
GOBP_CALCINEURIN_MEDIATED_SIGNALING	-0.0240093	0.0679281	0.0965072	0.244659	-0.142561	-0.0849049
GOBP_CALCITONIN_FAMILY_RECEPTOR_SIGNALING_PATHWAY	-0.43622	-0.476137	0.564018	0.285357	0.350241	-0.0188072
GOBP_CALCIUM_ACTIVATED_PHOSPHOLIPID_SCRAMBLING	-0.54255	0.910032	-0.759359	-0.355208	0.525338	-0.815145
GOBP_CALCIUM_DEPENDENT_CELL_CELL_ADHESION_VIA_PLASMA_MEMBRANE_CELL_ADHESION_MOLECULES	-0.0223065	-0.0967898	-0.138302	0.373652	0.011417	0.114998
GOBP_CALCIUM_IMPORT_INTO_THE_MITOCHONDRION	-0.531381	-0.126184	-0.2972	-0.241319	0.500761	0.371546
GOBP_CALCIUM_INDEPENDENT_CELL_CELL_ADHESION_VIA_PLASMA_MEMBRANE_CELL_ADHESION_MOLECULES	0.213818	-0.429183	0.417834	0.181624	-0.201372	-0.208174
GOBP_CALCIUM_ION_EXPORT_ACROSS_PLASMA_MEMBRANE	-0.459196	-0.00657628	-0.397626	-0.0691649	0.536865	0.0174943
GOBP_CALCIUM_ION_HOMEOSTASIS	-0.225544	-0.148459	0.0605625	0.138291	0.251828	0.0607839
GOBP_CALCIUM_ION_IMPORT	-0.141162	-0.140136	0.0356442	0.225167	-0.0503103	0.158361
GOBP_CALCIUM_ION_IMPORT_ACROSS_PLASMA_MEMBRANE	-0.127508	-0.114459	0.138423	0.234794	0.300999	-0.0640921
GOBP_CALCIUM_ION_IMPORT_INTO_SARCOPLASMIC_RETICULUM	-0.0530106	-0.0320174	0.774771	-0.168627	0.263963	-0.665884
GOBP_CALCIUM_ION_REGULATED_EXOCYTOSIS	-0.0680868	0.104701	-0.0827239	0.180861	-0.0494077	-0.141243
GOBP_CALCIUM_ION_REGULATED_EXOCYTOSIS_OF_NEUROTRANSMITTER	-0.0499653	0.413287	-0.155441	-0.0553862	0.245241	-0.445611
GOBP_CALCIUM_ION_TRANSMEMBRANE_IMPORT_INTO_CYTOSOL	-0.148683	-0.0765593	0.00404365	0.20325	0.153507	0.0689489
GOBP_CALCIUM_ION_TRANSMEMBRANE_TRANSPORT	-0.16267	-0.0686118	-0.127313	0.173283	0.250789	0.107992
GOBP_CALCIUM_ION_TRANSMEMBRANE_TRANSPORT_VIA_HIGH_VOLTAGE_GATED_CALCIUM_CHANNEL	0.110766	0.211467	-0.236745	0.204192	-0.0173948	0.176713
GOBP_CALCIUM_ION_TRANSPORT	-0.180604	-0.0818679	-0.104971	0.191376	0.227426	0.13221
GOBP_CALCIUM_ION_TRANSPORT_INTO_CYTOSOL	-0.0420816	-0.324336	0.0343347	0.439039	0.128816	-0.0473852
GOBP_CALCIUM_MEDIATED_SIGNALING	-0.11564	-0.0502253	-0.110809	0.238558	0.256859	0.000301391
GOBP_CALCIUM_MEDIATED_SIGNALING_USING_INTRACELLULAR_CALCIUM_SOURCE	-0.325504	-0.432921	-0.17846	0.0461464	0.511589	0.362577
GOBP_CALMODULIN_DEPENDENT_KINASE_SIGNALING_PATHWAY	-0.146577	-0.518382	0.12765	0.304598	0.578016	-0.300012
GOBP_CAMERA_TYPE_EYE_MORPHOGENESIS	0.2265	0.156592	-0.110375	0.0518706	-0.137218	0.0126598
GOBP_CAMERA_TYPE_EYE_PHOTORECEPTOR_CELL_DIFFERENTIATION	0.00927682	0.020872	-0.0464146	-0.0232891	0.0866713	0.379492
GOBP_CAMKK_AMPK_SIGNALING_CASCADE	0.0646719	-0.521356	0.0333075	0.225444	0.615993	-0.320133
GOBP_CAMP_BIOSYNTHETIC_PROCESS	0.167383	-0.39229	0.298615	0.285551	-0.146815	-0.288587
GOBP_CAMP_MEDIATED_SIGNALING	-0.00625845	-0.021601	0.0728412	0.0950052	-0.0123187	0.0405779
GOBP_CAMP_METABOLIC_PROCESS	0.220865	-0.0091412	0.0729595	0.138017	-0.191575	-0.054471
GOBP_CANALICULAR_BILE_ACID_TRANSPORT	0.16054	-0.402715	-0.2924	-0.436035	0.721785	0.571075
GOBP_CANNABINOID_SIGNALING_PATHWAY	-0.526753	0.566712	-0.189174	0.594794	0.177977	-0.615438
GOBP_CANONICAL_NF_KAPPAB_SIGNAL_TRANSDUCTION	-0.0936045	-0.0569384	-0.169026	0.205671	0.0210635	0.235798
GOBP_CANONICAL_WNT_SIGNALING_PATHWAY	0.0803405	0.0216194	0.127552	-0.00205566	-0.212244	0.0442487
GOBP_CANONICAL_WNT_SIGNALING_PATHWAY_INVOLVED_IN_HEART_DEVELOPMENT	-0.028878	0.69333	0.31107	-0.0343945	-0.766587	0.439829
GOBP_CANONICAL_WNT_SIGNALING_PATHWAY_INVOLVED_IN_OSTEOBLAST_DIFFERENTIATION	0.537321	0.399901	-0.280022	0.396526	-0.831986	0.483088
GOBP_CANONICAL_WNT_SIGNALING_PATHWAY_INVOLVED_IN_REGULATION_OF_CELL_PROLIFERATION	0.377257	0.533483	-0.303614	0.468876	-0.779804	0.621773
GOBP_CAP_DEPENDENT_TRANSLATIONAL_INITIATION	0.182085	-0.0086848	-0.0196511	-0.12969	-0.267347	0.128306
GOBP_CAP_INDEPENDENT_TRANSLATIONAL_INITIATION	-0.0967475	0.462023	-0.0909508	-0.121004	-0.283981	0.477168
GOBP_CARBOHYDRATE_BIOSYNTHETIC_PROCESS	-0.0810304	0.00673241	0.159305	-0.00763335	0.11405	-0.241814
GOBP_CARBOHYDRATE_CATABOLIC_PROCESS	-0.337435	-0.098333	0.127899	0.0290411	0.315956	-0.251718
GOBP_CARBOHYDRATE_DERIVATIVE_BIOSYNTHETIC_PROCESS	-0.224044	-0.207603	0.0397129	-0.0600925	0.334291	-0.0960491
GOBP_CARBOHYDRATE_DERIVATIVE_CATABOLIC_PROCESS	-0.370182	-0.307184	-0.23198	0.280318	0.372956	0.0975786
GOBP_CARBOHYDRATE_DERIVATIVE_METABOLIC_PROCESS	-0.226298	-0.235384	0.0284253	-0.00329965	0.330873	-0.0669546
GOBP_CARBOHYDRATE_DERIVATIVE_TRANSPORT	-0.31151	-0.232721	-0.0366593	0.230172	0.390425	-0.0163415
GOBP_CARBOHYDRATE_HOMEOSTASIS	-0.128223	0.0310888	-0.065979	0.139578	0.0171068	-0.0357907
GOBP_CARBOHYDRATE_IMPORT_ACROSS_PLASMA_MEMBRANE	-0.4929	-0.30427	0.688621	0.0183589	0.254068	-0.633836
GOBP_CARBOHYDRATE_MEDIATED_SIGNALING	-0.855429	-0.392357	0.722241	-0.160826	-0.782562	0.574583
GOBP_CARBOHYDRATE_METABOLIC_PROCESS	-0.212965	-0.0890166	0.0780458	0.087642	0.198995	-0.169601
GOBP_CARBOHYDRATE_PHOSPHORYLATION	-0.206454	0.208383	0.150848	-0.11181	0.275086	-0.383114
GOBP_CARBOHYDRATE_TRANSMEMBRANE_TRANSPORT	-0.0980833	-0.0253528	-0.082634	0.23806	0.0131501	-0.0380039
GOBP_CARBOHYDRATE_TRANSPORT	-0.183461	-0.0522794	-0.0794965	0.260172	0.167956	-0.0826287
GOBP_CARBON_CATABOLITE_REGULATION_OF_TRANSCRIPTION	0.209783	0.556328	-0.278249	-0.251582	-0.106733	-0.279432
GOBP_CARBON_CATABOLITE_REGULATION_OF_TRANSCRIPTION_FROM_RNA_POLYMERASE_II_PROMOTER	0.231619	0.480702	-0.55655	-0.142334	0.000101126	-0.22762
GOBP_CARBON_DIOXIDE_TRANSPORT	0.452797	-0.0610641	-0.33218	0.385664	0.316488	-0.571988
GOBP_CARDIAC_ATRIUM_DEVELOPMENT	0.279823	0.406957	0.102984	-0.306798	-0.202883	-0.301792
GOBP_CARDIAC_CELL_DEVELOPMENT	-0.0516437	0.149722	-0.00665024	0.14934	-0.0831536	0.0566933
GOBP_CARDIAC_CELL_FATE_COMMITMENT	-0.404534	-0.0302264	0.077471	0.418105	-0.0833305	0.404374
GOBP_CARDIAC_CHAMBER_DEVELOPMENT	0.159823	0.102684	0.183014	0.0276742	-0.256423	-0.000733704
GOBP_CARDIAC_CHAMBER_FORMATION	0.396691	-0.034658	0.437272	-0.491425	-0.0632721	-0.00726429
GOBP_CARDIAC_CHAMBER_MORPHOGENESIS	0.192505	0.0518573	0.214058	-0.0238914	-0.26914	0.0732458
GOBP_CARDIAC_CONDUCTION	0.0169013	-0.158586	0.174819	0.0811359	0.036509	-0.112386
GOBP_CARDIAC_CONDUCTION_SYSTEM_DEVELOPMENT	-0.317824	-0.218023	0.321031	-0.0722442	0.0518394	0.115346
GOBP_CARDIAC_ENDOTHELIAL_CELL_DIFFERENTIATION	-0.0564834	0.477371	-0.448494	-0.0772082	-0.0727861	0.118777
GOBP_CARDIAC_EPITHELIAL_TO_MESENCHYMAL_TRANSITION	-0.0476044	-0.367574	0.0372996	0.0955102	0.258985	0.210756
GOBP_CARDIAC_FIBROBLAST_CELL_DIFFERENTIATION	0.37189	-0.146708	-0.180836	-0.465426	-0.0156395	0.296412
GOBP_CARDIAC_JELLY_DEVELOPMENT	0.0107674	-0.0360426	-0.536373	-0.554458	0.767111	-0.347163
GOBP_CARDIAC_LEFT_VENTRICLE_MORPHOGENESIS	0.0354628	-0.156554	0.334785	0.133076	-0.189338	0.0250085
GOBP_CARDIAC_MUSCLE_ADAPTATION	-0.0755287	0.353148	0.10281	0.155077	-0.25737	-0.439447
GOBP_CARDIAC_MUSCLE_CELL_ACTION_POTENTIAL	-0.089499	-0.0102059	-0.137106	0.101609	0.177987	-0.0443046
GOBP_CARDIAC_MUSCLE_CELL_ACTION_POTENTIAL_INVOLVED_IN_CONTRACTION	-0.0930255	-0.144281	-0.0281856	0.179869	0.210797	-0.0967283
GOBP_CARDIAC_MUSCLE_CELL_CARDIAC_MUSCLE_CELL_ADHESION	0.578371	-0.343517	0.192152	-0.62362	0.671217	-0.558131
GOBP_CARDIAC_MUSCLE_CELL_CONTRACTION	-0.0254955	-0.0618443	0.0501604	0.0394574	0.0363805	-0.0716473
GOBP_CARDIAC_MUSCLE_CELL_DIFFERENTIATION	-0.0120983	0.104228	-0.000357873	0.173067	-0.0603136	-0.0280346
GOBP_CARDIAC_MUSCLE_CELL_FATE_COMMITMENT	-0.217353	-0.0637993	-0.123955	0.157694	0.345233	0.144444
GOBP_CARDIAC_MUSCLE_CELL_MEMBRANE_REPOLARIZATION	-0.211408	-0.120228	0.18206	0.32368	0.0681164	-0.131309
GOBP_CARDIAC_MUSCLE_CELL_MYOBLAST_DIFFERENTIATION	0.252963	0.492596	0.353065	-0.17561	-0.492555	-0.0735174
GOBP_CARDIAC_MUSCLE_CELL_PROLIFERATION	0.241102	0.135529	0.12998	-0.172614	-0.374916	0.242114
GOBP_CARDIAC_MUSCLE_CONTRACTION	-0.170137	-0.0565867	-0.00105069	0.210927	0.129439	-0.0198227
GOBP_CARDIAC_MUSCLE_TISSUE_MORPHOGENESIS	0.0472799	0.140473	0.160973	0.102631	-0.167326	0.050707
GOBP_CARDIAC_MUSCLE_TISSUE_REGENERATION	0.314162	0.290533	0.886778	-0.779571	-0.660324	-0.769666
GOBP_CARDIAC_MYOFIBRIL_ASSEMBLY	-0.273612	0.050484	-0.0314674	0.654587	-0.314611	-0.0216671
GOBP_CARDIAC_NEURAL_CREST_CELL_DEVELOPMENT_INVOLVED_IN_OUTFLOW_TRACT_MORPHOGENESIS	0.40225	-0.185912	0.0322487	0.162877	-0.141776	0.0721728
GOBP_CARDIAC_NEURAL_CREST_CELL_DIFFERENTIATION_INVOLVED_IN_HEART_DEVELOPMENT	0.304646	-0.0356135	0.0499797	0.0371052	-0.13587	-0.0397217
GOBP_CARDIAC_NEURAL_CREST_CELL_MIGRATION_INVOLVED_IN_OUTFLOW_TRACT_MORPHOGENESIS	0.0443194	-0.408017	0.243462	0.230423	0.172065	0.0822746
GOBP_CARDIAC_PACEMAKER_CELL_DEVELOPMENT	-0.262908	0.0697397	0.22714	-0.0469229	0.0896618	0.116227
GOBP_CARDIAC_PACEMAKER_CELL_DIFFERENTIATION	-0.241298	-0.0965664	0.269992	0.0485	0.0896679	-0.2331
GOBP_CARDIAC_RIGHT_VENTRICLE_MORPHOGENESIS	0.488821	0.173587	0.474111	-0.415824	-0.363006	-0.135347
GOBP_CARDIAC_SEPTUM_CELL_DIFFERENTIATION	0.724194	0.0508099	0.519339	-0.474743	-0.334426	-0.690677
GOBP_CARDIAC_SEPTUM_DEVELOPMENT	0.21052	0.194754	0.0187692	0.0680995	-0.241566	-0.064857
GOBP_CARDIAC_SEPTUM_MORPHOGENESIS	0.218432	0.156962	0.0104579	0.0532848	-0.243588	-0.0493834
GOBP_CARDIAC_VASCULAR_SMOOTH_MUSCLE_CELL_DEVELOPMENT	0.175576	0.488607	0.369679	-0.155278	-0.590476	-0.203107
GOBP_CARDIAC_VASCULAR_SMOOTH_MUSCLE_CELL_DIFFERENTIATION	0.0417241	0.208985	0.472943	0.126035	-0.604962	-0.254475
GOBP_CARDIAC_VENTRICLE_DEVELOPMENT	0.131938	0.0439877	0.219171	0.0215457	-0.198596	-0.0613104
GOBP_CARDIAC_VENTRICLE_FORMATION	0.348594	-0.527763	0.660049	-0.416403	-0.680622	0.693875
GOBP_CARDIAC_VENTRICLE_MORPHOGENESIS	0.109848	-0.117634	0.239914	-0.0455313	-0.20197	0.147104
GOBP_CARDIOBLAST_DIFFERENTIATION	0.221556	0.450255	0.356315	-0.327432	-0.435581	-0.0584334
GOBP_CARDIOBLAST_PROLIFERATION	0.0365998	0.192508	-0.196124	-0.0679537	-0.240337	0.546812
GOBP_CARDIOCYTE_DIFFERENTIATION	0.0294221	0.0770706	0.00451291	0.146411	-0.106908	0.0198959
GOBP_CARDIOLIPIN_ACYL_CHAIN_REMODELING	-0.849535	0.280802	-0.37042	0.217677	0.429793	0.387345
GOBP_CARDIOLIPIN_METABOLIC_PROCESS	-0.309836	-0.0177392	-0.253963	0.155788	0.151195	0.2183
GOBP_CARNITINE_METABOLIC_PROCESS	-0.400201	-0.561412	-0.197587	0.356733	0.565131	-0.0742978
GOBP_CARNITINE_TRANSPORT	-0.592737	-0.424937	0.134079	0.0365915	0.659968	0.127823
GOBP_CARTILAGE_CONDENSATION	0.0450098	0.0772176	0.188071	-0.238301	-0.155303	0.446347
GOBP_CARTILAGE_DEVELOPMENT	-0.0652669	0.00420859	0.0866404	0.0572016	-0.116645	0.0869761
GOBP_CARTILAGE_DEVELOPMENT_INVOLVED_IN_ENDOCHONDRAL_BONE_MORPHOGENESIS	0.09941	-0.0987361	0.231681	-0.177223	-0.0495897	-0.0457561
GOBP_CARTILAGE_HOMEOSTASIS	0.0880166	-0.15768	-0.444922	0.353729	0.0915575	0.650152
GOBP_CARTILAGE_MORPHOGENESIS	0.438068	0.119943	0.23331	0.32483	-0.711469	0.109137
GOBP_CATAGEN	0.298223	-0.605671	0.651077	-0.514408	0.432096	-0.403403
GOBP_CATECHOLAMINE_SECRETION	-0.169512	0.0405616	0.104258	0.0588136	0.0222278	-0.018982
GOBP_CATECHOLAMINE_TRANSPORT	-0.190563	0.0149453	0.0273656	0.0998233	0.025072	0.155403
GOBP_CATECHOLAMINE_UPTAKE	0.0446276	-0.169833	-0.366222	0.0984618	-0.0723506	0.528759
GOBP_CATECHOLAMINE_UPTAKE_INVOLVED_IN_SYNAPTIC_TRANSMISSION	-0.194749	-0.544531	-0.411054	0.348503	0.430148	0.191796
GOBP_CATECHOL_CONTAINING_COMPOUND_BIOSYNTHETIC_PROCESS	-0.0361877	-0.305139	0.317453	-0.391846	0.405415	-0.13811
GOBP_CATECHOL_CONTAINING_COMPOUND_CATABOLIC_PROCESS	0.391234	0.300666	0.0885977	-0.0154955	-0.363418	-0.0216161
GOBP_CATECHOL_CONTAINING_COMPOUND_METABOLIC_PROCESS	-0.0613796	-0.331611	0.0589576	-0.0348868	0.315136	0.142341
GOBP_CAVEOLA_ASSEMBLY	-0.452269	-0.317822	0.160293	0.554595	-0.103148	0.128592
GOBP_CAVEOLIN_MEDIATED_ENDOCYTOSIS	-0.64046	0.0459734	-0.239062	0.273718	0.116528	0.310978
GOBP_CD40_SIGNALING_PATHWAY	0.147601	-0.0558202	-0.347226	-0.0145119	0.145661	0.215466
GOBP_CD4_POSITIVE_ALPHA_BETA_T_CELL_ACTIVATION	-0.0977386	-0.071517	-0.0386543	0.183155	0.0703141	0.0532666
GOBP_CD4_POSITIVE_ALPHA_BETA_T_CELL_CYTOKINE_PRODUCTION	-0.150644	-0.270971	0.316361	-0.0499577	0.0523594	0.205344
GOBP_CD4_POSITIVE_ALPHA_BETA_T_CELL_DIFFERENTIATION	-0.0802602	0.0256909	-0.0223469	0.115278	0.0309002	0.0259389
GOBP_CD4_POSITIVE_ALPHA_BETA_T_CELL_PROLIFERATION	-0.0485878	-0.313142	-0.175718	0.406663	0.335365	0.0563645
GOBP_CD4_POSITIVE_CD25_POSITIVE_ALPHA_BETA_REGULATORY_T_CELL_DIFFERENTIATION	0.498274	-0.0734831	-0.522917	0.195726	0.284305	-0.201072
GOBP_CD4_POSITIVE_OR_CD8_POSITIVE_ALPHA_BETA_T_CELL_LINEAGE_COMMITMENT	-0.201528	-0.151549	-0.146815	-0.116486	0.385907	0.0821477
GOBP_CD8_POSITIVE_ALPHA_BETA_T_CELL_ACTIVATION	-0.246221	-0.341516	0.0945888	0.406886	0.133227	0.208034
GOBP_CD8_POSITIVE_ALPHA_BETA_T_CELL_DIFFERENTIATION	-0.258372	-0.189042	-0.191974	0.350918	0.392538	0.0188435
GOBP_CD8_POSITIVE_ALPHA_BETA_T_CELL_PROLIFERATION	-0.281112	-0.489503	0.118075	0.404567	0.123987	0.429975
GOBP_CDC42_PROTEIN_SIGNAL_TRANSDUCTION	-0.194703	-0.181863	0.0328658	0.468585	-0.12783	0.33758
GOBP_CELLULAR_ALDEHYDE_METABOLIC_PROCESS	-0.372261	-0.441862	0.328784	0.117177	0.420915	-0.145308
GOBP_CELLULAR_CATABOLIC_PROCESS	-0.153231	-0.0265636	-0.0686112	0.0788856	0.114518	-0.029078
GOBP_CELLULAR_COMPONENT_ASSEMBLY_INVOLVED_IN_MORPHOGENESIS	-0.201627	0.14717	0.0368844	0.372617	-0.0243931	-0.0834771
GOBP_CELLULAR_COMPONENT_DISASSEMBLY	-0.137711	0.104499	-0.092427	0.00447667	0.0290375	0.0598572
GOBP_CELLULAR_COMPONENT_DISASSEMBLY_INVOLVED_IN_EXECUTION_PHASE_OF_APOPTOSIS	0.124999	0.195986	-0.119908	-0.0118457	-0.0185262	-0.0988746
GOBP_CELLULAR_COMPONENT_MAINTENANCE	0.0960491	0.1363	0.0115387	-0.0662595	-0.0570984	-0.115942
GOBP_CELLULAR_COMPONENT_MORPHOGENESIS	0.0151409	0.134309	0.00176645	-0.0162234	-0.0442352	-0.0573149
GOBP_CELLULAR_DEFENSE_RESPONSE	0.274059	-0.224968	-0.327283	0.391968	-0.216701	0.59341
GOBP_CELLULAR_DETOXIFICATION_OF_ALDEHYDE	-0.489852	-0.577345	-0.0259365	0.153211	0.536591	0.304335
GOBP_CELLULAR_EXTRAVASATION	-0.072151	-0.0764573	-0.419854	0.344305	0.0755757	0.381462
GOBP_CELLULAR_GLUCURONIDATION	-0.461145	-0.329478	-0.925611	0.376736	0.330182	0.832494
GOBP_CELLULAR_HOMEOSTASIS	-0.244098	-0.0837467	-0.0576786	0.0856605	0.217233	0.0467673
GOBP_CELLULAR_HYPOTONIC_RESPONSE	-0.104783	0.252203	-0.157435	-0.115211	-0.164045	0.367161
GOBP_CELLULAR_KETONE_BODY_METABOLIC_PROCESS	0.0884508	-0.356445	0.503861	-0.472428	-0.0753279	-0.212654
GOBP_CELLULAR_KETONE_METABOLIC_PROCESS	-0.215248	-0.114311	-0.0826098	0.157519	0.301377	-0.129092
GOBP_CELLULAR_LIPID_BIOSYNTHETIC_PROCESS	-0.013593	-0.433662	0.192124	-0.507576	0.598342	-0.0403107
GOBP_CELLULAR_LIPID_CATABOLIC_PROCESS	-0.354231	-0.229657	-0.257687	0.307068	0.421538	-0.0569673
GOBP_CELLULAR_LIPID_METABOLIC_PROCESS	-0.186968	-0.224352	-0.115178	0.168373	0.331594	-0.0920912
GOBP_CELLULAR_METABOLIC_COMPOUND_SALVAGE	-0.113439	-0.194617	0.32922	-0.224531	-0.109014	0.0371162
GOBP_CELLULAR_MODIFIED_AMINO_ACID_BIOSYNTHETIC_PROCESS	-0.142477	-0.389628	0.395082	-0.0567322	-0.141878	0.267483
GOBP_CELLULAR_MODIFIED_AMINO_ACID_CATABOLIC_PROCESS	-0.28484	-0.126675	-0.109676	0.358391	0.296751	-0.110217
GOBP_CELLULAR_MODIFIED_AMINO_ACID_METABOLIC_PROCESS	-0.219526	-0.144924	-0.0142833	0.0729074	0.248823	0.0683384
GOBP_CELLULAR_NITROGEN_COMPOUND_CATABOLIC_PROCESS	0.131816	0.167528	0.0654162	-0.186159	-0.249985	0.0267727
GOBP_CELLULAR_OXIDANT_DETOXIFICATION	-0.403331	-0.35367	-0.196108	0.227167	0.224935	0.382948
GOBP_CELLULAR_PIGMENTATION	-0.47707	-0.03245	-0.259283	0.183471	0.302628	0.0992999
GOBP_CELLULAR_PROCESS_INVOLVED_IN_REPRODUCTION_IN_MULTICELLULAR_ORGANISM	0.0690643	0.200814	-0.00530191	-0.17298	-0.108939	-0.00374532
GOBP_CELLULAR_RESPIRATION	-0.468893	-0.225317	-0.171672	-0.147778	0.533152	0.222337
GOBP_CELLULAR_RESPONSE_TO_ABIOTIC_STIMULUS	0.106452	0.00683839	-0.0484438	0.0901025	-0.115839	0.0251097
GOBP_CELLULAR_RESPONSE_TO_ACIDIC_PH	0.19686	0.143917	-0.357655	0.143974	0.565178	-0.00170598
GOBP_CELLULAR_RESPONSE_TO_ACID_CHEMICAL	-0.0634923	0.0609218	-0.00947575	6.7703e-05	-0.0806969	0.0695797
GOBP_CELLULAR_RESPONSE_TO_ALCOHOL	0.223037	-0.0290594	0.0080871	-0.109625	-0.155543	0.0675431
GOBP_CELLULAR_RESPONSE_TO_ALDEHYDE	-0.482543	-0.408533	-0.157817	0.185286	0.552126	0.17348
GOBP_CELLULAR_RESPONSE_TO_ALDOSTERONE	-0.172652	0.0649697	-0.602159	0.265781	0.415256	0.0068755
GOBP_CELLULAR_RESPONSE_TO_ALKALOID	-0.132755	-0.272013	0.4255	0.187127	-0.0141002	-0.105589
GOBP_CELLULAR_RESPONSE_TO_ANTIBIOTIC	0.442405	-0.24073	0.253108	0.0518456	-0.466262	-0.097373
GOBP_CELLULAR_RESPONSE_TO_ARSENIC_CONTAINING_SUBSTANCE	0.0548483	0.208091	-0.0347059	-0.233465	-0.0499017	0.152441
GOBP_CELLULAR_RESPONSE_TO_ATP	-0.463619	-0.0819841	0.359439	-0.10024	0.572195	-0.0244292
GOBP_CELLULAR_RESPONSE_TO_BIOTIC_STIMULUS	-0.192795	-0.1334	-0.140238	0.198767	0.00039059	0.296827
GOBP_CELLULAR_RESPONSE_TO_BRAIN_DERIVED_NEUROTROPHIC_FACTOR_STIMULUS	-0.295173	0.568725	-0.230116	0.0304334	-0.475734	0.422064
GOBP_CELLULAR_RESPONSE_TO_CADMIUM_ION	-0.163715	0.00255002	0.288437	-0.22384	-0.174524	0.295786
GOBP_CELLULAR_RESPONSE_TO_CAFFEINE	-0.522591	-0.39282	0.509384	0.612315	0.273775	-0.496038
GOBP_CELLULAR_RESPONSE_TO_CALCIUM_ION	-0.153488	0.197642	0.141866	-0.136665	0.124057	-0.200592
GOBP_CELLULAR_RESPONSE_TO_CAMP	-0.163832	0.219478	-0.201653	0.258007	0.02319	0.085492
GOBP_CELLULAR_RESPONSE_TO_CARBOHYDRATE_STIMULUS	-0.140689	-0.0072048	-0.10293	0.201763	0.0512613	-0.0338675
GOBP_CELLULAR_RESPONSE_TO_CGMP	-0.118431	0.409994	0.140703	0.128525	0.00577998	-0.529697
GOBP_CELLULAR_RESPONSE_TO_CHEMICAL_STRESS	-0.151052	-0.0812101	-0.0881294	0.0511013	0.164187	0.0566792
GOBP_CELLULAR_RESPONSE_TO_CHOLESTEROL	0.364715	0.203418	0.206455	-0.426589	-0.211222	-0.227541
GOBP_CELLULAR_RESPONSE_TO_COCAINE	-0.213774	-0.779502	0.253427	0.604744	0.258705	0.211474
GOBP_CELLULAR_RESPONSE_TO_COLD	-0.334379	0.176795	0.126476	0.00674032	0.35629	-0.414198
GOBP_CELLULAR_RESPONSE_TO_COPPER_ION	-0.230476	-0.303191	0.168386	-0.0826754	0.210513	-0.243256
GOBP_CELLULAR_RESPONSE_TO_CORTICOSTEROID_STIMULUS	-0.0472201	0.0893028	-0.0311207	0.19661	-0.206764	0.245939
GOBP_CELLULAR_RESPONSE_TO_DEXAMETHASONE_STIMULUS	-0.284075	-0.0343898	-0.0589441	0.38732	-0.165469	0.243631
GOBP_CELLULAR_RESPONSE_TO_DSRNA	-0.190661	0.038233	-0.232242	0.113508	0.13586	0.164766
GOBP_CELLULAR_RESPONSE_TO_ELECTRICAL_STIMULUS	0.0556397	0.451199	0.133105	-0.28275	-0.433813	-0.148458
GOBP_CELLULAR_RESPONSE_TO_ESTRADIOL_STIMULUS	0.25142	-0.145787	0.159781	-0.0636683	-0.0647536	-0.0397778
GOBP_CELLULAR_RESPONSE_TO_ESTROGEN_STIMULUS	0.202092	-0.384721	0.463	0.113787	0.278254	-0.0179379
GOBP_CELLULAR_RESPONSE_TO_ETHANOL	-0.0291139	-0.169212	-0.0409792	-0.211719	0.299811	-0.212886
GOBP_CELLULAR_RESPONSE_TO_ETHER	-0.227801	-0.0578817	0.153899	0.259731	-0.235974	-0.19631
GOBP_CELLULAR_RESPONSE_TO_EXOGENOUS_DSRNA	-0.326095	-0.13974	-0.29686	0.141057	0.321181	0.317193
GOBP_CELLULAR_RESPONSE_TO_EXTERNAL_STIMULUS	-0.0741851	0.0391901	-0.0766167	0.0729859	0.129778	-0.0908021
GOBP_CELLULAR_RESPONSE_TO_EXTRACELLULAR_STIMULUS	-0.0444099	0.0717743	-0.105249	0.0280603	0.123476	-0.102694
GOBP_CELLULAR_RESPONSE_TO_FATTY_ACID	-0.204634	0.00978455	-0.0990561	0.39496	-0.333922	0.188067
GOBP_CELLULAR_RESPONSE_TO_FLUID_SHEAR_STRESS	-0.368495	-0.230205	-0.0511106	0.204887	0.212929	0.107611
GOBP_CELLULAR_RESPONSE_TO_GAMMA_RADIATION	0.193777	0.0397547	0.283334	-0.169457	-0.147344	-0.344212
GOBP_CELLULAR_RESPONSE_TO_GLUCAGON_STIMULUS	-0.0608326	-0.970698	-0.143864	0.747023	0.555909	-0.0444178
GOBP_CELLULAR_RESPONSE_TO_GLUCOCORTICOID_STIMULUS	-0.0496503	0.0731209	0.0205315	0.227577	-0.24183	0.315121
GOBP_CELLULAR_RESPONSE_TO_GLUCOSE_STARVATION	-0.0693558	0.250554	-0.0376245	-0.0225452	-0.0556024	-0.188533
GOBP_CELLULAR_RESPONSE_TO_GONADOTROPIN_RELEASING_HORMONE	-0.0183788	-0.0212591	0.663924	-0.670676	0.0319589	-0.372124
GOBP_CELLULAR_RESPONSE_TO_HEAT	0.0922768	-0.0392927	-0.211458	-0.0216713	0.0753504	0.144684
GOBP_CELLULAR_RESPONSE_TO_HISTAMINE	0.300993	-0.624769	-0.480422	0.197147	0.455077	0.60774
GOBP_CELLULAR_RESPONSE_TO_HORMONE_STIMULUS	-0.0256792	0.0614011	-0.0480618	0.066118	-0.030064	0.0225725
GOBP_CELLULAR_RESPONSE_TO_HYDROGEN_PEROXIDE	-0.0818408	-0.102564	0.00707677	0.0668054	0.0739443	0.109605
GOBP_CELLULAR_RESPONSE_TO_HYDROPEROXIDE	0.537263	-0.664658	-0.630822	0.605485	0.210243	0.224076
GOBP_CELLULAR_RESPONSE_TO_HYPEROXIA	-0.47186	-0.17443	0.505485	0.702174	-0.208559	-0.0623981
GOBP_CELLULAR_RESPONSE_TO_HYPOXIA	-0.16222	-0.118446	0.275693	-0.100241	0.118813	-0.169018
GOBP_CELLULAR_RESPONSE_TO_INORGANIC_SUBSTANCE	-0.120564	0.0837619	0.171029	-0.0690034	0.0221902	-0.0183211
GOBP_CELLULAR_RESPONSE_TO_INSULIN_LIKE_GROWTH_FACTOR_STIMULUS	-0.23734	-0.301494	-0.00436116	0.073975	-0.158045	0.496927
GOBP_CELLULAR_RESPONSE_TO_INSULIN_STIMULUS	-0.0754437	0.107883	-0.0310965	0.0238574	0.0196517	-0.0653279
GOBP_CELLULAR_RESPONSE_TO_INTERFERON_ALPHA	-0.0719372	-0.308011	-0.140103	-0.0656478	0.29648	0.240925
GOBP_CELLULAR_RESPONSE_TO_INTERLEUKIN_1	-0.220566	0.0406707	0.0501031	0.170741	-0.12581	0.200634
GOBP_CELLULAR_RESPONSE_TO_INTERLEUKIN_12	-0.534073	-0.121502	0.124109	0.442719	-0.154706	0.265969
GOBP_CELLULAR_RESPONSE_TO_INTERLEUKIN_18	-0.475375	-0.627254	-0.0607477	0.663388	0.29538	-0.158872
GOBP_CELLULAR_RESPONSE_TO_INTERLEUKIN_2	-0.437015	0.11585	-0.507737	0.289412	0.322571	0.0640919
GOBP_CELLULAR_RESPONSE_TO_IONIZING_RADIATION	0.212698	0.121212	-0.0214948	0.0202372	-0.21312	-0.0990291
GOBP_CELLULAR_RESPONSE_TO_IRON_ION	-0.255028	0.00937479	0.31281	-0.158267	-0.0790947	0.44981
GOBP_CELLULAR_RESPONSE_TO_KETONE	-0.0478752	-0.0360225	-0.139621	0.164215	-0.0326707	0.283695
GOBP_CELLULAR_RESPONSE_TO_LEPTIN_STIMULUS	-0.428327	0.0232786	-0.268062	0.449131	0.286262	-0.105074
GOBP_CELLULAR_RESPONSE_TO_LEUCINE_STARVATION	0.105501	0.545705	-0.170843	-0.348646	-0.175819	-0.450679
GOBP_CELLULAR_RESPONSE_TO_LIGHT_STIMULUS	0.273304	0.0422272	0.0085192	0.0539198	-0.325698	-0.0573023
GOBP_CELLULAR_RESPONSE_TO_LIPID	-0.0374044	-0.0203111	-0.0820183	0.100714	-0.0529994	0.159873
GOBP_CELLULAR_RESPONSE_TO_LIPOPROTEIN_PARTICLE_STIMULUS	-0.21296	-0.340402	-0.275256	0.351137	0.206403	0.368732
GOBP_CELLULAR_RESPONSE_TO_L_GLUTAMATE	0.388358	0.54148	-0.0241619	0.00551375	-0.614595	0.108201
GOBP_CELLULAR_RESPONSE_TO_MAGNESIUM_ION	-0.591998	0.365037	0.467053	-0.650542	0.799326	-0.306321
GOBP_CELLULAR_RESPONSE_TO_MECHANICAL_STIMULUS	-0.287	-0.172483	0.19079	0.323368	0.200143	-0.0354768
GOBP_CELLULAR_RESPONSE_TO_METAL_ION	-0.19842	-0.0306329	0.165355	-0.0154997	0.116539	-0.0278932
GOBP_CELLULAR_RESPONSE_TO_MINERALOCORTICOID_STIMULUS	0.210384	0.21642	-0.222062	-0.407489	0.317466	-0.139165
GOBP_CELLULAR_RESPONSE_TO_MOLECULE_OF_FUNGAL_ORIGIN	-0.22066	0.213465	0.112586	-0.166411	0.0532199	-0.183207
GOBP_CELLULAR_RESPONSE_TO_MURAMYL_DIPEPTIDE	-0.332083	-0.230168	0.288617	0.207963	-0.400615	0.379279
GOBP_CELLULAR_RESPONSE_TO_NICOTINE	-0.207528	0.163974	0.105187	0.0274009	-0.159028	-0.0948872
GOBP_CELLULAR_RESPONSE_TO_NITRIC_OXIDE	0.51458	0.243141	0.0848175	-0.122761	-0.250458	-0.207513
GOBP_CELLULAR_RESPONSE_TO_NITROGEN_COMPOUND	-0.0687425	0.0218366	-0.0285512	0.095663	-0.00825771	0.0387218
GOBP_CELLULAR_RESPONSE_TO_NITROGEN_STARVATION	-0.628779	-0.522399	-0.421117	0.473619	0.519709	0.373077
GOBP_CELLULAR_RESPONSE_TO_NITROSATIVE_STRESS	-0.10184	-0.410144	-0.0748408	0.354664	-0.00805599	0.0507449
GOBP_CELLULAR_RESPONSE_TO_NUTRIENT	0.216405	0.119431	-0.344603	-0.0287753	0.0890773	0.022464
GOBP_CELLULAR_RESPONSE_TO_ORGANIC_CYCLIC_COMPOUND	-0.0236163	0.0473857	0.00280546	0.10851	-0.0790506	-0.0290274
GOBP_CELLULAR_RESPONSE_TO_OSMOTIC_STRESS	-0.124607	-0.137117	-0.27976	0.0474802	0.2935	0.303256
GOBP_CELLULAR_RESPONSE_TO_OXIDATIVE_STRESS	-0.152542	-0.0767082	-0.0395605	0.0133094	0.156992	0.0130613
GOBP_CELLULAR_RESPONSE_TO_OXIDISED_LOW_DENSITY_LIPOPROTEIN_PARTICLE_STIMULUS	-0.463661	0.0117387	-0.323234	0.243499	0.516136	0.291645
GOBP_CELLULAR_RESPONSE_TO_OXYGEN_CONTAINING_COMPOUND	-0.103307	-0.0181271	-0.0426672	0.111642	0.0218259	0.0868265
GOBP_CELLULAR_RESPONSE_TO_OXYGEN_LEVELS	-0.189134	-0.0939732	0.176344	-0.0406682	0.151137	-0.13508
GOBP_CELLULAR_RESPONSE_TO_OXYGEN_RADICAL	-0.265924	-0.295589	-0.336608	0.0563366	0.392445	0.308467
GOBP_CELLULAR_RESPONSE_TO_PEPTIDE	-0.113185	0.0555474	-0.0843469	0.0985745	0.0119122	0.0606784
GOBP_CELLULAR_RESPONSE_TO_PEPTIDOGLYCAN	-0.372063	-0.0988755	-0.0700651	0.404176	0.133631	0.215149
GOBP_CELLULAR_RESPONSE_TO_PH	-0.107813	0.105353	-0.429328	0.273577	0.38717	0.217526
GOBP_CELLULAR_RESPONSE_TO_PROSTAGLANDIN_E_STIMULUS	0.0503031	-0.329771	-0.0409606	0.225308	0.206644	0.0705174
GOBP_CELLULAR_RESPONSE_TO_PROSTAGLANDIN_STIMULUS	0.0508714	-0.290895	-0.156112	0.294965	0.193701	0.0641812
GOBP_CELLULAR_RESPONSE_TO_PURINE_CONTAINING_COMPOUND	-0.360555	-0.150408	0.294425	0.523353	0.226536	-0.355776
GOBP_CELLULAR_RESPONSE_TO_RADIATION	0.247547	0.0274621	-0.000714926	0.0273987	-0.258646	-0.0676149
GOBP_CELLULAR_RESPONSE_TO_REACTIVE_NITROGEN_SPECIES	0.23572	0.353431	0.0301688	-0.108976	-0.101884	-0.274209
GOBP_CELLULAR_RESPONSE_TO_REACTIVE_OXYGEN_SPECIES	-0.113524	-0.0375878	-0.0919239	-0.0106672	0.146192	0.101953
GOBP_CELLULAR_RESPONSE_TO_RETINOIC_ACID	0.0888965	0.216284	0.195865	-0.0929653	-0.380374	0.210198
GOBP_CELLULAR_RESPONSE_TO_SALT	-0.12222	-0.0582377	0.123156	0.110511	0.0925961	-0.0951834
GOBP_CELLULAR_RESPONSE_TO_SALT_STRESS	-0.283584	-0.531946	-0.383128	0.223796	0.595188	0.498426
GOBP_CELLULAR_RESPONSE_TO_SODIUM_ARSENITE	0.513082	-0.0153635	-0.583081	0.581508	-0.0326475	-0.261463
GOBP_CELLULAR_RESPONSE_TO_STEROID_HORMONE_STIMULUS	0.0742306	0.123374	-0.0757262	0.0151189	-0.129479	0.0412768
GOBP_CELLULAR_RESPONSE_TO_STEROL	0.182772	0.0739908	0.309901	-0.439499	0.0572729	-0.319906
GOBP_CELLULAR_RESPONSE_TO_STRESS	0.0540387	0.0924421	-0.0032537	-0.0498898	-0.10575	-0.00998792
GOBP_CELLULAR_RESPONSE_TO_TESTOSTERONE_STIMULUS	-0.581531	0.221908	-0.468642	0.493596	0.399292	0.208866
GOBP_CELLULAR_RESPONSE_TO_THYROID_HORMONE_STIMULUS	0.174447	0.517122	-0.628801	-0.0113032	-0.280008	0.476384
GOBP_CELLULAR_RESPONSE_TO_TOPOLOGICALLY_INCORRECT_PROTEIN	-0.351124	-0.118781	-0.0820349	0.0963562	0.374632	-0.13232
GOBP_CELLULAR_RESPONSE_TO_TOXIC_SUBSTANCE	-0.370832	-0.364945	-0.0323053	0.213509	0.214443	0.350482
GOBP_CELLULAR_RESPONSE_TO_TRICHOSTATIN_A	0.496393	-0.297373	0.319543	-0.0467732	-0.77493	0.503303
GOBP_CELLULAR_RESPONSE_TO_TYPE_II_INTERFERON	-0.342699	-0.248645	-0.0027057	0.276129	0.258517	-0.00199093
GOBP_CELLULAR_RESPONSE_TO_UNFOLDED_PROTEIN	-0.372935	-0.208969	0.0098343	0.118041	0.348813	-0.212175
GOBP_CELLULAR_RESPONSE_TO_UV	0.298239	0.0804848	0.0875802	0.00296791	-0.399863	-0.0615903
GOBP_CELLULAR_RESPONSE_TO_UV_A	0.463397	-0.649173	0.209915	0.164716	-0.272986	0.629905
GOBP_CELLULAR_RESPONSE_TO_UV_B	0.0409726	-0.0579045	0.0393754	0.439905	-0.142313	-0.00778804
GOBP_CELLULAR_RESPONSE_TO_UV_C	0.21402	0.0822887	-0.0702278	0.0565096	-0.537165	-0.0010788
GOBP_CELLULAR_RESPONSE_TO_VASCULAR_ENDOTHELIAL_GROWTH_FACTOR_STIMULUS	-0.131838	-0.163622	0.0918178	0.0548794	0.170301	-0.102314
GOBP_CELLULAR_RESPONSE_TO_VIRUS	-0.0259926	-0.194825	-0.0905118	0.115392	0.174304	0.174141
GOBP_CELLULAR_RESPONSE_TO_VITAMIN	0.251411	-0.0841104	-0.454137	0.342025	-0.17125	0.392486
GOBP_CELLULAR_RESPONSE_TO_VITAMIN_D	0.288101	0.0795798	-0.458847	0.349232	-0.171372	0.319707
GOBP_CELLULAR_RESPONSE_TO_WATER_STIMULUS	-0.119221	0.457322	-0.578375	0.480823	-0.235146	0.0149617
GOBP_CELLULAR_RESPONSE_TO_XENOBIOTIC_STIMULUS	-0.209443	-0.12216	0.108444	0.0102163	0.0466875	0.107122
GOBP_CELLULAR_RESPONSE_TO_X_RAY	0.301925	0.322127	-0.0502195	-0.15937	-0.197855	0.186076
GOBP_CELLULAR_RESPONSE_TO_ZINC_ION	0.0859932	-0.12319	0.196281	0.0389943	-0.214188	0.343822
GOBP_CELLULAR_SENESCENCE	0.104222	0.197561	0.154209	-0.0921139	-0.307292	-0.0768896
GOBP_CELL_ACTIVATION	-0.0773464	-0.0384225	-0.115489	0.161099	0.0162341	0.157425
GOBP_CELL_ACTIVATION_INVOLVED_IN_IMMUNE_RESPONSE	0.00100875	-0.0965084	-0.275382	0.139279	0.107139	0.243667
GOBP_CELL_ADHESION	-0.0609644	-0.0644118	-0.0626066	0.177738	0.030623	0.116679
GOBP_CELL_ADHESION_INVOLVED_IN_HEART_MORPHOGENESIS	-0.413922	0.216099	0.341535	-0.124219	-0.176662	0.298303
GOBP_CELL_ADHESION_MEDIATED_BY_INTEGRIN	-0.100762	-0.0167709	-0.137599	0.168149	-0.0258729	0.280022
GOBP_CELL_ADHESION_MOLECULE_PRODUCTION	-0.0813786	0.328428	-0.452049	0.457093	-0.0621229	0.0647999
GOBP_CELL_AGGREGATION	0.0345916	0.0753716	0.218222	-0.213551	-0.155129	0.435139
GOBP_CELL_CELL_ADHESION	-0.0659103	-0.045835	-0.0231719	0.122545	0.00680391	0.109648
GOBP_CELL_CELL_ADHESION_INVOLVED_IN_GASTRULATION	-0.299219	0.180264	-0.0303273	0.589686	-0.0391236	-0.403681
GOBP_CELL_CELL_ADHESION_MEDIATED_BY_CADHERIN	-0.153682	0.343038	0.111821	0.0952186	-0.134282	-0.0488717
GOBP_CELL_CELL_ADHESION_MEDIATED_BY_INTEGRIN	-0.0456552	0.0565015	-0.289902	-0.151188	0.301823	0.0645955
GOBP_CELL_CELL_ADHESION_VIA_PLASMA_MEMBRANE_ADHESION_MOLECULES	0.0334184	-0.0456966	0.0605266	0.121561	0.0547201	0.00575594
GOBP_CELL_CELL_JUNCTION_ASSEMBLY	-0.134713	0.0311685	0.150806	0.120011	-0.0987399	-0.0111721
GOBP_CELL_CELL_JUNCTION_MAINTENANCE	0.178435	-0.00187334	0.154353	-0.118981	-0.145096	-0.0112968
GOBP_CELL_CELL_JUNCTION_ORGANIZATION	-0.181753	-0.0207569	0.113155	0.145654	-0.0739891	0.00733814
GOBP_CELL_CELL_RECOGNITION	-0.239108	-0.186406	0.138522	-0.0934753	0.205456	0.159547
GOBP_CELL_CELL_SIGNALING	-0.030228	0.0335753	-0.0378222	0.0864299	0.0136635	0.0274735
GOBP_CELL_CELL_SIGNALING_BY_WNT	0.0369656	0.0837682	0.0615302	-0.0141235	-0.184129	0.0571241
GOBP_CELL_CELL_SIGNALING_INVOLVED_IN_CARDIAC_CONDUCTION	-0.0772558	0.145022	-0.193846	0.189812	0.19946	-0.0430646
GOBP_CELL_CHEMOTAXIS	-0.187561	-0.140099	-0.197342	0.229963	0.149531	0.312009
GOBP_CELL_COMMUNICATION_BY_ELECTRICAL_COUPLING	-0.153431	-0.00586601	0.384145	-0.081793	-0.0434658	0.00667552
GOBP_CELL_COMMUNICATION_BY_ELECTRICAL_COUPLING_INVOLVED_IN_CARDIAC_CONDUCTION	-0.0932547	-0.0191932	0.513179	0.161132	-0.309127	-0.0638873
GOBP_CELL_COMMUNICATION_INVOLVED_IN_CARDIAC_CONDUCTION	-0.0224068	0.0589981	0.110934	0.0524478	0.106605	-0.172117
GOBP_CELL_CYCLE	0.159201	0.211151	0.0156136	-0.132252	-0.320108	0.0829137
GOBP_CELL_CYCLE_CHECKPOINT_SIGNALING	0.364824	0.229343	0.0230849	-0.244985	-0.436275	0.107317
GOBP_CELL_CYCLE_DNA_REPLICATION	0.503328	0.428123	0.0414312	-0.403428	-0.61869	0.242095
GOBP_CELL_CYCLE_DNA_REPLICATION_INITIATION	0.729871	0.763454	-0.106653	-0.716667	-0.706219	-0.0925926
GOBP_CELL_CYCLE_G1_S_PHASE_TRANSITION	0.0590895	0.292009	0.0298093	-0.166306	-0.324127	0.166689
GOBP_CELL_CYCLE_G2_M_PHASE_TRANSITION	0.272922	0.121667	0.0416202	-0.126082	-0.361401	0.24243
GOBP_CELL_CYCLE_PHASE	0.187122	0.132553	-0.0320652	-0.179704	-0.405815	0.248019
GOBP_CELL_CYCLE_PHASE_TRANSITION	0.175838	0.234547	-0.00160666	-0.157137	-0.363	0.204905
GOBP_CELL_CYCLE_PROCESS	0.183085	0.246303	0.00286011	-0.161068	-0.349729	0.108437
GOBP_CELL_DIFFERENTIATION_INVOLVED_IN_EMBRYONIC_PLACENTA_DEVELOPMENT	-0.0403101	0.243623	0.111706	-0.263739	0.0523836	0.127823
GOBP_CELL_DIFFERENTIATION_INVOLVED_IN_KIDNEY_DEVELOPMENT	0.240744	-0.108016	0.0926424	0.240477	-0.284088	0.137053
GOBP_CELL_DIFFERENTIATION_INVOLVED_IN_METANEPHROS_DEVELOPMENT	0.0763741	-0.185774	0.462835	0.221786	-0.238689	-0.0871728
GOBP_CELL_DIFFERENTIATION_INVOLVED_IN_SALIVARY_GLAND_DEVELOPMENT	0.0652219	0.755532	-0.485817	-0.594522	-0.257287	-0.258036
GOBP_CELL_DIFFERENTIATION_IN_HINDBRAIN	0.147744	0.241717	-0.259749	-0.0550556	-0.0184949	-0.167428
GOBP_CELL_DIFFERENTIATION_IN_SPINAL_CORD	-0.00764032	0.287493	0.0279322	0.137878	-0.235483	-0.0585271
GOBP_CELL_DIVISION	0.101991	0.154502	0.128878	-0.162532	-0.321618	0.113843
GOBP_CELL_FATE_COMMITMENT	0.0750431	0.0775301	0.0697866	0.0618355	-0.197751	0.0944761
GOBP_CELL_FATE_COMMITMENT_INVOLVED_IN_FORMATION_OF_PRIMARY_GERM_LAYER	-0.156534	-0.0206458	0.450971	-0.0620127	-0.215278	0.0566338
GOBP_CELL_FATE_DETERMINATION	-0.0944429	-0.301744	0.11504	0.233158	-0.267577	0.361613
GOBP_CELL_FATE_SPECIFICATION	-0.0895041	0.172685	0.127433	-0.0359861	-0.269771	0.178403
GOBP_CELL_FATE_SPECIFICATION_INVOLVED_IN_PATTERN_SPECIFICATION	-0.317573	0.694356	0.181548	0.253076	-0.408758	-0.243159
GOBP_CELL_GROWTH	-0.0155425	0.0558869	0.0117801	-0.0149878	-0.0329977	0.000751327
GOBP_CELL_JUNCTION_ASSEMBLY	0.0527073	0.0865277	0.0634549	0.0871098	-0.156152	-0.0563093
GOBP_CELL_JUNCTION_DISASSEMBLY	-0.163526	0.315963	-0.535761	0.371144	0.0194936	0.538162
GOBP_CELL_JUNCTION_MAINTENANCE	0.0249323	0.0832127	0.162407	-0.0409034	-0.00229101	-0.215913
GOBP_CELL_JUNCTION_ORGANIZATION	-0.011803	0.0749232	0.0321047	0.0966372	-0.109772	-0.00700913
GOBP_CELL_KILLING	-0.179705	-0.316478	-0.159025	0.283854	0.195528	0.370618
GOBP_CELL_MATRIX_ADHESION	0.00145505	0.161695	-0.106922	0.0602576	-0.162606	0.11992
GOBP_CELL_MATURATION	0.0879779	0.0909507	-0.0493266	-0.022015	-0.0439442	-0.0776328
GOBP_CELL_MIGRATION_INVOLVED_IN_GASTRULATION	0.298915	-0.000561482	0.241864	-0.251541	0.283825	-0.586611
GOBP_CELL_MIGRATION_INVOLVED_IN_HEART_DEVELOPMENT	0.0560827	-0.55333	0.124606	0.406434	0.121114	0.280716
GOBP_CELL_MIGRATION_INVOLVED_IN_KIDNEY_DEVELOPMENT	0.0203768	-0.513971	0.341223	0.726294	-0.126866	-0.67877
GOBP_CELL_MIGRATION_INVOLVED_IN_METANEPHROS_DEVELOPMENT	-0.0988893	-0.598512	0.298305	0.743831	0.2437	-0.651574
GOBP_CELL_MIGRATION_INVOLVED_IN_SPROUTING_ANGIOGENESIS	-0.0576149	0.0201423	0.0526788	0.0401439	-0.00423194	-0.140659
GOBP_CELL_MIGRATION_IN_HINDBRAIN	0.430501	0.331096	-0.0806079	-0.0295143	-0.45244	-0.269029
GOBP_CELL_MORPHOGENESIS	0.0463895	0.147849	-0.0117587	-0.0322361	-0.0828653	-0.0416891
GOBP_CELL_MORPHOGENESIS_INVOLVED_IN_NEURON_DIFFERENTIATION	0.0903356	0.140037	0.0391183	-0.0662585	-0.0662832	-0.078803
GOBP_CELL_MOTILITY	-0.0276057	0.0157397	-0.0911135	0.0819926	0.00169853	0.0957635
GOBP_CELL_MOTILITY_INVOLVED_IN_CEREBRAL_CORTEX_RADIAL_GLIA_GUIDED_MIGRATION	0.0402361	0.568921	-0.115097	0.473856	-0.553995	-0.250969
GOBP_CELL_PART_MORPHOGENESIS	0.0611585	0.141228	0.00385708	-0.0785715	-0.0560804	-0.0543551
GOBP_CELL_PROJECTION_ASSEMBLY	0.140769	0.0919687	-0.124039	0.118768	-0.146486	-0.0786451
GOBP_CELL_PROJECTION_ORGANIZATION	0.0798129	0.102946	-0.0538416	0.0459288	-0.0725166	-0.0461056
GOBP_CELL_PROLIFERATION_INVOLVED_IN_HEART_MORPHOGENESIS	-0.156237	0.207181	-0.00322619	0.0367125	0.105632	0.0237562
GOBP_CELL_PROLIFERATION_INVOLVED_IN_KIDNEY_DEVELOPMENT	0.24301	-0.293745	-0.20187	0.405322	-0.0210592	-0.0120472
GOBP_CELL_PROLIFERATION_INVOLVED_IN_METANEPHROS_DEVELOPMENT	-0.215362	-0.226459	0.169882	0.528753	-0.389963	-0.146586
GOBP_CELL_PROLIFERATION_IN_BONE_MARROW	-0.0708556	0.0890287	0.184602	0.0362924	-0.039335	0.0253166
GOBP_CELL_PROLIFERATION_IN_FOREBRAIN	0.190276	0.32712	0.0463112	-0.0525967	-0.500601	-0.039361
GOBP_CELL_PROLIFERATION_IN_HINDBRAIN	-0.20444	-0.13026	0.00253925	0.187769	-0.0474245	0.230925
GOBP_CELL_PROLIFERATION_IN_MIDBRAIN	-0.565437	0.0970334	0.845895	-0.221304	0.00130307	-0.703831
GOBP_CELL_QUIESCENCE	-0.0039173	0.517678	0.250929	-0.316538	-0.800883	0.130193
GOBP_CELL_RECOGNITION	-0.0797521	-0.112822	0.0865539	0.135833	-0.0105619	0.0964734
GOBP_CELL_REDOX_HOMEOSTASIS	-0.532181	-0.207351	0.0192089	0.100311	0.199831	0.318455
GOBP_CELL_SUBSTRATE_ADHESION	-0.0382242	0.068088	-0.0457345	0.0768486	-0.0524808	0.10958
GOBP_CELL_SUBSTRATE_JUNCTION_DISASSEMBLY	0.0433548	0.687259	-0.691525	-0.125271	-0.072838	-0.223366
GOBP_CELL_SUBSTRATE_JUNCTION_ORGANIZATION	-0.0930379	0.259341	-0.108935	0.029736	-0.224979	-0.0345742
GOBP_CELL_SURFACE_PATTERN_RECOGNITION_RECEPTOR_SIGNALING_PATHWAY	-0.151664	0.0189571	-0.291995	0.132784	0.0253141	0.114806
GOBP_CELL_SURFACE_RECEPTOR_SIGNALING_PATHWAY_INVOLVED_IN_HEART_DEVELOPMENT	0.27265	0.0776571	0.0664671	0.349226	-0.345975	0.0237533
GOBP_CELL_VOLUME_HOMEOSTASIS	0.00194385	0.232983	-0.142487	-0.133581	0.0152213	0.0415374
GOBP_CEMENTUM_MINERALIZATION	-0.577239	-0.203282	-0.33896	0.594919	-0.00763627	0.622289
GOBP_CENP_A_CONTAINING_CHROMATIN_ASSEMBLY	0.370277	0.474429	0.580933	-0.403344	-0.654843	0.260515
GOBP_CENTRAL_NERVOUS_SYSTEM_DEVELOPMENT	0.0684014	0.117901	0.0330863	0.046928	-0.19173	-0.0532601
GOBP_CENTRAL_NERVOUS_SYSTEM_MATURATION	0.0828392	-0.118523	0.456804	0.313587	-0.18744	0.189294
GOBP_CENTRAL_NERVOUS_SYSTEM_MYELIN_FORMATION	-0.0709713	0.514189	0.0976172	-0.0563416	-0.25247	0.0108366
GOBP_CENTRAL_NERVOUS_SYSTEM_NEURON_AXONOGENESIS	0.13386	0.250197	-0.0749113	0.00387438	-0.0463143	-0.139317
GOBP_CENTRAL_NERVOUS_SYSTEM_NEURON_DEVELOPMENT	0.043976	0.254615	-0.201734	0.132029	-0.0858216	-0.0765882
GOBP_CENTRAL_NERVOUS_SYSTEM_NEURON_DIFFERENTIATION	0.0666516	0.245153	-0.147137	0.0795254	-0.151982	-0.00865328
GOBP_CENTRAL_NERVOUS_SYSTEM_PROJECTION_NEURON_AXONOGENESIS	0.221997	0.320529	-0.192984	0.090051	-0.137354	-0.086132
GOBP_CENTRAL_NERVOUS_SYSTEM_SEGMENTATION	-0.105942	-0.314397	0.25353	-0.121165	-0.316048	0.672452
GOBP_CENTRAL_NERVOUS_SYSTEM_VASCULOGENESIS	-0.304128	-0.435354	-0.78895	0.316633	0.223931	0.196365
GOBP_CENTRIOLE_ASSEMBLY	0.456842	0.348737	-0.211784	0.0266737	-0.471098	-0.108327
GOBP_CENTRIOLE_CENTRIOLE_COHESION	0.195622	0.240222	0.0936928	0.1064	-0.558256	0.188953
GOBP_CENTRIOLE_ELONGATION	0.44623	0.363933	-0.176819	0.300275	-0.536277	-0.444238
GOBP_CENTROMERE_COMPLEX_ASSEMBLY	0.415525	0.410922	0.0511366	-0.392166	-0.538236	0.356033
GOBP_CENTROMERIC_SISTER_CHROMATID_COHESION	0.232848	-0.1672	0.0712522	-0.0256148	-0.538112	0.497147
GOBP_CENTROSOME_DUPLICATION	0.382232	0.271583	-0.274689	0.101125	-0.389557	0.0514292
GOBP_CENTROSOME_SEPARATION	0.37656	0.461268	-0.0865119	-0.328446	-0.534176	0.468427
GOBP_CERAMIDE_BIOSYNTHETIC_PROCESS	-0.119493	-0.253486	-0.094335	0.00712568	0.323693	0.0988129
GOBP_CERAMIDE_CATABOLIC_PROCESS	-0.504357	-0.404455	-0.319493	0.471069	0.402882	0.0220453
GOBP_CERAMIDE_METABOLIC_PROCESS	-0.252221	-0.270135	-0.152955	0.148855	0.304734	0.107295
GOBP_CERAMIDE_TRANSPORT	0.210156	-0.138691	-0.45887	-0.11242	0.200608	0.181834
GOBP_CEREBELLAR_CORTEX_DEVELOPMENT	-0.0913164	0.10682	-0.0226488	-0.0422374	0.0906906	-0.0638697
GOBP_CEREBELLAR_CORTEX_FORMATION	-0.0145632	0.206438	-0.153598	-0.0586857	-0.123676	-0.0217162
GOBP_CEREBELLAR_CORTEX_MORPHOGENESIS	0.0159181	0.196273	-0.0167714	-0.155872	-0.00826437	-0.098478
GOBP_CEREBELLAR_GRANULAR_LAYER_DEVELOPMENT	0.394213	0.0147599	-0.272333	0.155246	-0.214227	-0.117918
GOBP_CEREBELLAR_GRANULAR_LAYER_FORMATION	-0.113701	0.146698	-0.277167	0.0314433	0.0997884	0.00660694
GOBP_CEREBELLAR_GRANULAR_LAYER_MORPHOGENESIS	0.273522	-0.207941	-0.216701	-0.00579981	-0.197639	0.0025379
GOBP_CEREBELLAR_PURKINJE_CELL_GRANULE_CELL_PRECURSOR_CELL_SIGNALING_INVOLVED_IN_REGULATION_OF_GRANULE_CELL_PRECURSOR_CELL_PROLIFERATION	-0.202964	-0.37005	0.577586	0.12932	-0.075761	0.122056
GOBP_CEREBELLAR_PURKINJE_CELL_LAYER_DEVELOPMENT	-0.155822	0.162476	-0.0850186	0.164494	-0.0323692	0.0669687
GOBP_CEREBELLAR_PURKINJE_CELL_LAYER_FORMATION	0.177941	0.156891	-0.196089	0.0345796	-0.188304	-0.148878
GOBP_CEREBELLAR_PURKINJE_CELL_LAYER_MORPHOGENESIS	0.221472	0.225862	-0.239987	-0.00612479	-0.170338	-0.116551
GOBP_CEREBRAL_CORTEX_CELL_MIGRATION	0.141634	0.169451	-0.109199	0.134593	-0.285757	0.0699853
GOBP_CEREBRAL_CORTEX_DEVELOPMENT	0.171359	0.258872	-0.00325053	-0.0129095	-0.327793	-0.00762962
GOBP_CEREBRAL_CORTEX_GABAERGIC_INTERNEURON_DEVELOPMENT	-0.638303	0.41194	0.161368	0.360129	-0.4481	0.109288
GOBP_CEREBRAL_CORTEX_GABAERGIC_INTERNEURON_DIFFERENTIATION	-0.446896	0.290871	0.469709	-0.0658332	-0.116096	-0.420179
GOBP_CEREBRAL_CORTEX_GABAERGIC_INTERNEURON_MIGRATION	-0.6216	0.523862	-0.657015	0.568264	-0.336008	0.589153
GOBP_CEREBRAL_CORTEX_NEURON_DIFFERENTIATION	-0.00175946	0.1132	-0.0548577	0.048247	-0.21463	0.0730813
GOBP_CEREBRAL_CORTEX_RADIALLY_ORIENTED_CELL_MIGRATION	0.122491	0.13954	0.0130993	0.061495	-0.185914	-0.0396507
GOBP_CEREBRAL_CORTEX_REGIONALIZATION	-0.0847109	-0.445362	0.16773	0.264896	0.0931404	0.289556
GOBP_CEREBRAL_CORTEX_TANGENTIAL_MIGRATION	0.472877	0.310472	-0.460844	0.53903	-0.621672	0.480022
GOBP_CEREBROSPINAL_FLUID_CIRCULATION	0.447124	0.281541	-0.629729	0.516183	-0.0306926	-0.0991724
GOBP_CGMP_BIOSYNTHETIC_PROCESS	0.216346	-0.182731	-0.243834	0.178981	0.254236	0.105299
GOBP_CGMP_MEDIATED_SIGNALING	0.147197	-0.0794561	-0.0403876	0.0154043	0.237546	-0.127747
GOBP_CGMP_METABOLIC_PROCESS	-0.00248191	-0.102009	0.172967	0.167028	0.298974	-0.368295
GOBP_CHAPERONE_COFACTOR_DEPENDENT_PROTEIN_REFOLDING	-0.176055	-0.354126	-0.208572	0.056874	0.293809	0.0469266
GOBP_CHAPERONE_MEDIATED_AUTOPHAGY	-0.459113	-0.484243	-0.183714	0.217298	0.510159	0.217177
GOBP_CHAPERONE_MEDIATED_PROTEIN_COMPLEX_ASSEMBLY	-0.099468	0.020703	0.0834914	-0.46203	0.267438	0.105815
GOBP_CHAPERONE_MEDIATED_PROTEIN_FOLDING	-0.262091	-0.368913	0.28121	0.0257163	0.21935	-0.0136416
GOBP_CHEMICAL_HOMEOSTASIS	-0.203226	-0.133421	-0.0613745	0.10635	0.220789	-0.010684
GOBP_CHEMOKINE_C_C_MOTIF_LIGAND_5_PRODUCTION	-0.415845	-0.203748	-0.47813	0.231392	0.536806	0.558164
GOBP_CHEMOKINE_C_X_C_MOTIF_LIGAND_12_SIGNALING_PATHWAY	-0.489639	0.00678754	0.244388	0.144863	-0.272652	0.103927
GOBP_CHEMOKINE_C_X_C_MOTIF_LIGAND_1_PRODUCTION	-0.0923763	0.418351	-0.617927	-0.119655	0.541336	0.40188
GOBP_CHEMOKINE_C_X_C_MOTIF_LIGAND_2_PRODUCTION	-0.23444	-0.163897	-0.280321	0.0410245	0.291032	0.474931
GOBP_CHEMOKINE_PRODUCTION	-0.164888	-0.177713	-0.275507	0.139359	0.215475	0.327911
GOBP_CHEMOREPULSION_OF_AXON	0.11488	-0.109564	0.644396	0.454624	-0.279736	-0.833673
GOBP_CHEMOSENSORY_BEHAVIOR	0.0834158	0.017425	0.411909	0.116165	-0.276054	-0.211564
GOBP_CHIASMA_ASSEMBLY	0.578518	-0.060748	-0.241559	-0.00801188	0.466432	-0.072056
GOBP_CHITIN_METABOLIC_PROCESS	0.164556	-0.188431	0.415581	-0.671942	0.025127	0.416902
GOBP_CHLORIDE_TRANSMEMBRANE_TRANSPORT	0.0421786	0.227033	-0.288453	0.15509	0.0510952	-0.196792
GOBP_CHLORIDE_TRANSPORT	-0.0897939	0.0826356	-0.273403	0.225696	0.210508	-0.122786
GOBP_CHOLANGIOCYTE_PROLIFERATION	0.467244	0.314836	-0.0371798	-0.598278	-0.543809	0.330441
GOBP_CHOLESTEROL_CATABOLIC_PROCESS	-0.361729	-0.623229	0.271398	0.196099	0.414348	0.0879435
GOBP_CHOLESTEROL_EFFLUX	-0.314909	-0.178176	-0.220673	0.29149	0.303117	-0.0728571
GOBP_CHOLESTEROL_IMPORT	0.287297	-0.663277	0.0589188	0.0837878	0.565745	-0.228888
GOBP_CHOLESTEROL_STORAGE	-0.26451	-0.334558	-0.20994	0.0332426	0.627223	-0.0620405
GOBP_CHOLINE_METABOLIC_PROCESS	0.47988	0.175015	0.324472	-0.783074	0.164417	-0.00500652
GOBP_CHOLINE_TRANSPORT	-0.316991	-0.200613	-0.485157	-0.0854505	0.369498	0.499463
GOBP_CHONDROBLAST_DIFFERENTIATION	0.653237	0.698141	0.23468	-0.547	-0.362255	-0.422491
GOBP_CHONDROCYTE_DEVELOPMENT	-0.268469	-0.0311618	0.220728	0.0105407	0.169013	-0.0111812
GOBP_CHONDROCYTE_DEVELOPMENT_INVOLVED_IN_ENDOCHONDRAL_BONE_MORPHOGENESIS	-0.482648	-0.0737503	0.18832	0.344992	0.329894	0.170679
GOBP_CHONDROCYTE_DIFFERENTIATION	-0.111837	0.0810691	0.145056	0.00285162	-0.0650598	0.00681981
GOBP_CHONDROCYTE_DIFFERENTIATION_INVOLVED_IN_ENDOCHONDRAL_BONE_MORPHOGENESIS	-0.0788596	-0.00196703	-0.0270859	0.12709	0.0366651	0.110629
GOBP_CHONDROCYTE_HYPERTROPHY	-0.439303	-0.00403445	0.100127	0.0885326	0.449407	-0.194345
GOBP_CHONDROCYTE_PROLIFERATION	-0.115517	0.448054	0.0639609	-0.212543	0.0545107	-0.172948
GOBP_CHONDROITIN_SULFATE_BIOSYNTHETIC_PROCESS	-0.406734	-0.380268	0.607685	0.0286812	0.170368	-0.303667
GOBP_CHONDROITIN_SULFATE_CATABOLIC_PROCESS	-0.701954	-0.314794	-0.0266578	0.465295	0.0511676	0.417119
GOBP_CHONDROITIN_SULFATE_METABOLIC_PROCESS	-0.379729	-0.275807	0.36102	0.0462903	0.117397	-0.135773
GOBP_CHONDROITIN_SULFATE_PROTEOGLYCAN_BIOSYNTHETIC_PROCESS	-0.33952	-0.393718	0.522539	-0.0306167	0.260215	-0.192649
GOBP_CHONDROITIN_SULFATE_PROTEOGLYCAN_METABOLIC_PROCESS	-0.347523	-0.323187	0.299925	0.0124527	0.18593	-0.064339
GOBP_CHORIONIC_TROPHOBLAST_CELL_DIFFERENTIATION	0.447305	0.157315	0.162253	-0.320271	-0.315723	-0.0992936
GOBP_CHORION_DEVELOPMENT	0.0810367	-0.250377	0.19374	-0.14791	-0.0121671	0.00933977
GOBP_CHORIO_ALLANTOIC_FUSION	0.336117	0.114424	-0.0252764	-0.338949	-0.166107	0.13828
GOBP_CHROMATIN_REMODELING	0.319718	0.306922	0.0434856	-0.240542	-0.465456	0.0625147
GOBP_CHROMOSOME_ATTACHMENT_TO_THE_NUCLEAR_ENVELOPE	-0.452913	0.316836	0.794926	-0.0949881	-0.604097	-0.0487598
GOBP_CHROMOSOME_CONDENSATION	0.494989	0.246759	0.348787	-0.326315	-0.670289	-0.0189567
GOBP_CHROMOSOME_LOCALIZATION	0.152317	0.0813355	0.11297	-0.187493	-0.382624	0.263725
GOBP_CHROMOSOME_MOVEMENT_TOWARDS_SPINDLE_POLE	0.44534	0.47839	-0.0378838	-0.38685	-0.664015	0.42782
GOBP_CHROMOSOME_ORGANIZATION	0.316858	0.249103	0.0580415	-0.279627	-0.432944	0.106802
GOBP_CHROMOSOME_ORGANIZATION_INVOLVED_IN_MEIOTIC_CELL_CYCLE	0.401212	0.304723	0.101726	-0.377631	-0.372638	-0.167661
GOBP_CHROMOSOME_SEGREGATION	0.209037	0.287557	0.0842769	-0.291703	-0.427422	0.159669
GOBP_CHROMOSOME_SEPARATION	0.356512	0.223234	0.168314	-0.330284	-0.515477	0.169804
GOBP_CHRONIC_INFLAMMATORY_RESPONSE	0.0667034	0.200281	0.229604	-0.0845385	0.328112	-0.280007
GOBP_CHRONIC_INFLAMMATORY_RESPONSE_TO_ANTIGENIC_STIMULUS	-0.343312	0.42314	0.513708	-0.546303	0.252761	-0.325664
GOBP_CILIARY_BASAL_BODY_ORGANIZATION	0.691131	0.177752	-0.314221	0.306801	-0.39643	-0.198916
GOBP_CILIARY_BODY_MORPHOGENESIS	0.777468	0.308642	0.158983	-0.40834	-0.354142	-0.0544997
GOBP_CILIARY_NEUROTROPHIC_FACTOR_MEDIATED_SIGNALING_PATHWAY	-0.683272	0.541849	-0.567695	0.100772	-0.135617	0.684778
GOBP_CILIUM_DISASSEMBLY	0.271366	-0.174599	0.0185735	-0.116837	-0.0680384	0.0694529
GOBP_CILIUM_MOVEMENT	0.230702	0.115671	-0.209861	-0.0215397	0.0544944	0.0292592
GOBP_CILIUM_ORGANIZATION	0.286181	0.130237	-0.184898	0.104938	-0.193823	-0.136079
GOBP_CILIUM_OR_FLAGELLUM_DEPENDENT_CELL_MOTILITY	0.184337	0.00997283	-0.171743	-0.0185356	0.0524326	0.134651
GOBP_CIRCADIAN_REGULATION_OF_GENE_EXPRESSION	0.0196797	0.386579	0.0314124	-0.05283	-0.226647	-0.253865
GOBP_CIRCADIAN_RHYTHM	0.0496638	0.324809	0.0596169	-0.0317703	-0.304875	-0.163614
GOBP_CIRCADIAN_SLEEP_WAKE_CYCLE	-0.234238	-0.0705703	0.217311	0.455013	-0.0631774	-0.135522
GOBP_CIRCADIAN_SLEEP_WAKE_CYCLE_NON_REM_SLEEP	-0.20061	0.139183	0.191899	0.290355	0.129649	-0.13515
GOBP_CIRCADIAN_SLEEP_WAKE_CYCLE_PROCESS	-0.165249	-0.0593151	0.13084	0.43037	-0.0418099	-0.0118064
GOBP_CIRCADIAN_SLEEP_WAKE_CYCLE_REM_SLEEP	-0.41717	-0.19638	0.46887	0.947065	-0.793747	0.14989
GOBP_CIRCULATORY_SYSTEM_DEVELOPMENT	0.0250416	-0.0042691	0.0225801	0.134226	-0.0961314	0.0261091
GOBP_CIRCULATORY_SYSTEM_PROCESS	-0.139203	-0.116172	0.090119	0.0763578	0.182605	-0.0402276
GOBP_CITRATE_METABOLIC_PROCESS	-0.589704	-0.265649	0.0548697	-0.317172	0.750148	-0.452847
GOBP_CITRATE_TRANSPORT	0.663283	-0.866411	0.0915886	0.520736	0.0816075	0.270238
GOBP_CITRULLINE_METABOLIC_PROCESS	-0.432206	0.246241	0.692629	-0.214352	-0.0797255	-0.634071
GOBP_CLATHRIN_COATED_VESICLE_CARGO_LOADING	-0.672906	-0.167915	0.357455	-0.195041	0.403673	-0.350375
GOBP_CLATHRIN_COAT_ASSEMBLY	-0.284689	-0.123482	0.110864	0.0295958	0.271887	-0.197274
GOBP_CLATHRIN_DEPENDENT_ENDOCYTOSIS	-0.0462356	0.0502083	-0.0386942	-0.155188	0.189506	-0.13225
GOBP_CLEAVAGE_FURROW_FORMATION	0.0172793	0.278848	-0.174053	-0.413652	0.110673	-0.0760531
GOBP_CLUSTERING_OF_VOLTAGE_GATED_POTASSIUM_CHANNELS	0.0264162	-0.413402	0.248683	0.578285	0.0656289	-0.275748
GOBP_CLUSTERING_OF_VOLTAGE_GATED_SODIUM_CHANNELS	0.318508	0.286227	-0.145932	-0.20517	0.150069	0.449727
GOBP_COBALAMIN_METABOLIC_PROCESS	0.0224792	0.21084	-0.247384	0.00223515	-0.0102617	-0.00301866
GOBP_COBALAMIN_TRANSPORT	0.333212	0.23407	-0.539485	-0.0496816	0.310661	-0.308862
GOBP_COBALT_ION_TRANSPORT	-0.599248	-0.275841	-0.343967	-0.141821	0.832257	0.471666
GOBP_COCHLEA_DEVELOPMENT	0.120838	-0.0345846	-0.0586568	0.247802	-0.00127486	-0.00849724
GOBP_COCHLEA_MORPHOGENESIS	0.0443425	-0.12562	0.167163	-0.0730907	0.165906	-0.0274046
GOBP_COENZYME_A_BIOSYNTHETIC_PROCESS	0.218234	-0.317473	-0.164941	0.161461	-0.0737677	0.101556
GOBP_COENZYME_A_CATABOLIC_PROCESS	-0.194973	0.204101	-0.340721	0.32836	0.266872	0.21511
GOBP_COENZYME_A_METABOLIC_PROCESS	0.132577	-0.309373	-0.0831204	0.32159	-0.0349042	0.0780616
GOBP_COGNITION	-0.0517775	0.0640277	-0.0535985	0.157118	-0.00436781	0.0269222
GOBP_COLLAGEN_ACTIVATED_SIGNALING_PATHWAY	-0.323305	0.152821	-0.0620366	0.138255	-0.12584	0.211717
GOBP_COLLAGEN_ACTIVATED_TYROSINE_KINASE_RECEPTOR_SIGNALING_PATHWAY	-0.250723	0.0588669	-0.0591114	-0.0475669	0.0577309	0.0575539
GOBP_COLLAGEN_BIOSYNTHETIC_PROCESS	-0.229821	-0.115511	0.121507	-0.14395	0.230022	0.169082
GOBP_COLLAGEN_CATABOLIC_PROCESS	-0.219122	-0.508073	-0.0479484	0.336027	0.197035	0.420047
GOBP_COLLAGEN_FIBRIL_ORGANIZATION	-0.101691	-0.345174	0.216195	0.109541	0.0619339	0.332754
GOBP_COLLAGEN_METABOLIC_PROCESS	-0.260962	-0.276004	0.0621729	0.0710413	0.246295	0.293272
GOBP_COLLATERAL_SPROUTING	-0.0609112	0.21206	-0.0196948	-0.180329	-0.0781552	-0.0740527
GOBP_COLLATERAL_SPROUTING_IN_ABSENCE_OF_INJURY	-0.352328	0.112254	-0.683198	0.913941	-0.671261	0.545635
GOBP_COLLECTING_DUCT_DEVELOPMENT	-0.298552	0.239967	-0.0667864	-0.221311	0.358416	-0.040884
GOBP_COLUMNAR_CUBOIDAL_EPITHELIAL_CELL_DEVELOPMENT	0.0436616	0.207623	0.0478972	-0.178349	0.140054	-0.181246
GOBP_COLUMNAR_CUBOIDAL_EPITHELIAL_CELL_DIFFERENTIATION	0.0688298	0.290287	0.0895868	-0.128389	-0.0549093	-0.132227
GOBP_COLUMNAR_CUBOIDAL_EPITHELIAL_CELL_MATURATION	0.158669	-0.0685054	-0.0640396	-0.27893	0.301045	0.0063861
GOBP_COMMA_SHAPED_BODY_MORPHOGENESIS	-0.131305	-0.032915	-0.346431	0.611191	-0.0628626	-0.00891449
GOBP_COMMISSURAL_NEURON_AXON_GUIDANCE	-0.208934	0.322266	0.41433	-0.0607334	-0.264989	-0.476224
GOBP_COMMITMENT_OF_NEURONAL_CELL_TO_SPECIFIC_NEURON_TYPE_IN_FOREBRAIN	0.132424	-0.0405294	-0.506551	0.53006	0.686737	-0.585302
GOBP_COMMON_BILE_DUCT_DEVELOPMENT	0.277983	-0.0392372	-0.217262	0.25566	-0.0949124	0.0161363
GOBP_COMMON_MYELOID_PROGENITOR_CELL_PROLIFERATION	-0.426119	-0.407572	0.046215	0.464205	0.204707	-0.0590984
GOBP_COMPLEMENT_ACTIVATION	0.108282	-0.446196	-0.305506	0.37531	0.233829	0.580809
GOBP_COMPLEMENT_ACTIVATION_ALTERNATIVE_PATHWAY	0.407482	-0.264301	-0.380402	0.495097	-0.28745	0.668903
GOBP_COMPLEMENT_ACTIVATION_CLASSICAL_PATHWAY	0.20841	-0.301396	-0.494794	0.364503	0.249916	0.59631
GOBP_COMPLEMENT_ACTIVATION_LECTIN_PATHWAY	0.105274	-0.67613	-0.187029	0.31937	0.00288046	0.868116
GOBP_COMPLEMENT_DEPENDENT_CYTOTOXICITY	-0.48939	-0.52921	-0.335294	0.121112	0.464348	0.650049
GOBP_COMPLEMENT_RECEPTOR_MEDIATED_SIGNALING_PATHWAY	-0.256122	-0.227609	-0.36973	0.284913	0.00713355	0.450228
GOBP_CONDITIONED_PLACE_PREFERENCE	-0.696758	-0.104362	0.470142	0.19901	0.422478	-0.516218
GOBP_CONDITIONED_TASTE_AVERSION	-0.246278	-0.354625	0.371159	0.849403	-0.502469	0.446618
GOBP_CONNECTIVE_TISSUE_DEVELOPMENT	-0.16322	0.0304498	-0.00872205	0.106958	-0.00508826	0.048584
GOBP_CONNECTIVE_TISSUE_REPLACEMENT	-0.312099	-0.0788203	-0.0782504	0.387009	0.0864217	0.217153
GOBP_CONNECTIVE_TISSUE_REPLACEMENT_INVOLVED_IN_INFLAMMATORY_RESPONSE_WOUND_HEALING	-0.242024	-0.575064	-0.0331806	0.399242	0.163934	0.591473
GOBP_CONSTITUTIVE_HETEROCHROMATIN_FORMATION	0.530041	0.232168	0.0380314	-0.351793	-0.317331	-0.075312
GOBP_CONSTITUTIVE_SECRETORY_PATHWAY	-0.569586	0.268827	-0.117622	0.654604	-0.435487	0.537512
GOBP_CONVERGENT_EXTENSION	0.467666	-0.0227872	0.374394	0.242716	-0.382163	-0.116821
GOBP_CONVERGENT_EXTENSION_INVOLVED_IN_AXIS_ELONGATION	0.428564	-0.300166	0.440262	0.436048	-0.498162	0.087661
GOBP_CONVERGENT_EXTENSION_INVOLVED_IN_GASTRULATION	0.616768	0.237918	0.509712	0.10288	-0.600593	-0.279836
GOBP_CONVERGENT_EXTENSION_INVOLVED_IN_ORGANOGENESIS	0.618776	-0.0621491	0.234931	-0.109827	-0.296332	-0.420821
GOBP_COP9_SIGNALOSOME_ASSEMBLY	-0.653816	0.0752983	-0.382731	-0.111627	0.100055	0.761281
GOBP_COPII_COATED_VESICLE_BUDDING	-0.305154	-0.223927	0.0556582	-0.176563	0.21057	0.00282464
GOBP_COPII_COATED_VESICLE_CARGO_LOADING	-0.318822	-0.279663	0.166767	-0.333585	0.498765	-0.482641
GOBP_COPI_COATED_VESICLE_BUDDING	-0.651268	-0.577481	0.169902	0.583182	-0.00617919	-0.333433
GOBP_COPPER_ION_HOMEOSTASIS	-0.44397	-0.169453	-0.0616893	-0.116828	0.461259	0.0531293
GOBP_COPPER_ION_IMPORT	0.257134	-0.419785	-0.152876	-0.0772884	0.647924	-0.446443
GOBP_COPPER_ION_TRANSMEMBRANE_TRANSPORT	0.121783	-0.174506	-0.17288	-0.234863	0.693573	-0.752206
GOBP_COPPER_ION_TRANSPORT	-0.18073	-0.406346	0.0138995	0.0104873	0.591517	-0.470466
GOBP_COPULATION	0.39394	-0.535768	0.209177	0.0914629	0.250617	-0.285293
GOBP_CORNEA_DEVELOPMENT_IN_CAMERA_TYPE_EYE	0.693266	0.0154456	0.0215214	-0.133795	-0.243407	-0.0731001
GOBP_CORNIFIED_ENVELOPE_ASSEMBLY	-0.406593	-0.66385	-0.331273	0.303553	0.0559011	0.458182
GOBP_CORONARY_ARTERY_MORPHOGENESIS	0.436701	0.301158	-0.119128	-0.16112	-0.58232	0.0250902
GOBP_CORONARY_VASCULATURE_DEVELOPMENT	0.0415279	0.190317	0.0517787	0.205039	-0.315568	-0.159668
GOBP_CORONARY_VASCULATURE_MORPHOGENESIS	0.192129	0.112043	-0.0434254	0.14695	-0.365451	-0.00349264
GOBP_CORPUS_CALLOSUM_DEVELOPMENT	0.292499	0.387069	-0.240319	0.0206882	-0.372791	-0.0609307
GOBP_CORPUS_CALLOSUM_MORPHOGENESIS	0.552689	0.304734	-0.546316	-0.144331	-0.188217	0.367093
GOBP_CORTICAL_ACTIN_CYTOSKELETON_ORGANIZATION	-0.161067	0.207193	-0.102404	0.216923	-0.302668	0.000584178
GOBP_CORTICAL_CYTOSKELETON_ORGANIZATION	-0.15248	0.176573	-0.0657789	0.234835	-0.294842	0.0764056
GOBP_CORTICOSPINAL_TRACT_MORPHOGENESIS	0.412031	0.638304	-0.373644	-0.164847	-0.14512	-0.0202374
GOBP_CORTICOSTEROID_HORMONE_SECRETION	-0.572988	-0.3046	0.388366	-0.0680044	0.533698	0.177194
GOBP_CORTICOSTEROID_RECEPTOR_SIGNALING_PATHWAY	-0.0098887	0.26416	-0.303923	-0.0801482	-0.0352997	-0.0721043
GOBP_CORTICOSTERONE_SECRETION	-0.61822	-0.365988	0.401764	0.0520231	0.597484	0.49095
GOBP_CORTICOTROPIN_SECRETION	-0.00929976	0.0177438	-0.0607682	0.595249	-0.0550144	0.0933881
GOBP_CORTISOL_BIOSYNTHETIC_PROCESS	0.199021	0.295173	0.460047	-0.589441	-0.508237	0.251904
GOBP_CORTISOL_METABOLIC_PROCESS	0.194518	0.273405	0.430595	-0.617024	-0.154684	0.225817
GOBP_CORTISOL_SECRETION	0.595036	0.90757	0.108886	-0.839824	0.0858475	-0.956802
GOBP_COTRANSLATIONAL_PROTEIN_TARGETING_TO_MEMBRANE	-0.297563	-0.438041	0.440679	-0.355899	0.464824	-0.375384
GOBP_COURTSHIP_BEHAVIOR	-0.422718	-0.362486	0.526098	0.518215	-0.0969362	0.33742
GOBP_CRANIAL_GANGLION_DEVELOPMENT	0.402178	0.0835951	-0.168677	0.326966	-0.655092	0.310715
GOBP_CRANIAL_NERVE_DEVELOPMENT	0.269972	-0.10313	0.0519172	0.142252	-0.228373	-0.0137074
GOBP_CRANIAL_NERVE_FORMATION	0.0808232	-0.0681381	-0.0241482	-0.214968	-0.198837	0.463317
GOBP_CRANIAL_NERVE_MORPHOGENESIS	0.232762	-0.0842759	0.154124	0.138359	-0.31979	0.0230273
GOBP_CRANIAL_NERVE_STRUCTURAL_ORGANIZATION	0.4165	-0.122435	0.0866061	0.379866	-0.364416	-0.11349
GOBP_CRANIAL_SKELETAL_SYSTEM_DEVELOPMENT	-0.00992748	0.0738282	0.175934	0.0535458	-0.180407	0.0609105
GOBP_CRANIAL_SUTURE_MORPHOGENESIS	-0.128727	0.0276365	0.315485	-0.162285	0.163457	-0.0253147
GOBP_CRANIOFACIAL_SUTURE_MORPHOGENESIS	-0.216665	-0.17212	-0.00391161	-0.0770125	0.19132	0.225879
GOBP_CRD_MEDIATED_MRNA_STABILIZATION	0.169764	0.214329	0.60604	-0.599438	-0.671826	0.195788
GOBP_CRISTAE_FORMATION	-0.648113	-0.392061	-0.0827291	-0.28907	0.635344	0.268053
GOBP_CUT_CATABOLIC_PROCESS	0.502743	0.570057	0.570422	-0.699451	-0.629155	-0.137152
GOBP_CYCLIC_GMP_AMP_TRANSMEMBRANE_IMPORT_ACROSS_PLASMA_MEMBRANE	-0.397555	0.375723	-0.0357814	-0.118236	0.282499	0.141052
GOBP_CYCLIC_NUCLEOTIDE_BIOSYNTHETIC_PROCESS	0.173694	-0.290599	-0.0342879	0.252593	0.00406946	-0.0704821
GOBP_CYCLIC_NUCLEOTIDE_CATABOLIC_PROCESS	-0.493995	-0.500124	0.62972	0.528792	0.335281	-0.619451
GOBP_CYCLIC_NUCLEOTIDE_MEDIATED_SIGNALING	0.0597874	-0.0429606	0.0236225	0.0632305	0.00139306	0.0656995
GOBP_CYCLIC_NUCLEOTIDE_METABOLIC_PROCESS	0.0967965	-0.109284	0.201488	0.146319	0.0115984	-0.164043
GOBP_CYCLIC_NUCLEOTIDE_TRANSPORT	-0.20499	0.580788	-0.115139	-0.461842	0.180951	-0.346375
GOBP_CYSTEINE_METABOLIC_PROCESS	-0.273746	0.386059	0.0499853	-0.4172	0.0800306	0.01757
GOBP_CYTIDINE_TO_URIDINE_EDITING	0.105891	-0.509612	-0.0877302	-0.0524199	0.138742	0.625971
GOBP_CYTOCHROME_COMPLEX_ASSEMBLY	-0.198513	-0.330436	-0.2366	-0.355087	0.536406	0.317212
GOBP_CYTOKINESIS	-0.0851231	0.0648808	-0.010406	-0.16335	-0.119259	0.107455
GOBP_CYTOKINETIC_PROCESS	-0.309511	-0.0770693	0.0753619	-0.0887016	-0.100619	0.216984
GOBP_CYTOKINE_MEDIATED_SIGNALING_PATHWAY	-0.18928	-0.126806	-0.138594	0.18027	0.083211	0.262025
GOBP_CYTOKINE_PRODUCTION	-0.0882478	-0.13704	-0.108492	0.15759	0.0959622	0.185411
GOBP_CYTOKINE_PRODUCTION_INVOLVED_IN_IMMUNE_RESPONSE	-0.218589	-0.266009	-0.0816355	0.258256	0.131963	0.316312
GOBP_CYTOKINE_PRODUCTION_INVOLVED_IN_INFLAMMATORY_RESPONSE	-0.363223	-0.063518	-0.0640593	0.21766	0.153449	0.0825148
GOBP_CYTOLYSIS	-0.312258	-0.663923	0.50631	0.572857	0.363554	-0.255274
GOBP_CYTOLYSIS_BY_HOST_OF_SYMBIONT_CELLS	0.0271549	0.317067	0.321069	-0.805076	-0.0487009	0.176085
GOBP_CYTOLYSIS_IN_ANOTHER_ORGANISM	-0.277326	-0.752823	0.38145	0.620466	0.378107	-0.0648621
GOBP_CYTOPLASMIC_MICROTUBULE_ORGANIZATION	0.108634	0.370618	-0.20338	-0.0125403	-0.190218	-0.142019
GOBP_CYTOPLASMIC_SEQUESTERING_OF_NF_KAPPAB	-0.501885	-0.101799	0.0265282	0.253319	0.0105199	0.469192
GOBP_CYTOPLASMIC_SEQUESTERING_OF_PROTEIN	-0.335919	0.00622584	-0.0415054	0.0592647	-0.135554	0.331114
GOBP_CYTOPLASMIC_SEQUESTERING_OF_TRANSCRIPTION_FACTOR	-0.432741	0.0808235	-0.288361	0.382509	-0.215155	0.586637
GOBP_CYTOPLASMIC_TRANSLATION	-0.349912	-0.241689	0.382249	-0.0541236	-0.189915	0.131685
GOBP_CYTOPLASMIC_TRANSLATIONAL_ELONGATION	-0.393044	0.536867	0.224214	-0.46214	-0.0941701	0.287308
GOBP_CYTOPLASMIC_TRANSLATIONAL_INITIATION	-0.0711866	0.0681106	0.1463	-0.199443	-0.177898	-0.0254069
GOBP_CYTOPLASM_ORGANIZATION	-0.00344876	0.490818	-0.168047	-0.126233	0.141518	-0.25145
GOBP_CYTOSKELETON_DEPENDENT_CYTOKINESIS	-0.106289	0.0215533	-0.0716571	-0.104623	-0.125069	0.216478
GOBP_CYTOSKELETON_DEPENDENT_INTRACELLULAR_TRANSPORT	0.00462946	0.122528	-0.146445	0.007706	0.0693292	-0.0622917
GOBP_CYTOSKELETON_ORGANIZATION	0.0244093	0.138584	-0.0407307	0.0495631	-0.143947	0.0217259
GOBP_CYTOSOLIC_PATTERN_RECOGNITION_RECEPTOR_SIGNALING_PATHWAY	-0.193013	-0.186535	-0.175781	0.186211	0.237819	0.134953
GOBP_CYTOSOLIC_RIBOSOME_ASSEMBLY	0.320067	0.231804	-0.204038	-0.0938288	-0.344666	0.101999
GOBP_CYTOSOLIC_TRANSPORT	-0.2026	0.0395248	-0.241385	0.0720058	0.228459	-0.0571327
GOBP_CYTOTOXIC_T_CELL_DIFFERENTIATION	0.410233	-0.42383	-0.458076	-0.246636	0.492669	-0.259447
GOBP_C_5_METHYLATION_OF_CYTOSINE	0.593537	0.785626	-0.561061	-0.503524	-0.713585	0.0247565
GOBP_C_TERMINAL_PROTEIN_AMINO_ACID_MODIFICATION	-0.389713	-0.00762442	-0.130999	0.489391	0.165336	-0.297995
GOBP_C_TERMINAL_PROTEIN_LIPIDATION	-0.249337	-0.512133	-0.292909	0.468516	0.504493	0.198898
GOBP_C_X_C_CHEMOKINE_RECEPTOR_CXCR4_SIGNALING_PATHWAY	-0.751018	-0.331141	-0.099494	0.789945	-0.188378	0.0279303
GOBP_DAMP_CATABOLIC_PROCESS	-0.382166	0.167637	-0.322797	-0.609854	0.452409	0.575771
GOBP_DAMP_METABOLIC_PROCESS	-0.0378682	0.135802	0.14512	-0.497192	-0.196262	0.537307
GOBP_DATP_METABOLIC_PROCESS	-0.636723	0.14253	-0.0486119	-0.43307	0.460322	0.306271
GOBP_DCMP_CATABOLIC_PROCESS	0.136511	-0.23725	0.0716643	-0.380874	0.420356	-0.0464213
GOBP_DEADENYLATION_DEPENDENT_DECAPPING_OF_NUCLEAR_TRANSCRIBED_MRNA	0.502211	0.539728	0.0714177	-0.208399	-0.605491	-0.125334
GOBP_DEADENYLATION_INDEPENDENT_DECAPPING_OF_NUCLEAR_TRANSCRIBED_MRNA	0.303566	0.413597	0.46832	-0.363522	-0.701754	0.0716528
GOBP_DECIDUALIZATION	-0.147676	-0.276044	0.199657	-0.037065	-0.0409295	0.277808
GOBP_DEDIFFERENTIATION	0.435787	0.686977	-0.0613812	-0.615507	0.37254	-0.730431
GOBP_DEFENSE_RESPONSE	-0.158487	-0.195065	-0.140277	0.206157	0.129435	0.229552
GOBP_DEFENSE_RESPONSE_TO_BACTERIUM	-0.107267	-0.314853	-0.128501	0.24771	0.140211	0.325059
GOBP_DEFENSE_RESPONSE_TO_FUNGUS	-0.387067	-0.218391	-0.086577	0.167458	0.258476	0.28398
GOBP_DEFENSE_RESPONSE_TO_GRAM_NEGATIVE_BACTERIUM	-0.228448	-0.357455	-0.174733	0.231587	0.200704	0.435618
GOBP_DEFENSE_RESPONSE_TO_GRAM_POSITIVE_BACTERIUM	-0.189967	-0.433356	-0.0107393	0.293035	0.0032921	0.40094
GOBP_DEFENSE_RESPONSE_TO_OTHER_ORGANISM	-0.163956	-0.192209	-0.154088	0.220161	0.12616	0.233202
GOBP_DEFENSE_RESPONSE_TO_SYMBIONT	-0.0997086	-0.18606	-0.117707	0.149695	0.163939	0.0983409
GOBP_DEFENSE_RESPONSE_TO_TUMOR_CELL	-0.423761	-0.364399	0.0612263	0.28911	-0.0524471	0.514946
GOBP_DEFINITIVE_ERYTHROCYTE_DIFFERENTIATION	0.240986	0.174723	-0.0861519	-0.265986	-0.0909658	-0.325218
GOBP_DEFINITIVE_HEMOPOIESIS	0.242654	-0.0318939	-0.131226	0.14477	-0.185952	0.171688
GOBP_DEHYDROASCORBIC_ACID_TRANSPORT	-0.0196186	0.0725948	0.561069	-0.435829	0.211268	-0.493946
GOBP_DELAMINATION	-0.113213	-0.134028	0.143309	0.183137	-0.0402626	0.0766709
GOBP_DEMETHYLATION	0.404748	0.317106	0.152644	-0.273267	-0.425457	-0.190034
GOBP_DENDRITE_ARBORIZATION	0.588327	0.00544545	0.277302	-0.252829	-0.354691	0.0641143
GOBP_DENDRITE_DEVELOPMENT	0.0932141	0.203502	-0.0587514	-0.0113456	-0.0929107	-0.0421509
GOBP_DENDRITE_EXTENSION	0.183311	0.180099	-0.105261	-0.332011	0.0557211	-0.177116
GOBP_DENDRITE_MORPHOGENESIS	0.131807	0.192967	0.0263534	-0.0416085	-0.178432	-0.0373957
GOBP_DENDRITE_SELF_AVOIDANCE	0.389891	0.343578	-0.224956	0.466038	-0.584731	0.0937158
GOBP_DENDRITIC_CELL_ANTIGEN_PROCESSING_AND_PRESENTATION	-0.370746	-0.292861	-0.362451	0.433288	0.224047	0.439698
GOBP_DENDRITIC_CELL_APOPTOTIC_PROCESS	-0.385704	0.10661	-0.284514	0.346854	0.216816	0.139773
GOBP_DENDRITIC_CELL_CHEMOTAXIS	-0.247815	-0.0583447	-0.193157	0.172775	0.352263	0.33731
GOBP_DENDRITIC_CELL_CYTOKINE_PRODUCTION	-0.238305	-0.0180754	-0.383094	0.0513551	0.182008	0.363976
GOBP_DENDRITIC_CELL_DIFFERENTIATION	-0.247139	-0.0186033	-0.296294	0.174124	0.191199	0.258649
GOBP_DENDRITIC_CELL_MIGRATION	-0.417511	-0.076048	-0.263174	0.328665	0.364655	0.399628
GOBP_DENDRITIC_SPINE_DEVELOPMENT	0.0722036	0.233961	-0.0851361	-0.0724648	-0.0059015	-0.0915308
GOBP_DENDRITIC_SPINE_MAINTENANCE	-0.00535376	0.203459	-0.157892	-0.0599405	-0.155479	0.227361
GOBP_DENDRITIC_SPINE_MORPHOGENESIS	0.154295	0.190294	0.0144428	-0.189638	-0.0713658	-0.105361
GOBP_DENDRITIC_TRANSPORT	-0.353392	-0.00031708	-0.361694	-0.319707	0.376298	-0.0131064
GOBP_DENDRITIC_TRANSPORT_OF_RIBONUCLEOPROTEIN_COMPLEX	-0.561303	-0.0528165	0.105014	-0.0721886	-0.00859913	-0.00721418
GOBP_DENSE_CORE_GRANULE_EXOCYTOSIS	0.360314	0.0178339	-0.277479	-0.128113	0.391	-0.49424
GOBP_DENSE_CORE_GRANULE_LOCALIZATION	0.389837	0.346214	-0.190639	-0.22604	0.265358	-0.496317
GOBP_DENTATE_GYRUS_DEVELOPMENT	-0.0103874	-0.0507496	-0.184259	0.237443	0.176426	-0.212047
GOBP_DENTINOGENESIS	0.235504	0.306694	-0.478195	-0.0207176	-0.145326	0.163741
GOBP_DEOXYGUANOSINE_METABOLIC_PROCESS	-0.628635	0.166717	-0.617128	-0.0666003	0.452625	0.729773
GOBP_DEOXYINOSINE_METABOLIC_PROCESS	-0.464535	0.172849	-0.60777	-0.433614	0.310649	0.751406
GOBP_DEOXYRIBONUCLEOSIDE_CATABOLIC_PROCESS	-0.558513	0.0416846	-0.13058	-0.266453	0.472165	0.359283
GOBP_DEOXYRIBONUCLEOSIDE_DIPHOSPHATE_METABOLIC_PROCESS	-0.387445	-0.648583	0.185529	0.455707	0.098911	0.208349
GOBP_DEOXYRIBONUCLEOSIDE_METABOLIC_PROCESS	-0.111257	-0.179939	0.055062	-0.162548	0.0873997	0.348168
GOBP_DEOXYRIBONUCLEOSIDE_MONOPHOSPHATE_BIOSYNTHETIC_PROCESS	0.611295	-0.244282	0.140133	-0.371593	-0.234174	0.252884
GOBP_DEOXYRIBONUCLEOSIDE_MONOPHOSPHATE_CATABOLIC_PROCESS	-0.284198	-0.247721	-0.265584	-0.155986	0.509755	0.149508
GOBP_DEOXYRIBONUCLEOSIDE_MONOPHOSPHATE_METABOLIC_PROCESS	0.0377229	-0.270833	-0.0761586	-0.25986	0.149729	0.159076
GOBP_DEOXYRIBONUCLEOSIDE_TRIPHOSPHATE_METABOLIC_PROCESS	-0.543857	0.0200227	-0.081037	-0.163251	0.403288	0.080832
GOBP_DEOXYRIBONUCLEOTIDE_BIOSYNTHETIC_PROCESS	0.115292	0.0637789	0.0242969	-0.211954	-0.169305	0.154559
GOBP_DEOXYRIBONUCLEOTIDE_CATABOLIC_PROCESS	-0.337525	-0.233149	-0.0445766	-0.0115378	0.350942	0.0475986
GOBP_DEOXYRIBONUCLEOTIDE_METABOLIC_PROCESS	-0.204276	-0.0870113	-0.0157261	-0.116329	0.179321	0.0796015
GOBP_DEPHOSPHORYLATION	-0.154366	0.138371	-0.0135451	-0.0179196	0.0962386	-0.116805
GOBP_DERMATAN_SULFATE_CATABOLIC_PROCESS	-0.735117	-0.452665	-0.0133081	0.655418	0.114951	0.291091
GOBP_DERMATAN_SULFATE_METABOLIC_PROCESS	-0.351802	-0.447475	0.202881	0.14044	0.0957614	0.179201
GOBP_DERMATAN_SULFATE_PROTEOGLYCAN_BIOSYNTHETIC_PROCESS	-0.479413	-0.344698	0.570777	-0.473535	0.34347	0.00219479
GOBP_DERMATAN_SULFATE_PROTEOGLYCAN_METABOLIC_PROCESS	-0.466721	-0.479206	0.310973	0.116363	0.24942	0.127571
GOBP_DESMOSOME_ORGANIZATION	0.034725	-0.367156	0.28058	0.102968	0.364671	-0.462157
GOBP_DETECTION_OF_BIOTIC_STIMULUS	-0.117478	-0.101825	-0.168084	0.335219	-0.203522	0.248364
GOBP_DETECTION_OF_CALCIUM_ION	-0.613285	-0.422664	0.31443	-0.421386	0.553518	0.0988129
GOBP_DETECTION_OF_CELL_DENSITY	0.0354875	-0.169064	0.0447303	0.654902	-0.557618	0.0880108
GOBP_DETECTION_OF_CHEMICAL_STIMULUS	-0.242591	-0.11177	-0.0407358	-0.291118	0.35575	0.0775279
GOBP_DETECTION_OF_CHEMICAL_STIMULUS_INVOLVED_IN_SENSORY_PERCEPTION_OF_SMELL	0.668861	-0.525241	-0.349285	-0.732771	0.833318	-0.0947679
GOBP_DETECTION_OF_CHEMICAL_STIMULUS_INVOLVED_IN_SENSORY_PERCEPTION_OF_TASTE	0.332635	-0.27153	0.423537	-0.360469	0.175127	0.266701
GOBP_DETECTION_OF_EXTERNAL_BIOTIC_STIMULUS	-0.159834	-0.0334263	-0.186718	0.173354	0.0321779	0.275023
GOBP_DETECTION_OF_EXTERNAL_STIMULUS	0.0114679	0.120918	-0.1435	0.165122	0.127329	-0.194004
GOBP_DETECTION_OF_LIGHT_STIMULUS	0.0714883	-0.0966787	-0.0797562	-0.0885394	0.26732	-0.143443
GOBP_DETECTION_OF_LIGHT_STIMULUS_INVOLVED_IN_SENSORY_PERCEPTION	0.0786169	0.0148124	0.0503344	-0.0561485	0.239616	-0.113103
GOBP_DETECTION_OF_LIPOPOLYSACCHARIDE	0.018657	-0.185282	-0.0931785	0.300276	-0.103322	-0.343873
GOBP_DETECTION_OF_MECHANICAL_STIMULUS	-0.0409496	0.26378	-0.248028	0.238532	0.0593549	-0.174079
GOBP_DETECTION_OF_MECHANICAL_STIMULUS_INVOLVED_IN_SENSORY_PERCEPTION	0.0750292	0.253368	-0.185372	0.173756	-0.0999941	-0.128264
GOBP_DETECTION_OF_MECHANICAL_STIMULUS_INVOLVED_IN_SENSORY_PERCEPTION_OF_PAIN	-0.0435433	0.334743	-0.334854	0.0773812	0.203869	-0.0794407
GOBP_DETECTION_OF_MECHANICAL_STIMULUS_INVOLVED_IN_SENSORY_PERCEPTION_OF_SOUND	0.145485	0.297425	0.0313861	0.0718146	-0.283407	-0.11337
GOBP_DETECTION_OF_MOLECULE_OF_BACTERIAL_ORIGIN	-0.221122	0.0209246	-0.156451	0.0827455	0.0707457	0.168356
GOBP_DETECTION_OF_OTHER_ORGANISM	-0.343813	0.0441935	-0.178619	0.221589	-0.0780317	0.35914
GOBP_DETECTION_OF_STIMULUS	-0.0701604	0.0297811	-0.106652	0.136749	0.0976535	-0.00511501
GOBP_DETECTION_OF_STIMULUS_INVOLVED_IN_SENSORY_PERCEPTION_OF_PAIN	-0.159059	0.330384	-0.159702	0.24029	-0.0339896	-0.0484765
GOBP_DETECTION_OF_TEMPERATURE_STIMULUS	-0.124329	0.364225	0.0938122	0.333819	-0.112765	-0.396034
GOBP_DETECTION_OF_TEMPERATURE_STIMULUS_INVOLVED_IN_SENSORY_PERCEPTION_OF_PAIN	-0.231568	0.293856	0.174793	0.378911	-0.352773	-0.344549
GOBP_DETECTION_OF_TEMPERATURE_STIMULUS_INVOLVED_IN_THERMOCEPTION	0.439646	0.414464	-0.0934028	-0.0226306	0.357885	-0.505781
GOBP_DETECTION_OF_VIRUS	-0.739872	-0.499774	0.0521191	0.258362	0.515283	0.182382
GOBP_DETECTION_OF_VISIBLE_LIGHT	-0.0126205	-0.00346397	-0.117537	0.0747563	0.061518	0.0538673
GOBP_DETERMINATION_OF_ADULT_LIFESPAN	0.292508	-0.00105476	0.0249334	0.140112	-0.311683	-0.185502
GOBP_DETERMINATION_OF_DIGESTIVE_TRACT_LEFT_RIGHT_ASYMMETRY	0.406001	0.556933	-0.00191886	-0.165866	-0.257373	-0.57005
GOBP_DETERMINATION_OF_DORSAL_VENTRAL_ASYMMETRY	0.0907884	-0.0988909	0.13799	-0.361254	-0.275387	0.575093
GOBP_DETERMINATION_OF_LEFT_RIGHT_ASYMMETRY_IN_LATERAL_MESODERM	0.563652	0.31648	0.0842461	-0.45285	0.145142	-0.532454
GOBP_DETERMINATION_OF_LIVER_LEFT_RIGHT_ASYMMETRY	0.409243	0.643592	-0.0116323	-0.198508	-0.497683	-0.450329
GOBP_DETERMINATION_OF_PANCREATIC_LEFT_RIGHT_ASYMMETRY	0.57126	0.642488	0.394729	-0.264062	-0.718077	-0.486313
GOBP_DETOXIFICATION	-0.344557	-0.353355	0.00847367	0.131627	0.211273	0.373582
GOBP_DETOXIFICATION_OF_CADMIUM_ION	-0.711412	-0.544889	0.536227	0.0515968	0.010013	0.742088
GOBP_DETOXIFICATION_OF_COPPER_ION	-0.0535629	-0.294889	0.273855	-0.309397	-0.361395	0.214813
GOBP_DETOXIFICATION_OF_INORGANIC_COMPOUND	-0.395471	-0.430133	0.329393	-0.222421	0.194034	0.48962
GOBP_DEVELOPMENTAL_CELL_GROWTH	0.0281537	0.144479	-0.00896706	-0.093733	-0.0352212	-0.0115444
GOBP_DEVELOPMENTAL_GROWTH	0.118993	0.165605	0.02864	-0.0749973	-0.174821	0.00948324
GOBP_DEVELOPMENTAL_GROWTH_INVOLVED_IN_MORPHOGENESIS	0.0634241	0.151931	-0.0345674	-0.0858863	-0.0341724	-0.0233122
GOBP_DEVELOPMENTAL_INDUCTION	0.362549	0.392742	0.34557	-0.275577	-0.292154	-0.142374
GOBP_DEVELOPMENTAL_MATURATION	-0.0498809	-0.0173907	-0.0104869	0.0948765	0.0354395	-0.0540096
GOBP_DEVELOPMENTAL_PIGMENTATION	-0.145032	0.187797	-0.181106	0.161198	-0.0341635	-0.0585748
GOBP_DEVELOPMENTAL_PROCESS_INVOLVED_IN_REPRODUCTION	0.0520828	0.151121	0.0487747	-0.134962	-0.114869	-0.00867175
GOBP_DEVELOPMENT_OF_PRIMARY_FEMALE_SEXUAL_CHARACTERISTICS	0.00667058	0.145943	0.147852	-0.0973697	-0.321034	-0.0121167
GOBP_DEVELOPMENT_OF_PRIMARY_MALE_SEXUAL_CHARACTERISTICS	0.269449	0.264763	-0.0822565	-0.296411	-0.199804	-0.0391727
GOBP_DEVELOPMENT_OF_PRIMARY_SEXUAL_CHARACTERISTICS	0.190054	0.175367	0.0838124	-0.24418	-0.279694	-0.000853722
GOBP_DEVELOPMENT_OF_SECONDARY_FEMALE_SEXUAL_CHARACTERISTICS	0.209238	0.174909	-0.484991	-0.269264	0.446734	-0.136057
GOBP_DEVELOPMENT_OF_SECONDARY_SEXUAL_CHARACTERISTICS	0.228641	-0.0412658	-0.255322	-0.229379	0.285595	0.0839608
GOBP_DE_NOVO_AMP_BIOSYNTHETIC_PROCESS	0.45692	-0.0979772	0.387767	-0.466476	-0.558919	0.324514
GOBP_DE_NOVO_CENTRIOLE_ASSEMBLY	0.813406	0.106831	0.308662	-0.738934	-0.778549	0.587104
GOBP_DE_NOVO_CENTRIOLE_ASSEMBLY_INVOLVED_IN_MULTI_CILIATED_EPITHELIAL_CELL_DIFFERENTIATION	0.813406	0.106831	0.308662	-0.738934	-0.778549	0.587104
GOBP_DE_NOVO_IMP_BIOSYNTHETIC_PROCESS	0.530353	0.191155	0.165157	-0.529887	-0.541025	0.380946
GOBP_DE_NOVO_PROTEIN_FOLDING	-0.266909	-0.331888	-0.165589	0.0558731	0.286103	0.108632
GOBP_DE_NOVO_PYRIMIDINE_NUCLEOBASE_BIOSYNTHETIC_PROCESS	-0.067394	0.0113889	-0.110362	0.314905	-0.624494	-0.0380264
GOBP_DGMP_METABOLIC_PROCESS	-0.476876	-0.223129	-0.407037	-0.125828	0.257232	0.584548
GOBP_DIACYLGLYCEROL_BIOSYNTHETIC_PROCESS	-0.0913259	-0.389305	0.326363	-0.259227	0.216314	0.0180721
GOBP_DIACYLGLYCEROL_CATABOLIC_PROCESS	-0.040654	0.115544	-0.585382	0.343235	0.451472	-0.530933
GOBP_DIACYLGLYCEROL_METABOLIC_PROCESS	0.0788061	-0.0898574	-0.0861784	-0.173444	0.169951	-0.176589
GOBP_DIADENOSINE_POLYPHOSPHATE_CATABOLIC_PROCESS	-0.884606	-0.402134	0.35852	-0.00102867	0.585058	0.0769442
GOBP_DIADENOSINE_POLYPHOSPHATE_METABOLIC_PROCESS	-0.875664	-0.038904	0.379604	-0.153233	0.29042	0.026658
GOBP_DIAPEDESIS	0.438894	-0.00616896	-0.496142	0.0758711	0.17116	0.0784381
GOBP_DIAPHRAGM_DEVELOPMENT	-0.197472	-0.231169	-0.0501043	-0.0936093	0.664626	0.218485
GOBP_DICARBOXYLIC_ACID_BIOSYNTHETIC_PROCESS	-0.210488	0.529924	0.229702	-0.46965	0.333305	-0.226938
GOBP_DICARBOXYLIC_ACID_CATABOLIC_PROCESS	-0.392667	-0.22056	0.435422	-0.386337	0.424958	-0.199833
GOBP_DICARBOXYLIC_ACID_METABOLIC_PROCESS	-0.242784	0.0164894	0.024274	-0.328814	0.404836	-0.155846
GOBP_DICARBOXYLIC_ACID_TRANSPORT	-0.0583934	-0.0418059	-0.20436	0.046599	0.229024	0.0595159
GOBP_DICHOTOMOUS_SUBDIVISION_OF_AN_EPITHELIAL_TERMINAL_UNIT	0.159545	-0.726699	-0.338324	0.606767	0.10045	0.149862
GOBP_DICHOTOMOUS_SUBDIVISION_OF_TERMINAL_UNITS_INVOLVED_IN_SALIVARY_GLAND_BRANCHING	0.20503	-0.699416	-0.392985	0.663595	-0.0921441	0.247111
GOBP_DIENCEPHALON_DEVELOPMENT	0.337613	0.0776954	-0.0350955	-0.129915	-0.132064	-0.098417
GOBP_DIENCEPHALON_MORPHOGENESIS	0.758417	-0.74868	0.570627	-0.33866	0.29891	-0.673387
GOBP_DIET_INDUCED_THERMOGENESIS	-0.166771	-0.0738132	-0.462269	0.647962	-0.152527	0.562798
GOBP_DIGESTION	-0.220839	-0.326477	0.052837	0.0710063	0.453387	-0.0556102
GOBP_DIGESTIVE_SYSTEM_DEVELOPMENT	0.0915565	0.20781	0.0325892	0.132812	-0.218575	0.0753253
GOBP_DIGESTIVE_TRACT_MORPHOGENESIS	0.163827	0.0431354	0.201018	0.0875068	-0.324917	0.109009
GOBP_DIOL_BIOSYNTHETIC_PROCESS	-0.39496	-0.302833	0.0688326	0.157116	0.382503	-0.00404101
GOBP_DIOL_METABOLIC_PROCESS	-0.192361	-0.315871	-0.0527555	-0.0398486	0.379981	0.0139084
GOBP_DIPHOSPHATE_METABOLIC_PROCESS	-0.630384	-0.562887	0.283059	0.615772	-0.00945064	0.481022
GOBP_DIRECT_OSSIFICATION	-0.0140604	-0.723791	-0.600857	0.649931	0.0945816	0.719099
GOBP_DISACCHARIDE_METABOLIC_PROCESS	-0.0424961	0.122143	0.618134	-0.305977	-0.291391	-0.147689
GOBP_DISRUPTION_OF_ANATOMICAL_STRUCTURE_IN_ANOTHER_ORGANISM	-0.269258	-0.271547	0.0451744	0.163796	0.26513	0.220763
GOBP_DISRUPTION_OF_CELLULAR_ANATOMICAL_STRUCTURE_IN_ANOTHER_ORGANISM	-0.367389	-0.802386	0.508777	0.851481	0.352715	-0.652359
GOBP_DISTAL_TUBULE_DEVELOPMENT	0.0891995	0.643974	0.196188	-0.0501959	-0.422009	0.469253
GOBP_DNA_BIOSYNTHETIC_PROCESS	0.277765	0.0624549	0.136086	-0.114987	-0.383434	0.0606981
GOBP_DNA_CATABOLIC_PROCESS	0.243893	0.0239533	-0.0723699	-0.160841	-0.0699163	0.139744
GOBP_DNA_CONFORMATION_CHANGE	0.512824	0.35421	-0.10889	-0.380959	-0.535147	0.225098
GOBP_DNA_DAMAGE_RESPONSE	0.281743	0.221478	-0.0106428	-0.158901	-0.388665	0.0395801
GOBP_DNA_DAMAGE_RESPONSE_SIGNAL_TRANSDUCTION_BY_P53_CLASS_MEDIATOR	0.25034	0.134273	-0.139455	0.0198727	-0.358289	0.24412
GOBP_DNA_DAMAGE_RESPONSE_SIGNAL_TRANSDUCTION_BY_P53_CLASS_MEDIATOR_RESULTING_IN_CELL_CYCLE_ARREST	0.394375	0.055595	-0.330468	0.100438	-0.322357	0.0916712
GOBP_DNA_DAMAGE_RESPONSE_SIGNAL_TRANSDUCTION_RESULTING_IN_TRANSCRIPTION	0.0327619	-0.225085	0.00490424	0.176127	-0.127924	0.263621
GOBP_DNA_DEALKYLATION	0.400907	0.261775	-0.196488	-0.112878	-0.338555	-0.00832602
GOBP_DNA_DEALKYLATION_INVOLVED_IN_DNA_REPAIR	-0.00926715	0.54008	-0.434607	-0.192694	0.426869	-0.41805
GOBP_DNA_DEAMINATION	0.297642	0.00488676	-0.137528	0.0728922	-0.208855	0.20457
GOBP_DNA_DOUBLE_STRAND_BREAK_PROCESSING	0.405511	0.390749	-0.180548	-0.339196	-0.369709	-0.142373
GOBP_DNA_DUPLEX_UNWINDING	0.488494	0.367452	-0.07767	-0.382566	-0.506712	0.0500512
GOBP_DNA_ENDOREDUPLICATION	0.335391	0.7273	0.178616	-0.463992	-0.699433	0.0469838
GOBP_DNA_INTEGRITY_CHECKPOINT_SIGNALING	0.396229	0.255048	0.0121736	-0.205078	-0.456642	0.00655967
GOBP_DNA_LIGATION	0.0387247	0.0126589	-0.238813	0.10649	-0.293476	0.159465
GOBP_DNA_LIGATION_INVOLVED_IN_DNA_REPAIR	0.0361639	-0.133887	-0.207138	0.101334	-0.149246	-0.0165307
GOBP_DNA_METABOLIC_PROCESS	0.329092	0.208309	0.085148	-0.233636	-0.401411	0.0428578
GOBP_DNA_METHYLATION	0.446223	0.292383	0.168281	-0.253651	-0.547785	0.0469831
GOBP_DNA_METHYLATION_DEPENDENT_HETEROCHROMATIN_FORMATION	0.418954	0.37197	0.0265362	-0.337027	-0.557953	0.0632758
GOBP_DNA_METHYLATION_ON_CYTOSINE	0.316203	0.237492	-0.081804	0.0929485	-0.746273	0.069583
GOBP_DNA_MODIFICATION	0.411392	0.242879	0.0521982	-0.13249	-0.389956	0.0562312
GOBP_DNA_RECOMBINATION	0.374266	0.294669	-0.035261	-0.269584	-0.402502	0.0593191
GOBP_DNA_REPAIR	0.346551	0.220389	0.0365964	-0.220769	-0.424816	0.0295317
GOBP_DNA_REPAIR_COMPLEX_ASSEMBLY	0.45418	0.00782295	-0.0353849	-0.68561	-0.21597	0.362078
GOBP_DNA_REPAIR_DEPENDENT_CHROMATIN_REMODELING	-0.0667083	0.0838267	-0.223592	0.0120023	-0.24328	0.303184
GOBP_DNA_REPLICATION	0.404141	0.280459	0.148116	-0.321425	-0.501673	0.0465457
GOBP_DNA_REPLICATION_CHECKPOINT_SIGNALING	0.609995	0.402466	0.279251	-0.559854	-0.57425	-0.381898
GOBP_DNA_REPLICATION_DEPENDENT_CHROMATIN_ASSEMBLY	0.498014	-0.331525	-0.0196173	-0.19508	-0.583165	0.597654
GOBP_DNA_REPLICATION_INITIATION	0.608712	0.507403	0.204604	-0.529033	-0.589617	-0.172518
GOBP_DNA_REPLICATION_SYNTHESIS_OF_RNA_PRIMER	0.742251	0.450989	0.421019	-0.727846	-0.632322	-0.163656
GOBP_DNA_STRAND_ELONGATION	0.503989	0.296964	-0.0453793	-0.244822	-0.585044	-0.0305116
GOBP_DNA_STRAND_ELONGATION_INVOLVED_IN_DNA_REPLICATION	0.672589	0.259575	0.182366	-0.552205	-0.717515	0.0279816
GOBP_DNA_STRAND_RESECTION_INVOLVED_IN_REPLICATION_FORK_PROCESSING	0.549184	0.638371	-0.460937	-0.352785	-0.104006	-0.100119
GOBP_DNA_SYNTHESIS_INVOLVED_IN_DNA_REPAIR	0.368158	0.0768929	0.216792	-0.342406	-0.475312	-0.0763641
GOBP_DNA_TEMPLATED_DNA_REPLICATION	0.469824	0.372712	0.0640746	-0.38334	-0.512998	0.0404395
GOBP_DNA_TEMPLATED_DNA_REPLICATION_MAINTENANCE_OF_FIDELITY	0.560715	0.390829	-0.0998687	-0.327681	-0.536312	0.172684
GOBP_DNA_TEMPLATED_TRANSCRIPTION_ELONGATION	0.26612	0.286048	-0.0883033	-0.210654	-0.415245	0.26758
GOBP_DNA_TEMPLATED_TRANSCRIPTION_INITIATION	0.248092	0.204253	-0.0426201	-0.190722	-0.386911	0.166386
GOBP_DNA_TEMPLATED_TRANSCRIPTION_TERMINATION	0.284524	0.0765922	-0.148597	0.106261	-0.306069	0.0594554
GOBP_DNA_TOPOLOGICAL_CHANGE	0.532883	0.333332	-0.410471	-0.503644	-0.440135	0.334931
GOBP_DNA_UNWINDING_INVOLVED_IN_DNA_REPLICATION	0.579381	0.293441	0.370276	-0.571541	-0.641442	-0.0132586
GOBP_DOLICHOL_LINKED_OLIGOSACCHARIDE_BIOSYNTHETIC_PROCESS	-0.287541	0.0168366	-0.180786	0.354816	0.142501	0.0516185
GOBP_DOLICHOL_METABOLIC_PROCESS	-0.201026	-0.0526358	-0.099855	0.154072	0.102457	0.165321
GOBP_DOPAMINERGIC_NEURON_AXON_GUIDANCE	-0.257108	-0.117663	0.432738	0.160366	0.056764	-0.715804
GOBP_DOPAMINERGIC_NEURON_DIFFERENTIATION	-0.00731995	0.0745334	0.371005	-0.143252	-0.174812	0.117459
GOBP_DOPAMINE_BIOSYNTHETIC_PROCESS	-0.224112	-0.708805	0.498978	-0.243119	0.489918	0.0311292
GOBP_DOPAMINE_METABOLIC_PROCESS	-0.137249	-0.338546	0.0212532	-0.0611068	0.338969	0.180472
GOBP_DOPAMINE_RECEPTOR_SIGNALING_PATHWAY	-0.0889116	-0.22227	0.272442	0.245702	-0.0364561	-0.366439
GOBP_DOPAMINE_SECRETION	-0.133765	0.194958	0.00407105	0.179138	0.00366239	-0.0323339
GOBP_DOPAMINE_TRANSPORT	-0.156619	0.0945415	-0.0880852	0.211777	0.0722745	0.144103
GOBP_DORSAL_AORTA_DEVELOPMENT	-0.0180035	0.13167	0.256522	-0.174983	0.196304	-0.421542
GOBP_DORSAL_AORTA_MORPHOGENESIS	-0.0211613	0.165831	0.289394	-0.407941	0.204685	-0.488627
GOBP_DORSAL_ROOT_GANGLION_DEVELOPMENT	-0.14465	0.260551	-0.314867	0.359359	-0.517953	0.121964
GOBP_DORSAL_SPINAL_CORD_DEVELOPMENT	0.152901	0.00789957	0.190159	-0.538528	0.174196	-0.188818
GOBP_DORSAL_VENTRAL_AXIS_SPECIFICATION	0.0365503	0.537269	-0.320161	0.153878	-0.0256111	-0.0588148
GOBP_DORSAL_VENTRAL_NEURAL_TUBE_PATTERNING	0.167633	0.0577809	-0.116877	0.169314	-0.184941	-0.234303
GOBP_DORSAL_VENTRAL_PATTERN_FORMATION	0.16959	0.172028	-0.108263	0.0215766	-0.17685	0.00125081
GOBP_DOSAGE_COMPENSATION	0.420091	0.456018	0.0710649	-0.450233	-0.584977	-0.195014
GOBP_DOUBLE_STRAND_BREAK_REPAIR	0.321033	0.246563	-0.0327276	-0.232943	-0.379098	0.0552091
GOBP_DOUBLE_STRAND_BREAK_REPAIR_INVOLVED_IN_MEIOTIC_RECOMBINATION	0.482351	0.732906	-0.25347	-0.773892	-0.167787	-0.2925
GOBP_DOUBLE_STRAND_BREAK_REPAIR_VIA_BREAK_INDUCED_REPLICATION	0.430369	0.421458	0.443674	-0.570237	-0.715108	0.201557
GOBP_DOUBLE_STRAND_BREAK_REPAIR_VIA_CLASSICAL_NONHOMOLOGOUS_END_JOINING	0.192685	0.385281	-0.310543	-0.441995	-0.0374668	0.332383
GOBP_DOUBLE_STRAND_BREAK_REPAIR_VIA_NONHOMOLOGOUS_END_JOINING	0.180683	0.0664149	-0.186691	0.0399206	-0.337365	0.0831203
GOBP_DOUBLE_STRAND_BREAK_REPAIR_VIA_SINGLE_STRAND_ANNEALING	0.385683	0.29657	0.0252892	-0.423571	-0.426083	0.224178
GOBP_DOUBLE_STRAND_BREAK_REPAIR_VIA_SYNTHESIS_DEPENDENT_STRAND_ANNEALING	0.599326	0.290044	-0.42318	-0.724375	-0.190457	0.0411575
GOBP_DRINKING_BEHAVIOR	0.312719	-0.0795333	0.462496	-0.60216	0.291876	-0.10903
GOBP_DTMP_BIOSYNTHETIC_PROCESS	0.618077	-0.0597364	-0.000823102	-0.456388	-0.0597352	0.0348093
GOBP_DTMP_CATABOLIC_PROCESS	-0.327927	-0.032974	-0.33302	-0.0732266	0.58285	-0.25075
GOBP_DTMP_METABOLIC_PROCESS	0.343051	-0.0199884	-0.157496	-0.279201	0.130722	-0.183815
GOBP_DUCTUS_ARTERIOSUS_CLOSURE	0.515611	0.249949	-0.0462309	0.460877	-0.438463	0.210502
GOBP_DUMP_METABOLIC_PROCESS	-0.062301	-0.00461335	-0.269097	-0.0322155	0.178798	-0.244139
GOBP_D_AMINO_ACID_TRANSPORT	-0.0223535	-0.634029	-0.345916	0.574074	-0.0969136	0.6057
GOBP_D_ASPARTATE_IMPORT_ACROSS_PLASMA_MEMBRANE	-0.0464641	-0.688611	-0.311369	0.379672	0.0413552	0.674504
GOBP_EARLY_ENDOSOME_TO_GOLGI_TRANSPORT	-0.302498	0.148658	-0.0726706	-0.109437	0.315588	-0.499306
GOBP_EARLY_ENDOSOME_TO_RECYCLING_ENDOSOME_TRANSPORT	-0.323666	0.353062	-0.672072	0.505922	0.0397119	0.486671
GOBP_EAR_DEVELOPMENT	0.146964	-0.0137652	-0.0458756	0.103494	-0.0826869	0.0845485
GOBP_EAR_MORPHOGENESIS	0.0648773	-0.0737713	0.0691315	0.109678	-0.0634329	0.0391267
GOBP_EATING_BEHAVIOR	-0.163505	-0.20032	-0.0767508	0.0908883	0.317422	-0.109582
GOBP_ECTODERMAL_CELL_DIFFERENTIATION	-0.703591	-0.195337	0.726986	0.471428	-0.213346	0.227745
GOBP_ECTODERMAL_PLACODE_DEVELOPMENT	0.289681	-0.0288269	-0.255573	0.133739	-0.319722	0.20929
GOBP_ECTODERM_DEVELOPMENT	-0.38062	0.124201	-0.0433082	-0.0366691	0.0726229	0.104037
GOBP_ECTODERM_FORMATION	-0.573122	-0.194885	0.740647	0.561817	-0.229016	0.172021
GOBP_ECTOPIC_GERM_CELL_PROGRAMMED_CELL_DEATH	-0.0954124	-5.93724e-05	0.0168177	0.228776	-0.269382	0.136917
GOBP_EGG_ACTIVATION	-0.1522	-0.141784	0.103514	0.242123	-0.339407	0.253234
GOBP_ELASTIC_FIBER_ASSEMBLY	-0.0463976	-0.414283	-0.0602607	0.000518761	0.367846	0.330527
GOBP_ELASTIN_METABOLIC_PROCESS	-0.230992	-0.481179	0.0671509	-0.150287	0.311945	0.134683
GOBP_ELECTRON_TRANSPORT_CHAIN	-0.472574	-0.228888	-0.269145	-0.200635	0.56882	0.382003
GOBP_EMBRYONIC_APPENDAGE_MORPHOGENESIS	0.19494	0.0453717	0.159841	0.114955	-0.28274	-0.0505635
GOBP_EMBRYONIC_AXIS_SPECIFICATION	0.328852	0.0262612	-0.0482473	0.00991856	-0.211942	-0.24283
GOBP_EMBRYONIC_BODY_MORPHOGENESIS	0.437643	0.520204	0.179767	-0.301242	-0.482405	-0.339857
GOBP_EMBRYONIC_BRAIN_DEVELOPMENT	0.339596	-0.0195315	-0.241108	0.179254	-0.333151	0.104302
GOBP_EMBRYONIC_CAMERA_TYPE_EYE_DEVELOPMENT	0.420751	0.328827	0.0637949	0.0264769	-0.39881	-0.300572
GOBP_EMBRYONIC_CAMERA_TYPE_EYE_FORMATION	0.417952	0.434255	-0.0646997	-0.11435	-0.465643	0.124117
GOBP_EMBRYONIC_CAMERA_TYPE_EYE_MORPHOGENESIS	0.491399	0.416417	-0.109998	0.0238242	-0.443433	-0.29311
GOBP_EMBRYONIC_CLEAVAGE	0.0693653	0.650197	-0.186062	0.144811	-0.570017	-0.0315023
GOBP_EMBRYONIC_CRANIAL_SKELETON_MORPHOGENESIS	-0.0409624	0.195538	0.300981	-0.0360684	-0.179744	0.0850622
GOBP_EMBRYONIC_DIGESTIVE_TRACT_DEVELOPMENT	0.0178441	0.203539	0.0924887	0.0639644	-0.0421149	0.320708
GOBP_EMBRYONIC_DIGESTIVE_TRACT_MORPHOGENESIS	0.106542	0.330101	0.136135	0.0488285	-0.368438	0.261796
GOBP_EMBRYONIC_DIGIT_MORPHOGENESIS	0.29016	0.0501444	0.183047	-0.00100857	-0.2835	-0.174375
GOBP_EMBRYONIC_EYE_MORPHOGENESIS	0.357386	0.388857	-0.07603	0.0259955	-0.250119	-0.278005
GOBP_EMBRYONIC_FORELIMB_MORPHOGENESIS	0.113973	0.0394964	0.0456982	0.0825447	-0.179949	0.153548
GOBP_EMBRYONIC_HEART_TUBE_DEVELOPMENT	0.201946	0.0489408	0.188213	0.0503699	-0.213142	-0.202639
GOBP_EMBRYONIC_HEART_TUBE_LEFT_RIGHT_PATTERN_FORMATION	0.56077	0.0548011	0.318934	-0.0139032	0.178671	-0.772723
GOBP_EMBRYONIC_HEART_TUBE_MORPHOGENESIS	0.226625	0.0928835	0.135185	-0.0181568	-0.167152	-0.244312
GOBP_EMBRYONIC_HEMOPOIESIS	0.122541	0.187806	0.0118824	-0.0434336	-0.147054	-0.0638925
GOBP_EMBRYONIC_HINDGUT_MORPHOGENESIS	0.046084	0.0879226	0.595157	-0.816239	0.0867514	0.580543
GOBP_EMBRYONIC_HINDLIMB_MORPHOGENESIS	0.149644	0.181798	-0.151131	0.369743	-0.304453	-0.0324794
GOBP_EMBRYONIC_MORPHOGENESIS	0.166643	0.165628	0.0692471	0.0284985	-0.198903	-0.106207
GOBP_EMBRYONIC_NEUROCRANIUM_MORPHOGENESIS	-0.0895162	0.627907	0.492209	-0.547374	-0.0754936	-0.287266
GOBP_EMBRYONIC_ORGAN_DEVELOPMENT	0.102661	0.0805806	0.0956027	0.0283845	-0.125979	-0.0818251
GOBP_EMBRYONIC_ORGAN_MORPHOGENESIS	0.0985291	0.0796639	0.155712	0.059567	-0.131955	-0.0680163
GOBP_EMBRYONIC_PATTERN_SPECIFICATION	0.07959	0.0631122	-0.0340046	0.0758747	-0.137005	-0.10438
GOBP_EMBRYONIC_PLACENTA_DEVELOPMENT	0.102087	0.143338	0.0265957	-0.0484894	0.0295446	-0.151543
GOBP_EMBRYONIC_PLACENTA_MORPHOGENESIS	0.0794874	0.380515	0.153501	-0.209105	-0.0984172	-0.200808
GOBP_EMBRYONIC_PROCESS_INVOLVED_IN_FEMALE_PREGNANCY	0.287206	-0.176027	0.21476	-0.2866	0.277724	-0.437877
GOBP_EMBRYONIC_RETINA_MORPHOGENESIS_IN_CAMERA_TYPE_EYE	0.378122	0.89811	-0.487849	-0.257201	-0.671303	-0.484742
GOBP_EMBRYONIC_SKELETAL_JOINT_DEVELOPMENT	-0.357897	0.288057	0.311182	0.000172955	-0.180811	0.102655
GOBP_EMBRYONIC_SKELETAL_JOINT_MORPHOGENESIS	-0.306747	0.330223	0.455115	-0.26426	-0.285138	0.0969482
GOBP_EMBRYONIC_SKELETAL_SYSTEM_DEVELOPMENT	0.152522	0.0593331	0.255455	0.0534259	-0.182964	-0.060031
GOBP_EMBRYONIC_SKELETAL_SYSTEM_MORPHOGENESIS	0.0108049	0.165485	0.326074	-0.0125633	-0.18404	-0.0220217
GOBP_EMBRYONIC_VISCEROCRANIUM_MORPHOGENESIS	-0.0493744	0.569601	0.616459	-0.415309	-0.249607	-0.560547
GOBP_EMBRYO_DEVELOPMENT	0.126636	0.134777	0.0405659	0.0381897	-0.205284	-0.0669474
GOBP_EMBRYO_DEVELOPMENT_ENDING_IN_BIRTH_OR_EGG_HATCHING	0.132574	0.165105	0.046369	0.0128818	-0.22567	-0.055255
GOBP_EMBRYO_IMPLANTATION	-0.00920456	-0.162585	0.0698064	0.0252567	0.0135588	0.155825
GOBP_ENAMEL_MINERALIZATION	0.0914887	-0.326271	-0.191675	0.115271	0.605541	-0.148067
GOBP_ENDOCANNABINOID_SIGNALING_PATHWAY	-0.526753	0.566712	-0.189174	0.594794	0.177977	-0.615438
GOBP_ENDOCARDIAL_CELL_DIFFERENTIATION	-0.344922	0.34983	-0.533608	0.141918	0.252363	0.178158
GOBP_ENDOCARDIAL_CUSHION_DEVELOPMENT	0.170282	0.0888703	0.0123395	-0.165613	0.0705753	0.0384518
GOBP_ENDOCARDIAL_CUSHION_FORMATION	-0.0955589	-0.0785105	-0.218384	0.00780377	0.309002	0.300755
GOBP_ENDOCARDIAL_CUSHION_FUSION	-0.27363	0.490788	0.273456	-0.199017	0.0677914	-0.175585
GOBP_ENDOCARDIAL_CUSHION_MORPHOGENESIS	0.0830017	-0.0209596	-0.165752	-0.124197	0.157364	0.238311
GOBP_ENDOCARDIAL_CUSHION_TO_MESENCHYMAL_TRANSITION	0.0378257	-0.61158	0.0737546	-0.121347	0.374284	0.109665
GOBP_ENDOCARDIUM_DEVELOPMENT	-0.182174	0.284887	-0.367672	-0.0607316	0.316867	0.27944
GOBP_ENDOCARDIUM_MORPHOGENESIS	-0.375433	-0.0832851	-0.115659	0.405607	0.0267044	0.53296
GOBP_ENDOCHONDRAL_BONE_MORPHOGENESIS	-0.046012	-0.146628	0.345538	-0.104698	-0.0440673	0.012242
GOBP_ENDOCRINE_HORMONE_SECRETION	-0.266574	-0.0304608	-0.156485	0.0391405	0.344205	-0.00382662
GOBP_ENDOCRINE_PANCREAS_DEVELOPMENT	0.103743	0.160862	0.239509	-0.126958	0.0907597	-0.156636
GOBP_ENDOCRINE_PROCESS	-0.227879	-0.14195	-0.117275	0.176494	0.343894	0.0848104
GOBP_ENDOCRINE_SYSTEM_DEVELOPMENT	0.10292	0.195288	0.151974	-0.130754	-0.186998	0.05744
GOBP_ENDOCYTIC_RECYCLING	-0.231709	-0.14418	-0.172659	0.118767	0.160709	0.202757
GOBP_ENDOCYTOSIS	-0.200342	-0.0386741	-0.162376	0.0828278	0.189414	0.100278
GOBP_ENDOCYTOSIS_INVOLVED_IN_VIRAL_ENTRY_INTO_HOST_CELL	-0.453528	-0.171949	-0.0482585	0.176775	0.494086	0.316644
GOBP_ENDODERMAL_CELL_DIFFERENTIATION	0.0884599	0.0445438	0.126682	-0.0800296	-0.406039	0.204781
GOBP_ENDODERMAL_CELL_FATE_COMMITMENT	-0.0511495	-0.128488	0.406635	-0.0360376	-0.398519	0.14782
GOBP_ENDODERMAL_CELL_FATE_SPECIFICATION	-0.286321	-0.586436	-0.409655	0.72928	0.659055	0.043201
GOBP_ENDODERM_DEVELOPMENT	0.177466	0.20899	-0.0531589	-0.173364	-0.227932	0.04413
GOBP_ENDODERM_FORMATION	0.0129951	0.186563	0.111521	-0.126266	-0.306705	-0.00326155
GOBP_ENDOLYSOSOMAL_TOLL_LIKE_RECEPTOR_SIGNALING_PATHWAY	-0.0347487	-0.124121	-0.310493	0.0344775	0.139567	0.253826
GOBP_ENDOMEMBRANE_SYSTEM_ORGANIZATION	-0.265195	-0.0804518	-0.0579357	0.116868	0.207252	-0.0374116
GOBP_ENDONUCLEOLYTIC_CLEAVAGE_IN_5_ETS_OF_TRICISTRONIC_RRNA_TRANSCRIPT_SSU_RRNA_5_8S_RRNA_LSU_RRNA	-0.501364	7.93988e-05	-0.522285	0.277761	0.0190685	0.340354
GOBP_ENDONUCLEOLYTIC_CLEAVAGE_IN_ITS1_TO_SEPARATE_SSU_RRNA_FROM_5_8S_RRNA_AND_LSU_RRNA_FROM_TRICISTRONIC_RRNA_TRANSCRIPT_SSU_RRNA_5_8S_RRNA_LSU_RRNA	-0.354235	0.156619	-0.357699	-0.0683107	-0.0240196	0.273205
GOBP_ENDONUCLEOLYTIC_CLEAVAGE_OF_TRICISTRONIC_RRNA_TRANSCRIPT_SSU_RRNA_5_8S_RRNA_LSU_RRNA	0.124674	0.334769	-0.266135	-0.328492	-0.240234	0.0289141
GOBP_ENDOPLASMIC_RETICULUM_CALCIUM_ION_HOMEOSTASIS	-0.491907	-0.0135722	-0.11197	0.252138	0.407726	-0.268201
GOBP_ENDOPLASMIC_RETICULUM_LOCALIZATION	-0.387608	-0.127322	-0.0276795	0.00390335	0.245778	0.183493
GOBP_ENDOPLASMIC_RETICULUM_MEMBRANE_ORGANIZATION	-0.582734	-0.551069	0.443939	-0.162512	0.595297	0.114446
GOBP_ENDOPLASMIC_RETICULUM_ORGANIZATION	-0.241708	-0.257783	0.103103	-0.00410189	0.398316	-0.198674
GOBP_ENDOPLASMIC_RETICULUM_PLASMA_MEMBRANE_TETHERING	-0.164952	-0.207827	-0.133333	0.132614	0.298606	0.311062
GOBP_ENDOPLASMIC_RETICULUM_TO_CYTOSOL_TRANSPORT	-0.512038	-0.244379	0.0758655	0.0432744	0.56388	-0.437034
GOBP_ENDOPLASMIC_RETICULUM_TO_GOLGI_VESICLE_MEDIATED_TRANSPORT	-0.379697	-0.261509	0.103609	-0.196168	0.387733	-0.186399
GOBP_ENDOPLASMIC_RETICULUM_TUBULAR_NETWORK_FORMATION	-0.510321	-0.838756	0.687991	0.103011	0.803934	-0.336246
GOBP_ENDOPLASMIC_RETICULUM_TUBULAR_NETWORK_ORGANIZATION	-0.171875	-0.259527	-0.239595	0.0886759	0.335249	0.0150538
GOBP_ENDOPLASMIC_RETICULUM_UNFOLDED_PROTEIN_RESPONSE	-0.397174	-0.165683	0.0395812	0.115609	0.346325	-0.207197
GOBP_ENDOSOMAL_TRANSPORT	-0.216589	-0.0101282	-0.251832	0.0911109	0.162104	0.102951
GOBP_ENDOSOMAL_VESICLE_FUSION	-0.0162829	-0.0452276	-0.248034	0.299801	0.285864	-0.206097
GOBP_ENDOSOME_ORGANIZATION	-0.248123	-0.255389	-0.392792	0.178964	0.373328	0.103012
GOBP_ENDOSOME_TO_LYSOSOME_TRANSPORT	-0.305086	-0.101407	-0.106668	0.124622	0.326386	-0.0573225
GOBP_ENDOSOME_TO_LYSOSOME_TRANSPORT_VIA_MULTIVESICULAR_BODY_SORTING_PATHWAY	-0.568822	-0.429134	0.0868374	0.292526	0.479679	0.309981
GOBP_ENDOSOME_TO_PLASMA_MEMBRANE_PROTEIN_TRANSPORT	-0.245298	-0.0532231	-0.321381	0.365761	0.0241946	0.339783
GOBP_ENDOTHELIAL_CELL_ACTIVATION	-0.175477	0.0881136	0.0755796	-0.0750959	-0.0681814	0.283824
GOBP_ENDOTHELIAL_CELL_APOPTOTIC_PROCESS	-0.0090512	0.146462	-0.311269	-0.000898356	-0.00100861	0.137548
GOBP_ENDOTHELIAL_CELL_CHEMOTAXIS	-0.135863	-0.255403	-0.214504	0.225921	0.154926	0.22606
GOBP_ENDOTHELIAL_CELL_DEVELOPMENT	-0.185061	0.179498	-0.146933	0.216952	0.102756	-0.243179
GOBP_ENDOTHELIAL_CELL_FATE_COMMITMENT	-0.280131	0.41091	-0.323456	-0.370761	0.284917	0.332351
GOBP_ENDOTHELIAL_CELL_MATRIX_ADHESION	0.283133	-0.0435579	-0.671106	-0.0716559	0.247721	0.21648
GOBP_ENDOTHELIAL_CELL_MATRIX_ADHESION_VIA_FIBRONECTIN	0.187426	0.146486	-0.671286	-0.470096	0.151061	0.538003
GOBP_ENDOTHELIAL_CELL_MIGRATION	-0.0972754	-0.107391	-0.0859214	0.129815	0.119066	0.0306795
GOBP_ENDOTHELIAL_CELL_MORPHOGENESIS	-0.187464	0.210967	-0.424659	0.55605	-0.132345	-0.121352
GOBP_ENDOTHELIAL_CELL_PROLIFERATION	-0.155172	-0.0537217	-0.0889171	0.0495082	0.175293	0.0224492
GOBP_ENDOTHELIN_RECEPTOR_SIGNALING_PATHWAY	0.268671	-0.260899	0.480274	0.0343206	-0.406518	-0.260694
GOBP_ENDOTHELIUM_DEVELOPMENT	-0.137308	0.104874	-0.0683211	0.132022	0.074319	-0.0868134
GOBP_ENERGY_COUPLED_PROTON_TRANSMEMBRANE_TRANSPORT_AGAINST_ELECTROCHEMICAL_GRADIENT	-0.722573	-0.234229	-0.236561	-0.372189	0.654142	0.735464
GOBP_ENERGY_DERIVATION_BY_OXIDATION_OF_ORGANIC_COMPOUNDS	-0.403853	-0.187071	-0.0953282	-0.0314002	0.431188	0.0838843
GOBP_ENERGY_HOMEOSTASIS	-0.0286968	-0.182927	-0.177144	0.249355	0.0555582	0.0110394
GOBP_ENERGY_RESERVE_METABOLIC_PROCESS	-0.155425	-0.0386943	0.207989	0.1957	-0.0463851	-0.213767
GOBP_ENGULFMENT_OF_APOPTOTIC_CELL	-0.334347	0.141248	-0.376097	-0.232921	0.447414	-0.0517454
GOBP_ENSHEATHMENT_OF_NEURONS	-0.206503	-0.0956662	0.0599211	0.21471	0.0303576	0.0252314
GOBP_ENTERIC_NERVOUS_SYSTEM_DEVELOPMENT	0.357017	-0.280899	0.202018	0.600261	-0.291607	-0.233031
GOBP_ENTEROENDOCRINE_CELL_DIFFERENTIATION	-0.0240012	0.278786	0.217012	-0.0944879	0.0595263	-0.286263
GOBP_ENTRAINMENT_OF_CIRCADIAN_CLOCK	-0.433025	0.161906	-0.0727678	0.267166	-0.137387	0.0125524
GOBP_ENTRY_INTO_HOST	-0.225787	-0.239232	-0.0551771	0.256121	0.287042	0.0468213
GOBP_ENTRY_OF_BACTERIUM_INTO_HOST_CELL	0.0349133	-0.148002	-0.435777	0.247615	-0.223289	-0.0390287
GOBP_ENUCLEATE_ERYTHROCYTE_DIFFERENTIATION	-0.251338	0.172389	0.292015	0.120739	-0.148883	0.224508
GOBP_ENZYME_LINKED_RECEPTOR_PROTEIN_SIGNALING_PATHWAY	0.0154677	0.00737918	0.0669925	0.0238627	-0.0671045	0.0294674
GOBP_EOSINOPHIL_ACTIVATION	0.29607	-0.32949	-0.435584	0.526406	-0.255175	0.395281
GOBP_EOSINOPHIL_CHEMOTAXIS	-0.365565	-0.255681	-0.0570623	0.110324	0.446452	0.306251
GOBP_EOSINOPHIL_DIFFERENTIATION	0.0757202	0.0015775	-0.782383	0.745066	0.206961	0.421286
GOBP_EOSINOPHIL_MEDIATED_IMMUNITY	0.28583	-0.0460905	-0.44051	0.461888	-0.254947	0.377987
GOBP_EOSINOPHIL_MIGRATION	-0.243001	-0.268712	-0.187659	0.181627	0.380683	0.429763
GOBP_EPHRIN_RECEPTOR_SIGNALING_PATHWAY	0.254518	0.142618	-0.0983063	-0.0124256	0.0787149	-0.136313
GOBP_EPIBOLY	-0.154842	0.281541	-0.0256654	-0.185819	-0.101774	0.0697398
GOBP_EPIDERMAL_CELL_DIFFERENTIATION	0.176838	0.176855	0.0811184	-0.0784555	-0.186964	-0.0704401
GOBP_EPIDERMAL_CELL_FATE_SPECIFICATION	-0.123974	0.583498	0.349182	-0.364381	-0.52841	0.520779
GOBP_EPIDERMAL_GROWTH_FACTOR_RECEPTOR_SIGNALING_PATHWAY	0.114824	0.0594884	0.203325	-0.138723	-0.152258	-0.13317
GOBP_EPIDERMIS_DEVELOPMENT	0.0629069	0.146358	0.0310805	-0.00740068	-0.012346	-0.115215
GOBP_EPIDERMIS_MORPHOGENESIS	-0.0540599	0.16676	0.0840459	0.296967	-0.339052	0.0631758
GOBP_EPIGENETIC_PROGRAMING_OF_FEMALE_PRONUCLEUS	0.673776	0.590075	-0.508504	-0.344337	-0.338516	-0.355767
GOBP_EPIGENETIC_PROGRAMING_OF_MALE_PRONUCLEUS	0.503144	0.708843	0.612645	-0.508391	-0.785037	-0.713551
GOBP_EPIGENETIC_PROGRAMMING_IN_THE_ZYGOTIC_PRONUCLEI	0.444871	0.624646	0.463837	-0.466304	-0.538856	-0.484133
GOBP_EPIGENETIC_REGULATION_OF_GENE_EXPRESSION	0.351536	0.302734	0.111637	-0.28669	-0.491746	-0.0518897
GOBP_EPINEPHRINE_SECRETION	0.70265	-0.849527	-0.567512	0.0728295	-0.110822	0.807365
GOBP_EPINEPHRINE_TRANSPORT	0.70265	-0.849527	-0.567512	0.0728295	-0.110822	0.807365
GOBP_EPITHELIAL_CELL_APOPTOTIC_PROCESS	0.0109892	0.128691	-0.125851	-0.0865693	-0.0563535	0.0851675
GOBP_EPITHELIAL_CELL_CELL_ADHESION	-0.213206	-0.254968	0.212267	0.279848	-0.203393	0.130241
GOBP_EPITHELIAL_CELL_DEVELOPMENT	0.0118316	0.1572	-0.044386	0.080603	0.0252753	-0.104093
GOBP_EPITHELIAL_CELL_DIFFERENTIATION	0.0890561	0.130516	0.0330657	-0.00699414	-0.108148	-0.0149185
GOBP_EPITHELIAL_CELL_DIFFERENTIATION_INVOLVED_IN_KIDNEY_DEVELOPMENT	0.150183	-0.294692	0.130253	0.385338	-0.25271	0.237641
GOBP_EPITHELIAL_CELL_DIFFERENTIATION_INVOLVED_IN_PROSTATE_GLAND_DEVELOPMENT	-0.20485	0.168313	-0.230111	0.301455	-0.454723	0.365734
GOBP_EPITHELIAL_CELL_FATE_COMMITMENT	0.314958	0.172148	-0.0819987	-0.448572	0.0710227	0.329491
GOBP_EPITHELIAL_CELL_MATURATION	-0.0033556	-0.177874	0.0134076	-0.201625	0.269759	0.0151671
GOBP_EPITHELIAL_CELL_MORPHOGENESIS	0.0712372	0.331839	-0.134898	0.107712	-0.126389	-0.0740866
GOBP_EPITHELIAL_CELL_PROLIFERATION	-0.0147348	-0.0334479	0.0559155	0.0566983	-0.0243439	0.0356246
GOBP_EPITHELIAL_CELL_PROLIFERATION_INVOLVED_IN_LUNG_MORPHOGENESIS	0.0321241	-0.119177	0.276926	-0.162738	-0.208318	0.184653
GOBP_EPITHELIAL_CELL_PROLIFERATION_INVOLVED_IN_MAMMARY_GLAND_DUCT_ELONGATION	0.696749	-0.300634	0.2368	0.589498	-0.564135	-0.527959
GOBP_EPITHELIAL_CELL_PROLIFERATION_INVOLVED_IN_PROSTATE_GLAND_DEVELOPMENT	0.0227787	0.133759	-0.0739136	-0.393655	-0.170423	0.114513
GOBP_EPITHELIAL_CELL_PROLIFERATION_INVOLVED_IN_SALIVARY_GLAND_MORPHOGENESIS	-0.441721	0.658108	0.262053	0.330204	0.118382	-0.348593
GOBP_EPITHELIAL_CILIUM_MOVEMENT_INVOLVED_IN_DETERMINATION_OF_LEFT_RIGHT_ASYMMETRY	0.67072	0.455211	0.00975477	-0.0146807	-0.346742	-0.575725
GOBP_EPITHELIAL_FLUID_TRANSPORT	-0.0058637	-0.132156	-0.024698	0.532242	0.224526	0.00459628
GOBP_EPITHELIAL_MESENCHYMAL_CELL_SIGNALING	0.0327824	-0.137439	0.697376	-0.466046	0.135983	-0.591866
GOBP_EPITHELIAL_STRUCTURE_MAINTENANCE	0.0888097	-0.354251	-0.0326632	-0.0581561	0.356091	0.337533
GOBP_EPITHELIAL_TO_MESENCHYMAL_TRANSITION	-0.00440228	-0.0024412	0.081144	-0.0548601	-0.0576463	0.0211555
GOBP_EPITHELIAL_TO_MESENCHYMAL_TRANSITION_INVOLVED_IN_ENDOCARDIAL_CUSHION_FORMATION	-0.319982	-0.338235	-0.19902	0.359468	0.361383	0.425431
GOBP_EPITHELIAL_TUBE_BRANCHING_INVOLVED_IN_LUNG_MORPHOGENESIS	0.148288	0.0428974	-0.113375	-0.017409	-0.0378362	-0.015646
GOBP_EPITHELIAL_TUBE_MORPHOGENESIS	0.102195	0.196007	0.0608267	-0.0341135	-0.126409	-0.0965371
GOBP_EPITHELIUM_DEVELOPMENT	0.0860594	0.100843	0.0369218	0.0304587	-0.121847	-0.0521954
GOBP_EPOXYGENASE_P450_PATHWAY	-0.58112	-0.375986	-0.712542	0.192553	0.832682	0.331619
GOBP_EQUILIBRIOCEPTION	0.276131	0.130317	-0.329863	-0.0396653	-0.0780468	0.0872368
GOBP_ERAD_PATHWAY	-0.349044	-0.160257	0.0575399	0.152705	0.255761	-0.270697
GOBP_ERBB2_EGFR_SIGNALING_PATHWAY	-0.207428	0.175767	0.461622	-0.0744226	-0.225252	0.0130524
GOBP_ERBB2_ERBB4_SIGNALING_PATHWAY	-0.378604	0.355918	0.802056	-0.73294	0.105183	-0.120587
GOBP_ERBB2_SIGNALING_PATHWAY	-0.189862	-0.137118	0.299351	-0.0339134	0.0296659	0.0850594
GOBP_ERBB3_SIGNALING_PATHWAY	-0.352489	-0.323399	0.420294	0.147005	0.103132	-0.13916
GOBP_ERBB4_ERBB4_SIGNALING_PATHWAY	0.374976	0.0176943	0.00514368	-0.490334	0.252581	0.393322
GOBP_ERBB4_SIGNALING_PATHWAY	-0.0203853	-0.0349851	0.501124	-0.358474	-0.0768627	0.092972
GOBP_ERBB_SIGNALING_PATHWAY	0.0475892	0.0406094	0.207156	-0.141165	-0.105711	-0.057499
GOBP_ERK1_AND_ERK2_CASCADE	-0.0711203	-0.0946151	-0.0636071	0.101428	0.0474553	0.146047
GOBP_ERK5_CASCADE	-0.596558	-0.197475	0.437295	0.148782	-0.0422584	-0.346088
GOBP_ERROR_PRONE_TRANSLESION_SYNTHESIS	0.561755	0.41715	-0.108236	-0.459682	-0.605719	-0.0883884
GOBP_ERYTHROCYTE_DEVELOPMENT	0.0636681	0.25086	-0.144331	-0.127271	0.16279	-0.431979
GOBP_ERYTHROCYTE_HOMEOSTASIS	-0.0434786	0.171233	7.42066e-05	-0.0862262	0.0129864	-0.0175676
GOBP_ERYTHROCYTE_MATURATION	0.296791	-0.026726	0.0395681	0.0212593	0.0315238	-0.444614
GOBP_ERYTHROSE_4_PHOSPHATE_PHOSPHOENOLPYRUVATE_FAMILY_AMINO_ACID_CATABOLIC_PROCESS	-0.503695	-0.586037	-0.362714	-0.489094	0.760099	0.581129
GOBP_ER_ASSOCIATED_MISFOLDED_PROTEIN_CATABOLIC_PROCESS	-0.379985	0.0865242	-0.595646	0.104506	0.475049	0.142808
GOBP_ER_NUCLEUS_SIGNALING_PATHWAY	-0.421488	0.00318712	0.160394	0.144649	0.106932	-0.240597
GOBP_ER_OVERLOAD_RESPONSE	-0.40584	0.0921453	0.266865	0.378826	-0.203551	-0.232921
GOBP_ESTABLISHMENT_OF_BLOOD_BRAIN_BARRIER	0.0071158	-0.0821742	0.0571022	0.24802	-0.208776	0.116347
GOBP_ESTABLISHMENT_OF_BLOOD_NERVE_BARRIER	0.149404	-0.487623	0.7987	-0.0743642	-0.216848	-0.0325036
GOBP_ESTABLISHMENT_OF_BLOOD_RETINAL_BARRIER	0.0491693	0.376423	0.173984	0.117096	-0.246725	-0.365795
GOBP_ESTABLISHMENT_OF_CELL_POLARITY	0.179509	0.256655	-0.185344	0.0814335	-0.197255	-0.025266
GOBP_ESTABLISHMENT_OF_CENTROSOME_LOCALIZATION	0.226363	0.509067	0.0504771	-0.251217	-0.295424	0.25048
GOBP_ESTABLISHMENT_OF_ENDOTHELIAL_BARRIER	-0.16218	0.137667	-0.0539153	0.185473	0.104684	-0.290267
GOBP_ESTABLISHMENT_OF_ENDOTHELIAL_INTESTINAL_BARRIER	-0.074018	0.0728771	-0.253754	0.2513	0.135309	-0.384049
GOBP_ESTABLISHMENT_OF_EPITHELIAL_CELL_APICAL_BASAL_POLARITY	0.327347	0.109144	-0.181483	0.2545	-0.333976	0.066392
GOBP_ESTABLISHMENT_OF_EPITHELIAL_CELL_POLARITY	0.279137	0.291563	-0.432019	0.216182	-0.211258	0.0621843
GOBP_ESTABLISHMENT_OF_GOLGI_LOCALIZATION	-0.401709	-0.146213	0.60949	-0.00993532	-0.382292	0.352662
GOBP_ESTABLISHMENT_OF_LEFT_RIGHT_ASYMMETRY	0.802373	0.21966	-0.565453	0.540081	-0.688884	-0.0323665
GOBP_ESTABLISHMENT_OF_LYMPHOCYTE_POLARITY	-0.298743	0.415517	-0.224552	0.302227	-0.310953	0.396619
GOBP_ESTABLISHMENT_OF_MEIOTIC_SPINDLE_LOCALIZATION	-0.237188	0.581579	-0.346584	-0.240743	0.173932	-0.216688
GOBP_ESTABLISHMENT_OF_MITOCHONDRION_LOCALIZATION	-0.0736151	0.0307231	-0.237071	-0.382794	0.470181	-0.159942
GOBP_ESTABLISHMENT_OF_MITOCHONDRION_LOCALIZATION_MICROTUBULE_MEDIATED	-0.0533564	0.0313678	-0.408764	-0.423831	0.5414	-0.140093
GOBP_ESTABLISHMENT_OF_MITOTIC_SPINDLE_LOCALIZATION	0.280526	0.303017	0.211282	-0.231328	-0.358386	-0.00670068
GOBP_ESTABLISHMENT_OF_ORGANELLE_LOCALIZATION	0.00324439	0.0871506	-0.0755147	-0.0560439	-0.0923178	0.0702976
GOBP_ESTABLISHMENT_OF_PIGMENT_GRANULE_LOCALIZATION	-0.471141	-0.244141	-0.322717	0.389698	0.414026	0.0688666
GOBP_ESTABLISHMENT_OF_PLANAR_POLARITY_INVOLVED_IN_NEURAL_TUBE_CLOSURE	0.363923	0.0623366	0.0895676	0.205611	-0.489992	0.0566881
GOBP_ESTABLISHMENT_OF_PLANAR_POLARITY_OF_EMBRYONIC_EPITHELIUM	0.390534	0.140834	-0.0397939	0.172638	-0.498182	0.0560529
GOBP_ESTABLISHMENT_OF_PROTEIN_LOCALIZATION	-0.142678	-0.0885467	-0.0314336	0.0175345	0.156002	-0.0372434
GOBP_ESTABLISHMENT_OF_PROTEIN_LOCALIZATION_TO_CHROMATIN	0.0320639	0.298925	0.492801	-0.0066878	-0.324137	-0.539132
GOBP_ESTABLISHMENT_OF_PROTEIN_LOCALIZATION_TO_CHROMOSOME	0.255852	0.150934	0.370977	-0.351604	-0.391168	-0.192407
GOBP_ESTABLISHMENT_OF_PROTEIN_LOCALIZATION_TO_ENDOPLASMIC_RETICULUM	-0.223733	-0.115332	0.234664	-0.213687	0.281318	-0.290387
GOBP_ESTABLISHMENT_OF_PROTEIN_LOCALIZATION_TO_MEMBRANE	-0.211603	-0.203937	-0.0553962	0.0662319	0.313954	-0.106726
GOBP_ESTABLISHMENT_OF_PROTEIN_LOCALIZATION_TO_MITOCHONDRIAL_MEMBRANE	-0.0148776	-0.304937	-0.205732	-0.168137	0.215458	0.191697
GOBP_ESTABLISHMENT_OF_PROTEIN_LOCALIZATION_TO_ORGANELLE	-0.0157651	0.0465618	0.0779669	-0.174444	-0.00062307	-0.0596444
GOBP_ESTABLISHMENT_OF_PROTEIN_LOCALIZATION_TO_PLASMA_MEMBRANE	-0.0997397	0.0177187	-0.25358	0.119174	0.172335	0.00652972
GOBP_ESTABLISHMENT_OF_PROTEIN_LOCALIZATION_TO_TELOMERE	0.267111	-0.00165294	0.351297	-0.342531	-0.366049	-0.0123217
GOBP_ESTABLISHMENT_OF_PROTEIN_LOCALIZATION_TO_VACUOLE	-0.125978	0.0238275	-0.199257	-0.0340969	0.187222	-0.0974771
GOBP_ESTABLISHMENT_OF_RNA_LOCALIZATION	0.289408	0.292557	0.0593839	-0.32496	-0.468348	-0.0187507
GOBP_ESTABLISHMENT_OF_SERTOLI_CELL_BARRIER	0.49179	0.0774939	-0.286968	0.0141208	-0.63371	0.51434
GOBP_ESTABLISHMENT_OF_SISTER_CHROMATID_COHESION	0.785915	0.208143	-0.404953	-0.21253	-0.720242	0.410371
GOBP_ESTABLISHMENT_OF_SKIN_BARRIER	-0.150806	0.120383	0.0687399	0.429906	-0.262269	0.0475575
GOBP_ESTABLISHMENT_OF_SPINDLE_ORIENTATION	0.233366	0.260267	0.182129	-0.265611	-0.281354	-0.0518358
GOBP_ESTABLISHMENT_OF_TISSUE_POLARITY	0.231064	0.0678938	0.0949826	0.211777	-0.27085	0.0692506
GOBP_ESTABLISHMENT_OR_MAINTENANCE_OF_BIPOLAR_CELL_POLARITY	-0.0352644	0.0593716	0.134848	0.246095	-0.111311	-0.17787
GOBP_ESTABLISHMENT_OR_MAINTENANCE_OF_CELL_POLARITY	0.101756	0.186704	-0.126686	0.0754851	-0.152048	0.00980299
GOBP_ESTABLISHMENT_OR_MAINTENANCE_OF_CYTOSKELETON_POLARITY	-0.105159	0.00325586	0.135476	-0.0801876	-0.0122862	-0.192047
GOBP_ESTABLISHMENT_OR_MAINTENANCE_OF_MICROTUBULE_CYTOSKELETON_POLARITY	-0.337086	0.281915	0.255902	-0.200355	-0.198031	0.278172
GOBP_ESTABLISHMENT_OR_MAINTENANCE_OF_MONOPOLAR_CELL_POLARITY	0.152333	0.339055	-0.246754	0.289502	-0.269601	-0.0531609
GOBP_ESTABLISHMENT_OR_MAINTENANCE_OF_TRANSMEMBRANE_ELECTROCHEMICAL_GRADIENT	-0.669635	-0.648231	0.195885	0.319674	0.665754	-0.505243
GOBP_ESTROGEN_BIOSYNTHETIC_PROCESS	-0.0447843	-0.592093	-0.30799	0.148057	0.324594	0.355935
GOBP_ESTROGEN_METABOLIC_PROCESS	-0.183901	-0.201329	-0.396174	0.297061	0.140918	0.142008
GOBP_ESTROUS_CYCLE	-0.485117	-0.0530937	0.166048	0.464545	-0.0267524	0.206196
GOBP_ETHANOLAMINE_CONTAINING_COMPOUND_METABOLIC_PROCESS	-0.352546	-0.0575019	0.182891	-0.146046	0.522348	-0.398907
GOBP_ETHANOL_CATABOLIC_PROCESS	-0.430851	-0.108757	0.865368	-0.0733781	0.0335345	-0.597036
GOBP_ETHANOL_METABOLIC_PROCESS	-0.280862	-0.357785	0.860101	-0.0733832	0.0617927	-0.391973
GOBP_ETHANOL_OXIDATION	-0.280862	-0.357785	0.860101	-0.0733832	0.0617927	-0.391973
GOBP_ETHER_BIOSYNTHETIC_PROCESS	-0.0133933	-0.427512	0.22512	-0.55692	0.543477	0.139363
GOBP_ETHER_METABOLIC_PROCESS	-0.302698	-0.505451	-0.167423	-0.238826	0.585805	0.0950299
GOBP_EXCITATORY_CHEMICAL_SYNAPTIC_TRANSMISSION	0.19196	0.0877302	-0.401215	0.490145	0.213747	0.350714
GOBP_EXCITATORY_POSTSYNAPTIC_POTENTIAL	0.215737	0.11848	-0.0116441	0.117038	-0.0426879	-0.182597
GOBP_EXCITATORY_SYNAPSE_ASSEMBLY	-0.070495	-0.177371	0.188087	0.139068	0.071484	0.0557775
GOBP_EXCRETION	0.0782392	-0.0310494	-0.0603529	0.158012	-0.0104287	0.317115
GOBP_EXECUTION_PHASE_OF_APOPTOSIS	-0.0411361	0.209981	-0.198089	0.221974	-0.0252929	-0.0543534
GOBP_EXIT_FROM_MITOSIS	-0.0789229	0.0416448	0.0411164	-0.172537	-0.0311177	0.0981027
GOBP_EXOCRINE_PANCREAS_DEVELOPMENT	0.0739301	0.424876	-0.302514	0.232902	0.0214839	-0.158742
GOBP_EXOCRINE_SYSTEM_DEVELOPMENT	0.0428815	0.180839	-0.157087	0.234871	-0.1004	-0.0386661
GOBP_EXOCYST_LOCALIZATION	-0.116949	-0.0114194	-0.338394	-0.0609512	-0.12021	0.140296
GOBP_EXOCYTIC_INSERTION_OF_NEUROTRANSMITTER_RECEPTOR_TO_POSTSYNAPTIC_MEMBRANE	0.269093	-0.42536	-0.154158	-0.053232	0.591077	-0.557482
GOBP_EXOCYTIC_PROCESS	0.0263802	-0.156732	-0.316103	0.243774	0.193718	-0.140315
GOBP_EXOCYTOSIS	-0.067138	-0.0815479	-0.218737	0.222286	0.169966	0.0625036
GOBP_EXONUCLEOLYTIC_CATABOLISM_OF_DEADENYLATED_MRNA	0.326668	0.453991	0.381142	-0.633193	-0.645198	-0.268689
GOBP_EXPLORATION_BEHAVIOR	-0.170541	0.0530004	-0.0813965	0.0990417	0.146914	0.0954041
GOBP_EXPORT_ACROSS_PLASMA_MEMBRANE	-0.103359	-0.196289	-0.0945549	0.172898	0.287307	0.0827688
GOBP_EXPORT_FROM_CELL	-0.123222	-0.0797575	-0.138058	0.170261	0.191336	0.0574771
GOBP_EXTRACELLULAR_EXOSOME_ASSEMBLY	0.0581992	0.320984	0.111146	0.0719508	-0.471022	0.143955
GOBP_EXTRACELLULAR_MATRIX_ASSEMBLY	-0.0859462	-0.264385	0.0921409	0.142025	0.104562	0.0949263
GOBP_EXTRACELLULAR_MATRIX_CELL_SIGNALING	-0.429246	0.81956	0.259352	-0.651269	-0.406766	-0.24908
GOBP_EXTRACELLULAR_MATRIX_CONSTITUENT_SECRETION	-0.0364553	0.16768	0.132758	-0.379086	0.0385296	-0.111229
GOBP_EXTRACELLULAR_MATRIX_DISASSEMBLY	0.05412	-0.0584692	-0.263396	0.243487	-0.133332	0.177894
GOBP_EXTRACELLULAR_REGULATION_OF_SIGNAL_TRANSDUCTION	0.136889	-0.517948	0.122192	-0.00743141	-0.265604	0.589156
GOBP_EXTRACELLULAR_STRUCTURE_ORGANIZATION	-0.0346358	-0.242334	0.0460132	0.2161	0.013645	0.21603
GOBP_EXTRACELLULAR_TRANSPORT	0.315648	0.0489592	-0.0574619	0.266235	-0.114237	-0.155671
GOBP_EXTRACELLULAR_VESICLE_BIOGENESIS	-0.369114	-0.317136	-0.0296455	0.357811	0.255121	0.0733813
GOBP_EXTRAEMBRYONIC_MEMBRANE_DEVELOPMENT	0.0732973	-0.344824	0.261614	-0.0913171	-0.0699665	0.132398
GOBP_EXTRATHYMIC_T_CELL_DIFFERENTIATION	0.457795	0.0504732	0.00670292	0.543222	-0.163489	-0.253588
GOBP_EXTRINSIC_APOPTOTIC_SIGNALING_PATHWAY	-0.13499	-0.0505196	0.00562781	0.0665535	0.0189263	0.103826
GOBP_EXTRINSIC_APOPTOTIC_SIGNALING_PATHWAY_VIA_DEATH_DOMAIN_RECEPTORS	-0.0978891	0.0196425	-0.0979125	0.0511098	-0.0279278	0.112174
GOBP_EYELID_DEVELOPMENT_IN_CAMERA_TYPE_EYE	0.466726	0.484081	0.210137	-0.582864	-0.599098	0.249313
GOBP_EYE_MORPHOGENESIS	0.216453	0.108855	-0.0892089	0.0616676	-0.107046	0.00112159
GOBP_EYE_PHOTORECEPTOR_CELL_DEVELOPMENT	0.122993	0.246393	-0.190769	0.0788109	-0.131591	0.10849
GOBP_EYE_PHOTORECEPTOR_CELL_DIFFERENTIATION	0.132003	0.0874176	-0.0743336	-0.0495062	-0.0288047	0.192047
GOBP_EYE_PIGMENTATION	-0.579909	-0.0458857	0.63026	0.146594	-0.090061	0.243136
GOBP_FACE_DEVELOPMENT	0.0658228	0.226374	0.249823	-0.229131	-0.351869	-0.0476575
GOBP_FACIAL_NERVE_MORPHOGENESIS	0.379055	-0.204065	0.228515	0.123112	-0.236398	-0.124523
GOBP_FACIAL_NERVE_STRUCTURAL_ORGANIZATION	0.42485	-0.232711	0.0627613	0.271194	-0.333565	-0.00354199
GOBP_FACULTATIVE_HETEROCHROMATIN_FORMATION	0.430159	0.430326	0.238954	-0.350839	-0.576345	-0.165358
GOBP_FARNESOL_METABOLIC_PROCESS	-0.0693911	0.506445	-0.769885	0.813357	-0.200905	0.273176
GOBP_FARNESYL_DIPHOSPHATE_METABOLIC_PROCESS	0.0350895	-0.868856	0.644344	-0.269884	0.641404	-0.562814
GOBP_FAS_SIGNALING_PATHWAY	0.126776	-0.375528	-0.532445	0.83789	-0.114548	0.209759
GOBP_FATTY_ACID_ALPHA_OXIDATION	-0.4913	-0.623173	0.221625	0.239019	0.785368	-0.473757
GOBP_FATTY_ACID_BETA_OXIDATION	-0.40885	-0.256854	-0.308467	0.268621	0.475471	-0.0438872
GOBP_FATTY_ACID_BETA_OXIDATION_USING_ACYL_COA_DEHYDROGENASE	-0.491217	-0.388865	-0.231559	0.106409	0.596906	-0.0193788
GOBP_FATTY_ACID_BETA_OXIDATION_USING_ACYL_COA_OXIDASE	-0.398602	0.0296962	-0.649557	0.727244	0.414793	-0.417423
GOBP_FATTY_ACID_BIOSYNTHETIC_PROCESS	-0.222334	-0.312526	-0.0468868	0.0900094	0.422742	-0.0727869
GOBP_FATTY_ACID_CATABOLIC_PROCESS	-0.384852	-0.241844	-0.266088	0.296323	0.477628	-0.117167
GOBP_FATTY_ACID_DERIVATIVE_BIOSYNTHETIC_PROCESS	0.0217184	-0.198465	0.329619	-0.412083	0.328224	-0.286475
GOBP_FATTY_ACID_DERIVATIVE_CATABOLIC_PROCESS	-0.475311	-0.396237	-0.0956192	0.454544	0.428823	0.0324304
GOBP_FATTY_ACID_DERIVATIVE_METABOLIC_PROCESS	-0.267072	-0.278798	-0.00219409	-0.0421297	0.469931	-0.187397
GOBP_FATTY_ACID_ELONGATION	-0.16502	-0.568332	-0.133346	-0.297931	0.635384	0.143471
GOBP_FATTY_ACID_ELONGATION_SATURATED_FATTY_ACID	-0.0473443	-0.416986	-0.43079	-0.596908	0.743112	-0.0491901
GOBP_FATTY_ACID_HOMEOSTASIS	-0.470923	-0.017881	0.169371	-0.247816	0.342691	-0.00915244
GOBP_FATTY_ACID_METABOLIC_PROCESS	-0.289461	-0.293338	-0.081014	0.230945	0.38147	-0.0558808
GOBP_FATTY_ACID_OMEGA_OXIDATION	-0.311777	-0.375033	0.232118	0.569879	0.248855	-0.176063
GOBP_FATTY_ACID_TRANSMEMBRANE_TRANSPORT	-0.552838	0.0133701	0.0979581	0.229273	0.403461	-0.221523
GOBP_FATTY_ACID_TRANSPORT	-0.232098	-0.273104	-0.0681748	0.262426	0.317537	0.0532303
GOBP_FATTY_ACYL_COA_BIOSYNTHETIC_PROCESS	-0.531269	-0.314507	0.561363	-0.287105	0.40875	-0.376527
GOBP_FATTY_ACYL_COA_CATABOLIC_PROCESS	-0.669117	-0.46406	0.191224	-0.0668724	0.727023	-0.155667
GOBP_FATTY_ACYL_COA_METABOLIC_PROCESS	-0.479623	-0.260462	0.151233	-0.333359	0.554144	-0.0951782
GOBP_FAT_CELL_DIFFERENTIATION	-0.00799557	0.0513496	-0.064298	0.123131	-0.0221224	-0.000657419
GOBP_FAT_CELL_PROLIFERATION	-0.162127	-0.156408	-0.336375	0.0625409	0.281813	0.2206
GOBP_FAT_PAD_DEVELOPMENT	0.109706	0.591018	0.283834	-0.152526	-0.635551	-0.123897
GOBP_FAT_SOLUBLE_VITAMIN_BIOSYNTHETIC_PROCESS	-0.280498	-0.0289465	-0.247826	-0.0939932	0.168382	0.44744
GOBP_FAT_SOLUBLE_VITAMIN_CATABOLIC_PROCESS	-0.310014	0.311587	0.152202	0.0639694	0.183547	-0.388424
GOBP_FAT_SOLUBLE_VITAMIN_METABOLIC_PROCESS	-0.0437978	0.08676	-0.1751	0.0254114	0.209664	0.0559728
GOBP_FC_GAMMA_RECEPTOR_SIGNALING_PATHWAY	-0.0631195	-0.141177	0.191199	0.0137012	-0.397099	0.304282
GOBP_FC_RECEPTOR_MEDIATED_STIMULATORY_SIGNALING_PATHWAY	-0.0743947	-0.143767	0.115448	0.159193	-0.288259	0.225621
GOBP_FC_RECEPTOR_SIGNALING_PATHWAY	0.0130686	-0.0739325	0.146038	-0.0505282	-0.416635	0.350085
GOBP_FEAR_RESPONSE	-0.0786164	-0.1108	-0.0931992	0.229334	-0.00206493	0.125203
GOBP_FEEDING_BEHAVIOR	0.144975	0.00301433	-0.0348474	0.061517	0.00918322	-0.0865778
GOBP_FEMALE_GAMETE_GENERATION	0.11338	0.213719	0.147082	-0.251083	-0.319175	0.0480355
GOBP_FEMALE_GENITALIA_DEVELOPMENT	0.426684	-0.281234	0.182117	0.316469	0.264568	-0.303223
GOBP_FEMALE_MATING_BEHAVIOR	-0.207867	-0.0432755	-0.0574239	0.280853	0.391781	-0.395356
GOBP_FEMALE_MEIOSIS_CHROMOSOME_SEGREGATION	0.442935	0.182643	0.585292	-0.4713	-0.723485	0.00521334
GOBP_FEMALE_MEIOSIS_I	0.152905	0.274936	0.156847	-0.35792	-0.451448	0.26618
GOBP_FEMALE_MEIOTIC_NUCLEAR_DIVISION	0.145628	0.330331	0.0273639	-0.333893	-0.427634	0.112789
GOBP_FEMALE_PREGNANCY	0.0310736	-0.162525	0.150939	0.0184571	0.108078	-0.00987831
GOBP_FEMALE_SEX_DIFFERENTIATION	0.055945	0.0828906	0.121202	-0.0712241	-0.248856	-0.0362372
GOBP_FERMENTATION	-0.578535	-0.218724	0.0336495	0.579481	0.245971	-0.320329
GOBP_FERROPTOSIS	-0.71118	0.0231148	0.0531736	0.209939	0.363561	0.258028
GOBP_FERTILIZATION	-0.141201	0.077737	0.20843	-0.0457704	-0.0236593	-0.13751
GOBP_FEVER_GENERATION	-0.00102916	-0.604464	-0.226407	0.39285	0.369566	0.526585
GOBP_FIBRINOLYSIS	-0.425736	-0.138491	0.204128	0.0792379	0.112363	0.0388133
GOBP_FIBROBLAST_ACTIVATION	-0.118146	-0.0196418	0.315131	0.0688284	-0.305432	-0.0260494
GOBP_FIBROBLAST_APOPTOTIC_PROCESS	-0.149142	0.0575171	0.0438932	0.391559	-0.337271	0.115105
GOBP_FIBROBLAST_GROWTH_FACTOR_PRODUCTION	0.240934	-0.0137788	-0.270412	0.166232	-0.275245	0.547711
GOBP_FIBROBLAST_GROWTH_FACTOR_RECEPTOR_SIGNALING_PATHWAY	0.101707	0.0995156	0.163941	-0.0437415	-0.109948	-0.185414
GOBP_FIBROBLAST_MIGRATION	-0.215722	0.103024	-0.0607295	0.186647	-0.108697	-0.0308345
GOBP_FIBROBLAST_PROLIFERATION	0.0144991	-0.00971892	0.169907	0.169176	-0.307444	0.116473
GOBP_FILOPODIUM_ASSEMBLY	0.0281288	-0.0531103	0.140476	0.0772079	-0.0710732	0.0352145
GOBP_FLAVIN_CONTAINING_COMPOUND_METABOLIC_PROCESS	-0.625917	-0.593039	-0.312371	0.520643	0.386011	0.587213
GOBP_FLOOR_PLATE_DEVELOPMENT	0.276919	0.338066	0.0229894	0.242339	-0.626465	0.23559
GOBP_FLUID_TRANSPORT	-0.222819	-0.0957327	-0.358341	0.474681	0.393234	-0.0512422
GOBP_FOAM_CELL_DIFFERENTIATION	0.137122	-0.130811	-0.283175	0.205759	0.353063	-0.186347
GOBP_FOCAL_ADHESION_ASSEMBLY	-0.135986	0.253607	-0.107667	0.0304405	-0.290438	0.00975961
GOBP_FOLATE_TRANSMEMBRANE_TRANSPORT	0.650666	0.320392	-0.332038	-0.418687	0.148805	-0.247361
GOBP_FOLIC_ACID_CONTAINING_COMPOUND_BIOSYNTHETIC_PROCESS	0.540056	0.0488626	0.342223	-0.542604	-0.284993	-0.17156
GOBP_FOLIC_ACID_CONTAINING_COMPOUND_METABOLIC_PROCESS	0.114338	0.405913	0.135462	-0.292927	-0.271062	-0.135151
GOBP_FOLIC_ACID_METABOLIC_PROCESS	0.208967	0.475921	0.307251	-0.570204	-0.178235	-0.206078
GOBP_FOLIC_ACID_TRANSPORT	0.665482	0.359722	-0.41363	-0.488375	0.256728	-0.142206
GOBP_FOLLICLE_STIMULATING_HORMONE_SECRETION	0.47529	0.0769266	-0.398437	-0.140537	0.342168	-0.385019
GOBP_FOLLICLE_STIMULATING_HORMONE_SIGNALING_PATHWAY	-0.165089	-0.0537763	-0.128617	0.328336	-0.191025	-0.011586
GOBP_FOREBRAIN_CELL_MIGRATION	0.123275	0.130682	-0.0986432	0.0340107	-0.190892	0.0208383
GOBP_FOREBRAIN_DEVELOPMENT	0.174769	0.19048	-0.00903399	-0.0682733	-0.262023	-0.0466708
GOBP_FOREBRAIN_DORSAL_VENTRAL_PATTERN_FORMATION	0.706419	0.538075	-0.622935	-0.41213	-0.508075	-0.0760527
GOBP_FOREBRAIN_GENERATION_OF_NEURONS	0.0579592	0.323277	-0.353175	0.191055	-0.215838	0.204828
GOBP_FOREBRAIN_MORPHOGENESIS	-0.0844033	-0.161338	0.340409	-0.0579367	-0.0443069	-0.372633
GOBP_FOREBRAIN_NEUROBLAST_DIVISION	0.271736	0.600311	-0.56723	0.201083	-0.596508	0.539167
GOBP_FOREBRAIN_NEURON_DEVELOPMENT	0.162676	0.39663	-0.464436	0.235859	-0.0750185	0.115206
GOBP_FOREBRAIN_NEURON_DIFFERENTIATION	0.118603	0.214753	-0.419985	0.265267	-0.0303107	0.117973
GOBP_FOREBRAIN_NEURON_FATE_COMMITMENT	0.159066	0.11029	-0.532528	0.497497	0.49231	-0.532159
GOBP_FOREBRAIN_RADIAL_GLIAL_CELL_DIFFERENTIATION	0.148478	0.79735	0.175862	-0.133754	-0.728429	0.343618
GOBP_FOREBRAIN_REGIONALIZATION	0.428871	0.100731	-0.182551	-0.329777	-0.0137907	0.273666
GOBP_FOREBRAIN_VENTRICULAR_ZONE_PROGENITOR_CELL_DIVISION	0.23653	-0.515666	-0.0143023	0.593116	-0.548297	0.613726
GOBP_FOREGUT_MORPHOGENESIS	0.137144	0.274776	-0.373223	0.123289	-0.301005	0.156613
GOBP_FORELIMB_MORPHOGENESIS	0.200095	0.166988	0.0439846	0.120048	-0.267459	0.102516
GOBP_FORMALDEHYDE_METABOLIC_PROCESS	-0.37127	-0.149791	0.169205	-0.0286375	0.180942	-0.508884
GOBP_FORMATION_OF_ANATOMICAL_BOUNDARY	-0.031664	-0.0373799	-0.465195	0.73107	0.109671	-0.322593
GOBP_FORMATION_OF_EXTRACHROMOSOMAL_CIRCULAR_DNA	0.061912	0.212824	-0.537423	0.038264	-0.19319	0.290051
GOBP_FORMATION_OF_PRIMARY_GERM_LAYER	0.0981152	0.158078	0.146588	-0.134436	-0.0802284	-0.177991
GOBP_FORMATION_OF_RADIAL_GLIAL_SCAFFOLDS	0.138969	0.734568	0.043329	0.0339217	-0.767723	-0.266555
GOBP_FORMATION_OF_TRANSLATION_PREINITIATION_COMPLEX	-0.561993	-0.0409605	0.286321	-0.210374	0.1894	0.126241
GOBP_FREE_UBIQUITIN_CHAIN_POLYMERIZATION	0.156877	0.331523	0.0204495	-0.184019	-0.458523	0.402882
GOBP_FRUCTOSE_1_6_BISPHOSPHATE_METABOLIC_PROCESS	-0.567077	-0.227367	0.718686	-0.568172	0.501151	-0.701441
GOBP_FRUCTOSE_2_6_BISPHOSPHATE_METABOLIC_PROCESS	-0.490929	0.446999	-0.301629	0.121103	0.243107	-0.11864
GOBP_FRUCTOSE_6_PHOSPHATE_METABOLIC_PROCESS	-0.544658	-0.0489095	0.61291	-0.303458	0.494634	-0.374397
GOBP_FRUCTOSE_CATABOLIC_PROCESS	-0.63678	-0.16118	0.181861	0.393611	0.417712	-0.106764
GOBP_FRUCTOSE_METABOLIC_PROCESS	-0.622975	-0.107719	0.38478	0.179731	0.395232	-0.27356
GOBP_FRUCTOSE_TRANSMEMBRANE_TRANSPORT	-0.312837	-0.220893	0.492216	0.354357	0.0486659	-0.603231
GOBP_FUCOSE_METABOLIC_PROCESS	-0.512376	-0.0290073	-0.161375	0.21257	0.444734	0.0604464
GOBP_FUCOSYLATION	-0.434797	-0.544621	0.193943	0.371449	0.54819	-0.151575
GOBP_FUNGIFORM_PAPILLA_DEVELOPMENT	0.488047	-0.053738	0.230153	-0.457166	-0.765804	0.406947
GOBP_FUSED_ANTRUM_STAGE	-0.118795	-0.261232	0.449778	-0.555388	0.280242	0.433668
GOBP_G0_TO_G1_TRANSITION	0.0689479	0.0471766	0.290973	-0.340572	-0.316845	0.174201
GOBP_G1_TO_G0_TRANSITION	-0.18383	0.0575541	0.0512971	0.225924	-0.420464	0.345885
GOBP_G1_TO_G0_TRANSITION_INVOLVED_IN_CELL_DIFFERENTIATION	-0.222256	0.256759	0.274585	0.352878	-0.00109724	-0.512132
GOBP_G2_MI_TRANSITION_OF_MEIOTIC_CELL_CYCLE	0.337661	0.242185	0.246842	-0.657353	-0.650586	0.609715
GOBP_GABAERGIC_NEURON_DIFFERENTIATION	-0.225765	0.286852	-0.0686911	0.133368	0.0160748	-0.156793
GOBP_GALACTOLIPID_METABOLIC_PROCESS	-0.389484	-0.341444	-0.276339	0.549464	0.0666561	0.351848
GOBP_GALACTOSE_CATABOLIC_PROCESS	-0.531921	-0.628657	-0.00379752	0.369729	0.458237	-0.0169601
GOBP_GALACTOSE_METABOLIC_PROCESS	-0.353264	-0.657719	0.0732892	0.531611	0.317357	0.0545468
GOBP_GAMETE_GENERATION	0.0807675	0.204706	0.0389684	-0.159321	-0.147968	-0.00193874
GOBP_GAMMA_AMINOBUTYRIC_ACID_BIOSYNTHETIC_PROCESS	-0.151526	0.244871	-0.162899	0.238494	0.11515	0.342826
GOBP_GAMMA_AMINOBUTYRIC_ACID_IMPORT	0.552081	0.892898	-0.606185	-0.433587	-0.497429	0.472674
GOBP_GAMMA_AMINOBUTYRIC_ACID_METABOLIC_PROCESS	-0.24142	0.239391	0.0555541	-0.0259536	0.152706	0.0127717
GOBP_GAMMA_AMINOBUTYRIC_ACID_RECEPTOR_CLUSTERING	0.105068	-0.255528	0.344088	0.318403	0.126749	-0.164375
GOBP_GAMMA_AMINOBUTYRIC_ACID_SECRETION	0.173799	-0.0714895	0.0700218	0.0109268	-0.224099	0.461637
GOBP_GAMMA_AMINOBUTYRIC_ACID_SIGNALING_PATHWAY	0.290345	-0.0528794	-0.0855148	0.357043	-0.0486244	0.107764
GOBP_GAMMA_AMINOBUTYRIC_ACID_TRANSPORT	0.238535	0.113847	0.0345332	-0.0575241	-0.299245	0.467794
GOBP_GAMMA_DELTA_T_CELL_ACTIVATION	0.250058	0.034799	-0.403993	0.173935	0.172639	0.334805
GOBP_GANGLION_DEVELOPMENT	0.218488	0.168101	-0.0288538	0.0884237	-0.278029	-0.00724886
GOBP_GANGLIOSIDE_BIOSYNTHETIC_PROCESS	0.00976878	-0.42162	-0.0635704	-0.140411	0.49217	-0.0637157
GOBP_GANGLIOSIDE_BIOSYNTHETIC_PROCESS_VIA_LACTOSYLCERAMIDE	0.202858	-0.435035	-0.1876	-0.12636	0.696055	0.0328789
GOBP_GANGLIOSIDE_CATABOLIC_PROCESS	-0.617362	-0.658234	0.330712	0.480304	0.670428	-0.276495
GOBP_GANGLIOSIDE_METABOLIC_PROCESS	-0.334373	-0.396372	0.118818	0.0756434	0.488744	-0.205641
GOBP_GAP_JUNCTION_ASSEMBLY	-0.49359	-0.331168	0.572323	0.0406004	-0.0553029	0.143286
GOBP_GAP_JUNCTION_MEDIATED_INTERCELLULAR_TRANSPORT	-0.614956	-0.47354	-0.154166	0.881352	-0.130238	0.429825
GOBP_GASTRIC_ACID_SECRETION	-0.713493	-0.387265	0.0511162	0.180031	0.450889	0.284077
GOBP_GASTRIC_MOTILITY	0.402081	-0.323596	0.471207	0.10337	0.458273	-0.845642
GOBP_GASTRO_INTESTINAL_SYSTEM_SMOOTH_MUSCLE_CONTRACTION	0.356404	-0.207065	0.0166015	-0.027747	-0.310035	0.514346
GOBP_GASTRULATION	0.134127	0.190134	0.0218556	0.0284795	-0.204507	-0.169046
GOBP_GASTRULATION_WITH_MOUTH_FORMING_SECOND	0.229975	0.0940683	-0.00538254	-0.0259107	-0.0680351	-0.0575521
GOBP_GAS_TRANSPORT	0.127287	-0.155334	-0.273765	0.55528	0.3487	-0.406081
GOBP_GDP_MANNOSE_METABOLIC_PROCESS	-0.616248	-0.587596	0.261098	0.0202523	0.497748	0.203994
GOBP_GENERAL_ADAPTATION_SYNDROME	-0.00942615	-0.349741	-0.09214	0.38827	0.195766	-0.0172142
GOBP_GENERATION_OF_NEURONS	0.0380972	0.0876256	0.0114853	-0.0114585	-0.0339227	-0.0370126
GOBP_GENERATION_OF_PRECURSOR_METABOLITES_AND_ENERGY	-0.359818	-0.144433	-0.00703239	-0.0764868	0.395701	-0.0217577
GOBP_GENITALIA_DEVELOPMENT	0.281124	0.0485922	0.0803466	-0.127034	0.0247265	0.0999159
GOBP_GENITALIA_MORPHOGENESIS	0.255834	0.25082	-0.0259199	0.119475	-0.432614	0.388916
GOBP_GENOMIC_IMPRINTING	0.0990465	0.138942	0.132276	-0.142608	-0.370117	0.182662
GOBP_GEPHYRIN_CLUSTERING_INVOLVED_IN_POSTSYNAPTIC_DENSITY_ASSEMBLY	0.384016	-0.664882	0.0866136	-0.537959	0.719174	-0.122428
GOBP_GERMINAL_CENTER_B_CELL_DIFFERENTIATION	-0.23079	0.235861	-0.0578188	-0.0186139	0.0361395	0.271311
GOBP_GERMINAL_CENTER_FORMATION	-0.152051	-0.00154991	-0.139589	0.0847915	0.0591089	-0.00803792
GOBP_GERM_CELL_DEVELOPMENT	0.103786	0.192027	0.019965	-0.165478	-0.12195	-0.0530415
GOBP_GERM_CELL_MIGRATION	0.0619994	-0.0679487	-0.378704	0.255952	-0.171559	0.416046
GOBP_GERM_CELL_PROLIFERATION	-0.173119	0.052775	-0.331308	-0.268424	0.169537	0.393722
GOBP_GERM_LINE_STEM_CELL_DIVISION	0.505848	0.368964	0.399385	-0.203041	-0.0689234	-0.569149
GOBP_GERM_LINE_STEM_CELL_POPULATION_MAINTENANCE	0.242878	0.804668	-0.426491	-0.564564	0.128801	0.280566
GOBP_GLANDULAR_EPITHELIAL_CELL_DEVELOPMENT	0.048496	0.0889683	0.187818	-0.316799	0.320955	-0.286203
GOBP_GLANDULAR_EPITHELIAL_CELL_DIFFERENTIATION	-0.0580594	0.180713	0.141196	-0.0508437	-0.00845673	-0.100069
GOBP_GLANDULAR_EPITHELIAL_CELL_MATURATION	0.0362581	-0.0850303	0.24099	-0.431358	0.32239	-0.284984
GOBP_GLAND_DEVELOPMENT	0.018271	0.128049	-0.011786	0.0390818	-0.118156	-0.0293603
GOBP_GLAND_MORPHOGENESIS	0.00761629	0.172579	-0.0298934	0.0651778	-0.0241961	0.00991684
GOBP_GLIAL_CELL_ACTIVATION	-0.1373	-0.10191	-0.310978	0.264139	0.0644871	0.350021
GOBP_GLIAL_CELL_APOPTOTIC_PROCESS	-0.14182	-0.184568	-0.295186	0.353943	-0.275476	0.268099
GOBP_GLIAL_CELL_DERIVED_NEUROTROPHIC_FACTOR_RECEPTOR_SIGNALING_PATHWAY	0.59734	-0.496769	0.359803	0.277405	-0.529496	0.446891
GOBP_GLIAL_CELL_DEVELOPMENT	-0.252768	-0.0948465	0.0556684	0.285487	-0.117928	0.192412
GOBP_GLIAL_CELL_DIFFERENTIATION	-0.150928	-0.0191299	0.129377	0.136491	-0.139676	0.132799
GOBP_GLIAL_CELL_FATE_COMMITMENT	-0.075945	0.209263	0.250498	-0.102524	-0.382551	0.357951
GOBP_GLIAL_CELL_FATE_SPECIFICATION	0.0749982	0.476422	-0.0122719	-0.295292	-0.26222	0.388825
GOBP_GLIAL_CELL_MIGRATION	-0.0981765	0.0754721	0.0284081	0.35959	-0.174832	0.0269186
GOBP_GLIAL_CELL_PROLIFERATION	-0.112622	0.0927325	-0.00934233	0.15479	-0.21189	0.0814264
GOBP_GLIOGENESIS	-0.115128	0.0187701	0.120161	0.139436	-0.118563	0.0402712
GOBP_GLOMERULAR_BASEMENT_MEMBRANE_DEVELOPMENT	-0.0322988	-0.327377	-0.409505	0.605516	-0.0868744	0.709934
GOBP_GLOMERULAR_EPITHELIAL_CELL_DEVELOPMENT	0.244034	-0.119842	-0.294667	0.669343	-0.447873	0.18321
GOBP_GLOMERULAR_EPITHELIUM_DEVELOPMENT	0.0866693	-0.262704	-0.147881	0.460114	-0.131056	0.195775
GOBP_GLOMERULAR_MESANGIAL_CELL_PROLIFERATION	-0.281759	-0.545569	-0.464926	0.618945	0.543637	-0.185047
GOBP_GLOMERULAR_MESANGIUM_DEVELOPMENT	-0.080467	-0.50062	-0.2622	0.53585	0.429629	-0.129579
GOBP_GLOMERULUS_DEVELOPMENT	0.196912	-0.197432	-0.0390873	0.329467	-0.203269	0.216805
GOBP_GLOMERULUS_MORPHOGENESIS	0.454195	-0.198458	0.334468	0.12298	-0.649347	0.107436
GOBP_GLOSSOPHARYNGEAL_NERVE_DEVELOPMENT	0.419822	-0.480703	0.0389316	0.120715	-0.0560357	-0.000559516
GOBP_GLUCAN_BIOSYNTHETIC_PROCESS	-0.0728104	-0.0257037	0.235126	0.292755	-0.0318946	-0.335823
GOBP_GLUCOCORTICOID_BIOSYNTHETIC_PROCESS	0.0456545	0.397814	0.303999	-0.554506	-0.14052	0.239371
GOBP_GLUCOCORTICOID_METABOLIC_PROCESS	0.0856403	0.151778	0.192743	-0.503547	-0.262521	0.455826
GOBP_GLUCOCORTICOID_SECRETION	-0.536444	0.072411	-0.018253	-0.209333	0.620972	0.0339846
GOBP_GLUCOSAMINE_CONTAINING_COMPOUND_CATABOLIC_PROCESS	-0.249294	-0.19907	-0.242139	-0.0832383	0.382363	0.104794
GOBP_GLUCOSAMINE_CONTAINING_COMPOUND_METABOLIC_PROCESS	-0.0962976	-0.296922	0.143544	-0.124998	0.325843	-0.299245
GOBP_GLUCOSAMINE_METABOLIC_PROCESS	-0.179126	0.21358	0.146744	-0.334559	0.154233	-0.515637
GOBP_GLUCOSE_6_PHOSPHATE_METABOLIC_PROCESS	-0.207733	-0.308763	0.292048	-0.114659	0.390333	-0.204222
GOBP_GLUCOSE_CATABOLIC_PROCESS	-0.459528	-0.0173058	0.488911	0.186096	0.42708	-0.573309
GOBP_GLUCOSE_CATABOLIC_PROCESS_TO_LACTATE	-0.600685	-0.126686	0.291898	0.498671	0.261035	-0.401416
GOBP_GLUCOSE_IMPORT	-0.0722803	0.0169948	-0.0373612	0.254304	-0.136856	-0.0583028
GOBP_GLUCOSE_IMPORT_IN_RESPONSE_TO_INSULIN_STIMULUS	-0.482054	-0.588834	-0.395779	0.283136	0.576135	0.0305808
GOBP_GLUCOSE_METABOLIC_PROCESS	-0.205463	0.0548604	0.131151	0.0171203	0.147761	-0.304407
GOBP_GLUCOSYLCERAMIDE_METABOLIC_PROCESS	-0.267442	0.340894	-0.665761	0.511336	-0.290469	0.567156
GOBP_GLUCURONATE_CATABOLIC_PROCESS_TO_XYLULOSE_5_PHOSPHATE	-0.699965	-0.489532	0.226289	-0.328177	0.870233	-0.366512
GOBP_GLUTAMATERGIC_NEURON_DIFFERENTIATION	-0.00234877	-0.134592	-0.0532807	0.216796	0.126819	0.107513
GOBP_GLUTAMATE_CATABOLIC_PROCESS	-0.904776	-0.173136	0.5806	0.0348164	0.53995	0.263688
GOBP_GLUTAMATE_METABOLIC_PROCESS	-0.136064	0.247209	-0.153346	-0.434297	0.321004	-0.155593
GOBP_GLUTAMATE_RECEPTOR_SIGNALING_PATHWAY	0.251062	-0.0690479	0.0109377	0.218883	-0.0814526	-0.26116
GOBP_GLUTAMATE_SECRETION	0.0421609	-0.0348428	-0.349981	0.279753	0.254719	0.0444547
GOBP_GLUTAMATE_SECRETION_NEUROTRANSMISSION	0.00823215	0.201503	-0.4106	0.494421	-0.000892495	-0.103073
GOBP_GLUTAMINE_FAMILY_AMINO_ACID_BIOSYNTHETIC_PROCESS	-0.593817	-0.0700011	0.372599	-0.404403	0.533364	-0.536787
GOBP_GLUTAMINE_FAMILY_AMINO_ACID_CATABOLIC_PROCESS	-0.383366	-0.271922	0.45294	-0.0920696	0.183226	0.00691707
GOBP_GLUTAMINE_FAMILY_AMINO_ACID_METABOLIC_PROCESS	-0.155396	0.0632871	0.114755	-0.335253	0.242064	-0.202139
GOBP_GLUTAMINE_METABOLIC_PROCESS	0.0827081	0.248628	0.0123097	-0.413356	0.140995	-0.283838
GOBP_GLUTAMINE_TRANSPORT	0.162679	0.2753	-0.111093	-0.0895587	-0.213572	-0.153477
GOBP_GLUTATHIONE_CATABOLIC_PROCESS	-0.557834	0.123222	0.273521	-0.0493774	0.45532	-0.316615
GOBP_GLUTATHIONE_METABOLIC_PROCESS	-0.531388	-0.275888	-0.0875165	0.199157	0.336959	0.160339
GOBP_GLUTATHIONE_TRANSMEMBRANE_TRANSPORT	-0.283213	0.35774	-0.0632644	0.150823	-0.135589	0.00727566
GOBP_GLUTATHIONE_TRANSPORT	-0.249549	0.136632	-0.0956498	0.197039	0.0579529	0.00721699
GOBP_GLYCERALDEHYDE_3_PHOSPHATE_BIOSYNTHETIC_PROCESS	-0.442503	-0.554627	0.578684	0.0836478	0.675	-0.524357
GOBP_GLYCERALDEHYDE_3_PHOSPHATE_METABOLIC_PROCESS	-0.487139	-0.59228	0.582442	0.0836651	0.668363	-0.471936
GOBP_GLYCEROLIPID_BIOSYNTHETIC_PROCESS	-0.151963	-0.163788	-0.08081	0.0830537	0.246896	-0.173865
GOBP_GLYCEROLIPID_CATABOLIC_PROCESS	-0.325918	-0.0703358	-0.0660534	0.157373	0.337628	-0.0498023
GOBP_GLYCEROLIPID_METABOLIC_PROCESS	-0.169169	-0.0888233	-0.135245	0.0975027	0.28752	-0.167393
GOBP_GLYCEROL_3_PHOSPHATE_METABOLIC_PROCESS	0.0846172	0.067375	-0.639321	0.0269603	0.563883	-0.574375
GOBP_GLYCEROL_BIOSYNTHETIC_PROCESS	-0.380177	0.158269	0.0810028	-0.289058	0.645586	-0.606903
GOBP_GLYCEROL_ETHER_METABOLIC_PROCESS	-0.0454011	-0.53453	-0.180031	-0.236422	0.600077	-0.0129858
GOBP_GLYCEROL_METABOLIC_PROCESS	-0.20339	-0.296736	0.301417	-0.341407	0.517392	0.0478354
GOBP_GLYCEROL_TRANSMEMBRANE_TRANSPORT	-0.775876	-0.579535	-0.29219	0.465216	0.620448	0.101214
GOBP_GLYCEROPHOSPHOLIPID_BIOSYNTHETIC_PROCESS	-0.100862	-0.0831575	-0.143074	0.103551	0.187552	-0.168128
GOBP_GLYCEROPHOSPHOLIPID_CATABOLIC_PROCESS	-0.282582	-0.204029	0.0914882	0.129701	0.271776	0.0139265
GOBP_GLYCEROPHOSPHOLIPID_METABOLIC_PROCESS	-0.111693	-0.0600399	-0.172166	0.0967619	0.249214	-0.165734
GOBP_GLYCINE_BIOSYNTHETIC_PROCESS	0.106644	0.343035	-0.0814219	-0.0232513	-0.460669	-0.257954
GOBP_GLYCINE_IMPORT_ACROSS_PLASMA_MEMBRANE	-0.578892	-0.196593	0.59121	0.746697	0.389545	-0.755897
GOBP_GLYCINE_METABOLIC_PROCESS	0.0952207	0.0720419	0.363925	-0.249272	-0.326991	-0.134879
GOBP_GLYCINE_TRANSPORT	-0.35405	-0.0195978	-0.0370913	0.236734	0.292184	-0.226477
GOBP_GLYCOLIPID_BIOSYNTHETIC_PROCESS	-0.231211	-0.341571	-0.211994	0.178339	0.389417	0.0214911
GOBP_GLYCOLIPID_CATABOLIC_PROCESS	-0.486801	-0.45917	-0.315963	0.439118	0.369624	0.171211
GOBP_GLYCOLYTIC_PROCESS	-0.207121	0.00940745	0.137531	0.00782734	0.292331	-0.367376
GOBP_GLYCOLYTIC_PROCESS_THROUGH_FRUCTOSE_6_PHOSPHATE	-0.399546	-0.239143	0.473199	0.000115518	0.488388	-0.593425
GOBP_GLYCOLYTIC_PROCESS_THROUGH_GLUCOSE_6_PHOSPHATE	-0.461345	-0.355793	0.599606	0.00950278	0.492214	-0.665223
GOBP_GLYCOPROTEIN_BIOSYNTHETIC_PROCESS	-0.117386	-0.0986954	0.0351856	0.0020802	0.225841	-0.173124
GOBP_GLYCOPROTEIN_CATABOLIC_PROCESS	-0.364112	-0.373588	-0.249759	0.2714	0.450262	0.134528
GOBP_GLYCOPROTEIN_METABOLIC_PROCESS	-0.153515	-0.162692	0.00821355	0.0416528	0.236934	-0.109927
GOBP_GLYCOSAMINOGLYCAN_CATABOLIC_PROCESS	-0.404508	-0.274902	-0.462539	0.460639	0.350708	0.263902
GOBP_GLYCOSIDE_CATABOLIC_PROCESS	-0.56788	-0.228572	-0.462069	0.443495	0.382531	0.390218
GOBP_GLYCOSIDE_METABOLIC_PROCESS	-0.569993	-0.272667	-0.203162	0.404956	0.364367	0.173034
GOBP_GLYCOSPHINGOLIPID_BIOSYNTHETIC_PROCESS	-0.0912353	-0.451947	-0.100457	0.104088	0.453466	0.0180834
GOBP_GLYCOSPHINGOLIPID_METABOLIC_PROCESS	-0.244902	-0.381187	-0.127967	0.188621	0.33702	0.0644574
GOBP_GLYCOSYLATION	-0.0742681	-0.092292	-0.115459	0.0229898	0.279518	-0.0810166
GOBP_GLYCOSYLCERAMIDE_BIOSYNTHETIC_PROCESS	0.144986	-0.468889	0.221288	0.175435	-0.170492	0.271896
GOBP_GLYCOSYLCERAMIDE_CATABOLIC_PROCESS	-0.354549	-0.314552	-0.585719	0.387905	0.0704486	0.452168
GOBP_GLYCOSYLCERAMIDE_METABOLIC_PROCESS	-0.219195	-0.351979	-0.274877	0.235474	0.105209	0.343948
GOBP_GLYCOSYL_COMPOUND_BIOSYNTHETIC_PROCESS	0.032451	-0.282115	0.254018	-0.26092	-0.149542	0.228781
GOBP_GLYCOSYL_COMPOUND_CATABOLIC_PROCESS	-0.400756	-0.127447	-0.141234	-0.0308605	0.294008	0.154564
GOBP_GLYCOSYL_COMPOUND_METABOLIC_PROCESS	-0.29018	-0.22422	-0.00548763	0.00137717	0.191053	0.0917869
GOBP_GLYOXYLATE_METABOLIC_PROCESS	-0.63742	-0.569559	0.670489	0.48427	0.00998022	-0.519086
GOBP_GMP_BIOSYNTHETIC_PROCESS	0.228216	0.0850337	0.486331	-0.549927	-0.433228	0.087041
GOBP_GMP_CATABOLIC_PROCESS	-0.575978	-0.266302	-0.338466	0.135663	0.357152	0.554292
GOBP_GMP_METABOLIC_PROCESS	-0.0749838	0.110937	0.261312	-0.363419	-0.247974	0.14085
GOBP_GMP_SALVAGE	-0.0531935	-0.0792388	0.62439	-0.560267	-0.361453	-0.0117074
GOBP_GOLGI_DISASSEMBLY	-0.598682	0.00836561	0.106983	-0.296624	0.325615	-0.116002
GOBP_GOLGI_LOCALIZATION	-0.33826	0.0243494	0.395676	-0.0368788	-0.129109	0.153067
GOBP_GOLGI_ORGANIZATION	-0.217767	0.0736691	0.0212419	-0.170888	0.106377	-0.113516
GOBP_GOLGI_REASSEMBLY	-0.182359	0.471924	0.346458	-0.399087	-0.320208	0.152696
GOBP_GOLGI_RIBBON_FORMATION	-0.321248	0.219821	-0.0422254	-0.255026	0.225245	-0.0547888
GOBP_GOLGI_TO_ENDOSOME_TRANSPORT	-0.497095	0.190903	0.0899853	-0.0385348	0.0735716	0.0670541
GOBP_GOLGI_TO_LYSOSOME_TRANSPORT	-0.148135	-0.0566105	0.0170729	0.426727	-0.144944	-0.234719
GOBP_GOLGI_TO_PLASMA_MEMBRANE_PROTEIN_TRANSPORT	0.0158721	0.0106187	-0.163785	-0.0372147	0.244268	-0.186342
GOBP_GOLGI_TO_PLASMA_MEMBRANE_TRANSPORT	0.103578	0.0281512	-0.201143	-0.0208673	0.214392	-0.195787
GOBP_GOLGI_TO_VACUOLE_TRANSPORT	-0.364324	-0.111635	-0.0927867	0.229643	0.337639	-0.276702
GOBP_GOLGI_VESICLE_BUDDING	-0.551462	-0.0401937	0.543904	0.303272	-0.259563	-0.682682
GOBP_GOLGI_VESICLE_FUSION_TO_TARGET_MEMBRANE	0.290527	0.0822809	-0.3129	0.307107	-0.409105	0.547325
GOBP_GOLGI_VESICLE_TRANSPORT	-0.266269	-0.137482	-0.0474925	0.0206394	0.332163	-0.146221
GOBP_GONADOTROPHIN_RELEASING_HORMONE_NEURONAL_MIGRATION_TO_THE_HYPOTHALAMUS	0.425407	-0.272493	-0.54697	0.138042	-0.0658684	0.18973
GOBP_GONADOTROPIN_SECRETION	0.487456	0.015926	-0.446908	-0.403504	0.508588	-0.301191
GOBP_GPI_ANCHOR_METABOLIC_PROCESS	-0.283969	-0.190058	-0.249251	0.0972231	0.455678	-0.0399148
GOBP_GRANULOCYTE_ACTIVATION	-0.161623	-0.165375	-0.416601	0.23886	0.192661	0.48162
GOBP_GRANULOCYTE_CHEMOTAXIS	-0.302115	-0.108894	-0.224365	0.130149	0.257613	0.316273
GOBP_GRANULOCYTE_DIFFERENTIATION	0.0340566	0.0755935	-0.272453	0.0654389	0.160794	-0.00809423
GOBP_GRANULOCYTE_MACROPHAGE_COLONY_STIMULATING_FACTOR_PRODUCTION	-0.209031	-0.267988	0.335041	-0.211897	-0.00864672	0.49568
GOBP_GRANULOCYTE_MACROPHAGE_COLONY_STIMULATING_FACTOR_SIGNALING_PATHWAY	-0.601673	0.0376517	-0.217338	0.779028	-0.0325766	0.319145
GOBP_GRANULOCYTE_MIGRATION	-0.301118	-0.163723	-0.257071	0.195978	0.264727	0.333244
GOBP_GRANZYME_MEDIATED_PROGRAMMED_CELL_DEATH_SIGNALING_PATHWAY	0.0948212	0.118543	-0.259845	0.326835	0.504988	-0.200186
GOBP_GROOMING_BEHAVIOR	-0.0690581	-0.451785	0.192051	0.280088	0.31894	-0.103144
GOBP_GROWTH	0.0737709	0.115776	0.0306873	-0.032364	-0.146109	0.000163284
GOBP_GROWTH_HORMONE_RECEPTOR_SIGNALING_PATHWAY_VIA_JAK_STAT	-0.612316	0.209434	-0.23136	0.292096	0.366608	-0.0646955
GOBP_GROWTH_HORMONE_SECRETION	0.0657507	0.338195	-0.196027	0.0364943	-0.499639	-0.0912052
GOBP_GROWTH_INVOLVED_IN_HEART_MORPHOGENESIS	0.22723	0.452139	-0.21707	0.0429213	-0.425146	0.296382
GOBP_GROWTH_PLATE_CARTILAGE_CHONDROCYTE_DEVELOPMENT	-0.466109	0.0879198	0.0909959	0.408892	0.410198	-0.0421684
GOBP_GROWTH_PLATE_CARTILAGE_CHONDROCYTE_DIFFERENTIATION	-0.12009	-0.0367174	0.0653539	0.301866	0.0406148	-0.0542828
GOBP_GROWTH_PLATE_CARTILAGE_CHONDROCYTE_PROLIFERATION	0.324768	-0.40182	0.483157	0.310726	-0.591245	0.147612
GOBP_GROWTH_PLATE_CARTILAGE_DEVELOPMENT	0.140403	-0.20399	0.375225	-0.195203	-0.0749952	-0.10522
GOBP_GTP_BIOSYNTHETIC_PROCESS	0.173747	-0.332382	0.429846	-0.518357	-0.0963559	0.114041
GOBP_GTP_METABOLIC_PROCESS	0.0864684	0.0366923	0.272275	-0.316631	-0.16156	0.0779559
GOBP_GUANINE_CATABOLIC_PROCESS	-0.540072	0.179897	-0.58513	-0.0609488	0.434992	0.717694
GOBP_GUANINE_METABOLIC_PROCESS	-0.513967	-0.267394	-0.0448426	-0.287027	0.169234	0.480208
GOBP_GUANINE_NUCLEOTIDE_TRANSPORT	0.128289	0.529762	-0.339111	-0.182309	0.234779	0.0537509
GOBP_G_PROTEIN_COUPLED_ACETYLCHOLINE_RECEPTOR_SIGNALING_PATHWAY	-0.204585	-0.0839113	0.34481	0.187237	0.256412	-0.231583
GOBP_G_PROTEIN_COUPLED_GLUTAMATE_RECEPTOR_SIGNALING_PATHWAY	0.444909	0.250523	-0.0158455	0.193087	-0.483445	-0.105798
GOBP_G_PROTEIN_COUPLED_OPIOID_RECEPTOR_SIGNALING_PATHWAY	-0.217209	-0.0443012	0.515224	-0.0402904	0.800833	-0.916472
GOBP_G_PROTEIN_COUPLED_PURINERGIC_RECEPTOR_SIGNALING_PATHWAY	-0.266044	-0.109014	0.335816	0.165414	0.171954	-0.146874
GOBP_G_PROTEIN_COUPLED_RECEPTOR_INTERNALIZATION	0.0625047	0.0563354	-0.0406877	0.279982	0.137862	-0.556093
GOBP_G_PROTEIN_COUPLED_RECEPTOR_SIGNALING_PATHWAY	-0.0249836	-0.153656	0.0332648	0.141025	0.107333	0.0470717
GOBP_G_PROTEIN_COUPLED_RECEPTOR_SIGNALING_PATHWAY_COUPLED_TO_CGMP_NUCLEOTIDE_SECOND_MESSENGER	0.468062	-0.691636	0.853701	-0.488003	-0.333379	0.00932721
GOBP_G_PROTEIN_COUPLED_RECEPTOR_SIGNALING_PATHWAY_COUPLED_TO_CYCLIC_NUCLEOTIDE_SECOND_MESSENGER	0.131758	-0.227684	0.534919	-0.193302	0.0237767	0.0655783
GOBP_G_PROTEIN_COUPLED_RECEPTOR_SIGNALING_PATHWAY_INVOLVED_IN_HEART_PROCESS	-0.303611	-0.166255	0.503766	0.0687898	-0.134583	-0.282465
GOBP_G_PROTEIN_COUPLED_SEROTONIN_RECEPTOR_SIGNALING_PATHWAY	-0.0464957	-0.0558434	0.446715	-0.520432	0.148856	-0.577059
GOBP_G_QUADRUPLEX_DNA_UNWINDING	0.700754	0.569837	0.168024	-0.660375	-0.768299	0.265482
GOBP_HABITUATION	0.408829	0.650742	0.374639	-0.360698	-0.595474	-0.315722
GOBP_HAIR_CELL_DIFFERENTIATION	0.289728	0.184455	-0.199425	0.161733	-0.139101	-0.189705
GOBP_HAIR_CYCLE_PHASE	-0.191754	-0.479931	-0.23592	0.148333	0.349456	0.169731
GOBP_HAIR_FOLLICLE_CELL_PROLIFERATION	0.646809	0.905467	-0.73232	-0.0242907	-0.614525	0.0198169
GOBP_HAIR_FOLLICLE_MATURATION	-0.0932315	-0.0552432	-0.132159	0.123082	0.17272	-0.0649411
GOBP_HAIR_FOLLICLE_PLACODE_FORMATION	-0.116392	-0.449119	-0.0437842	0.177334	-0.577154	0.676269
GOBP_HARD_PALATE_DEVELOPMENT	0.562047	-0.00688389	0.0401602	0.265532	-0.569758	0.483485
GOBP_HEAD_DEVELOPMENT	0.118514	0.150864	0.0394172	-0.00293056	-0.234959	-0.0764911
GOBP_HEAD_MORPHOGENESIS	0.14023	0.283763	0.183591	-0.155662	-0.39148	-0.00582516
GOBP_HEAD_SEGMENTATION	0.459302	-0.738786	0.80155	-0.145783	-0.498937	-0.385586
GOBP_HEART_DEVELOPMENT	0.0979219	0.0689237	0.0673115	0.118993	-0.206412	-0.00418812
GOBP_HEART_FIELD_SPECIFICATION	0.245785	0.120834	0.196385	-0.0549202	-0.323947	-0.154285
GOBP_HEART_FORMATION	0.138785	0.203764	0.0681897	0.0804971	-0.263149	0.0705195
GOBP_HEART_GROWTH	0.205151	0.189413	0.0506674	-0.127815	-0.202536	0.178257
GOBP_HEART_MORPHOGENESIS	0.162618	0.0926295	0.13553	0.13412	-0.292134	-0.0451804
GOBP_HEART_PROCESS	-0.195019	-0.101887	0.166682	0.153952	0.104444	-0.113545
GOBP_HEART_TRABECULA_FORMATION	0.334911	-0.0493368	0.382114	-0.236184	-0.44691	-0.0600235
GOBP_HEART_TRABECULA_MORPHOGENESIS	0.297916	0.243694	0.0318334	-0.128358	-0.27879	0.0542347
GOBP_HEART_VALVE_DEVELOPMENT	0.0429538	0.102322	0.0826041	0.0867452	-0.0663573	-0.108732
GOBP_HEART_VALVE_FORMATION	0.135798	-0.129468	0.0918574	0.171398	0.0595204	0.131048
GOBP_HEART_VALVE_MORPHOGENESIS	0.166255	0.0612132	0.0590968	0.0104746	-0.0944966	-0.132634
GOBP_HEAT_GENERATION	-0.0829787	-0.446616	0.135742	0.382823	0.0542353	0.379315
GOBP_HEMATOPOIETIC_OR_LYMPHOID_ORGAN_DEVELOPMENT	0.0765901	0.108698	-0.0746714	0.0489336	-0.224044	0.168736
GOBP_HEMATOPOIETIC_PROGENITOR_CELL_DIFFERENTIATION	0.174461	0.0591605	-0.048918	-0.00804834	-0.22815	0.0626972
GOBP_HEMATOPOIETIC_STEM_CELL_DIFFERENTIATION	0.208657	0.144211	0.00702002	-0.0702801	-0.286014	-0.039658
GOBP_HEMATOPOIETIC_STEM_CELL_HOMEOSTASIS	-0.0755645	-0.331776	-0.0583962	0.231914	-0.0357925	0.0809304
GOBP_HEMATOPOIETIC_STEM_CELL_MIGRATION	-0.0589916	-0.456559	-0.307321	0.61506	0.0299121	0.213727
GOBP_HEMATOPOIETIC_STEM_CELL_MIGRATION_TO_BONE_MARROW	-0.1387	-0.513124	-0.337284	0.53052	-0.0715561	0.27175
GOBP_HEMATOPOIETIC_STEM_CELL_PROLIFERATION	0.132268	-0.173781	-0.126859	0.34486	-0.299041	0.15665
GOBP_HEME_BIOSYNTHETIC_PROCESS	-0.464322	-0.0642941	-0.0956513	-0.13087	0.476563	-0.202337
GOBP_HEME_METABOLIC_PROCESS	-0.443014	-0.00109595	-0.0709721	-0.165991	0.476962	-0.160908
GOBP_HEME_TRANSPORT	-0.13935	0.293686	0.320124	-0.148865	0.155754	-0.473173
GOBP_HEMIDESMOSOME_ASSEMBLY	0.175772	0.132406	-0.314141	-0.124569	-0.184594	-0.323486
GOBP_HEMOGLOBIN_BIOSYNTHETIC_PROCESS	-0.357821	0.148583	-0.418109	0.214247	0.37497	-0.160403
GOBP_HEMOGLOBIN_METABOLIC_PROCESS	-0.224498	0.207728	-0.403912	0.17902	0.280254	0.00120309
GOBP_HEMOPOIESIS	-0.00502682	0.0612458	-0.0645325	0.0533576	-0.0418666	0.0631338
GOBP_HEMOSTASIS	-0.328868	-0.0977041	-0.113524	0.193711	0.228984	0.112211
GOBP_HEPARAN_SULFATE_PROTEOGLYCAN_BIOSYNTHETIC_PROCESS	-0.00959493	-0.110181	0.306886	-0.0427557	-0.229422	-0.0412359
GOBP_HEPARAN_SULFATE_PROTEOGLYCAN_BIOSYNTHETIC_PROCESS_ENZYMATIC_MODIFICATION	-0.043829	-0.0615828	0.538243	-0.728382	0.659444	0.256134
GOBP_HEPARAN_SULFATE_PROTEOGLYCAN_BIOSYNTHETIC_PROCESS_POLYSACCHARIDE_CHAIN_BIOSYNTHETIC_PROCESS	0.108264	0.16649	0.0817648	-5.16619e-05	-0.0817614	-0.338109
GOBP_HEPARAN_SULFATE_PROTEOGLYCAN_CATABOLIC_PROCESS	-0.528859	-0.450994	-0.621081	0.400007	0.774561	0.247367
GOBP_HEPARAN_SULFATE_PROTEOGLYCAN_METABOLIC_PROCESS	0.172243	-0.569227	0.395189	-0.334757	0.209328	0.477457
GOBP_HEPARIN_BIOSYNTHETIC_PROCESS	-0.505281	0.328333	0.149627	0.345774	-0.307052	-0.323488
GOBP_HEPARIN_METABOLIC_PROCESS	-0.428518	-0.16344	0.00674586	0.32293	0.223197	-0.339926
GOBP_HEPATICOBILIARY_SYSTEM_DEVELOPMENT	0.0812117	0.0575654	-0.143937	0.0164305	0.0169178	-0.00351027
GOBP_HEPATIC_STELLATE_CELL_ACTIVATION	-0.302524	-0.053013	0.152534	0.284194	-0.314063	0.107477
GOBP_HEPATIC_STELLATE_CELL_PROLIFERATION	-0.284627	0.761155	-0.465493	0.273819	-0.104138	-0.458046
GOBP_HEPATOCYTE_APOPTOTIC_PROCESS	-0.192329	0.187391	-0.0973065	-0.10235	0.0687959	-0.240149
GOBP_HEPATOCYTE_DIFFERENTIATION	-0.206364	-0.179082	0.139309	-0.127671	0.0495696	0.345279
GOBP_HEPATOCYTE_GROWTH_FACTOR_RECEPTOR_SIGNALING_PATHWAY	-0.137008	0.0525813	0.0504915	-0.116454	0.451592	-0.337115
GOBP_HEPOXILIN_METABOLIC_PROCESS	-0.593205	0.269527	-0.145366	-0.109068	0.631883	0.237169
GOBP_HETEROCHROMATIN_ORGANIZATION	0.395679	0.348811	0.0825354	-0.230615	-0.563189	0.0333699
GOBP_HETEROPHILIC_CELL_CELL_ADHESION_VIA_PLASMA_MEMBRANE_CELL_ADHESION_MOLECULES	0.16679	-0.142694	0.051258	-0.107097	0.0409301	0.207058
GOBP_HETEROTYPIC_CELL_CELL_ADHESION	-0.0124876	-0.151003	-0.143249	0.172559	0.183104	0.0609834
GOBP_HEXOSE_CATABOLIC_PROCESS	-0.482765	-0.236535	0.396675	0.227666	0.416933	-0.438414
GOBP_HEXOSE_PHOSPHATE_TRANSPORT	-0.598995	-0.373656	0.124163	-0.00370345	0.801366	-0.463956
GOBP_HIGH_DENSITY_LIPOPROTEIN_PARTICLE_ASSEMBLY	-0.634816	-0.423117	-0.495338	0.518175	0.533898	0.0208121
GOBP_HIGH_DENSITY_LIPOPROTEIN_PARTICLE_CLEARANCE	0.082137	-0.597616	0.32821	-0.380934	0.560611	0.0959357
GOBP_HIGH_DENSITY_LIPOPROTEIN_PARTICLE_REMODELING	0.0227101	-0.493476	-0.234597	0.0418556	0.655955	-0.166605
GOBP_HINDBRAIN_DEVELOPMENT	0.128777	0.170177	0.0100406	0.0419558	-0.208	-0.121895
GOBP_HINDBRAIN_MATURATION	0.254896	-0.121904	0.682018	0.122645	-0.196379	-0.118975
GOBP_HINDBRAIN_MORPHOGENESIS	0.0900767	0.201295	0.0794844	-0.0745538	-0.123331	-0.20424
GOBP_HINDBRAIN_RADIAL_GLIA_GUIDED_CELL_MIGRATION	0.306847	0.392372	-0.058662	-0.146535	-0.459651	-0.156313
GOBP_HINDBRAIN_TANGENTIAL_CELL_MIGRATION	0.662518	0.459022	-0.286763	0.262843	-0.296199	-0.616127
GOBP_HINDGUT_DEVELOPMENT	0.170667	0.194158	0.553914	-0.137546	-0.370589	0.0281056
GOBP_HINDLIMB_MORPHOGENESIS	0.195211	0.321291	-0.113918	0.141138	-0.249414	-0.12496
GOBP_HIPPOCAMPAL_NEURON_APOPTOTIC_PROCESS	-0.225898	-0.433779	0.10711	0.0278941	0.201127	0.0337627
GOBP_HIPPOCAMPUS_DEVELOPMENT	0.34997	0.214838	-0.165969	-0.195627	-0.0698205	-0.174046
GOBP_HIPPO_SIGNALING	0.316541	0.491185	-0.120278	-0.299105	-0.37343	-0.179075
GOBP_HISTAMINE_PRODUCTION_INVOLVED_IN_INFLAMMATORY_RESPONSE	-0.107765	-0.275403	-0.155984	0.133242	0.299186	0.047886
GOBP_HISTAMINE_TRANSPORT	-0.12539	-0.11456	-0.0585984	-0.0185175	0.320549	-0.0654375
GOBP_HISTIDINE_CATABOLIC_PROCESS	-0.26528	0.512098	-0.279719	-0.0021151	-0.146286	0.262344
GOBP_HISTIDINE_METABOLIC_PROCESS	0.175252	0.507959	-0.425926	-0.0668635	-0.199979	0.420408
GOBP_HISTONE_DEACETYLATION	0.194687	-0.132784	0.262881	-0.0483024	-0.361694	-0.00397354
GOBP_HISTONE_DEMETHYLATION	0.309215	0.521739	-0.164775	-0.34249	-0.575572	-0.129398
GOBP_HISTONE_H2A_ACETYLATION	-0.473182	0.0249714	0.304542	0.21345	-0.41675	0.687471
GOBP_HISTONE_H2A_UBIQUITINATION	-0.126289	-0.506871	0.735986	-0.0218329	0.049715	-0.45096
GOBP_HISTONE_H3_ACETYLATION	0.335537	0.000693182	-0.00705571	-0.0918696	-0.0755444	-0.424071
GOBP_HISTONE_H3_K27_METHYLATION	0.357031	0.0551433	0.614241	-0.20969	-0.205505	-0.582726
GOBP_HISTONE_H3_K4_METHYLATION	0.292885	0.470526	-0.046816	-0.150375	-0.642686	0.0482882
GOBP_HISTONE_H3_K9_METHYLATION	0.30889	0.409309	-0.3016	0.347918	-0.713563	-0.0706447
GOBP_HISTONE_H3_K9_MODIFICATION	0.451422	0.419061	-0.285468	0.188475	-0.699643	-0.270411
GOBP_HISTONE_H4_ACETYLATION	0.197322	0.227024	0.0452546	-0.108093	-0.653929	0.517029
GOBP_HISTONE_H4_K16_ACETYLATION	0.393843	0.221352	-0.32138	-0.225652	-0.751374	0.558421
GOBP_HISTONE_METHYLATION	0.365044	0.337694	0.0577958	-0.228467	-0.516187	-0.135482
GOBP_HISTONE_MODIFICATION	0.262014	0.24012	0.0928388	-0.199676	-0.428553	-0.0456428
GOBP_HISTONE_MONOUBIQUITINATION	0.141591	-0.178	0.50825	-0.215682	-0.184785	-0.228855
GOBP_HISTONE_MRNA_CATABOLIC_PROCESS	0.609302	0.345802	0.117426	-0.210742	-0.522418	-0.456681
GOBP_HISTONE_MRNA_METABOLIC_PROCESS	0.462056	0.428703	-0.169902	-0.248205	-0.47488	-0.282967
GOBP_HISTONE_UBIQUITINATION	0.00344464	-0.305596	0.412899	-0.214149	0.122179	-0.188006
GOBP_HIS_PURKINJE_SYSTEM_DEVELOPMENT	-0.664226	-0.469474	0.487341	-0.70814	0.631395	0.0604146
GOBP_HOMEOSTASIS_OF_NUMBER_OF_CELLS	-0.0338032	0.125984	-0.0360105	0.00927454	-0.0156044	0.0447884
GOBP_HOMEOSTASIS_OF_NUMBER_OF_CELLS_WITHIN_A_TISSUE	-0.0657537	0.00974355	0.276595	-0.0428525	-0.0704007	0.0746523
GOBP_HOMEOSTATIC_PROCESS	-0.122919	-0.0618248	-0.0605004	0.0890514	0.134284	0.0213327
GOBP_HOMOCYSTEINE_METABOLIC_PROCESS	0.246019	0.276774	-0.172389	0.0251493	-0.323086	0.151437
GOBP_HOMOLOGOUS_CHROMOSOME_PAIRING_AT_MEIOSIS	0.288526	0.245664	0.028829	-0.274972	-0.0467012	-0.265909
GOBP_HOMOLOGOUS_CHROMOSOME_SEGREGATION	0.35396	0.278243	0.0240073	-0.277607	-0.257824	-0.152229
GOBP_HOMOLOGOUS_RECOMBINATION	0.482753	0.400498	-0.241459	-0.282032	-0.341189	-0.11646
GOBP_HOMOPHILIC_CELL_ADHESION_VIA_PLASMA_MEMBRANE_ADHESION_MOLECULES	-0.0196261	-0.0612645	0.071674	0.200086	0.0156172	-0.0078576
GOBP_HOMOTYPIC_CELL_CELL_ADHESION	-0.308262	-0.173799	-0.0902491	0.203091	0.262746	0.0774029
GOBP_HORMONE_BIOSYNTHETIC_PROCESS	-0.112185	-0.0135041	0.081649	-0.0110765	-0.0598338	0.163109
GOBP_HORMONE_CATABOLIC_PROCESS	-0.625413	0.00397914	-0.360564	0.521816	0.244298	0.200232
GOBP_HORMONE_MEDIATED_SIGNALING_PATHWAY	0.0544274	0.0964976	-0.131888	0.0362609	-0.0328272	-0.0524798
GOBP_HORMONE_METABOLIC_PROCESS	-0.210068	-0.203567	0.0327425	0.110624	0.185587	0.137995
GOBP_HORMONE_TRANSPORT	-0.131834	0.0183688	-0.113992	0.149625	0.154374	-0.00802417
GOBP_HOST_MEDIATED_REGULATION_OF_INTESTINAL_MICROBIOTA_COMPOSITION	-0.242484	-0.255398	0.021618	0.651852	0.0917188	-0.210561
GOBP_HUMORAL_IMMUNE_RESPONSE	-0.0700093	-0.325549	0.0163584	0.156465	0.00816213	0.402774
GOBP_HUMORAL_IMMUNE_RESPONSE_MEDIATED_BY_CIRCULATING_IMMUNOGLOBULIN	0.196267	-0.227345	-0.441939	0.278279	0.112276	0.492849
GOBP_HYALOID_VASCULAR_PLEXUS_REGRESSION	-0.695457	-0.379645	0.479318	0.264212	0.775861	-0.767217
GOBP_HYALURONAN_BIOSYNTHETIC_PROCESS	-0.130355	0.143168	-0.0744285	-0.00100742	-0.0119386	0.0458448
GOBP_HYALURONAN_CATABOLIC_PROCESS	-0.422815	0.0770101	-0.499868	0.466632	0.238294	0.287315
GOBP_HYALURONAN_METABOLIC_PROCESS	-0.203641	0.134873	-0.232199	0.233661	0.0513539	0.123828
GOBP_HYDROGEN_PEROXIDE_BIOSYNTHETIC_PROCESS	-0.303758	-0.126325	-0.585114	0.370035	0.353605	0.303514
GOBP_HYDROGEN_PEROXIDE_CATABOLIC_PROCESS	-0.669479	-0.0809951	-0.310885	0.0186296	0.57703	0.105969
GOBP_HYDROGEN_PEROXIDE_METABOLIC_PROCESS	-0.50188	-0.130214	-0.352781	0.244334	0.459618	0.157814
GOBP_HYDROGEN_SULFIDE_METABOLIC_PROCESS	-0.201647	0.484135	0.200094	-0.564534	0.314079	-0.156484
GOBP_HYPEROSMOTIC_RESPONSE	-0.376452	-0.0972207	-0.146995	-0.343177	0.593265	0.186758
GOBP_HYPEROSMOTIC_SALINITY_RESPONSE	-0.600697	-0.624164	-0.377597	-0.294526	0.717314	0.551459
GOBP_HYPERSENSITIVITY	-0.252934	-0.497594	-0.193285	0.47675	0.0299615	0.445614
GOBP_HYPOTHALAMUS_CELL_DIFFERENTIATION	0.425588	-0.493379	-0.558896	0.199988	0.261622	0.225091
GOBP_HYPOTHALAMUS_CELL_MIGRATION	0.37356	-0.26584	-0.137659	0.120259	-0.0649054	-0.0564203
GOBP_HYPOTHALAMUS_DEVELOPMENT	0.279946	-0.275706	-0.179081	0.221448	0.145921	-0.0234625
GOBP_HYPOTHALAMUS_GONADOTROPHIN_RELEASING_HORMONE_NEURON_DIFFERENTIATION	0.339607	-0.267099	-0.58253	0.18759	0.141402	0.185772
GOBP_HYPOTONIC_RESPONSE	-0.0548668	0.318427	-0.240219	-0.223662	-0.0352895	0.339255
GOBP_HYPOXANTHINE_METABOLIC_PROCESS	-0.0835391	-0.273922	0.406004	-0.673118	0.387972	0.0669345
GOBP_HYPOXIA_INDUCIBLE_FACTOR_1ALPHA_SIGNALING_PATHWAY	-0.0310685	-0.448826	0.397428	-0.0421183	0.0358872	-0.0333604
GOBP_ICOSANOID_BIOSYNTHETIC_PROCESS	-0.146635	-0.404612	-0.115923	0.288509	0.0945241	0.420496
GOBP_ICOSANOID_CATABOLIC_PROCESS	-0.215119	-0.470954	-0.324943	0.689377	0.274502	0.0893745
GOBP_ICOSANOID_METABOLIC_PROCESS	-0.287604	-0.272034	-0.348762	0.278524	0.294296	0.342863
GOBP_ICOSANOID_SECRETION	-0.0397709	-0.252805	-0.192595	0.304318	0.269666	0.113666
GOBP_ICOSANOID_TRANSPORT	-0.0447643	-0.175942	-0.282757	0.266395	0.254886	0.142469
GOBP_IMMATURE_B_CELL_DIFFERENTIATION	0.307343	0.386468	-0.345393	-0.260948	-0.129732	0.0664468
GOBP_IMMATURE_T_CELL_PROLIFERATION	-0.0369665	0.0521852	0.351044	-0.116149	-0.182393	0.00207301
GOBP_IMMUNE_COMPLEX_CLEARANCE	-0.188216	-0.242532	-0.497955	0.204855	-0.462214	0.917758
GOBP_IMMUNE_EFFECTOR_PROCESS	-0.0922695	-0.163966	-0.191719	0.219141	0.106537	0.315398
GOBP_IMMUNE_RESPONSE_INHIBITING_CELL_SURFACE_RECEPTOR_SIGNALING_PATHWAY	0.249091	0.217734	-0.712111	0.673502	-0.155466	0.62632
GOBP_IMMUNE_RESPONSE_INHIBITING_SIGNAL_TRANSDUCTION	-0.038123	0.246828	-0.661943	0.673548	-0.198465	0.596371
GOBP_IMMUNE_RESPONSE_REGULATING_CELL_SURFACE_RECEPTOR_SIGNALING_PATHWAY	-0.0671132	-0.0269546	-0.103947	0.0576663	0.0422794	0.252646
GOBP_IMMUNE_RESPONSE_REGULATING_CELL_SURFACE_RECEPTOR_SIGNALING_PATHWAY_INVOLVED_IN_PHAGOCYTOSIS	-0.0392708	0.130002	0.454024	-0.300829	-0.564142	0.0283473
GOBP_IMMUNE_RESPONSE_REGULATING_SIGNALING_PATHWAY	-0.134755	-0.0922617	-0.152845	0.121419	0.138628	0.213769
GOBP_IMMUNE_RESPONSE_TO_TUMOR_CELL	0.187981	-0.164522	0.120884	-0.289155	0.25396	0.0983637
GOBP_IMMUNE_SYSTEM_DEVELOPMENT	0.0915225	0.110221	-0.125019	0.040987	-0.190925	0.14141
GOBP_IMMUNOGLOBULIN_PRODUCTION	0.0129462	-0.0109008	-0.11224	0.165356	-0.0750051	0.18849
GOBP_IMMUNOGLOBULIN_PRODUCTION_INVOLVED_IN_IMMUNOGLOBULIN_MEDIATED_IMMUNE_RESPONSE	0.182385	0.0388802	-0.248064	-0.00668373	-0.0903372	0.21982
GOBP_IMMUNOGLOBULIN_V_D_J_RECOMBINATION	-0.139656	0.247354	-0.0121975	0.0593373	-0.525556	0.172493
GOBP_IMMUNOLOGICAL_MEMORY_FORMATION_PROCESS	0.43754	-0.173959	-0.28964	-0.00136599	0.207903	0.174578
GOBP_IMMUNOLOGICAL_MEMORY_PROCESS	0.327874	-0.477625	-0.0384231	0.132859	0.181442	0.287736
GOBP_IMMUNOLOGICAL_SYNAPSE_FORMATION	-0.271959	0.139783	-0.248543	0.332568	0.197753	0.339449
GOBP_IMPORT_ACROSS_PLASMA_MEMBRANE	-0.209	-0.0414018	-0.0308986	0.171243	0.323785	-0.13436
GOBP_IMPORT_INTO_CELL	-0.207034	-0.046905	-0.142001	0.103556	0.222808	0.0633207
GOBP_IMPORT_INTO_NUCLEUS	0.158447	0.230119	0.0913715	-0.200864	-0.217137	-0.00645738
GOBP_IMP_BIOSYNTHETIC_PROCESS	0.00229001	0.0148594	0.219026	-0.430961	-0.165631	0.080545
GOBP_IMP_CATABOLIC_PROCESS	-0.558145	0.152601	-0.657089	-0.51618	0.346395	0.676543
GOBP_IMP_METABOLIC_PROCESS	-0.0548079	-0.0331261	0.146494	-0.391966	-0.161316	0.239212
GOBP_IMP_SALVAGE	-0.317125	-0.185028	0.231352	-0.267859	0.291056	-0.0164345
GOBP_INCLUSION_BODY_ASSEMBLY	-0.14598	-0.29321	-0.368962	0.209196	0.361622	0.165458
GOBP_INDOLE_CONTAINING_COMPOUND_BIOSYNTHETIC_PROCESS	-0.31313	-0.41632	0.49453	-0.592259	0.186166	-0.00599573
GOBP_INDOLE_CONTAINING_COMPOUND_METABOLIC_PROCESS	0.0154238	-0.272553	0.242926	-0.453576	0.295616	0.285086
GOBP_INDUCTION_OF_POSITIVE_CHEMOTAXIS	-0.374192	-0.00811924	0.308084	-0.0906232	0.0363199	0.0785802
GOBP_INFLAMMASOME_MEDIATED_SIGNALING_PATHWAY	-0.0992035	-0.423514	-0.342151	0.379432	0.384895	0.248516
GOBP_INFLAMMATORY_CELL_APOPTOTIC_PROCESS	-0.421403	-0.271304	-0.00985957	0.220959	0.395343	0.225424
GOBP_INFLAMMATORY_RESPONSE	-0.165983	-0.206702	-0.1484	0.190745	0.145186	0.270459
GOBP_INFLAMMATORY_RESPONSE_TO_ANTIGENIC_STIMULUS	-0.100553	-0.390664	0.129898	0.339964	-0.0526917	0.3216
GOBP_INFLAMMATORY_RESPONSE_TO_WOUNDING	-0.383074	-0.153417	-0.322493	0.223589	0.319407	0.377986
GOBP_INHIBITION_OF_NEUROEPITHELIAL_CELL_DIFFERENTIATION	0.713659	0.393392	-0.572389	0.143429	-0.547439	0.804705
GOBP_INHIBITION_OF_NON_SKELETAL_TISSUE_MINERALIZATION	-0.405103	0.131081	0.249393	0.0665218	0.0341715	0.000686012
GOBP_INHIBITORY_CHEMICAL_SYNAPTIC_TRANSMISSION	-0.0123077	0.215955	-0.341539	0.634483	0.391378	-0.0953009
GOBP_INHIBITORY_POSTSYNAPTIC_POTENTIAL	0.315268	-0.140304	0.308984	-0.4164	0.470105	-0.33909
GOBP_INHIBITORY_SYNAPSE_ASSEMBLY	0.128711	0.109409	0.225925	0.235969	-0.272942	0.0665868
GOBP_INNATE_IMMUNE_RESPONSE	-0.180655	-0.204237	-0.155165	0.2239	0.134136	0.254387
GOBP_INNATE_IMMUNE_RESPONSE_ACTIVATING_CELL_SURFACE_RECEPTOR_SIGNALING_PATHWAY	-0.128971	-0.0100349	-0.287707	0.151137	0.0353349	0.207274
GOBP_INNATE_IMMUNE_RESPONSE_ACTIVATING_SIGNALING_PATHWAY	-0.183627	-0.125354	-0.237059	0.191497	0.178003	0.168145
GOBP_INNATE_IMMUNE_RESPONSE_IN_MUCOSA	-0.232236	-0.51327	0.381568	0.131226	0.15017	0.497676
GOBP_INNERVATION	0.305445	-0.185929	0.163722	0.119561	-0.15793	-0.118018
GOBP_INNER_CELL_MASS_CELL_DIFFERENTIATION	0.271359	0.432744	0.399985	-0.251727	-0.534175	-0.318053
GOBP_INNER_CELL_MASS_CELL_PROLIFERATION	0.169234	0.504388	0.177005	-0.385534	-0.435361	-0.215946
GOBP_INNER_DYNEIN_ARM_ASSEMBLY	0.505171	0.488771	-0.451464	0.188463	-0.17603	-0.445917
GOBP_INNER_EAR_MORPHOGENESIS	0.0608694	-0.0870821	0.0424442	0.133048	-0.00792244	0.0591316
GOBP_INNER_EAR_RECEPTOR_CELL_DEVELOPMENT	0.291782	0.117303	-0.227325	0.181854	-0.180266	-0.0946491
GOBP_INNER_EAR_RECEPTOR_CELL_FATE_COMMITMENT	0.11464	-0.0279864	-0.3104	0.254747	-0.308232	0.672598
GOBP_INNER_EAR_RECEPTOR_CELL_STEREOCILIUM_ORGANIZATION	0.406602	0.0459359	-0.161626	0.223515	-0.196513	-0.127691
GOBP_INNER_MITOCHONDRIAL_MEMBRANE_ORGANIZATION	-0.303564	-0.142393	-0.163946	-0.339397	0.370807	0.143182
GOBP_INORGANIC_ANION_TRANSMEMBRANE_TRANSPORT	-0.0393704	0.122723	-0.286447	0.0474115	0.1957	-0.133681
GOBP_INORGANIC_ANION_TRANSPORT	-0.24736	0.108491	-0.202194	0.193935	0.164614	0.0100657
GOBP_INORGANIC_ION_HOMEOSTASIS	-0.243689	-0.151249	-0.00736918	0.110937	0.26654	0.0617528
GOBP_INORGANIC_ION_IMPORT_ACROSS_PLASMA_MEMBRANE	-0.103263	-0.186294	-0.0728954	0.213192	0.374971	-0.122243
GOBP_INORGANIC_ION_TRANSMEMBRANE_TRANSPORT	-0.20748	-0.0797856	-0.142867	0.107637	0.31101	0.0523487
GOBP_INOSINE_METABOLIC_PROCESS	-0.254923	0.302717	-0.12787	-0.629251	0.0823802	0.587873
GOBP_INOSITOL_METABOLIC_PROCESS	0.33855	0.292954	-0.572053	0.1687	0.0794226	-0.0157244
GOBP_INOSITOL_PHOSPHATE_BIOSYNTHETIC_PROCESS	-0.157562	-0.0180321	-0.092192	0.256419	-0.023272	0.0054928
GOBP_INOSITOL_PHOSPHATE_METABOLIC_PROCESS	-0.207211	0.0192341	0.0349845	0.175137	0.125611	-0.104754
GOBP_INOSITOL_TRISPHOSPHATE_BIOSYNTHETIC_PROCESS	0.104779	-0.286907	-0.0235037	0.00988307	-0.175321	0.230651
GOBP_INOSITOL_TRISPHOSPHATE_METABOLIC_PROCESS	-0.157019	-0.0187164	0.184402	-0.0791686	0.0838078	-0.212826
GOBP_INSEMINATION	0.624054	-0.399318	-0.204982	-0.0223505	0.184366	-0.362225
GOBP_INSULIN_LIKE_GROWTH_FACTOR_RECEPTOR_SIGNALING_PATHWAY	-0.0862206	0.049385	-0.0824208	0.319101	-0.254788	0.0434167
GOBP_INSULIN_METABOLIC_PROCESS	-0.23235	-0.393159	0.237963	-0.037381	0.165846	0.107212
GOBP_INSULIN_PROCESSING	-0.283225	-0.638238	0.639768	-0.0336143	-0.0602157	0.107986
GOBP_INSULIN_RECEPTOR_RECYCLING	-0.886595	0.600747	-0.29478	-0.276254	0.544641	0.054829
GOBP_INSULIN_RECEPTOR_SIGNALING_PATHWAY	-0.0368894	0.12724	0.0580608	0.00467913	-0.107586	0.0156852
GOBP_INSULIN_SECRETION	-0.17064	-0.0155717	-0.0876709	0.166978	0.142075	-0.000621793
GOBP_INSULIN_SECRETION_INVOLVED_IN_CELLULAR_RESPONSE_TO_GLUCOSE_STIMULUS	-0.112185	-0.0365974	-0.0762115	0.197446	0.0842149	0.0784877
GOBP_INTEGRATED_STRESS_RESPONSE_SIGNALING	-0.234668	0.0177087	-0.244096	-0.0245686	0.168419	-0.0487591
GOBP_INTEGRIN_ACTIVATION	-0.245244	0.0640376	-0.0229547	0.11279	0.100692	0.261763
GOBP_INTEGRIN_BIOSYNTHETIC_PROCESS	0.0450617	-0.276396	0.448116	-0.0759333	0.631307	0.341757
GOBP_INTEGRIN_MEDIATED_SIGNALING_PATHWAY	-0.200182	-0.0540614	-0.019647	0.250087	-0.0802376	0.291715
GOBP_INTERCELLULAR_TRANSPORT	0.00916526	-0.104329	-0.108744	0.6582	-0.504151	0.151615
GOBP_INTERFERON_ALPHA_PRODUCTION	-0.0526059	-0.0514222	-0.106903	-0.0806635	-0.0480198	0.505365
GOBP_INTERFERON_BETA_PRODUCTION	-0.0261385	0.158883	-0.244371	-0.0076369	0.0136804	0.241023
[truncated: 5,783 more rows]
