# Supplementary material for: A novel pan-PI3K inhibitor KTC1101 synergizes with anti-PD-1 therapy by targeting tumor suppression and immune activation
Source: Mol Cancer. 2024 Mar 14;23:54. doi: 10.1186/s12943-024-01978-0 (PMC10938783; doi:10.1186/s12943-024-01978-0)
Supplement: Supplementary file 23 — Supplementary Material 23. [file 12943_2024_1978_MOESM23_ESM.xlsx]

## Sheet: DEGs-bulk B16-anti-PD-1
DEGs of anti-PD-1 in B16 Tumors
gene symbol	baseMean	log2FoldChange	lfcSE	stat	pvalue	padj
Oasl2	113.53	1.80837	0.237903	7.60129	2.9319e-14	3.93256e-10
Psmb8	152.066	2.17888	0.310896	7.00839	2.41077e-12	1.24161e-08
Ifi47	175.87	2.81382	0.402632	6.98857	2.77703e-12	1.24161e-08
Per1	1088.81	-1.33075	0.193019	-6.89443	5.40793e-12	1.81342e-08
Gbp3	142.922	2.18963	0.342969	6.38432	1.72159e-10	4.61835e-07
Gbp5	28.2563	4.16255	0.666651	6.24397	4.26613e-10	9.53693e-07
Psmb9	110.765	2.73459	0.439728	6.21883	5.00861e-10	9.59721e-07
Tap1	475.263	1.59171	0.260649	6.10672	1.01697e-09	1.70507e-06
Zbp1	56.9878	2.55171	0.421639	6.05187	1.43171e-09	2.13373e-06
Tap2	474.558	1.34942	0.224592	6.00834	1.87438e-09	2.5141e-06
H2-Q4	137.572	1.55737	0.260669	5.97452	2.30773e-09	2.81396e-06
Gbp7	246.523	1.90108	0.322434	5.89601	3.72396e-09	4.16245e-06
Tapbp	957.695	0.910702	0.159686	5.70308	1.17659e-08	1.21397e-05
Hmgcs1	5642.2	-0.429483	0.0759418	-5.65542	1.55463e-08	1.48945e-05
H2-T23	135.478	1.43033	0.257184	5.56151	2.67451e-08	2.39154e-05
Apol9b	99.5365	2.46856	0.445804	5.53732	3.07142e-08	2.57481e-05
Sp100	201.625	1.34931	0.248437	5.4312	5.59762e-08	4.31296e-05
Pde10a	403.226	0.80504	0.148388	5.42523	5.78792e-08	4.31296e-05
Irf7	96.8091	1.58467	0.293907	5.39174	6.97797e-08	4.92608e-05
Lgals3bp	3850.81	0.435299	0.0810367	5.37163	7.80284e-08	5.1223e-05
Oas2	98.61	1.3082	0.243762	5.36668	8.01971e-08	5.1223e-05
Mical3	5506.51	0.426473	0.0807822	5.27929	1.29685e-07	7.90667e-05
Parp14	364.299	1.04686	0.200096	5.23179	1.67881e-07	9.79036e-05
H2-DMa	79.8041	1.5873	0.304181	5.21827	1.80604e-07	0.000100935
H2-Ab1	324.574	1.43885	0.276682	5.20038	1.98878e-07	0.000106702
Phf11d	84.688	1.42747	0.275108	5.18876	2.11703e-07	0.000109214
Fcgr4	38.732	2.02804	0.391489	5.18033	2.21497e-07	0.000110035
Crebrf	536.213	0.596796	0.115679	5.15909	2.48157e-07	0.000118876
Gm4951	27.413	3.54797	0.691393	5.13163	2.87247e-07	0.000132857
Klhl24	2144.19	0.485759	0.0964354	5.03715	4.7252e-07	0.000211264
Bst2	830.43	0.74808	0.155269	4.81796	1.4503e-06	0.000627513
Irf1	403.692	1.15493	0.240553	4.80117	1.57743e-06	0.00066119
Erap1	693.246	0.828128	0.172791	4.79265	1.64589e-06	0.000668979
Sp140	48.8856	1.82383	0.382081	4.7734	1.81139e-06	0.000714593
Uba7	120.832	1.24216	0.260545	4.76753	1.86495e-06	0.000714702
Rsad2	592.847	0.755665	0.160812	4.69907	2.61355e-06	0.000973764
Mc1r	2723.16	0.447892	0.0957279	4.6788	2.88554e-06	0.00104605
Icam2	156.579	0.929875	0.198997	4.67281	2.97101e-06	0.00104869
Gm4841	17.0482	5.05999	1.09577	4.61774	3.87944e-06	0.0013283
Stat1	1652.63	0.864488	0.18754	4.60962	4.03414e-06	0.0013283
H2-Eb1	289.218	1.47845	0.32085	4.60794	4.06687e-06	0.0013283
Gm12185	28.9271	4.19225	0.910714	4.60326	4.15929e-06	0.0013283
Wdr81	936.705	0.415822	0.0904587	4.59681	4.29004e-06	0.00133819
Mndal	75.719	1.54029	0.335859	4.58612	4.51554e-06	0.00137652
Apol9a	68.9493	2.60424	0.568955	4.57723	4.7117e-06	0.0014044
H2-Q6	49.0501	1.63766	0.358357	4.56992	4.8791e-06	0.00142268
Ly6e	323.925	0.958894	0.210749	4.54993	5.3663e-06	0.00153145
Sp110	45.1978	2.02218	0.445483	4.5393	5.64405e-06	0.00157716
Parp9	647.833	0.665694	0.14951	4.4525	8.48764e-06	0.00232336
Tgtp1	199.25	4.01018	0.905912	4.42667	9.5698e-06	0.0025672
App	6116.59	0.328669	0.0743618	4.41987	9.87621e-06	0.00259744
Gbp2	265.275	2.66332	0.617409	4.3137	1.60547e-05	0.00414118
Mitf	15457.8	-0.581764	0.135619	-4.28971	1.7891e-05	0.00452777
Iigp1	287.917	3.4784	0.815746	4.26407	2.00735e-05	0.00498603
Coq8a	1918.22	0.646753	0.154035	4.19873	2.68415e-05	0.00654591
Trim30a	140.39	1.00384	0.242019	4.14778	3.35715e-05	0.00804097
H2-D1	3462.42	1.34704	0.325832	4.13416	3.56256e-05	0.00838326
Tmem229b	131.466	0.893842	0.216809	4.12271	3.7444e-05	0.00865925
Batf2	48.9338	1.5488	0.37956	4.08051	4.49374e-05	0.010216
Gm12250	43.5346	2.71669	0.670024	4.05462	5.02155e-05	0.0111383
Tnip1	1153.95	0.383216	0.094561	4.05258	5.0655e-05	0.0111383
H2-K1	1372.57	1.345	0.332803	4.04142	5.31277e-05	0.0111613
Nlrc5	426.313	1.88265	0.465906	4.04083	5.3262e-05	0.0111613
C4b	1535.17	0.793417	0.196427	4.03925	5.36224e-05	0.0111613
B4galt4	592.93	0.593589	0.147066	4.0362	5.43247e-05	0.0111613
Ifi203	149.159	1.1348	0.281485	4.03148	5.54273e-05	0.0111613
Irgm2	396.131	1.9283	0.478475	4.0301	5.57524e-05	0.0111613
Cd74	739.936	1.81043	0.449699	4.02586	5.67666e-05	0.0111972
Mnt	1318.89	0.483449	0.120241	4.02068	5.80297e-05	0.0112805
Gbp6	188.802	3.09766	0.771847	4.01331	5.98727e-05	0.0114725
Cep135	1355.46	0.42069	0.105011	4.00614	6.17197e-05	0.0115319
Fgl2	87.6157	1.14619	0.286157	4.00544	6.19026e-05	0.0115319
Tgtp2	444.024	3.74102	0.93616	3.99613	6.43862e-05	0.0118038
Parp12	765.492	0.698661	0.174952	3.99344	6.51217e-05	0.0118038
Ifitm3	625.052	0.772918	0.19436	3.97673	6.98691e-05	0.0124954
Axl	643.828	0.720827	0.182472	3.95034	7.80398e-05	0.013773
Xaf1	136.698	1.03434	0.262504	3.94027	8.13891e-05	0.0141776
Psme1	891.51	0.585633	0.149004	3.93031	8.48374e-05	0.0145888
Parp10	396.861	0.644207	0.165482	3.89292	9.90469e-05	0.0168167
Ctso	232.754	0.645047	0.166034	3.88503	0.000102318	0.0171549
Nod1	242.539	0.764032	0.197151	3.87536	0.000106466	0.01763
Creb5	59.7671	1.29881	0.337191	3.85186	0.000117222	0.0190555
Rtp4	108.695	1.08885	0.282789	3.85042	0.000117916	0.0190555
Tmem86a	192.454	0.656683	0.171488	3.82933	0.000128492	0.0205175
Ly6a	155.789	1.4195	0.372516	3.81057	0.000138646	0.0218783
Saa3	25.2322	2.72761	0.724916	3.76265	0.000168121	0.026221
Oas3	22.3638	1.86938	0.498979	3.74641	0.000179382	0.0276557
Psmb10	328.476	0.704159	0.188632	3.73298	0.000189227	0.0288421
Gjb2	1345.91	0.408417	0.109619	3.7258	0.000194696	0.0293423
Gbp9	77.8876	1.372	0.368685	3.72132	0.00019818	0.0295355
Ifi205	32.163	2.00443	0.539134	3.71786	0.000200916	0.0296141
Ccne2	447.389	-0.540658	0.1459	-3.70568	0.000210821	0.0307364
Tapbpl	170.393	0.8662	0.234767	3.68961	0.000224599	0.0323929
C1ra	360.782	0.56684	0.153772	3.68623	0.000227601	0.0324767
Casp12	33.1898	1.87349	0.508685	3.683	0.000230504	0.0325447
Hbp1	1478.04	0.305585	0.0834957	3.6599	0.000252318	0.0349941
Gbp4	97.2295	3.21551	0.878762	3.65913	0.00025307	0.0349941
Plac8	35.2149	1.81853	0.502237	3.62086	0.000293624	0.0401876
Igtp	302.321	2.76514	0.76644	3.60778	0.000308833	0.0416361
Des	263.417	0.72743	0.201703	3.60645	0.000310416	0.0416361
Lpin1	692.782	0.421782	0.117815	3.58005	0.000343528	0.0456212
Psme2	803.345	0.642499	0.180721	3.55519	0.000377699	0.0493409
Pank3	2281.9	-0.303972	0.0855208	-3.55436	0.000378895	0.0493409
Gbp10	19.208	3.57914	1.0113	3.53915	0.000401422	0.0517718
Tor3a	351.235	0.494483	0.140403	3.52189	0.000428487	0.0544867
Ly6c1	49.6813	1.66971	0.474271	3.52058	0.000430597	0.0544867
Cmpk2	209.666	0.685666	0.196248	3.49387	0.000476075	0.0596784
Ccne1	754.586	-0.402657	0.115422	-3.48856	0.000485625	0.060312
Rbm12	1481.39	-0.300718	0.0863139	-3.484	0.000493976	0.0603636
Gm4070	79.7364	1.34363	0.385916	3.48166	0.000498321	0.0603636
Ube2l6	264.442	0.907048	0.260571	3.481	0.000499542	0.0603636
Oas1g	97.2714	1.03856	0.298865	3.47503	0.000510793	0.061172
Ifi211	64.6334	1.37571	0.39634	3.47103	0.000518469	0.0615419
H2-T22	617.243	0.632134	0.182822	3.45764	0.000544933	0.0640523
Tpra1	1654.97	0.310701	0.0899135	3.45555	0.00054917	0.0640523
Itm2b	3314.5	0.275444	0.0802289	3.43322	0.000596453	0.0689674
Ifit3	236.412	1.07359	0.31313	3.42856	0.000606782	0.0695621
Irgm1	959.95	1.30147	0.380022	3.42473	0.000615407	0.069953
Cfb	211.043	1.08656	0.317949	3.41742	0.000632173	0.0712549
Bend4	556.462	-0.367358	0.107846	-3.40632	0.000658449	0.0735981
Stard4	1982.91	-0.275662	0.0816733	-3.37518	0.000737673	0.0817719
Tab1	437.371	0.387524	0.116036	3.33968	0.000838759	0.0922153
Ifih1	209.86	0.707368	0.213179	3.31819	0.000906037	0.0988022
Bahd1	633.063	-0.343906	0.103832	-3.31213	0.000925895	0.100153
B2m	6803.62	1.36172	0.412241	3.30322	0.000955818	0.102563
Stox2	2276.74	0.406081	0.124059	3.27329	0.00106303	0.113162
Phf11b	23.8914	1.58013	0.4833	3.26945	0.00107757	0.113807
Ccl2	111.52	0.996123	0.305412	3.26157	0.00110796	0.116102
Usp31	729.556	-0.353886	0.109352	-3.23622	0.00121125	0.125942
Ifi204	106.659	0.946342	0.293336	3.22614	0.00125472	0.128802
Acvr1	1220.08	-0.294731	0.091378	-3.2254	0.00125796	0.128802
Tnfrsf14	115.99	0.884663	0.276449	3.20009	0.00137384	0.139316
C77080	1836.84	0.295761	0.0925468	3.1958	0.00139443	0.139316
Sfi1	773.913	0.41042	0.128433	3.19559	0.00139547	0.139316
Serpina3g	28.3483	2.071	0.648362	3.1942	0.0014022	0.139316
Gigyf1	1345.8	0.292408	0.0918201	3.18458	0.00144964	0.142032
Gyg	3354.29	0.302525	0.0950031	3.18437	0.00145071	0.142032
H2-Aa	390.717	1.60959	0.506267	3.17934	0.00147611	0.143471
Csf1	404.34	0.45485	0.143395	3.172	0.00151394	0.146089
Wdr31	5330.86	-0.355948	0.112632	-3.16026	0.00157626	0.151017
Apobec1	138.512	0.723421	0.229494	3.15224	0.00162021	0.154127
Ciita	54.1319	1.63595	0.521254	3.13849	0.00169823	0.160411
Oasl1	37.6174	1.40065	0.452486	3.09546	0.00196511	0.184322
C2	2469.09	0.390017	0.126316	3.08762	0.00201764	0.187935
Bahcc1	2503.8	0.362391	0.117697	3.07901	0.00207693	0.192123
Fam126a	639.591	-0.349029	0.113486	-3.07553	0.00210128	0.193044
Ucp2	379.587	0.474588	0.154507	3.07162	0.00212901	0.194262
Gtf3c4	1601.22	-0.275831	0.090098	-3.06145	0.00220265	0.199328
Mov10	1009.55	0.366961	0.119927	3.05988	0.00221426	0.199328
H2-Q7	28.6322	1.75768	0.57568	3.05323	0.00226392	0.199976
Dhx58	147.604	0.672063	0.220138	3.05292	0.00226626	0.199976
Lrp8	1042.89	-0.299451	0.0981047	-3.05236	0.00227049	0.199976
Dyrk1b	866.291	0.356205	0.116752	3.05096	0.0022811	0.199976
Trim30d	29.2166	1.33207	0.438433	3.03826	0.0023795	0.207249
Camsap2	1402.65	-0.334902	0.110397	-3.0336	0.00241653	0.209116
Tmem140	116.02	0.956535	0.315627	3.03059	0.00244076	0.209859
Cxcl10	1235.57	0.571849	0.18936	3.01991	0.00252849	0.216017
Il12rb1	63.4921	0.84641	0.281102	3.01104	0.00260355	0.218687
Slfn8	43.3637	1.05398	0.350072	3.01074	0.00260609	0.218687
Hmgcr	5881.58	-0.238173	0.0791157	-3.01044	0.00260866	0.218687
Bicral	497.665	0.394058	0.131562	2.99523	0.00274234	0.228466
Ifi35	268.576	0.57998	0.193845	2.99199	0.00277169	0.229486
Usp53	271.6	-0.480145	0.160607	-2.98956	0.0027938	0.229897
Ccl9	237.442	0.868503	0.292394	2.97032	0.00297494	0.241917
Ms4a4c	20.0357	1.79587	0.604626	2.97021	0.00297594	0.241917
Smad3	909.637	0.417908	0.140943	2.96508	0.003026	0.244504
Rybp	1283.9	-0.278276	0.0940217	-2.9597	0.00307936	0.247326
Plekhm2	3489.89	0.239837	0.0813465	2.94834	0.00319485	0.254695
Edrf1	481.526	-0.347482	0.117912	-2.94697	0.00320909	0.254695
Ctss	616.845	0.667878	0.226813	2.94461	0.00323358	0.25513
Pakap	545.446	-0.418641	0.142449	-2.93888	0.00329401	0.258377
Atxn7l1	543.067	0.361382	0.123222	2.93278	0.0033594	0.261975
Ptgis	13.0522	2.94644	1.0106	2.91553	0.00355088	0.275306
Slamf8	11.2008	2.35585	0.809274	2.91106	0.00360199	0.277664
Fnip2	1983.99	0.301061	0.103544	2.90757	0.00364247	0.277843
Serpinb9	170.553	0.727549	0.25025	2.90729	0.00364574	0.277843
Depp1	100.367	-0.925206	0.318512	-2.90477	0.00367518	0.278411
Pisd	2511.91	0.235317	0.0810568	2.90312	0.00369471	0.278411
Fbxo42	1985.33	-0.281351	0.0969902	-2.90081	0.00372196	0.278897
Erbb3	1884.03	-0.333217	0.115073	-2.8957	0.00378309	0.281791
Disc1	209.156	0.51553	0.178132	2.89409	0.0038026	0.281791
Gm2240	134.913	0.682555	0.236056	2.8915	0.00383408	0.282563
Crim1	723.222	0.297171	0.102864	2.88898	0.00386495	0.283282
Lrrc4b	126.434	-0.627727	0.217967	-2.87991	0.00397783	0.288111
Eef2k	1710.42	0.246522	0.0856351	2.87875	0.00399258	0.288111
Ly86	37.6414	1.14323	0.397156	2.87853	0.00399528	0.288111
Lamc3	91.3793	0.801206	0.278737	2.87442	0.00404775	0.28891
Kpna2	7274.99	-0.192011	0.0668029	-2.87429	0.00404943	0.28891
Aurka	1469.29	-0.251755	0.0876476	-2.87236	0.00407423	0.289141
LOC115489132	5123.18	-0.372796	0.130359	-2.85977	0.00423944	0.299282
Camsap1	1211.78	-0.271312	0.0952462	-2.84853	0.00439212	0.308437
LOC115489122	17889.4	-0.386619	0.135861	-2.84569	0.00443153	0.309584
Hcn1	728.624	0.350516	0.123283	2.84318	0.00446654	0.309785
Zhx2	547.565	0.334499	0.117691	2.84218	0.0044806	0.309785
Isg15	114.293	1.04461	0.368189	2.83715	0.00455188	0.310522
Sgcg	585.007	0.475264	0.167526	2.83695	0.00455472	0.310522
Ctsb	9554.5	0.254005	0.0895479	2.83653	0.00456071	0.310522
Apobec3	66.9533	1.114	0.393166	2.83341	0.00460536	0.311978
Pcgf3	1313.78	-0.280631	0.0992164	-2.82847	0.00467704	0.315242
Utp14b	685.415	-0.348287	0.123593	-2.81803	0.00483198	0.323549
LOC115489121	5967.95	-0.378367	0.1344	-2.81523	0.00487429	0.323549
Dok2	58.7747	0.938085	0.333252	2.81494	0.00487865	0.323549
Tnn	13.2757	-2.96793	1.0548	-2.81375	0.00489678	0.323549
Smc5	902.636	-0.329511	0.117327	-2.80849	0.00497744	0.327267
H2-T10	8.18788	2.36661	0.847011	2.79408	0.00520481	0.340547
Rbm20	1534.62	0.267958	0.0960144	2.79081	0.00525766	0.342335
Ctsa	2644.57	0.254045	0.0911419	2.78735	0.00531402	0.344333
Gtpbp2	1651.24	0.246329	0.0884717	2.78427	0.00536492	0.345291
Ccn3	42.2636	-1.62243	0.582907	-2.78334	0.00538028	0.345291
Il4i1b	19.834	1.45842	0.524669	2.7797	0.00544087	0.345928
Ccl11	12.8502	2.1876	0.787008	2.77965	0.00544179	0.345928
Ppp1r10	1064.06	0.377748	0.136368	2.77007	0.00560444	0.354222
Tada2b	806.108	-0.272308	0.0983461	-2.76887	0.00562509	0.354222
Ccrl2	21.366	1.36444	0.493052	2.76733	0.0056517	0.354235
Tnfsf10	21.3058	1.66856	0.603445	2.76505	0.00569138	0.355063
Trim12c	52.8081	1.13712	0.411552	2.763	0.00572726	0.355647
Cp	484.293	0.608102	0.220464	2.75829	0.00581052	0.357945
H2-DMb1	152.068	1.93497	0.702029	2.75625	0.00584691	0.357945
Il2rg	131.973	0.611701	0.222134	2.75375	0.00589165	0.357945
Gbp8	11.4982	2.26908	0.824142	2.75327	0.00590041	0.357945
Aph1c	3611.99	0.364498	0.132404	2.75293	0.00590646	0.357945
Dtna	293.767	0.395468	0.143705	2.75194	0.00592439	0.357945
Trim12a	43.0554	0.984743	0.358336	2.7481	0.00599414	0.360536
Cd274	265.552	0.670281	0.244395	2.74261	0.00609531	0.363196
Ddx60	43.9033	1.17737	0.429422	2.74177	0.00611097	0.363196
Xrcc2	475.634	-0.336568	0.122777	-2.7413	0.0061196	0.363196
Klhl13	800.239	-0.260587	0.0951507	-2.73868	0.00616866	0.364494
Tagln2	416.41	0.59586	0.218154	2.73137	0.00630713	0.368835
Gpc6	359.873	-0.45151	0.165365	-2.73039	0.0063259	0.368835
Ern1	640.449	0.334757	0.122649	2.72939	0.00634507	0.368835
Dtx3l	537.183	0.450374	0.165031	2.72903	0.00635212	0.368835
Fcgr1	78.1157	0.843211	0.311063	2.71074	0.00671329	0.388127
Pard3	748.429	0.301158	0.111201	2.70824	0.00676411	0.388975
Prkcq	689.14	0.270732	0.100091	2.70487	0.00683312	0.388975
Creg1	1224.43	0.246159	0.0910302	2.70414	0.00684808	0.388975
Ccdc137	857.337	-0.288297	0.106636	-2.70358	0.00685979	0.388975
Plbd1	64.2869	1.1485	0.424907	2.70294	0.00687296	0.388975
Itga6	1746.7	-0.306181	0.113733	-2.6921	0.00710032	0.400154
Agap1	940.5	0.280762	0.104552	2.68539	0.0072445	0.406571
C1qa	460.665	0.53713	0.200227	2.6826	0.00730518	0.40823
Scml4	162.34	0.833835	0.310988	2.68124	0.00733493	0.40823
Naaa	174.23	0.556611	0.207956	2.67657	0.00743793	0.412252
Gsdmd	72.1166	0.78816	0.294827	2.6733	0.00751097	0.414587
Amdhd2	818.866	0.280646	0.105167	2.66856	0.00761764	0.418752
Gpr146	585.36	0.394017	0.147956	2.66306	0.00774333	0.423924
Trim34a	62.8999	0.785987	0.295548	2.65942	0.0078275	0.42679
Enah	3828.01	-0.415053	0.156452	-2.65291	0.00798017	0.433352
Iqcg	279.952	0.462069	0.174346	2.6503	0.00804211	0.434955
Kifc3	1988.83	0.223483	0.0844062	2.64771	0.00810388	0.435396
Ppfibp2	619.772	0.343367	0.129708	2.64724	0.00811519	0.435396
Tmc8	781.259	0.269532	0.102107	2.6397	0.00829801	0.441825
Tpm2	231.206	0.758338	0.287424	2.63839	0.00832998	0.441825
Nfix	300.984	0.3808	0.144339	2.63824	0.00833383	0.441825
Trf	4803.25	0.191178	0.0725586	2.63481	0.00841842	0.444552
Unc13d	75.6001	0.70145	0.266425	2.63282	0.00846792	0.445413
Itgam	220.76	0.621164	0.236427	2.6273	0.00860652	0.450934
Ifit1	88.143	0.973504	0.371262	2.62215	0.0087377	0.453271
Pik3ip1	496.068	0.308585	0.117707	2.62164	0.00875077	0.453271
Gm14308	173.261	-0.581774	0.221976	-2.62089	0.00876995	0.453271
Nav2	1816.78	0.245798	0.0938068	2.62026	0.00878629	0.453271
Tmsb10	9688.57	0.283091	0.108511	2.60886	0.00908454	0.466732
8030462N17Rik	553.733	-0.308927	0.118559	-2.60569	0.00916899	0.466732
Ripor2	94.0421	0.666775	0.25598	2.60479	0.00919295	0.466732
Tmem56	974.537	-0.365451	0.140332	-2.60418	0.00920939	0.466732
Osbpl8	992.686	-0.229647	0.088199	-2.60374	0.0092212	0.466732
Nr1d2	881.372	0.243622	0.0937435	2.59882	0.00935452	0.471633
Hck	36.8101	0.976243	0.375828	2.59758	0.00938835	0.471633
Dock7	1950.39	-0.252844	0.0980062	-2.57988	0.00988354	0.494656
Stam	1068.65	-0.230525	0.0894358	-2.57755	0.00995042	0.495626
Pde7b	83.0603	0.792414	0.307539	2.57663	0.00997682	0.495626
Sun2	1146.83	0.222147	0.0862862	2.57454	0.0100374	0.496795
Wdr45b	1365.94	-0.214823	0.0835813	-2.57023	0.0101632	0.499679
Plxnc1	3380.46	0.288139	0.112117	2.56999	0.0101702	0.499679
Mars2	257.218	-0.37708	0.146938	-2.56626	0.0102803	0.503247
Cep76	441.782	-0.330393	0.128863	-2.56391	0.0103501	0.504824
Utp6	1997.04	-0.204028	0.0798806	-2.55416	0.0106444	0.517294
Cemip	41.9936	0.911986	0.357364	2.55198	0.0107113	0.518666
LOC115489139	16311.7	-0.308063	0.120954	-2.54696	0.0108667	0.5243
Fbxl12	206.361	0.419147	0.164701	2.54489	0.0109313	0.525523
Clec12a	37.9523	1.1048	0.43511	2.53914	0.0111126	0.532335
Ncapg	1493.41	-0.23049	0.0909041	-2.53552	0.0112279	0.53344
Mdm2	1854.34	-0.204852	0.0808225	-2.53459	0.011258	0.53344
Cd8a	8.01977	2.33126	0.91982	2.53448	0.0112615	0.53344
Ctsc	815.02	0.375123	0.148069	2.53344	0.0112948	0.53344
Pigp	465.458	0.332294	0.131513	2.5267	0.0115141	0.541889
Appbp2	1221.13	-0.240778	0.0953727	-2.5246	0.0115831	0.543231
H2-Q9	15.6455	1.91375	0.758714	2.52236	0.0116572	0.5448
Parp11	724.956	0.293334	0.11636	2.52092	0.0117048	0.545127
Ptx3	12.6991	3.11094	1.23481	2.51938	0.0117563	0.545631
Lilrb4a	149.645	0.658943	0.261732	2.51762	0.011815	0.546462
Syt2	48.8162	1.26491	0.502742	2.51602	0.0118689	0.547071
Tex30	528.041	-0.290805	0.115862	-2.50993	0.0120755	0.55412
Trim21	139.184	0.612359	0.244057	2.50908	0.0121045	0.55412
Ankfn1	1386.68	-0.382102	0.152459	-2.50626	0.0122014	0.55666
Prpf3	835.501	-0.235996	0.0942329	-2.50439	0.0122661	0.556849
Gm31493	5314.43	-0.331776	0.132613	-2.50184	0.012355	0.556849
Hk3	85.5209	0.764048	0.305418	2.50165	0.0123617	0.556849
Nr1i2	66.3439	0.785014	0.313835	2.50136	0.0123717	0.556849
Usp18	116.28	0.868737	0.347731	2.4983	0.0124789	0.558422
Gm14434	241.174	-0.467515	0.187274	-2.49642	0.0125453	0.558422
Itgb5	450.698	-0.428426	0.171616	-2.49642	0.0125455	0.558422
Chst12	308.149	0.342281	0.137288	2.49316	0.0126611	0.558422
Myo1e	1425.74	0.243719	0.0977911	2.49224	0.0126941	0.558422
Tmsb4x	1549.9	0.441378	0.177102	2.49222	0.0126948	0.558422
Arhgef19	58.8542	-0.894664	0.359119	-2.49127	0.0127287	0.558422
Evi2a	90.0693	0.833092	0.334445	2.49097	0.0127397	0.558422
Lpin3	99.804	0.663571	0.266877	2.48643	0.0129031	0.5626
Arhgap19	1641.57	-0.202876	0.0816077	-2.486	0.0129189	0.5626
Trpm2	8.00971	2.12861	0.860817	2.47278	0.0134068	0.581957
Raet1e	211.051	0.493698	0.199867	2.47013	0.0135062	0.582676
9930021J03Rik	608.12	-0.275736	0.111633	-2.47003	0.0135102	0.582676
Gstm1	1185.8	0.257554	0.104365	2.46781	0.0135944	0.584427
Ncaph	1642.22	-0.18868	0.076494	-2.4666	0.0136403	0.584529
Sesn2	501.236	-0.488674	0.198267	-2.46473	0.0137115	0.585707
Prr7	53.8151	0.734036	0.298088	2.46248	0.013798	0.58655
Fchsd2	761.285	-0.272294	0.110631	-2.46129	0.0138437	0.58655
Cse1l	3170.95	-0.188118	0.0764456	-2.46081	0.0138624	0.58655
Exog	327.105	-0.401183	0.163224	-2.45787	0.0139763	0.589511
Ak4	1182.14	-0.328606	0.133838	-2.45526	0.0140783	0.59195
Naip2	166.586	0.443305	0.180681	2.45352	0.0141467	0.592969
C1qc	450.288	0.417427	0.171022	2.44078	0.0146557	0.608711
Nfatc2	3528.12	0.229147	0.0938831	2.44077	0.0146559	0.608711
Nup85	1203.69	-0.226222	0.092727	-2.43966	0.0147011	0.608711
Utp4	928.384	-0.246508	0.101045	-2.43959	0.0147038	0.608711
Phlpp2	349.306	-0.356501	0.14628	-2.43712	0.0148048	0.609341
Zfp800	767.288	-0.247218	0.101444	-2.43699	0.0148099	0.609341
Dcp1b	328.511	0.332839	0.136693	2.43495	0.0148939	0.610924
Uba6	420.263	-0.340562	0.13998	-2.43293	0.0149772	0.612466
Maf	360.083	0.327159	0.134581	2.43093	0.01506	0.61398
Tedc1	939.088	-0.246981	0.101754	-2.42725	0.0152138	0.61837
Rab3ip	596.779	-0.288611	0.118978	-2.42576	0.0152762	0.618734
Ccdc117	1072.14	-0.279466	0.115304	-2.42372	0.0153623	0.618734
Dcaf1	1290.76	-0.227054	0.0937529	-2.42183	0.0154426	0.618734
Ccpg1	989.31	0.228219	0.0942707	2.42089	0.0154824	0.618734
Cadm1	3780.8	0.294661	0.121717	2.42087	0.0154832	0.618734
Pax3	3117.85	-0.202668	0.0837302	-2.42049	0.0154995	0.618734
Fcho2	1105.69	0.274066	0.113494	2.41481	0.0157433	0.625698
Lrrc25	37.5328	0.868883	0.359911	2.41416	0.0157716	0.625698
Ifi206	7.34034	2.18702	0.906306	2.41311	0.0158169	0.625698
Nrde2	667.466	0.268687	0.111391	2.41211	0.0158605	0.625698
Nnmt	161.94	0.573763	0.238078	2.40998	0.0159532	0.626535
Gxylt1	1244.83	-0.275195	0.114214	-2.40948	0.0159752	0.626535
Wnk2	95.4831	0.599623	0.249077	2.40738	0.0160675	0.628321
Met	18210.3	0.271138	0.112891	2.40177	0.0163161	0.630224
Nrf1	973.415	-0.211664	0.08815	-2.40118	0.0163422	0.630224
Itgax	31.8972	1.09985	0.458084	2.40098	0.0163513	0.630224
Actn3	49.4905	1.36138	0.567483	2.39897	0.0164412	0.630224
Zfp106	5497.77	-0.210634	0.0878109	-2.39872	0.0164524	0.630224
Gm1966	25.4648	1.19293	0.497495	2.39787	0.0164908	0.630224
Gvin1	99.5468	0.808051	0.337131	2.39685	0.0165367	0.630224
Myof	719.919	0.275487	0.11497	2.39616	0.016568	0.630224
Lyve1	37.7953	1.81848	0.759038	2.39577	0.0165853	0.630224
Heg1	212.555	0.510641	0.213144	2.39576	0.0165861	0.630224
Hook1	337.722	-0.331565	0.138778	-2.38918	0.0168861	0.638469
Grn	5171.15	0.233036	0.0975708	2.38838	0.016923	0.638469
Anks1	2173.71	0.191828	0.0803339	2.38788	0.0169459	0.638469
Ubald2	787.896	0.310929	0.130342	2.3855	0.0170561	0.640823
Coro1a	138.513	0.642627	0.269675	2.38297	0.0171736	0.643433
Bub1	2049.06	-0.20171	0.0847311	-2.38059	0.0172848	0.645797
Lcp2	58.9724	0.694444	0.29207	2.37767	0.0174225	0.64806
Zfp346	1382.49	0.261767	0.110113	2.37726	0.017442	0.64806
Ifi209	32.9999	1.04721	0.441093	2.37413	0.0175905	0.650001
Thap12	1164.68	-0.249605	0.105136	-2.37411	0.0175912	0.650001
Setdb2	194.866	-0.422312	0.178004	-2.37248	0.0176691	0.651089
Fbxo25	485.359	0.287733	0.121527	2.36764	0.0179017	0.656612
Itprip	562.545	-0.334164	0.141157	-2.36733	0.017917	0.656612
Oas1a	277.358	0.670034	0.283339	2.36478	0.018041	0.659356
D10Wsu102e	1034.35	-0.223903	0.0948001	-2.36184	0.0181844	0.660808
Pik3cb	904.547	-0.274092	0.116077	-2.3613	0.018211	0.660808
Capg	1161.25	0.352416	0.149269	2.36094	0.0182285	0.660808
Rpl23	6963.09	0.172668	0.0732738	2.35648	0.018449	0.665051
Foxo1	339.429	-0.313565	0.133092	-2.356	0.018473	0.665051
E330009J07Rik	503.101	-0.261756	0.111122	-2.35557	0.0184943	0.665051
Cldn9	3.11099	-4.0363	1.71535	-2.35305	0.0186201	NA
Tsc22d3	242.664	-0.500613	0.212779	-2.35274	0.0186357	0.666604
Blzf1	965.419	-0.237571	0.100977	-2.35272	0.0186369	0.666604
Lnx2	407.086	-0.295051	0.125478	-2.35143	0.0187016	0.666966
Tmem170b	706.35	-0.266612	0.113453	-2.34998	0.0187746	0.666966
Kbtbd8	227.902	-0.441682	0.188042	-2.34885	0.0188314	0.666966
Leng8	1270.16	0.218278	0.0929486	2.34837	0.0188556	0.666966
Arl11	232.846	0.408753	0.174117	2.34758	0.0188956	0.666966
Ifi27l2a	53.8506	1.11097	0.474002	2.3438	0.0190883	0.671998
Casp4	35.9825	1.01566	0.433859	2.34099	0.0192327	0.67531
Nup107	1355.81	-0.19271	0.0823656	-2.33969	0.0192995	0.675886
Prps1	724.101	-0.230663	0.0987911	-2.33486	0.0195508	0.681201
Slfn2	73.1215	0.803616	0.344188	2.33482	0.0195529	0.681201
Myo1g	63.8494	0.647197	0.277735	2.33027	0.0197921	0.685973
Ctif	291.938	0.333459	0.143099	2.33027	0.0197921	0.685973
Tlr3	486.164	0.272098	0.116885	2.32792	0.0199164	0.686858
C1s1	161.177	0.582841	0.250443	2.32724	0.0199526	0.686858
Pirb	111.922	0.715102	0.307321	2.32689	0.0199713	0.686858
B3galt1	100.28	0.536712	0.230865	2.32479	0.0200833	0.688945
Smad5	5886.44	0.204979	0.0882924	2.32159	0.0202551	0.693065
Ccl7	94.8071	0.798908	0.344423	2.31955	0.020365	0.695054
Trim63	862.386	0.275203	0.118928	2.31402	0.0206667	0.70356
Mgl2	29.016	1.36775	0.591776	2.31126	0.0208187	0.70694
Myh14	161.636	-0.56287	0.243677	-2.3099	0.0208935	0.707687
Peli1	756.82	-0.235967	0.102273	-2.30723	0.0210419	0.71092
Tob2	1272.21	-0.240398	0.104268	-2.30559	0.0211335	0.71222
Cxcl12	119.542	0.662059	0.287333	2.30415	0.0212142	0.713148
Klf6	2553.84	-0.283219	0.123065	-2.30139	0.0213698	0.716583
Cyp4v3	434.409	0.465118	0.202269	2.2995	0.0214767	0.717844
Etl4	699.076	0.313294	0.136331	2.29805	0.0215592	0.717844
Fastkd5	327.109	-0.352827	0.153544	-2.29789	0.021568	0.717844
Speg	926.306	0.212516	0.0926866	2.29285	0.0218567	0.724461
Il1rl1	16.5033	1.58462	0.691208	2.29254	0.0218748	0.724461
Cad	4472.37	-0.163058	0.071157	-2.29153	0.021933	0.724601
Msl1	1975.21	-0.185055	0.0808331	-2.28935	0.022059	0.725111
Pprc1	1297.84	-0.234888	0.10261	-2.28914	0.0220713	0.725111
H2-M3	55.2741	0.896702	0.392071	2.28709	0.0221907	0.725111
Hbs1l	2372.86	-0.169394	0.0740785	-2.28668	0.0222145	0.725111
Tob1	1614.04	-0.210508	0.0920803	-2.28614	0.0222461	0.725111
Clec14a	36.8424	0.858931	0.375829	2.28543	0.0222876	0.725111
Clec7a	40.2238	0.937988	0.410591	2.28448	0.0223433	0.725111
Pomk	1203.34	0.213706	0.0935976	2.28325	0.0224158	0.725111
Wdr20	616.436	-0.252863	0.110763	-2.28292	0.022435	0.725111
Tmem191c	139.634	0.484907	0.212558	2.28129	0.0225311	0.726465
Nudt9	1723.75	0.215601	0.0945853	2.27943	0.0226413	0.728268
Rnf44	1809.6	0.216281	0.0949402	2.27808	0.0227217	0.729106
Ttl	279.971	-0.349211	0.153444	-2.27583	0.0228564	0.731678
Crlf3	712.349	-0.228934	0.100665	-2.27421	0.0229535	0.732419
Dnajb4	410.15	-0.290782	0.127894	-2.27362	0.0229888	0.732419
Plk4	1074.03	-0.204283	0.0900036	-2.26972	0.0232248	0.738185
Ccnt1	1262.59	-0.214361	0.0946206	-2.26548	0.0234835	0.743333
St3gal4	1520	0.244355	0.107871	2.26525	0.0234976	0.743333
Nmi	318.316	0.38498	0.170074	2.2636	0.0235986	0.744773
Il33	87.1779	0.995003	0.439906	2.26185	0.0237064	0.746418
Tmem182	11.3269	1.7206	0.761038	2.26086	0.0237681	0.746607
Nr4a3	4149.66	-0.223989	0.099132	-2.2595	0.0238525	0.746744
Shtn1	38.7987	0.869571	0.384937	2.25899	0.0238838	0.746744
Kdsr	523.211	0.310103	0.137593	2.25377	0.0242106	0.755202
Rex2	64.0005	0.654569	0.290766	2.25119	0.0243735	0.75852
Abl2	1441.78	-0.245859	0.109273	-2.24994	0.0244525	0.759217
Hspbap1	154.175	0.435001	0.193477	2.24834	0.0245547	0.760628
Apol10b	8.85614	2.1108	0.940225	2.245	0.0247684	0.763536
Fbxl20	836.448	0.217895	0.0970786	2.24452	0.024799	0.763536
Sdc3	1013.56	0.341382	0.152117	2.2442	0.0248193	0.763536
Nup205	5621.57	-0.175824	0.0784314	-2.24176	0.0249771	0.76663
Sqle	3804.35	-0.217378	0.0971343	-2.23791	0.0252271	0.772536
Ccr5	119.748	0.731789	0.327314	2.23574	0.0253689	0.77511
Pgp	1621.49	-0.220885	0.0988918	-2.2336	0.0255096	0.777636
Taok3	417.638	0.293745	0.131734	2.22983	0.025759	0.782781
Kcnk2	38.3814	1.11696	0.501042	2.22928	0.0257951	0.782781
Tlr2	51.4738	0.729054	0.327342	2.2272	0.0259342	0.785226
Irf5	61.3641	0.731647	0.328814	2.22511	0.0260741	0.786115
Aatk	103.221	0.524303	0.235641	2.22501	0.0260808	0.786115
Mtmr4	1484.38	-0.256063	0.115237	-2.22206	0.0262791	0.790319
Nfyb	680.289	-0.219809	0.0990246	-2.21974	0.0264363	0.793267
Knl1	1055.15	-0.294582	0.13288	-2.21691	0.0266291	0.795954
Tgif1	229.405	0.334375	0.150845	2.21669	0.0266446	0.795954
Ythdf1	1643.21	-0.191483	0.0864467	-2.21504	0.0267574	0.797548
Irf9	381.436	0.343025	0.155051	2.21234	0.0269434	0.798359
Parpbp	679.533	-0.225723	0.102035	-2.21222	0.0269516	0.798359
Trim27	1154.86	-0.202255	0.0914334	-2.21205	0.0269631	0.798359
Jade3	324.207	-0.37874	0.171496	-2.20844	0.0272134	0.801811
Wnk4	980.605	-0.243895	0.110446	-2.20827	0.0272257	0.801811
Ammecr1l	1048.86	-0.20898	0.0946966	-2.20683	0.0273256	0.801811
Gm2a	980.675	0.260087	0.117859	2.20677	0.0273305	0.801811
Cbl	1854.21	-0.281747	0.127714	-2.20608	0.0273786	0.801811
Samd9l	708.158	0.279095	0.126739	2.20213	0.0276562	0.808177
Zbed4	1079.16	-0.20996	0.0954046	-2.20074	0.0277546	0.808699
Nceh1	2072.94	0.288147	0.131022	2.19922	0.027862	0.808699
Syt11	341.124	0.299017	0.135973	2.1991	0.027871	0.808699
Hcfc2	501.113	-0.260713	0.118588	-2.19848	0.0279153	0.808699
Dr1	1065.05	-0.205871	0.0936957	-2.19723	0.0280037	0.809028
Lfng	34.6352	1.05929	0.482391	2.19592	0.0280974	0.809028
Fbxo32	100.392	0.662994	0.301954	2.19568	0.028115	0.809028
Rrp1b	1245.12	-0.237549	0.108226	-2.19494	0.0281679	0.809028
Mfsd14a	1148.13	-0.22416	0.102182	-2.19373	0.0282549	0.809792
Ccdc88b	57.7976	0.647663	0.295419	2.19236	0.0283538	0.810894
Slamf9	15.5216	1.22603	0.559465	2.19144	0.0284202	0.811064
Ippk	310.388	-0.318621	0.145518	-2.18956	0.0285558	0.813204
Gda	195.727	0.502852	0.229955	2.18674	0.0287616	0.816767
Dpep2	16.1752	1.24355	0.568872	2.186	0.0288157	0.816767
LOC115489096	2115.31	-0.261894	0.119915	-2.184	0.0289625	0.816767
Mpz	12.4985	2.02451	0.927055	2.1838	0.0289766	0.816767
Cd34	398.7	0.360681	0.165171	2.18369	0.0289854	0.816767
Zfp664	2599.44	-0.182942	0.0838145	-2.18271	0.0290574	0.817079
Klrc1	2.84586	3.9073	1.79299	2.17921	0.0293163	NA
Mlkl	632.329	0.270179	0.123986	2.1791	0.0293242	0.822858
Nfat5	1044.4	-0.274087	0.125866	-2.17762	0.0294343	0.824222
Coro7	1953.38	0.171318	0.0788374	2.17306	0.0297759	0.83205
Igsf9b	484.833	-0.250184	0.11527	-2.17042	0.0299749	0.832817
Plaat3	320.382	0.33006	0.152086	2.17022	0.0299899	0.832817
Zbtb41	1601.03	-0.202764	0.0934438	-2.16991	0.030014	0.832817
Cadm3	18.1432	1.85491	0.855031	2.16941	0.0300517	0.832817
Slc15a3	44.2353	0.847635	0.39106	2.16753	0.0301944	0.835047
Itgb2	535.99	0.390187	0.180281	2.16433	0.0304392	0.839044
Fem1b	3424.18	-0.144263	0.0666649	-2.164	0.0304641	0.839044
Ckap5	4543.12	-0.161384	0.0747714	-2.15836	0.0308996	0.848088
Rcsd1	174.528	0.448438	0.207792	2.15812	0.0309189	0.848088
Mis12	812.514	-0.236117	0.109501	-2.15629	0.0310606	0.849434
Snapc1	859.574	-0.21015	0.0974784	-2.15586	0.0310946	0.849434
Gm5431	9.3285	1.60293	0.744815	2.15213	0.0313874	0.852993
Btbd3	1627.52	-0.252646	0.117496	-2.15024	0.0315359	0.852993
Sos1	883.945	-0.238509	0.110934	-2.15001	0.0315544	0.852993
Stat4	8.16565	1.8065	0.840283	2.14987	0.0315657	0.852993
Stom	749.395	0.208801	0.0971425	2.14943	0.0316003	0.852993
Banp	429.08	-0.381698	0.177588	-2.14935	0.0316065	0.852993
Enc1	2441.41	0.234438	0.109432	2.14232	0.0321674	0.865129
Dusp6	3191.2	-0.224449	0.10478	-2.1421	0.0321852	0.865129
Zfp386	820.745	0.24864	0.116227	2.13926	0.0324149	0.867016
Polq	429.166	-0.40817	0.190835	-2.13886	0.0324466	0.867016
Chka	477.201	-0.279054	0.13047	-2.13883	0.0324493	0.867016
Klf16	350.914	-0.311597	0.146098	-2.1328	0.0329414	0.875818
Epb41l5	479.975	-0.278242	0.130471	-2.13259	0.0329582	0.875818
Ifi27	1991.17	0.403788	0.189413	2.13178	0.0330246	0.875818
Lsp1	110.393	0.647506	0.303765	2.1316	0.0330399	0.875818
Slc26a2	155.627	-0.477839	0.224343	-2.12994	0.0331762	0.877696
Fam184b	158.011	-0.396069	0.186096	-2.1283	0.0333121	0.879556
Zfp518b	632.229	-0.24845	0.116807	-2.12701	0.0334192	0.879947
Itgal	58.9779	0.625527	0.294152	2.12654	0.0334581	0.879947
Tmem64	524.253	-0.271508	0.127781	-2.1248	0.0336037	0.882048
Bcl9l	1156.41	-0.210251	0.0990508	-2.12266	0.0337827	0.885014
Mybph	30.0167	1.43421	0.675957	2.12175	0.0338586	0.885274
C530008M17Rik	436.799	-0.330029	0.15578	-2.11856	0.0341274	0.889147
Mier3	546.973	-0.262652	0.123985	-2.11842	0.0341393	0.889147
Ypel2	252.042	0.320845	0.151569	2.11682	0.0342747	0.890944
Ldhd	32.766	0.911056	0.431	2.11382	0.0345306	0.89586
Mill2	33.13	0.866988	0.410709	2.11095	0.0347763	0.899588
Cep152	429.554	-0.351011	0.16631	-2.11058	0.0348085	0.899588
Frmd4b	111.298	0.526709	0.249805	2.10848	0.0349892	0.900919
Fbln5	10415.1	0.169451	0.0803688	2.10842	0.0349943	0.900919
Anxa5	5746.01	0.166134	0.0788918	2.10585	0.0352173	0.903949
Fam135a	1311.83	-0.235102	0.111667	-2.10539	0.0352578	0.903949
4930430F08Rik	359.746	-0.288786	0.137251	-2.10407	0.0353722	0.903949
Lgals8	1281.15	0.204446	0.0971716	2.10396	0.0353816	0.903949
Eef1a2	22.9302	1.47946	0.703484	2.10305	0.0354613	0.904263
Ddah2	200.065	0.427181	0.203258	2.10167	0.0355819	0.905618
Smg8	742.673	-0.213895	0.101875	-2.09958	0.0357659	0.907692
Cand1	3234.17	-0.150486	0.0716873	-2.09921	0.0357988	0.907692
Rab27a	7524.36	0.192513	0.0917838	2.09747	0.0359523	0.909865
Ankhd1	1248.95	-0.255019	0.121762	-2.09441	0.0362234	0.914999
Lin28a	3.34597	5.19165	2.4805	2.09299	0.0363502	NA
Wnk3	54.4272	-0.681095	0.325602	-2.0918	0.0364562	0.918188
Acer2	461.965	0.303241	0.145162	2.08898	0.0367094	0.918188
Khdc4	1424.02	-0.213525	0.102248	-2.08831	0.0367702	0.918188
Sesn3	127.518	-0.53848	0.257937	-2.08764	0.0368299	0.918188
Tmem51	2052.08	0.281598	0.134897	2.0875	0.0368429	0.918188
Disp1	838.141	0.252476	0.121012	2.08637	0.0369455	0.918188
Tgm2	121.043	0.62333	0.298796	2.08614	0.036966	0.918188
Hells	1896.26	-0.221591	0.106253	-2.08551	0.0370229	0.918188
Mrgpre	192.011	0.353817	0.169714	2.08479	0.0370884	0.918188
Laptm4a	6802.17	0.149418	0.071674	2.08469	0.0370974	0.918188
Adgre5	1168.5	0.245837	0.117928	2.08463	0.0371026	0.918188
Cnot1	6050.66	-0.197081	0.0945789	-2.08378	0.0371804	0.918418
Ptpn22	18.4932	1.13429	0.544568	2.08291	0.0372593	0.918675
Cdan1	664.055	-0.229086	0.110054	-2.08158	0.0373808	0.919979
Med13	2149.43	-0.173605	0.0834516	-2.08031	0.0374971	0.92115
Fbl	1574.23	-0.212374	0.102135	-2.07934	0.0375863	0.921654
Cacng1	6.17779	1.86991	0.900567	2.07637	0.0378597	0.924753
Map3k2	564.619	-0.241282	0.116216	-2.07615	0.0378797	0.924753
Gm14685	11.9638	2.36478	1.13926	2.07572	0.0379195	0.924753
Tmcc3	699.309	0.269112	0.129722	2.07453	0.0380298	0.92576
Cnot6l	1163.82	-0.189536	0.0915117	-2.07116	0.0383435	0.931705
Taf1	1840.24	-0.22848	0.110397	-2.06961	0.0384886	0.933128
Map3k13	186.633	0.384308	0.185794	2.06846	0.0385968	0.933128
Urb2	489.265	-0.264854	0.128059	-2.06821	0.0386203	0.933128
Actn2	85.5031	1.06505	0.515405	2.06643	0.0387883	0.933128
Cst3	1622.79	0.245529	0.118836	2.06612	0.038817	0.933128
Prkcd	583.089	0.246665	0.119401	2.06585	0.0388424	0.933128
Ifit2	936.888	0.226305	0.109606	2.06471	0.0389507	0.933128
Tvp23a	153.789	0.386409	0.187157	2.06462	0.0389586	0.933128
Chd1	1412.46	-0.345407	0.167524	-2.06183	0.0392238	0.936167
Rbm27	797.77	-0.250185	0.121342	-2.06182	0.0392251	0.936167
Aldh1a2	4.34038	2.47638	1.20119	2.0616	0.0392454	NA
Suv39h2	298.548	-0.277227	0.134562	-2.06022	0.0393777	0.937263
Psen1	2028.54	0.152201	0.0738964	2.05965	0.039432	0.937263
Kntc1	1078.6	-0.235693	0.114524	-2.05802	0.0395878	0.937263
Siglec1	214.554	0.543995	0.264352	2.05784	0.0396051	0.937263
Chic1	865.658	-0.212353	0.1032	-2.05769	0.0396204	0.937263
Tcp11l2	245.99	0.309941	0.150763	2.05581	0.0398007	0.939871
Pwwp2b	163.558	-0.36716	0.178768	-2.05384	0.0399915	0.941162
Tmem251	674.355	0.228174	0.111099	2.05379	0.0399957	0.941162
Med12l	144.07	-0.389303	0.189681	-2.05241	0.0401295	0.942421
Kcnj12	2.34505	3.60821	1.75805	2.05239	0.0401321	NA
Ldlr	4647.45	-0.242951	0.118426	-2.0515	0.0402186	0.942421
St6galnac3	257.217	-0.387757	0.189081	-2.05075	0.040291	0.942421
Tns1	1499.15	0.23409	0.114171	2.05035	0.0403303	0.942421
Gm21188	27.6471	0.990038	0.483179	2.04901	0.0404614	0.942445
Coro2b	112.616	-0.455217	0.222176	-2.0489	0.0404718	0.942445
Dpp4	18.9605	1.58125	0.772557	2.04677	0.0406804	0.944368
Il17rc	427.954	0.33521	0.16387	2.04558	0.0407976	0.944368
Rab22a	637.898	-0.215116	0.105177	-2.04528	0.0408277	0.944368
Nop2	2540.87	-0.195511	0.0955957	-2.04519	0.040836	0.944368
Itgb7	15.3393	1.20721	0.590795	2.04337	0.0410155	0.945459
Ccdc86	333.072	-0.292668	0.143265	-2.04284	0.0410679	0.945459
Sspn	1651.24	0.177271	0.0867883	2.04257	0.0410947	0.945459
Lrrk1	846.96	0.202281	0.0991068	2.04104	0.0412465	0.945535
Pole	1133.47	-0.243273	0.119226	-2.04043	0.0413076	0.945535
Samsn1	13.3237	1.32691	0.650316	2.04041	0.0413094	0.945535
Homer1	652.993	-0.331134	0.162438	-2.03852	0.0414977	0.948226
Slc38a7	1085	0.250499	0.123052	2.03571	0.0417791	0.951332
Smarca2	734.122	0.2101	0.103215	2.03556	0.0417941	0.951332
Acot11	59.438	-1.04688	0.514494	-2.03478	0.0418729	0.951332
Prokr1	156.809	-0.375555	0.184608	-2.03434	0.0419173	0.951332
Senp1	1399.54	-0.201159	0.0990137	-2.03163	0.0421913	0.955932
Hvcn1	1623.78	0.191105	0.09417	2.02936	0.0424216	0.959177
Rarres2	46.6874	1.36303	0.671835	2.02881	0.0424775	0.959177
Clvs1	918.996	-0.310747	0.15358	-2.02336	0.0430363	0.968742
Frmd4a	2351.35	0.157029	0.0776115	2.02327	0.0430456	0.968742
Syt9	1216.77	0.179824	0.0890715	2.01887	0.0435006	0.971449
Nub1	1643.45	0.15936	0.0789989	2.01724	0.04367	0.971449
Ifi213	22.06	1.00679	0.499388	2.01605	0.0437944	0.971449
Cyp26b1	893.64	-0.362834	0.179995	-2.0158	0.043821	0.971449
Eaf1	1701.92	-0.156643	0.0777251	-2.01534	0.043869	0.971449
Zfp322a	616.675	-0.214378	0.106397	-2.01489	0.0439163	0.971449
Ptar1	1023.31	-0.201738	0.100141	-2.01455	0.0439522	0.971449
Tmem154	21.335	1.04754	0.520013	2.01445	0.0439627	0.971449
Myoz1	19.2811	1.23477	0.61296	2.01444	0.0439634	0.971449
Gmps	2691.57	-0.140502	0.0697491	-2.0144	0.0439676	0.971449
Zbtb20	142.485	-0.507214	0.251803	-2.01433	0.0439747	0.971449
Mylip	316.317	0.267456	0.132815	2.01376	0.044035	0.971449
Ifit3b	61.1717	0.84764	0.421354	2.0117	0.0442513	0.971861
Hsd17b11	1234.24	0.202312	0.100573	2.01159	0.0442628	0.971861
Zcchc2	1030.87	-0.212149	0.105477	-2.01134	0.0442899	0.971861
Olfr1033	34.1322	0.779293	0.38767	2.01019	0.0444106	0.971861
Zfp365	311.942	-0.306213	0.15235	-2.00993	0.0444389	0.971861
LOC115489127	9177.46	-0.266657	0.132701	-2.00946	0.0444884	0.971861
Gm21992	3.16503	3.11465	1.55034	2.00901	0.0445366	NA
Mmp3	71.5957	1.04167	0.519339	2.00576	0.0448815	0.972891
Desi2	937.219	-0.199957	0.0996968	-2.00565	0.0448937	0.972891
Casp7	199.504	0.376564	0.187764	2.00552	0.044908	0.972891
Zc3h8	180.836	-0.379961	0.189508	-2.00499	0.044964	0.972891
Rrp8	500.113	-0.255401	0.127462	-2.00374	0.0450975	0.972891
Trim37	2642.63	-0.141537	0.0706534	-2.00326	0.0451489	0.972891
Fam160a2	441.257	-0.241294	0.120533	-2.00188	0.0452972	0.972891
Pa2g4	5546.21	-0.138363	0.0691202	-2.00178	0.0453086	0.972891
Utp20	1114.62	-0.260212	0.130022	-2.00129	0.0453613	0.972891
LOC115489902	12.3279	1.25692	0.628157	2.00097	0.0453956	0.972891
Slco2a1	36.557	0.749669	0.37472	2.00061	0.0454343	0.972891
Ppat	1609.75	-0.170755	0.0853574	-2.00047	0.0454493	0.972891
N4bp1	1057.28	-0.22007	0.110024	-2.0002	0.0454785	0.972891
Asf1b	567.11	-0.2871	0.143628	-1.99891	0.0456177	0.973692
Fgf7	28.5702	0.857745	0.429192	1.99851	0.0456611	0.973692
Slamf7	34.4808	0.983812	0.492661	1.99693	0.0458323	0.975791
Mia2	1375.31	0.195531	0.0979813	1.99559	0.045978	0.976651
Fancd2	1530.24	-0.159679	0.0800345	-1.99513	0.046029	0.976651
Xpo4	1008.59	-0.240323	0.120545	-1.99364	0.0461911	0.976651
Fanci	807.663	-0.204147	0.102409	-1.99344	0.0462135	0.976651
Akap11	1049.78	-0.195762	0.0982136	-1.99323	0.0462368	0.976651
Gcdh	565.977	-0.245797	0.123406	-1.99178	0.0463951	0.978455
Zwint	1487.74	-0.173982	0.0874249	-1.99008	0.0465825	0.980865
Gse1	402.372	0.316105	0.158919	1.98909	0.0466912	0.981613
B3galt5	219.695	0.501241	0.252388	1.98599	0.0470342	0.987277
Bcl2a1d	8.19338	1.793	0.903699	1.98406	0.0472487	0.99023
Wdr47	349.373	-0.267188	0.134762	-1.98266	0.0474054	0.990764
Plcxd2	191.196	-0.415086	0.209374	-1.98251	0.0474219	0.990764
Cpt1b	125.333	0.38987	0.196863	1.98041	0.0476578	0.99187
Tgfbr2	1097.97	0.177427	0.0896061	1.98008	0.0476947	0.99187
Shmt1	549.262	-0.256894	0.129781	-1.97945	0.0477651	0.99187
Nop9	774.673	-0.198084	0.100094	-1.97898	0.0478183	0.99187
Asb1	711.256	-0.245049	0.123841	-1.97875	0.0478446	0.99187
Zfp609	2112.61	-0.162536	0.0822159	-1.97694	0.0480484	0.994558
Xkrx	3.18331	3.08409	1.56083	1.97592	0.0481634	NA
Snn	737.728	0.261599	0.132431	1.97536	0.048227	0.995073
Fzr1	1081.25	-0.173571	0.0878845	-1.97499	0.0482693	0.995073
Tnrc6a	1695.65	-0.259538	0.131428	-1.97476	0.0482958	0.995073
Ccr2	96.3782	0.713534	0.361549	1.97355	0.048433	0.995136
Sympk	3403.46	-0.190262	0.0964308	-1.97304	0.0484906	0.995136
Rbm24	8.33886	1.67694	0.850041	1.97277	0.0485215	0.995136
Adamts18	4.73234	-3.07857	1.56114	-1.972	0.0486092	NA
Il2rb	15.1431	1.34224	0.680838	1.97145	0.0486721	0.996702
Tfap4	294.916	0.296133	0.150419	1.96871	0.048986	0.999767
Car9	3084.72	0.357944	0.181943	1.96734	0.0491444	0.999767
Gabra3	4.3445	2.47255	1.25748	1.96628	0.0492662	NA
Ptcd3	2367.99	-0.137961	0.0701976	-1.96532	0.0493775	0.999767
Fam160b1	786.589	-0.198702	0.101166	-1.96413	0.0495154	0.999767
Cct3	6397.35	-0.12572	0.0640289	-1.96349	0.0495892	0.999767
