# Supplementary material for: A novel pan-PI3K inhibitor KTC1101 synergizes with anti-PD-1 therapy by targeting tumor suppression and immune activation
Source: Mol Cancer. 2024 Mar 14;23:54. doi: 10.1186/s12943-024-01978-0 (PMC10938783; doi:10.1186/s12943-024-01978-0)
Supplement: Supplementary file 24 — Supplementary Material 24. [file 12943_2024_1978_MOESM24_ESM.xlsx]

## Sheet: GSEA-Hallmark-bulk B16-anti-PD1
GSEA of anti-PD-1 in B16 Tumors
ID	Description	setSize	enrichmentScore	NES	pvalue	p.adjust	qvalue	rank	leading_edge	core_enrichment
HALLMARK_INTERFERON_GAMMA_RESPONSE	HALLMARK_INTERFERON_GAMMA_RESPONSE	66	0.636605	1.65523	8.2835e-06	6.6268e-05	4.35973e-05	245	tags=86%, list=38%, signal=60%	16912/58203/55932/16913/109032/434341/246727/16149/20849/22035/12265/14960/21354/14998/54123/74481/231655/12010/16185/246728/16421/234311/16362/14190/67775/14962/15959/547253/100038882/327959/12363/75345/17069/21356/56791/24110/20846/14129/20306/66141/107607/58185/69550/27056/71586/19171/243771/16822/22169/80861/60533/19188/20821/19186/50908/70110/15945
HALLMARK_INTERFERON_ALPHA_RESPONSE	HALLMARK_INTERFERON_ALPHA_RESPONSE	47	0.588958	1.51244	0.00304271	0.0121708	0.00800713	245	tags=81%, list=38%, signal=54%	16912/55932/16913/109032/16149/21354/54123/74481/231655/54199/12010/74153/234311/16362/319236/67775/15959/547253/100038882/17069/68487/56791/24110/66141/58185/69550/71586/243771/22169/80861/246730/80285/19188/20821/19186/50908/70110/15945
HALLMARK_ALLOGRAFT_REJECTION	HALLMARK_ALLOGRAFT_REJECTION	29	0.598636	1.48211	0.0114316	0.0304841	0.0200554	235	tags=83%, list=36%, signal=55%	12525/20292/16149/20849/14960/21354/14998/54123/12010/21355/16185/17084/21356/20846/16161/20306/12774/24088/12772/19171/16822/13040/16408/16186
HALLMARK_INFLAMMATORY_RESPONSE	HALLMARK_INFLAMMATORY_RESPONSE	21	0.530496	1.2628	0.148891	0.297782	0.19591	207	tags=62%, list=32%, signal=44%	22035/54123/54199/16185/16362/67775/17069/21356/20306/69550/24088/26362/16822
HALLMARK_COMPLEMENT	HALLMARK_COMPLEMENT	23	0.488791	1.17394	0.247108	0.395373	0.260114	300	tags=78%, list=46%, signal=44%	16912/54123/13482/16362/14962/11472/12363/16822/13040/229445/16409/12870/50908/12259/12262/12263/12369/13032
HALLMARK_MYOGENESIS	HALLMARK_MYOGENESIS	19	0.456318	1.0762	0.395767	0.503445	0.331214	127	tags=32%, list=20%, signal=26%	19223/12299/53311/11474/59011/11472
HALLMARK_IL2_STAT5_SIGNALING	HALLMARK_IL2_STAT5_SIGNALING	17	0.452961	1.04723	0.440514	0.503445	0.331214	114	tags=29%, list=18%, signal=25%	55932/22035/17082/16185/14190
HALLMARK_TNFA_SIGNALING_VIA_NFKB	HALLMARK_TNFA_SIGNALING_VIA_NFKB	20	0.402368	0.952032	0.583864	0.583864	0.384121	112	tags=25%, list=17%, signal=21%	19288/12047/21354/54199/16362
