# Supplementary material for: A novel pan-PI3K inhibitor KTC1101 synergizes with anti-PD-1 therapy by targeting tumor suppression and immune activation
Source: Mol Cancer. 2024 Mar 14;23:54. doi: 10.1186/s12943-024-01978-0 (PMC10938783; doi:10.1186/s12943-024-01978-0)
Supplement: Supplementary file 25 — Supplementary Material 25. [file 12943_2024_1978_MOESM25_ESM.xlsx]

## Sheet: Sheet1
Hematological parameters in the blood
Group	RBC [1012L-1]a	WBC [109L-1]b	PLT [109L-1]c	GRAN [109L-1]d	RDW [%]e	MCV [fL]f
Vehicle	5.20±2.50	4.17±0.21	713.00±417.93	0.87±0.12	18.37±2.40	54.57±5.50
KTC1101	6.03±2.50	3.67±3.06	745.00±220.75	0.93±0.67	17.97±3.41	52.90±8.84
anti-PD-1	5.93±1.11	3.12±0.32	505.67±173.62	1.00±0.26	17.97±0.91	50.53±1.16
Combo	7.32±1.75	2.40±0.89	1002.33±577.31	0.77±0.32	17.50±1.05	51.30±1.06
